# Supplementary material for: An EED/PRC2‐H19 Loop Regulates Cerebellar Development
Source: Adv Sci (Weinh). 2024 Nov 5;12(1):2403591. doi: 10.1002/advs.202403591 (PMC11714151; doi:10.1002/advs.202403591)
Supplement: Supplementary file 2 — Supporting Information [file ADVS-12-2403591-s001.xlsx]

## Sheet: Sheet1
Table 1	Primer Sequence
Genotyping	Sequence
EED-F:	TGGAGAGGTGGCTGAGAGTT
EED-R:	TCCTTCTCTCCCCCAAATTC
GFAP-cre P1	TAGCCCACTCCTTCATAAAGCCCT
GFAP-cre P2	GCTAAGTGCCTTCTCTACACC
Math1-cre P1	CCG GCA GAG TTT ACA GAA GC
Math1-cre P2	CTA GGC CAC AGA ATT GAA AGA TCT
Math1-cre P3	GTA GGT GGA AAT TCT AGC ATC ATC C
Math1-cre P4	ATG TTT AGC TGG CCC AAA TG
H19-1	ATGAGAGCCAAGGACCCCAGC
H19-2	GTGTGGAGACCCCACTGTGTTTTCACT
H19-3	TCTGCACGTGCAACCAGTTCGATGG
RT-PCR	Sequence
Bmp4-F	ACTCCAGCCAAGAAACGGTCCA
Bmp4-R	GATGCTGCTGAGGTTGAAGAGG
Bmp7-F	GGAGCGATTTGACAACGAGACC
Bmp7-R	AGTGGTTGCTGGTGGCTGTGAT
Smoc1-F	GACTACTGCGACCTGAACAAGG
Smoc1-R	GGTTTGTGCCTGCTCGTTTTCC
Reln-F	TTACTCGCACCTTGCTGAAAT
Reln-R	CAGTTGCTGGTAGGAGTCAAAG
Akt2-F	CCAACACCTTTGTCATACGCTGC
Akt2-R	GCTTCAGACTGTTGGCGACCAT
Frzb-F	CTGCCTCTGTCCTCCACTTACT
Frzb-R	CTTACCAAGCCGATCCTTCCAC
Bmp1-F	ATCCAGGTGTCTGAGGGTTTCC
Bmp1-R	GACTTCCAGGTAGTCGTAGGCA
Atoh7-F	TGCAGATGGCGCTCAGCTACAT
Atoh7-R	TCAGGGTCTACCTGGAGCCTAG
Atoh8-F	CAACGGAGATCAAAGCCCTGCA
Atoh8-R	CTTCTGCCCATAGGAGTAGCAC
GAPDH-F	CATCACTGCCACCCAGAAGACTG
GAPDH-R	ATGCCAGTGAGCTTCCCGTTCAG
Ccnd2-F	GCAGAAGGACATCCAACCGTAC
Ccnd2-R	ACTCCAGCCAAGAAACGGTCCA
H19-F	GGAGACTAGGCCAGGTCTC
H19-R	GCCCATGGTGTTCAAGAAGGC
Igf2-F	CTTCAGTTTGTCTGTTCGGACCG
Igf2-R	GTGGCACAGTATGTCTCCAGGA
EED-F-ex3-4	GGGAAAGGGAAAATGGAAGTC
EED-R-ex3-4	TGCAAACACCAGAGGGT
ChIP-qPCR	Sequence
H19 -F	GTACCACCCCATGACCCTTAT
H19 -R	AGTGGCTGGTAAGACCGAAGT
