# Supplementary material for: An EED/PRC2‐H19 Loop Regulates Cerebellar Development
Source: Adv Sci (Weinh). 2024 Nov 5;12(1):2403591. doi: 10.1002/advs.202403591 (PMC11714151; doi:10.1002/advs.202403591)
Supplement: Supplementary file 3 — Supporting Information [file ADVS-12-2403591-s005.xlsx]

## Sheet: cKO_WT-UP-GO
Table S2 GO analysis of differentially expressed genes (DEGs) between cKO and WT mice
ID	Description	GeneRatio	BgRatio	pvalue	p.adjust	qvalue	geneID	Count
GO:0003012	muscle system process	108/1613	392/23210	1.10753e-36	6.25532e-33	3.77026e-33	Myh8/Myh3/Myh7/Tnnt1/Tnnt2/Myl1/Ttn/Actn2/Npnt/Cacna1s/Myl4/Tnnc1/Atp2a1/Tnnt3/Actc1/Tnfrsf1a/Myl3/Myh6/Myom2/Sulf2/Chrna1/Cacna1h/Htr7/Sulf1/Igf1/Lmcd1/Agtr2/Npy1r/Tpm2/Myom3/Kcnj5/Oxtr/Myog/Scn5a/Myl6b/Htr2a/Mef2c/Myom1/Grip2/Tacr3/Chrnd/Mylk/Myoz2/Chrng/Ryr3/Rgs4/Tnni1/Drd2/Akap6/Ryr1/Csrp3/Col14a1/Lmod2/Mymk/Hand2/Adra1b/Stc1/Kcne1l/Lmod3/Adra2a/Tacr1/Chrm2/Chrna3/Acta2/Rgs2/Ednrb/Casq1/Gata4…	108
GO:0006936	muscle contraction	89/1613	289/23210	1.82977e-34	5.16726e-31	3.11446e-31	Myh8/Myh3/Myh7/Tnnt1/Tnnt2/Myl1/Ttn/Actn2/Npnt/Cacna1s/Myl4/Tnnc1/Atp2a1/Tnnt3/Actc1/Myl3/Myh6/Myom2/Sulf2/Chrna1/Cacna1h/Htr7/Sulf1/Npy1r/Tpm2/Myom3/Kcnj5/Oxtr/Scn5a/Myl6b/Htr2a/Myom1/Grip2/Tacr3/Chrnd/Mylk/Chrng/Ryr3/Tnni1/Drd2/Akap6/Ryr1/Csrp3/Lmod2/Adra1b/Stc1/Kcne1l/Lmod3/Adra2a/Tacr1/Chrm2/Chrna3/Acta2/Rgs2/Ednrb/Casq1/Gata4/Synm/Myl2/Chrm3/Tnni2/Tnnc2/Kcne4/Myh4/Agrn/Ptgs1/Ghsr/Kcnj2/Nkx2-…	89
GO:0060537	muscle tissue development	115/1613	472/23210	1.634e-33	3.07628e-30	1.85416e-30	Myh7/Acta1/Tnnt2/Ttn/Actn2/Mylpf/AW551984/Klhl41/Pax7/Cacna1s/Tnnc1/Col3a1/Pou4f1/Actc1/Eya1/Myl3/Col11a1/Sox6/Myh6/Myom2/Pitx2/Chrna1/Heyl/Igf1/Bmp7/Tenm4/Agtr2/Pax5/Myom3/Hdac9/Dysf/Myog/Fhod3/Plagl1/Myl6b/Ripor2/Hoxd9/Aldh1a2/Dmrta2/Bves/Mef2c/Myom1/Chrnd/Pdgfra/Jph2/Eln/Lef1/Mylk/Wnt5a/Myoz2/Nrap/Rgs4/Tgfb2/Tnni1/Akap6/Sik1/Ryr1/Xirp2/Csrp3/Tbx18/Col14a1/Adamts9/Adra1b/Tgfbr1/Sema3c/Lmod3/Nup…	115
GO:0014706	striated muscle tissue development	110/1613	449/23210	2.56407e-32	3.62047e-29	2.18216e-29	Myh7/Acta1/Tnnt2/Ttn/Actn2/Mylpf/AW551984/Klhl41/Pax7/Cacna1s/Tnnc1/Pou4f1/Actc1/Eya1/Myl3/Col11a1/Sox6/Myh6/Myom2/Pitx2/Chrna1/Heyl/Igf1/Bmp7/Tenm4/Agtr2/Pax5/Myom3/Hdac9/Dysf/Myog/Fhod3/Plagl1/Myl6b/Ripor2/Hoxd9/Aldh1a2/Dmrta2/Bves/Mef2c/Myom1/Chrnd/Pdgfra/Jph2/Eln/Lef1/Wnt5a/Myoz2/Nrap/Rgs4/Tgfb2/Tnni1/Akap6/Sik1/Ryr1/Xirp2/Csrp3/Tbx18/Col14a1/Adamts9/Adra1b/Tgfbr1/Sema3c/Lmod3/Nupr1/Wnt10b/Cc…	110
GO:0007517	muscle organ development	99/1613	424/23210	2.11525e-27	2.38938e-24	1.44015e-24	Myh7/Acta1/Tnnt2/Ttn/Mylpf/Klhl41/Pax7/Cacna1s/Tnnc1/Col3a1/Pou4f1/Zfhx3/Actc1/Myl3/Col11a1/Sox6/Myh6/Myom2/Pitx2/Chrna1/Heyl/Igf1/Fgfrl1/Pax5/Myom3/Hdac9/Dysf/Myog/Plagl1/Myl6b/Ripor2/Hoxd9/Dmrta2/Bves/Des/Mef2c/Myom1/Chrnd/Jph2/Eln/Lef1/Mylk/Wnt5a/Myoz2/Rgs4/Tgfb2/Tnni1/Akap6/Ryr1/Xirp2/Csrp3/Col14a1/Mymk/Tgfbr1/Alx4/Lmod3/Nupr1/Wnt10b/Ccnb1/Bmp4/Shox2/Rgs2/Rbp4/Cdk1/Gata4/Foxc1/Tgfbr2/Myc/Myl2…	99
GO:0030198	extracellular matrix organization	76/1613	271/23210	1.17328e-26	1.10445e-23	6.65681e-24	Col25a1/Npnt/Mmp2/Fbln2/Smoc1/Pxdn/Ccdc80/Col3a1/Tnfrsf1a/Col11a1/Col16a1/Col11a2/Sfrp2/Sulf2/Col4a5/Col4a6/Col1a1/Sulf1/Flrt2/Nr2e1/Loxl2/Postn/Col5a2/Gfap/Anxa2/Antxr1/Pdgfra/Aebp1/Eln/Col15a1/Acan/Thsd4/Lcp1/Tgfb2/Adamtsl2/Egflam/Col14a1/Adamts9/Tgfbr1/Col24a1/Col1a2/Egfl6/Smoc2/Csgalnact1/Col22a1/Lum/Ets1/Emilin1/Pdpn/Sh3pxd2b/Tgfbi/Ctss/Cyp1b1/Foxc1/Col27a1/Vit/Ndnf/Mmp14/Fscn1/Lox/Mkx/Scara…	76
GO:0008015	blood circulation	104/1613	484/23210	1.25218e-25	1.01033e-22	6.08953e-23	Myh7/Tnnt1/Tnnt2/Myl1/Ttn/Mmp2/Slit2/Myl4/Tnnc1/Tnnt3/Actc1/Myl3/Myh6/Htr1b/Cacna1h/Cx3cl1/Tac1/Htr7/Npy/Htr2c/Adcyap1/Agtr2/Npy1r/Kcnj5/Oxtr/Npr3/Scn5a/Postn/Htr2a/Bves/Htr1a/Nts/Grip2/Tacr3/Hrc/Rgs4/Tgfb2/Drd2/Akap6/C3ar1/Csrp3/Adra1b/Stc1/Kcne1l/Cartpt/Col1a2/Trdn/Cd34/Adra2a/Tacr1/Ptpro/Chrm2/Acta2/Rgs2/Ednrb/Gata4/Foxc1/Glp1r/Prcp/Klk1/Crh/Icam1/Myl2/Chrm3/Tnni2/Sgcz/Ntsr1/Th/Cyba/Popdc2/Kcn…	104
GO:0043062	extracellular structure organization	81/1613	315/23210	1.461e-25	1.03147e-22	6.21694e-23	Col25a1/Npnt/Mmp2/Fbln2/Smoc1/Pxdn/Ccdc80/Col3a1/Tnfrsf1a/Col11a1/Col16a1/Col11a2/Sfrp2/Sulf2/Col4a5/Lpl/Col4a6/Col1a1/Sulf1/Bmp7/Flrt2/Nr2e1/Loxl2/Postn/Col5a2/Gfap/Anxa2/Antxr1/Pdgfra/Aebp1/Eln/Col15a1/Acan/Thsd4/Lcp1/Tgfb2/Adamtsl2/Egflam/Col14a1/Adamts9/Tgfbr1/Col24a1/Col1a2/Egfl6/Smoc2/Csgalnact1/Cd34/Col22a1/Lum/Ets1/Emilin1/Pdpn/Sh3pxd2b/Tgfbi/Ctss/Cyp1b1/Foxc1/Col27a1/Vit/Ndnf/Mmp14/Fscn1…	81
GO:0003013	circulatory system process	104/1613	495/23210	8.19465e-25	5.1426e-22	3.09959e-22	Myh7/Tnnt1/Tnnt2/Myl1/Ttn/Mmp2/Slit2/Myl4/Tnnc1/Tnnt3/Actc1/Myl3/Myh6/Htr1b/Cacna1h/Cx3cl1/Tac1/Htr7/Npy/Htr2c/Adcyap1/Agtr2/Npy1r/Kcnj5/Oxtr/Npr3/Scn5a/Postn/Htr2a/Bves/Htr1a/Nts/Grip2/Tacr3/Hrc/Rgs4/Tgfb2/Drd2/Akap6/C3ar1/Csrp3/Adra1b/Stc1/Kcne1l/Cartpt/Col1a2/Trdn/Cd34/Adra2a/Tacr1/Ptpro/Chrm2/Acta2/Rgs2/Ednrb/Gata4/Foxc1/Glp1r/Prcp/Klk1/Crh/Icam1/Myl2/Chrm3/Tnni2/Sgcz/Ntsr1/Th/Cyba/Popdc2/Kcn…	104
GO:0055002	striated muscle cell development	61/1613	193/23210	1.14486e-24	6.46618e-22	3.89735e-22	Acta1/Tnnt1/Tnnt2/Ttn/Actn2/Klhl41/Cacna1s/Synpo2l/Tnnt3/Actc1/Flnc/Myh6/Myom2/Pitx2/Igf1/Agtr2/Myom3/Hdac9/Dysf/Myog/Fhod3/Ripor2/Bves/Mef2c/Myom1/Pdgfra/Myoz2/Nrap/Rgs4/Akap6/Ryr1/Csrp3/Col14a1/Lmod2/Adra1b/Lmod3/Wnt10b/Mypn/Bmp4/Shox2/Ldb3/Rgs2/Nfatc2/Casq1/Gata4/Myl2/Cav2/Popdc2/Fhl2/Xirp1/Lox/Nkx2-5/Actn3/Cav3/Met/Sgcd/Dmd/Prkg1/Myo18b/Mylk3/Cavin4	61
GO:0007389	pattern specification process	99/1613	468/23210	6.66206e-24	3.42067e-21	2.06173e-21	Ttn/Pax7/Cobl/Nrp1/Hoxd8/Eya1/Pcdh8/Hoxa7/Sfrp2/Pitx2/Nrp2/Ahi1/Emx2/Lhx2/Heyl/Bmp7/Robo1/Dll3/Hoxc10/Fst/Gpc3/Hoxd9/Aldh1a2/Grem2/Dmrta2/Mef2c/C1qa/Vax2/Nkx6-1/Foxb1/Hoxa10/Lef1/Wnt5a/Hoxc8/Hoxa9/Tbx18/En1/Bicc1/Hand2/Hoxb9/Tgfbr1/Stc1/Sema3c/Mns1/Alx4/Pax1/Barx1/Crb2/Bmp4/Sp8/Mdga2/Six2/Dnaic1/Gata4/Foxc1/Hoxc13/Tgfbr2/Celsr1/Ascl1/Foxa2/Irx2/Hoxd10/Ripply1/Wnt7b/Foxj1/Hoxc9/Isl1/Gsc/Sema3f/Fox…	99
GO:0048738	cardiac muscle tissue development	70/1613	260/23210	1.6429e-23	7.73259e-21	4.66065e-21	Myh7/Tnnt2/Ttn/Actn2/AW551984/Tnnc1/Pou4f1/Actc1/Myl3/Col11a1/Sox6/Myh6/Myom2/Pitx2/Igf1/Bmp7/Tenm4/Agtr2/Myom3/Fhod3/Aldh1a2/Bves/Mef2c/Myom1/Pdgfra/Jph2/Wnt5a/Nrap/Rgs4/Tgfb2/Tnni1/Akap6/Sik1/Xirp2/Csrp3/Tbx18/Col14a1/Adamts9/Adra1b/Tgfbr1/Ccnb1/Bmp4/Rgs2/Rbp4/Cdk1/Gata4/Foxc1/Tgfbr2/Myl2/Gata6/Sgcz/Isl1/Popdc2/Fhl2/Xirp1/Nkx2-5/Lrp2/Cav3/Fgf2/Hspg2/Met/Ankrd1/Foxc2/Casp8/Cacybp/Sgcd/Prkg1/Myo1…	70
GO:0055001	muscle cell development	61/1613	207/23210	7.07121e-23	3.07217e-20	1.85168e-20	Acta1/Tnnt1/Tnnt2/Ttn/Actn2/Klhl41/Cacna1s/Synpo2l/Tnnt3/Actc1/Flnc/Myh6/Myom2/Pitx2/Igf1/Agtr2/Myom3/Hdac9/Dysf/Myog/Fhod3/Ripor2/Bves/Mef2c/Myom1/Pdgfra/Myoz2/Nrap/Rgs4/Akap6/Ryr1/Csrp3/Col14a1/Lmod2/Adra1b/Lmod3/Wnt10b/Mypn/Bmp4/Shox2/Ldb3/Rgs2/Nfatc2/Casq1/Gata4/Myl2/Cav2/Popdc2/Fhl2/Xirp1/Lox/Nkx2-5/Actn3/Cav3/Met/Sgcd/Dmd/Prkg1/Myo18b/Mylk3/Cavin4	61
GO:0051146	striated muscle cell differentiation	76/1613	316/23210	3.94752e-22	1.59254e-19	9.59871e-20	Acta1/Tnnt1/Tnnt2/Ttn/Actn2/AW551984/Igf2/Klhl41/Cacna1s/Synpo2l/Tnnt3/Actc1/Flnc/Sox6/Myh6/Myom2/Pitx2/Ccn3/Igf1/Agtr2/Myom3/Hdac9/Dysf/Myog/Fhod3/Ripor2/Bves/Mef2c/Myom1/Pdgfra/Myoz2/Nrap/Rgs4/Akap6/Sik1/Ryr1/Csrp3/Col14a1/Lmod2/Mymk/Adra1b/Lmod3/Wnt10b/Mypn/Bmp4/Shox2/Ldb3/Ptgfrn/Rgs2/Nfatc2/Casq1/Gata4/Myl2/Cav2/Cd53/Gata6/Mmp14/Popdc2/Fhl2/Xirp1/Lox/Nkx2-5/Ntn3/Bdnf/Actn3/Cav3/Barx2/Met/Trim…	76
GO:0042692	muscle cell differentiation	84/1613	395/23210	1.32066e-20	4.97273e-18	2.9972e-18	Acta1/Tnnt1/Tnnt2/Ttn/Actn2/Npnt/AW551984/Igf2/Klhl41/Cacna1s/Synpo2l/Tnnt3/Actc1/Flnc/Sox6/Myh6/Myom2/Pitx2/Ccn3/Igf1/Agtr2/Myom3/Hdac9/Dysf/Myog/Fhod3/Ripor2/Bves/Mef2c/Myom1/Pdgfra/Myoz2/Nrap/Rgs4/Akap6/Sik1/Ryr1/Csrp3/Tbx18/Col14a1/Lmod2/Mymk/Adra1b/Lmod3/Wnt10b/Mypn/Bmp4/Shox2/Ldb3/Ptgfrn/Rgs2/Ednrb/Nfatc2/Casq1/Gata4/Wnt4/Myl2/Cav2/Cd53/Gata6/Mmp14/Wnt7b/Popdc2/Prdm6/Fhl2/Olfm2/Xirp1/Lox/Nk…	84
GO:0048705	skeletal system morphogenesis	66/1613	262/23210	1.54269e-20	5.44568e-18	3.28227e-18	Mmp2/Col6a3/Alpl/Hoxd8/Eya1/Col11a1/Hoxa7/Col11a2/Pappa2/Col6a1/Sfrp2/Matn4/Col1a1/Bmp7/Pax5/Hoxd9/Mef2c/Anxa2/Tbx15/Pdgfra/Thbs1/Fbn2/Acan/Tgfb2/Hoxc8/Col14a1/Tgfbr1/Stc1/Alx4/Pax1/Csgalnact1/Wnt10b/Bmp4/Shox2/Col6a2/Sh3pxd2b/Rflna/Six2/Prrx1/Foxc1/P2rx7/Tgfbr2/Col27a1/Vit/Myc/Hoxd10/Ripply1/Mmp14/Coch/Hoxc9/Gsc/Runx2/Alx1/Tifab/Actn3/Wdr60/Barx2/Twist1/Hspg2/Dlx2/Foxc2/Prrx2/Ror2/Spef2/Osr1/Scu…	66
GO:0003002	regionalization	81/1613	373/23210	1.65752e-20	5.50687e-18	3.31915e-18	Ttn/Pax7/Cobl/Nrp1/Hoxd8/Pcdh8/Hoxa7/Sfrp2/Pitx2/Nrp2/Emx2/Lhx2/Heyl/Robo1/Dll3/Hoxc10/Gpc3/Hoxd9/Aldh1a2/Grem2/Dmrta2/Mef2c/C1qa/Vax2/Nkx6-1/Foxb1/Hoxa10/Lef1/Wnt5a/Hoxc8/Hoxa9/Tbx18/En1/Hoxb9/Tgfbr1/Sema3c/Mns1/Alx4/Pax1/Barx1/Crb2/Bmp4/Sp8/Six2/Gata4/Foxc1/Hoxc13/Celsr1/Ascl1/Foxa2/Irx2/Hoxd10/Ripply1/Wnt7b/Foxj1/Hoxc9/Isl1/Gsc/Sema3f/Foxd1/Hoxd13/Alx1/Nkx2-5/Lrp2/Hes3/Tifab/Pcsk5/Hoxc6/Fgf2/G…	81
GO:0061448	connective tissue development	69/1613	285/23210	2.22603e-20	6.9848e-18	4.20994e-18	Pax7/Bgn/Col6a3/Col11a1/Sox6/Col11a2/Col6a1/Sfrp2/Sulf2/Ccn3/Matn4/Col1a1/Sulf1/Igf1/Bmp7/Pou4f2/Adamts12/Loxl2/Mef2c/Bmp3/Anxa2/Thbs1/Acan/Wnt5a/Tgfb2/C3ar1/Col14a1/Hand2/Tgfbr1/Stc1/Efemp1/Csgalnact1/Bmp4/Shox2/Col6a2/Sh3pxd2b/Rflna/Six2/Prrx1/Tgfbr2/Col27a1/Vit/Foxa2/Coch/Wnt7b/Ebf2/Foxd1/Pitx1/Runx2/Lox/Adamts7/Mkx/Epyc/Ccn1/Chadl/Barx2/Fgf2/Hspg2/Runx3/Dlx2/Trps1/Foxc2/Prrx2/Ror2/Foxa1/Trpm4…	69
GO:0006941	striated muscle contraction	49/1613	158/23210	1.09492e-19	3.25479e-17	1.96175e-17	Myh8/Myh3/Myh7/Tnnt1/Tnnt2/Myl1/Ttn/Cacna1s/Myl4/Tnnc1/Atp2a1/Tnnt3/Actc1/Myl3/Myh6/Chrna1/Cacna1h/Kcnj5/Scn5a/Chrnd/Chrng/Ryr3/Akap6/Csrp3/Adra1b/Stc1/Kcne1l/Lmod3/Rgs2/Casq1/Gata4/Synm/Myl2/Tnni2/Tnnc2/Kcne4/Agrn/Kcnj2/Nkx2-5/Scn4a/Actn3/Cav3/Met/Cxcr4/Sgcd/Trpm4/Dmd/Scn1a/Rnf207	49
GO:0051216	cartilage development	57/1613	211/23210	1.82546e-19	5.1551e-17	3.10713e-17	Pax7/Bgn/Col6a3/Col11a1/Sox6/Col11a2/Col6a1/Sfrp2/Sulf2/Ccn3/Matn4/Col1a1/Sulf1/Bmp7/Adamts12/Loxl2/Mef2c/Bmp3/Anxa2/Thbs1/Acan/Wnt5a/Tgfb2/Col14a1/Hand2/Tgfbr1/Stc1/Efemp1/Csgalnact1/Bmp4/Shox2/Col6a2/Rflna/Six2/Prrx1/Tgfbr2/Col27a1/Vit/Coch/Wnt7b/Pitx1/Runx2/Adamts7/Epyc/Ccn1/Chadl/Barx2/Fgf2/Hspg2/Runx3/Dlx2/Trps1/Prrx2/Ror2/Ctsk/Osr1/Scube2	57
GO:0045165	cell fate commitment	67/1613	284/23210	3.50088e-19	9.41571e-17	5.67511e-17	AW551984/Pax7/Tal1/Pou4f1/Bcl11b/Eya1/Sox6/Gata3/Sfrp2/Chd5/Tenm4/Hoxa13/Dll3/Hoxc10/Nr2e1/Dmrta2/Mef2c/Tbx15/Nkx6-1/Neurog2/Wnt5a/Tfap2c/Tgfb2/Tbx18/Tgfbr1/Wnt10b/Bmp4/Pou3f2/Pdpn/Sh3pxd2b/Casz1/Six2/Prrx1/Gata4/Wnt4/Myl2/Ascl1/Foxa2/Runx1/Hoxd10/Gata6/Wnt7b/Isl1/Gsc/Ebf2/Notch3/Pitx1/Runx2/Nkx2-5/Onecut1/Tbx10/Ly9/Fgf2/Vsx2/Dlx2/Foxc2/Nkx2-2/Ror2/Isl2/Foxa1/Tcf7l2/Esrp1/Chrdl1/Wnt8b/Wnt6/Onecut…	67
GO:0090257	regulation of muscle system process	60/1613	239/23210	1.03001e-18	2.64432e-16	1.59381e-16	Myh7/Tnnt1/Tnnt2/Ttn/Npnt/Tnnc1/Atp2a1/Tnnt3/Tnfrsf1a/Myl3/Cacna1h/Igf1/Lmcd1/Oxtr/Myog/Scn5a/Mef2c/Tacr3/Rgs4/Tnni1/Akap6/Ryr1/Col14a1/Mymk/Hand2/Adra1b/Stc1/Srl/Adra2a/Tacr1/Chrm2/Chrna3/Rgs2/Casq1/Gata4/Chrm3/Tnni2/Tnnc2/Agrn/Ptgs1/Ghsr/Kcnj2/Nkx2-5/Nol3/Scn4a/Tifab/Actn3/Klf4/Cav3/Aif1/Npy2r/Trpm4/Dmd/Ptger3/Ncf1/Prkg1/Sln/Ptafr/Rnf207/Spx	60
GO:0042391	regulation of membrane potential	85/1613	439/23210	3.88503e-18	9.54029e-16	5.75021e-16	Actn2/Scn3a/Chrna4/Pmaip1/Gabra5/Gabrg3/Kcnb1/Cdkn2a/Chrna1/Cacna1h/Cx3cl1/Trem2/Tac1/Adcyap1/Neto1/Dcn/Kcnj5/Scn5a/Gabra3/Chrna6/Bves/Mef2c/Insyn2a/Grip2/Scn9a/Chrnd/Pid1/Kcnc2/Ngfr/Cck/Chrng/Gabrq/Rgs4/Akap6/Ptn/Kcne1l/Chrnb3/Trdn/Tacr1/Ntsr2/Chrna3/Chrna5/Begain/P2rx7/Gabre/Myc/Piezo1/Nr3c2/Gpr88/Gabrg1/Tafa4/Ntsr1/Popdc2/Kcne4/Oprm1/Kcnq3/Agrn/Trpc5/Ano1/Xirp1/Chrna7/Kcnj2/Cnih3/Cd36/Kcnh7/Cl…	85
GO:0045785	positive regulation of cell adhesion	81/1613	411/23210	8.14189e-18	1.89679e-15	1.14325e-15	Npnt/Igf2/Fbln2/Smoc1/Nrp1/Ccdc80/Zfhx3/Vcam1/Gata3/Col16a1/Dab2/Cx3cl1/Nckap1l/Igfbp2/Rreb1/Igf1/Bmp7/Col26a1/Dysf/Cdh13/Cdk6/Cd44/Thbs1/Lef1/Wnt5a/Tgfb2/Egflam/Vsir/Vav1/Tbx18/Ptn/Cd74/Cspg5/Egfl6/Smoc2/Ephb6/Ikzf1/Pnp/Itga5/Ptpn6/Ets1/Emilin1/Pdpn/Jak3/Tgfbr2/Wnt4/Lgals1/Vit/Icam1/Cd83/Dock8/Piezo1/Runx1/Ndnf/Spp1/Ptprc/S100a10/Spta1/P2ry12/Cd36/Apbb1ip/Havcr2/Pycard/Anxa1/Pcsk5/Ccn1/Aif1/Sash…	81
GO:0034765	regulation of ion transmembrane transport	89/1613	478/23210	8.39583e-18	1.89679e-15	1.14325e-15	Actn2/Cacna1s/Scn3a/Chrna4/Hap1/Shisa9/Rasgrf2/Kcnb1/Cacna1h/Cx3cl1/Trem2/Plcg2/Oprk1/Neto1/Kcnj5/Dysf/Crhbp/Scn5a/Mef2c/Rasgrf1/Scn9a/Thbs1/Jph2/Dapk1/Kcnc2/Rgs4/Tgfb2/Drd2/Acsl5/Akap6/Calcr/Kcne1l/Rgs9/Kcng1/Trdn/Kcnf1/Bmp4/Ptpn6/Ctss/Cacng3/Rgs2/Casq1/P2rx7/Kcna3/Crh/Gsg1l/Anxa3/Rrad/Kcnj16/Kcns3/Ntsr1/Aplnr/Cyba/Kcne4/Kcna4/Oprm1/Kcnq3/Agrn/Npsr1/Hvcn1/Slc36a2/Grm5/Kcnj2/Cnih3/Kcnv1/Kcnh7/Nol…	89
GO:0035051	cardiocyte differentiation	50/1613	182/23210	1.41085e-17	3.0648e-15	1.84724e-15	Ttn/Actn2/AW551984/Actc1/Sox6/Vcam1/Myh6/Myom2/Pitx2/Igf1/Bmp7/Tenm4/Agtr2/Myom3/Fhod3/Bves/Jag1/Mef2c/Myom1/Anxa2/Pdgfra/Nrap/Rgs4/Tgfb2/Akap6/Sik1/Csrp3/Col14a1/Hand2/Adra1b/Sema3c/Bmp4/Rgs2/Gata4/Myl2/Gata6/Isl1/Popdc2/Fhl2/Xirp1/Nkx2-5/Cav3/Twist1/Met/Cacybp/Sgcd/Prkg1/Myo18b/Mylk3/Cavin4	50
GO:0048706	embryonic skeletal system development	43/1613	139/23210	2.1097e-17	4.41318e-15	2.65995e-15	Pax7/Eya1/Col11a1/Dlk1/Hoxa7/Sulf2/Col1a1/Sulf1/Bmp7/Pax5/Hoxd9/Mef2c/Tbx15/Pdgfra/Xylt1/Wnt5a/Tgfb2/Hoxa9/Hoxb9/Tgfbr1/Alx4/Bmp4/Shox2/Rbp4/Six2/Prrx1/Tgfbr2/Hoxd10/Mmp14/Hoxc9/Gsc/Runx2/Alx1/Hoxd1/Pcsk5/Hoxc6/Wdr60/Twist1/Hspg2/Dlx2/Foxc2/Prrx2/Osr1	43
GO:0060047	heart contraction	54/1613	211/23210	2.24122e-17	4.52086e-15	2.72485e-15	Myh7/Tnnt1/Tnnt2/Myl1/Ttn/Myl4/Tnnc1/Tnnt3/Actc1/Myl3/Myh6/Cacna1h/Tac1/Agtr2/Kcnj5/Scn5a/Bves/Tacr3/Hrc/Rgs4/Tgfb2/Drd2/Akap6/Csrp3/Adra1b/Stc1/Kcne1l/Trdn/Chrm2/Rgs2/Gata4/Glp1r/Myl2/Tnni2/Sgcz/Th/Popdc2/Kcne4/Agrn/Chrna7/Kcnj2/Nkx2-5/Cav3/Avpr1a/Met/Cxcr4/Sgcd/Trpm4/Edn3/Dmd/Sema3a/Prkg1/Scn1a/Rnf207	54
GO:0030239	myofibril assembly	30/1613	72/23210	1.31383e-16	2.55879e-14	1.54226e-14	Acta1/Tnnt1/Tnnt2/Ttn/Actn2/Klhl41/Synpo2l/Tnnt3/Actc1/Myh6/Myom2/Myom3/Fhod3/Mef2c/Myom1/Pdgfra/Myoz2/Nrap/Csrp3/Lmod2/Lmod3/Mypn/Ldb3/Casq1/Myl2/Xirp1/Nkx2-5/Cav3/Mylk3/Cavin4	30
GO:0015837	amine transport	39/1613	122/23210	1.85607e-16	3.49437e-14	2.10616e-14	Chrna4/Kcnb1/Htr1b/Htr2c/Oprk1/Agtr2/Grm7/Oxtr/Htr2a/Chrna6/Slc18a2/Ddc/Sncg/Cck/Rgs4/Drd2/Trh/Cartpt/Chrna3/Rgs2/Syt15/P2rx7/Crh/Ntsr1/Th/Entpd1/Slc36a2/Syt17/Ptgs1/Ghsr/Chrna7/P2ry12/P2ry1/Hrh3/Avpr1a/Npy2r/Ptger3/Osr1/Prkg1	39
GO:0003015	heart process	54/1613	221/23210	1.99148e-16	3.62836e-14	2.18691e-14	Myh7/Tnnt1/Tnnt2/Myl1/Ttn/Myl4/Tnnc1/Tnnt3/Actc1/Myl3/Myh6/Cacna1h/Tac1/Agtr2/Kcnj5/Scn5a/Bves/Tacr3/Hrc/Rgs4/Tgfb2/Drd2/Akap6/Csrp3/Adra1b/Stc1/Kcne1l/Trdn/Chrm2/Rgs2/Gata4/Glp1r/Myl2/Tnni2/Sgcz/Th/Popdc2/Kcne4/Agrn/Chrna7/Kcnj2/Nkx2-5/Cav3/Avpr1a/Met/Cxcr4/Sgcd/Trpm4/Edn3/Dmd/Sema3a/Prkg1/Scn1a/Rnf207	54
GO:0006937	regulation of muscle contraction	44/1613	154/23210	2.49764e-16	4.40833e-14	2.65702e-14	Myh7/Tnnt1/Tnnt2/Npnt/Tnnc1/Atp2a1/Tnnt3/Myl3/Cacna1h/Oxtr/Scn5a/Tacr3/Tnni1/Akap6/Ryr1/Adra1b/Stc1/Adra2a/Tacr1/Chrm2/Chrna3/Rgs2/Casq1/Gata4/Chrm3/Tnni2/Tnnc2/Agrn/Ptgs1/Ghsr/Kcnj2/Nkx2-5/Scn4a/Actn3/Cav3/Npy2r/Trpm4/Dmd/Ptger3/Ncf1/Prkg1/Ptafr/Rnf207/Spx	44
GO:0006836	neurotransmitter transport	64/1613	297/23210	2.66702e-16	4.56464e-14	2.75124e-14	Slc6a11/Chrna4/Slc7a11/Htr1b/Slc25a18/Baiap3/Htr7/Htr2c/Adcyap1/Doc2a/Slc6a13/Grm7/Htr2a/Gfap/Chrna6/Slc18a2/Htr1a/Mef2c/Grm8/Ddc/Sncg/Rgs4/Fcer1g/Drd2/Trh/Slc6a3/Erc2/Fcgr3/Chrnb3/Slc17a6/Cspg5/Adra2a/Slc6a7/Chrm2/Cckbr/Chrna3/Rgs2/Chrna5/P2rx7/Crh/Celsr1/Stx2/Nr3c2/Slc10a4/Ntsr1/Th/Lin7b/Slc22a3/Slc36a2/Syt17/Chrna7/Mctp2/Scn4a/Slc5a7/Gabra2/Glra3/Trpc4/P2ry1/Hrh3/Slc6a20a/Syk/Cplx3/Edn3/Slc38a5	64
GO:0003205	cardiac chamber development	50/1613	195/23210	3.14969e-16	5.23219e-14	3.15359e-14	Myh7/Tnnt2/Slit2/Tnnc1/Nrp1/Pou4f1/Myl3/Col11a1/Gata3/Myh6/Sall1/Sfrp2/Pitx2/Nrp2/Heyl/Bmp7/Robo1/Fgfrl1/Hoxa13/Ltbp1/Scn5a/Jag1/Mef2c/Wnt5a/Tgfb2/Tnni1/Xirp2/Hand2/Tgfbr1/Sema3c/Bmp4/Shox2/Rbp4/Gata4/Foxc1/Tgfbr2/Myl2/Gata6/Isl1/Fhl2/Nkx2-5/Lrp2/Pcsk5/Ccn1/Cav3/Ahr/Npy2r/Foxc2/Kif7/Cxcr4	50
GO:0001655	urogenital system development	70/1613	346/23210	3.47813e-16	5.61271e-14	3.38294e-14	Npnt/Mmp2/Cdkn1c/Slit2/Nrp1/Epha4/Eya1/Gata3/Sall1/Sulf2/Ahi1/Emx2/Heyl/Sulf1/Igf1/Bmp7/Bmper/Hoxa13/Agtr2/Fras1/Gpc3/Aldh1a2/Jag1/Mef2c/Cd44/Pdgfra/Foxb1/Wnt5a/Dchs2/Tgfb2/Hoxb13/C3ar1/Tbx18/Tgfbr1/Fat4/Ptpro/Bmp4/Rbp4/Six2/Foxc1/Pdgfa/Wnt4/Myc/Irx2/Wnt7b/Gcnt4/Foxd1/Hoxd13/Notch3/C1galt1/Cenpf/Anxa4/Anxa1/Pcsk5/Bdnf/Basp1/Ahr/Plag1/Fgf2/Mmp17/Rpgrip1l/Foxc2/Crlf1/Foxa1/Mecom/Itga8/Wnt6/Osr1/Cep…	70
GO:1903522	regulation of blood circulation	56/1613	239/23210	4.0975e-16	6.42852e-14	3.87465e-14	Myh7/Tnnt2/Mmp2/Myl4/Myl3/Myh6/Cacna1h/Cx3cl1/Tac1/Htr2c/Agtr2/Npy1r/Kcnj5/Oxtr/Scn5a/Htr2a/Bves/Tacr3/Hrc/Rgs4/Tgfb2/Drd2/Akap6/Csrp3/Adra1b/Stc1/Kcne1l/Tacr1/Chrm2/Rgs2/Gata4/Glp1r/Icam1/Myl2/Chrm3/Th/Popdc2/Kcne4/Agrn/Ptgs1/Chrna7/Kcnj2/Nkx2-5/Cav3/Ahr/Avpr1a/Hrh2/Casr/Trpm4/Edn3/Dmd/Ptger3/Sema3a/Prkg1/Ptafr/Rnf207	56
GO:0003007	heart morphogenesis	61/1613	280/23210	7.80643e-16	1.19164e-13	7.18236e-14	Myh7/Tnnt2/Ttn/Slit2/Tnnc1/Synpo2l/Nrp1/Pou4f1/Actc1/Eya1/Myl3/Col11a1/Gata3/Myh6/Myom2/Sfrp2/Pitx2/Nrp2/Ahi1/Heyl/Bmp7/Robo1/Fgfrl1/Flrt2/Npy1r/Myom3/Aldh1a2/Jag1/Mef2c/Myom1/Thbs1/Wnt5a/Tgfb2/Tnni1/Tmem100/Ryr1/Xirp2/Hand2/Tgfbr1/Sema3c/Fat4/Bmp4/Shox2/Rbp4/Gata4/Foxc1/Tgfbr2/Myl2/Gata6/Isl1/Fhl2/Xirp1/Nkx2-5/Lrp2/Ccn1/Cav3/Ahr/Twist1/Ankrd1/Npy2r/Foxc2	61
GO:0042060	wound healing	71/1613	360/23210	8.60531e-16	1.27902e-13	7.70902e-14	Pax7/Arhgap24/Col3a1/Pros1/Serpine2/Slc7a11/Ccn3/Cx3cl1/Col1a1/Rreb1/Igf1/Dysf/Cd44/Anxa2/Pdgfra/Cd109/Thbs1/Fzd9/Mylk/Wnt5a/Fcer1g/Tgfb2/Thbd/Plau/Mymk/Ptn/Smoc2/Cd34/Wnt10b/Adra2a/Ptpn6/Pdpn/Ptgfrn/Acta2/Gata4/Tfpi/Prcp/Pdgfa/Wnt4/Celsr1/Foxa2/Ndnf/Elk3/F13a1/Entpd1/Lox/P2ry12/Slc11a1/Cd36/Serpind1/Anxa1/Ajuba/Entpd2/Mmp12/Ccn1/Cav3/Plek/Fgf2/P2ry1/Serpinf2/Itga2b/Trim72/C1qtnf1/Foxc2/Syk/Cxcr4…	71
GO:0003206	cardiac chamber morphogenesis	42/1613	148/23210	1.55148e-15	2.24686e-13	1.35425e-13	Myh7/Tnnt2/Slit2/Tnnc1/Nrp1/Pou4f1/Myl3/Col11a1/Gata3/Myh6/Sfrp2/Pitx2/Nrp2/Heyl/Bmp7/Robo1/Fgfrl1/Jag1/Mef2c/Wnt5a/Tgfb2/Tnni1/Hand2/Tgfbr1/Sema3c/Bmp4/Shox2/Rbp4/Gata4/Foxc1/Tgfbr2/Myl2/Gata6/Isl1/Fhl2/Nkx2-5/Lrp2/Ccn1/Cav3/Ahr/Npy2r/Foxc2	42
GO:0055013	cardiac muscle cell development	34/1613	100/23210	1.93921e-15	2.73816e-13	1.65037e-13	Ttn/Actn2/Actc1/Myh6/Myom2/Pitx2/Igf1/Agtr2/Myom3/Fhod3/Bves/Myom1/Pdgfra/Nrap/Rgs4/Akap6/Csrp3/Col14a1/Adra1b/Bmp4/Rgs2/Gata4/Myl2/Popdc2/Fhl2/Xirp1/Nkx2-5/Cav3/Met/Sgcd/Prkg1/Myo18b/Mylk3/Cavin4	34
GO:0051480	regulation of cytosolic calcium ion concentration	72/1613	374/23210	2.01649e-15	2.77784e-13	1.67428e-13	Hap1/Cx3cr1/Cx3cl1/Tac1/Plcg2/Htr2c/Adcyap1/Npy1r/Oxtr/Htr2a/Hrc/Pdgfra/Jph2/Fzd9/Wnt5a/Ryr3/Tgfb2/Drd2/Akap6/Calcr/Ryr1/C3ar1/Adra1b/Hcrtr1/Plch1/Trdn/Gpr17/Tacr1/Bmp4/Akap5/Cckbr/Ptpn6/Ednrb/Casq1/Jak3/Glp1r/P2rx7/Ccl3/Mchr1/Ptgdr/Lpar4/Ntsr1/Aplnr/Cyba/Hcrtr2/Ptprc/Oprm1/Trpc5/Npsr1/Cd36/Cd52/Nol3/Ptgfr/Cav3/Gpr39/Pik3cg/Fgf2/Trpc4/P2ry1/Hrh3/P2ry6/Avpr1a/C1qtnf1/Npy2r/Bdkrb2/Rxfp3/Cxcr4/Trpm4…	72
GO:0055006	cardiac cell development	35/1613	106/23210	2.10469e-15	2.8303e-13	1.7059e-13	Ttn/Actn2/Actc1/Myh6/Myom2/Pitx2/Igf1/Agtr2/Myom3/Fhod3/Bves/Jag1/Myom1/Pdgfra/Nrap/Rgs4/Akap6/Csrp3/Col14a1/Adra1b/Bmp4/Rgs2/Gata4/Myl2/Popdc2/Fhl2/Xirp1/Nkx2-5/Cav3/Met/Sgcd/Prkg1/Myo18b/Mylk3/Cavin4	35
GO:0030199	collagen fibril organization	25/1613	54/23210	2.19968e-15	2.88925e-13	1.74144e-13	Pxdn/Col3a1/Col11a1/Col11a2/Sfrp2/Col1a1/Loxl2/Col5a2/Anxa2/Aebp1/Acan/Tgfb2/Col14a1/Tgfbr1/Col1a2/Lum/Emilin1/Cyp1b1/Foxc1/Lox/Mkx/Chadl/Serpinf2/Foxc2/Tnxb	25
GO:0031032	actomyosin structure organization	50/1613	204/23210	2.26501e-15	2.90745e-13	1.7524e-13	Acta1/Tnnt1/Tnnt2/Ttn/Actn2/Klhl41/Epb41l2/Synpo2l/Nrp1/Tnnt3/Actc1/Myh6/Myom2/Tac1/Ppm1e/Myom3/Fhod3/Mef2c/Myom1/Pdgfra/Eln/Cit/Myoz2/Nrap/Kank4/Csrp3/Lmod2/Tgfbr1/Asap3/Lmod3/Tacr1/Mypn/Ldb3/Sh3pxd2b/Casq1/Wnt4/Myl2/S100a10/Xirp1/Nkx2-5/Fhdc1/Cav3/Serpinf2/Met/Arhgap28/Pdlim4/Ect2/Kif23/Mylk3/Cavin4	50
GO:0055074	calcium ion homeostasis	85/1613	489/23210	3.16197e-15	3.96862e-13	2.392e-13	Atp2a1/Hap1/Cx3cr1/Cx3cl1/Hexb/Tac1/Plcg2/Htr2c/Adcyap1/Npy1r/Oxtr/Scn5a/Htr2a/Hrc/Pdgfra/Jph2/Fzd9/Wnt5a/Ryr3/Tgfb2/Drd2/Akap6/Calcr/Ryr1/C3ar1/Csrp3/Adra1b/Hcrtr1/Stc1/Plch1/Trdn/Gpr17/Tacr1/Bmp4/Akap5/Cckbr/Ptpn6/Ednrb/Casq1/Jak3/Glp1r/Pygm/P2rx7/Ccl3/Mchr1/Atp13a5/Ptgdr/Lpar4/Ntsr1/Aplnr/Cyba/Hcrtr2/Ptprc/Oprm1/Trpc5/Npsr1/Chrna7/Cd36/Cd52/Nol3/Ptgfr/Cav3/Gpr39/Pik3cg/Fgf2/Trpc4/P2ry1/Atp7b/H…	85
GO:0006874	cellular calcium ion homeostasis	83/1613	473/23210	3.87172e-15	4.75379e-13	2.86525e-13	Atp2a1/Hap1/Cx3cr1/Cx3cl1/Hexb/Tac1/Plcg2/Htr2c/Adcyap1/Npy1r/Oxtr/Htr2a/Hrc/Pdgfra/Jph2/Fzd9/Wnt5a/Ryr3/Tgfb2/Drd2/Akap6/Calcr/Ryr1/C3ar1/Csrp3/Adra1b/Hcrtr1/Stc1/Plch1/Trdn/Gpr17/Tacr1/Bmp4/Akap5/Cckbr/Ptpn6/Ednrb/Casq1/Jak3/Glp1r/Pygm/P2rx7/Ccl3/Mchr1/Atp13a5/Ptgdr/Lpar4/Ntsr1/Aplnr/Cyba/Hcrtr2/Ptprc/Oprm1/Trpc5/Npsr1/Chrna7/Cd36/Cd52/Nol3/Ptgfr/Cav3/Gpr39/Pik3cg/Fgf2/Trpc4/P2ry1/Atp7b/Hrh3/P2…	83
GO:0007411	axon guidance	55/1613	245/23210	5.35621e-15	6.43657e-13	3.87951e-13	Slit1/Slit2/Nrp1/Epha4/Bcl11b/Gata3/Nrp2/Lhx2/Bmp7/Epha5/Robo1/Epha10/Ntng1/Pou4f2/Tenm2/Flrt2/Alcam/Chn1/Csf1r/Dcc/Neurog2/Ngfr/Wnt5a/Tgfb2/Cntn5/Efna5/Nexn/Unc5d/Sema4a/Sema3c/Ephb6/Myot/Mypn/Ptpro/Efna3/Wnt7b/Isl1/Lhx4/Sema3f/Foxd1/Agrn/Lrp2/Ntn3/Lrtm1/Bdnf/Vstm2l/Epha6/Robo3/Gbx2/Runx3/Isl2/Cxcr4/Rac2/Sema3a/Mnx1	55
GO:0097485	neuron projection guidance	55/1613	246/23210	6.44158e-15	7.53729e-13	4.54294e-13	Slit1/Slit2/Nrp1/Epha4/Bcl11b/Gata3/Nrp2/Lhx2/Bmp7/Epha5/Robo1/Epha10/Ntng1/Pou4f2/Tenm2/Flrt2/Alcam/Chn1/Csf1r/Dcc/Neurog2/Ngfr/Wnt5a/Tgfb2/Cntn5/Efna5/Nexn/Unc5d/Sema4a/Sema3c/Ephb6/Myot/Mypn/Ptpro/Efna3/Wnt7b/Isl1/Lhx4/Sema3f/Foxd1/Agrn/Lrp2/Ntn3/Lrtm1/Bdnf/Vstm2l/Epha6/Robo3/Gbx2/Runx3/Isl2/Cxcr4/Rac2/Sema3a/Mnx1	55
GO:0009611	response to wounding	85/1613	495/23210	6.53908e-15	7.53729e-13	4.54294e-13	Mmp2/Pax7/Arhgap24/Col3a1/Pros1/Epha4/Serpine2/Slc7a11/Sulf2/Ccn3/Cx3cl1/Matn4/Col1a1/Rreb1/Igf1/Dysf/Gfap/Cd44/Anxa2/Pdgfra/Cd109/Thbs1/Xylt1/Tyrobp/Fzd9/Ngfr/Mylk/Wnt5a/Lcp1/Fcer1g/Tgfb2/Thbd/Plau/Mymk/Ptn/Zfp36l1/Smoc2/Cd34/Pvt1/Wnt10b/Adra2a/Ptpn6/Pdpn/Ptgfrn/Acta2/Gata4/Tfpi/Prcp/Pdgfa/Wnt4/Celsr1/Foxa2/Ndnf/Elk3/F13a1/AI506816/Entpd1/Lox/P2ry12/Slc11a1/Cd36/Nol3/Serpind1/Anxa1/Ajuba/Klf4/En…	85
GO:0072503	cellular divalent inorganic cation homeostasis	85/1613	497/23210	8.30303e-15	9.37911e-13	5.65306e-13	Atp2a1/Hap1/Cx3cr1/Cx3cl1/Hexb/Tac1/Plcg2/Htr2c/Adcyap1/Npy1r/Oxtr/Htr2a/Hrc/Pdgfra/Jph2/Fzd9/Wnt5a/Ryr3/Tgfb2/Drd2/Akap6/Calcr/Ryr1/C3ar1/Csrp3/Adra1b/Hcrtr1/Stc1/Plch1/Trdn/Gpr17/Tacr1/Bmp4/Akap5/Slc39a8/Cckbr/Ptpn6/Ednrb/Casq1/Jak3/Glp1r/Pygm/P2rx7/Ccl3/Mchr1/Atp13a5/Ptgdr/Lpar4/Ntsr1/Aplnr/Cyba/Hcrtr2/Ptprc/Oprm1/Trpc5/Npsr1/Chrna7/Slc11a1/Cd36/Cd52/Nol3/Ptgfr/Cav3/Gpr39/Pik3cg/Fgf2/Trpc4/P2r…	85
GO:0007204	positive regulation of cytosolic calcium ion concentration	65/1613	327/23210	9.69626e-15	1.07381e-12	6.47218e-13	Hap1/Cx3cr1/Cx3cl1/Tac1/Plcg2/Htr2c/Adcyap1/Oxtr/Htr2a/Pdgfra/Jph2/Ryr3/Tgfb2/Drd2/Akap6/Calcr/Ryr1/C3ar1/Adra1b/Plch1/Trdn/Gpr17/Tacr1/Bmp4/Akap5/Cckbr/Ptpn6/Ednrb/Casq1/Jak3/Glp1r/P2rx7/Ccl3/Mchr1/Ptgdr/Lpar4/Ntsr1/Aplnr/Cyba/Ptprc/Oprm1/Trpc5/Npsr1/Cd36/Cd52/Nol3/Ptgfr/Cav3/Gpr39/Pik3cg/Fgf2/P2ry1/Hrh3/P2ry6/Avpr1a/C1qtnf1/Npy2r/Bdkrb2/Rxfp3/Cxcr4/Trpm4/Dmd/Ptger3/Prkg1/Gna15	65
GO:0055007	cardiac muscle cell differentiation	40/1613	143/23210	1.24514e-14	1.35241e-12	8.15137e-13	Ttn/Actn2/AW551984/Actc1/Sox6/Myh6/Myom2/Pitx2/Igf1/Agtr2/Myom3/Fhod3/Bves/Mef2c/Myom1/Pdgfra/Nrap/Rgs4/Akap6/Sik1/Csrp3/Col14a1/Adra1b/Bmp4/Rgs2/Gata4/Myl2/Gata6/Popdc2/Fhl2/Xirp1/Nkx2-5/Cav3/Met/Cacybp/Sgcd/Prkg1/Myo18b/Mylk3/Cavin4	40
GO:0051952	regulation of amine transport	36/1613	118/23210	1.36941e-14	1.45933e-12	8.7958e-13	Chrna4/Kcnb1/Htr1b/Htr2c/Oprk1/Agtr2/Grm7/Oxtr/Htr2a/Chrna6/Sncg/Cck/Rgs4/Drd2/Trh/Cartpt/Chrna3/Rgs2/Syt15/P2rx7/Crh/Ntsr1/Entpd1/Slc36a2/Syt17/Ptgs1/Ghsr/Chrna7/P2ry12/P2ry1/Hrh3/Avpr1a/Npy2r/Ptger3/Osr1/Prkg1	36
GO:0048732	gland development	81/1613	467/23210	1.62423e-14	1.69883e-12	1.02393e-12	Mmp2/Igf2/Cdkn1c/Slit2/Cobl/Nrp1/Serpine2/Bcl11b/Gata3/Cdkn2a/Pitx2/Sulf2/Sulf1/Rreb1/Igf1/Bmp7/Robo1/Hoxa13/Hoxd9/Cd44/Lbh/Ccnd1/Mki67/Pdgfra/Foxb1/Lef1/Wnt5a/Tfap2c/Drd2/Hoxa9/Hoxb13/Plau/Slc6a3/Otp/Hand2/Hoxb9/Tgfbr1/Ptn/Sema3c/Pax1/Ikzf1/Bmp4/Pou3f2/Cckbr/Tfcp2l1/Foxc1/Tgfbr2/Pdgfa/Crh/Wnt4/Hgf/Ascl1/Runx1/Gata6/Isl1/Hoxd13/Pitx1/Nrg3/Nkx2-5/Anxa1/Pgr/Onecut1/Cav3/Ahr/Plag1/Fgf2/Atp7b/Sox3/Rp…	81
GO:2000027	regulation of animal organ morphogenesis	49/1613	209/23210	2.76583e-14	2.84025e-12	1.7119e-12	Ankrd6/Eya1/Gata3/Cdkn2a/Sall1/Sfrp2/Sulf2/Dab2/Ahi1/Sulf1/Bmp7/Robo1/Agtr2/Gpc3/Jag1/Pdgfra/Ngfr/Wnt5a/Tgfb2/Plau/Hand2/Tgfbr1/Ptn/Sema3c/Cd34/Bmp4/Casz1/Six2/Foxc1/Tgfbr2/Pdgfa/Wnt4/Myc/Celsr1/Hgf/Wnt7b/Isl1/Hoxd13/Runx2/Bdnf/Cav3/Fgf2/Twist1/Met/Foxc2/Ror2/Foxp2/Wnt6/Tnfrsf11b	49
GO:0003231	cardiac ventricle development	40/1613	148/23210	4.38411e-14	4.42169e-12	2.66508e-12	Myh7/Tnnt2/Slit2/Tnnc1/Pou4f1/Myl3/Col11a1/Gata3/Myh6/Sall1/Sfrp2/Pitx2/Heyl/Robo1/Fgfrl1/Hoxa13/Ltbp1/Scn5a/Jag1/Mef2c/Wnt5a/Tgfb2/Tnni1/Xirp2/Hand2/Tgfbr1/Sema3c/Bmp4/Gata4/Foxc1/Tgfbr2/Myl2/Isl1/Nkx2-5/Lrp2/Ccn1/Ahr/Npy2r/Foxc2/Cxcr4	40
GO:0001505	regulation of neurotransmitter levels	69/1613	372/23210	5.26715e-14	5.2191e-12	3.1457e-12	Slc6a11/Chrna4/Cx3cr1/Slc7a11/Htr1b/Baiap3/Htr7/Igf1/Htr2c/Doc2a/Grm7/Ass1/Moxd1/Gad2/Htr2a/Gfap/Chrna6/Htr1a/Mef2c/Grm8/Ddc/Sncg/Rnf180/Rgs4/Drd2/Trh/Tlr2/Slc6a3/Erc2/Chrnb3/Slc17a6/Cspg5/Cd34/Adra2a/Chrm2/Chrna3/Rgs2/Chrna5/Cyp1b1/P2rx7/Icam1/Celsr1/Stx2/Celf6/Nr3c2/Ptgis/Bche/Ntsr1/Th/Lin7b/Oprm1/Slc22a3/Slc36a2/Syt17/Chrna7/Mctp2/Cd36/Klf4/Slc5a7/Gabra2/Glra3/Aif1/P2ry1/Hrh3/Itgb2/Ulbp1/Cplx3…	69
GO:1903532	positive regulation of secretion by cell	80/1613	472/23210	8.55944e-14	8.33512e-12	5.02382e-12	Ttn/Nnat/Chrna4/Gata3/Il33/Kcnb1/Dab2/Cacna1h/Lpl/Baiap3/Trem2/Tac1/Igf1/Htr2c/Adcyap1/Oprk1/Agtr2/Oxtr/Cyp2j6/Postn/Csf1r/Chrna6/Myom1/Nkx6-1/Cck/Wnt5a/Fcer1g/Tgfb2/Drd2/Trh/Tlr2/Rab27b/Cartpt/Lepr/Cd34/Tlr1/Tacr1/Itgam/Cckbr/Myo5b/Rbp4/Glp1r/P2rx7/Ccl3/Crh/Runx1/Ntsr1/Isl1/Spp1/Ano1/Cd36/Havcr2/Pycard/Cd84/Cftr/Mmp12/Aif1/Unc93b1/Cd14/Gpr39/Rab8b/P2ry1/Twist1/Clec5a/Pld2/Avpr1a/Itgb2/Nucb2/Ankr…	80
GO:0072001	renal system development	60/1613	302/23210	1.06119e-13	1.01587e-11	6.12293e-12	Npnt/Cdkn1c/Slit2/Nrp1/Epha4/Eya1/Gata3/Sall1/Sulf2/Ahi1/Emx2/Heyl/Sulf1/Bmp7/Bmper/Agtr2/Fras1/Gpc3/Aldh1a2/Jag1/Mef2c/Cd44/Pdgfra/Wnt5a/Dchs2/Tgfb2/C3ar1/Tbx18/Tgfbr1/Fat4/Ptpro/Bmp4/Rbp4/Six2/Foxc1/Pdgfa/Wnt4/Myc/Irx2/Wnt7b/Gcnt4/Foxd1/Notch3/C1galt1/Cenpf/Anxa4/Pcsk5/Bdnf/Basp1/Ahr/Fgf2/Mmp17/Rpgrip1l/Foxc2/Crlf1/Mecom/Itga8/Wnt6/Osr1/Cep55	60
GO:0098742	cell-cell adhesion via plasma-membrane adhesion molecules	47/1613	202/23210	1.25355e-13	1.18001e-11	7.11224e-12	Pcdh19/Tenm3/Pcdh18/Cdh11/Cdhr1/Pcdh10/Pcdh8/Vcam1/Lrfn5/Cx3cl1/Tenm4/Robo1/Fgfrl1/Pcdh17/Ntng1/Tenm2/Alcam/Cdh13/Cdh9/Sdk2/Cdh6/Tgfb2/Cntn5/Efna5/Nexn/Unc5d/Pcdh15/Myot/Crb2/Mypn/Fat4/Itga5/Mdga2/Cdh24/Tgfbr2/Lgals1/Anxa3/Celsr1/Igsf9/Ajuba/Klf4/Scarf2/Vstm2l/Gpc4/Palld/Pcdh20/Cdh12	47
GO:0001763	morphogenesis of a branching structure	52/1613	240/23210	1.33289e-13	1.23413e-11	7.43845e-12	Npnt/Slit2/Nrp1/Eya1/Sall1/Sfrp2/Pitx2/Sulf1/Igf1/Bmp7/Hoxa13/Agtr2/Gpc3/Bcl11a/Cd44/Pdgfra/Lef1/Wnt5a/Tfap2c/Drd2/Hoxb13/Sema3c/Fat4/Bmp4/Shox2/Six2/Tgfbr2/Pdgfa/Wnt4/Myc/Celsr1/Hgf/Ctsz/Foxa2/Mmp14/Foxd1/Hoxd13/Rspo3/Pgr/Cav3/Ahr/Fgf2/Gbx2/Dlx2/Met/Foxc2/Casr/Foxa1/Esrp1/Cxcr4/Wnt6/Sema3a	52
GO:0002062	chondrocyte differentiation	35/1613	120/23210	1.42379e-13	1.29703e-11	7.81758e-12	Col6a3/Col11a1/Sox6/Col11a2/Col6a1/Sfrp2/Sulf2/Ccn3/Matn4/Sulf1/Adamts12/Loxl2/Mef2c/Anxa2/Acan/Col14a1/Tgfbr1/Efemp1/Bmp4/Shox2/Col6a2/Rflna/Six2/Tgfbr2/Col27a1/Vit/Coch/Runx2/Adamts7/Chadl/Hspg2/Runx3/Trps1/Osr1/Scube2	35
GO:0045214	sarcomere organization	23/1613	53/23210	1.62803e-13	1.45955e-11	8.79709e-12	Tnnt1/Tnnt2/Ttn/Actn2/Klhl41/Synpo2l/Tnnt3/Myh6/Myom2/Myom3/Fhod3/Mef2c/Myom1/Myoz2/Csrp3/Lmod2/Mypn/Ldb3/Casq1/Xirp1/Nkx2-5/Cav3/Mylk3	23
GO:0001503	ossification	69/1613	381/23210	1.75379e-13	1.54772e-11	9.32853e-12	Npnt/Mmp2/Igf2/Smoc1/Alpl/Dlk1/Sfrp2/Tac1/Col1a1/Gdpd2/Igf1/Bmp7/Mn1/Adgrv1/Myog/Gpc3/Cdk6/Jag1/Mef2c/Bmp3/Xylt1/Fzd9/Rorb/Lef1/Fbn2/Wnt5a/Calcr/Ryr1/Hand2/Stc1/Ptn/Col1a2/Csgalnact1/Wnt10b/Nell1/Tacr1/Fat4/Bmp4/Shox2/Sh3pxd2b/Rflna/Six2/Foxc1/P2rx7/Wnt4/Mmp14/Wnt7b/Spp1/Limd1/Fhl2/Runx2/Lox/Actn3/Srgn/Ccn1/Sp7/Ahr/Fgf2/Twist1/Hspg2/Rsad2/Clec5a/Foxc2/Casr/Tcf7l2/Trpm4/Chrdl1/Osr1/Scube2	69
GO:0070371	ERK1 and ERK2 cascade	62/1613	323/23210	2.08514e-13	1.81183e-11	1.09204e-11	Npnt/Nrp1/Dab2/Cx3cl1/Trem2/Igf1/Bmper/Htr2c/Adcyap1/Oxtr/Htr2a/Csf1r/Cd44/Chil1/Pdgfra/C1ql4/Dcc/Drd2/Tlr2/Calcr/Hand2/Hcrtr1/Zfp36l1/Slc30a10/Cd74/Bmp4/Cckbr/Ptpn6/Ccl21a/Emilin1/Ntsr2/Acta2/Necab2/Gata4/Pdgfa/Ccl3/Ccl6/Rps6ka6/Myc/Icam1/Ptprc/Oprm1/Npsr1/Chrna7/Cd36/Havcr2/Pycard/Klf4/Ccl9/Ccn1/Fgf2/P2ry1/P2ry6/Serpinf2/Ccl4/Syk/Casr/Tlr4/Dmd/Sstr4/Fgf15/Il1a	62
GO:0015844	monoamine transport	33/1613	109/23210	2.18588e-13	1.86044e-11	1.12134e-11	Chrna4/Kcnb1/Htr1b/Htr7/Oprk1/Agtr2/Oxtr/Htr2a/Chrna6/Slc18a2/Htr1a/Sncg/Fcer1g/Drd2/Slc6a3/Fcgr3/Cartpt/Syt15/Crh/Slc22a3/Entpd1/Syt17/Ptgs1/Ghsr/Chrna7/P2ry12/Mapk15/P2ry1/Hrh3/Npy2r/Syk/Chrm5/Ptger3	33
GO:0003009	skeletal muscle contraction	20/1613	40/23210	2.20697e-13	1.86044e-11	1.12134e-11	Myh8/Myh3/Myh7/Tnnt1/Tnnt2/Tnnc1/Atp2a1/Tnnt3/Chrna1/Chrnd/Chrng/Casq1/Synm/Tnni2/Tnnc2/Kcnj2/Scn4a/Actn3/Cav3/Dmd	20
GO:0048644	muscle organ morphogenesis	31/1613	97/23210	2.2762e-13	1.89058e-11	1.13951e-11	Myh7/Tnnt2/Ttn/Pax7/Tnnc1/Col3a1/Pou4f1/Actc1/Myl3/Col11a1/Myh6/Myom2/Pitx2/Myom3/Myom1/Mylk/Wnt5a/Tgfb2/Tnni1/Xirp2/Tgfbr1/Shox2/Gata4/Foxc1/Myl2/Isl1/Gsc/Nkx2-5/Lrp2/Ankrd1/Foxc2	31
GO:0010927	cellular component assembly involved in morphogenesis	34/1613	116/23210	2.705e-13	2.21418e-11	1.33455e-11	Acta1/Tnnt1/Tnnt2/Ttn/Actn2/Klhl41/Synpo2l/Tnnt3/Actc1/Myh6/Myom2/Tenm4/Myom3/Fhod3/Mef2c/Myom1/Pdgfra/Myoz2/Nrap/Tlr2/Csrp3/Lmod2/Lmod3/Mypn/Ldb3/Casq1/Myl2/Xirp1/Nkx2-5/Zpbp/Cav3/Mylk3/Cavin4/Rfx2	34
GO:0010959	regulation of metal ion transport	73/1613	421/23210	3.32685e-13	2.60661e-11	1.57108e-11	Actn2/Hap1/Serpine2/Cx3cl1/Trem2/Plcg2/Igf1/Adcyap1/Oprk1/Neto1/Dysf/Scn5a/Htr2a/Anxa2/Hrc/Jph2/Kcnc2/Mylk/Rgs4/Tgfb2/Drd2/Akap6/Calcr/Sik1/Stc1/Kcne1l/Rgs9/Kcng1/Slc30a10/Trdn/Nkain3/Bmp4/Akap5/Ptpn6/Casq1/Jak3/Glp1r/P2rx7/Crh/Mchr1/Icam1/Rrad/Ntsr1/Aplnr/Cyba/Kcne4/Agrn/Npsr1/Kcnj2/P2ry12/Nkx2-5/Nol3/Cd84/Cav3/Ahr/Gpr39/Pik3cg/Trpc4/Cacng1/P2ry6/Ccl4/Cracr2a/Casr/Cxcr4/Edn3/Dmd/Ptger3/Gramd2/Os…	73
GO:0048568	embryonic organ development	81/1613	493/23210	3.3361e-13	2.60661e-11	1.57108e-11	Igf2/Cdkn1c/Cobl/Tal1/Eya1/Col11a1/Vcam1/Gata3/Hoxa7/Sall1/Pitx2/Ahi1/Bmp7/Pax5/Ripor2/Hoxd9/Col5a2/Aldh1a2/Eya4/Mef2c/Vax2/Tbx15/Pdgfra/Foxd3/Lef1/Slitrk6/Wnt5a/Tgfb2/Tbx18/En1/Hand2/Pcdh15/Tgfbr1/Zfp36l1/Alx4/Crb2/Bmp4/Shox2/Tmie/Rbp4/Six2/Prrx1/Gata4/Foxc1/Tgfbr2/Pdgfa/Myc/Dlx6/Celsr1/Runx1/Hoxd10/Mmp14/Wnt7b/Hoxc9/Th/Gsc/Pou3f4/Runx2/Rspo3/Alx1/Nkx2-5/Tifab/Pcsk5/Nrk/Wdr60/Ccn1/Ahr/Kitl/Gbx2/…	81
GO:0030326	embryonic limb morphogenesis	38/1613	143/23210	3.36903e-13	2.60661e-11	1.57108e-11	Sall1/Sfrp2/Pitx2/Map3k20/Bmp7/Hoxa13/Fras1/Hoxc10/Gpc3/Hoxd9/Aldh1a2/Hoxa10/Lef1/Fbn2/Wnt5a/Tgfb2/Hoxa9/En1/Hand2/Alx4/Bmp4/Shox2/Sp8/Crabp2/Prrx1/Dlx6/Hoxd10/Hoxd13/Pitx1/Runx2/Alx1/Twist1/Sp9/Rpgrip1l/Prrx2/Ror2/Mecom/Osr1	38
GO:0035113	embryonic appendage morphogenesis	38/1613	143/23210	3.36903e-13	2.60661e-11	1.57108e-11	Sall1/Sfrp2/Pitx2/Map3k20/Bmp7/Hoxa13/Fras1/Hoxc10/Gpc3/Hoxd9/Aldh1a2/Hoxa10/Lef1/Fbn2/Wnt5a/Tgfb2/Hoxa9/En1/Hand2/Alx4/Bmp4/Shox2/Sp8/Crabp2/Prrx1/Dlx6/Hoxd10/Hoxd13/Pitx1/Runx2/Alx1/Twist1/Sp9/Rpgrip1l/Prrx2/Ror2/Mecom/Osr1	38
GO:0060048	cardiac muscle contraction	35/1613	124/23210	4.16193e-13	3.17656e-11	1.9146e-11	Myh7/Tnnt1/Tnnt2/Myl1/Ttn/Myl4/Tnnc1/Tnnt3/Actc1/Myl3/Myh6/Cacna1h/Kcnj5/Scn5a/Akap6/Csrp3/Adra1b/Stc1/Kcne1l/Rgs2/Gata4/Myl2/Tnni2/Kcne4/Agrn/Kcnj2/Nkx2-5/Cav3/Met/Cxcr4/Sgcd/Trpm4/Dmd/Scn1a/Rnf207	35
GO:0090287	regulation of cellular response to growth factor stimulus	55/1613	271/23210	4.56143e-13	3.43506e-11	2.07041e-11	Npnt/Slit2/Grb10/Gata3/Peg10/Sfrp2/Sulf2/Dab2/Sulf1/Fstl1/Bmper/Robo1/Fgfrl1/Hoxa13/Agtr2/Dcn/Fst/Adamts12/Adamts3/Ltbp1/Gpc3/Grem2/Vwc2l/Cd109/Thbs1/Hjv/Ngfr/Fbn2/Wnt5a/Adamtsl2/Vsir/Smoc2/Crb2/Bmp4/Emilin1/Gata4/Wnt4/Cav2/Gata6/Foxd1/Ptp4a3/Runx2/Lox/Lrp2/Ccn1/Onecut1/Cav3/Fgf2/Tcf7l2/Dmd/Chrdl1/Itga8/Vwc2/Onecut2/Cdkn2b	55
GO:0007631	feeding behavior	35/1613	125/23210	5.3986e-13	4.01201e-11	2.41815e-11	Pou4f1/Htr1b/Htr2c/Oprk1/Npy1r/Grm7/Oxtr/Htr1a/Tacr3/Dmbx1/Cck/Drd2/Trh/En1/Hand2/Hcrtr1/Mc4r/Cartpt/Lepr/Tacr1/Glp1r/Mchr1/Th/Hcrtr2/Oprm1/Npsr1/Ghsr/Cd36/Mrap2/Bdnf/Gpr39/P2ry1/Hrh3/Mmp17/Npy2r	35
GO:0031589	cell-substrate adhesion	63/1613	339/23210	6.06784e-13	4.4508e-11	2.68262e-11	Actn2/Npnt/Fbln2/Smoc1/Nrp1/Ccdc80/Col3a1/Vcam1/Col16a1/Hoxa7/Cdkn2a/Dab2/Col1a1/Rreb1/Col26a1/Adamts12/Cdh13/Postn/Bves/Cdk6/Jag1/Antxr1/Thbs1/Egflam/Efna5/Plau/Adamts9/Dusp22/Ptn/Cspg5/Egfl6/Smoc2/Itga5/Emilin1/Nid2/Itga11/Pdpn/Bcam/Wnt4/Lgals1/Vit/Ndnf/Mmp14/Spp1/S100a10/Cd36/Parvg/Pcsk5/Ajuba/Mmp12/Ccn1/Onecut1/Hspg2/Itgb2/Itga2b/Npy2r/Itga1/Rac2/Dmd/Tnxb/Itga8/Vwc2/Onecut2	63
GO:0070374	positive regulation of ERK1 and ERK2 cascade	48/1613	218/23210	6.17314e-13	4.46999e-11	2.69419e-11	Npnt/Nrp1/Cx3cl1/Trem2/Bmper/Htr2c/Adcyap1/Htr2a/Csf1r/Cd44/Chil1/Pdgfra/Dcc/Drd2/Tlr2/Calcr/Hand2/Hcrtr1/Slc30a10/Cd74/Bmp4/Ccl21a/Ntsr2/Acta2/Necab2/Gata4/Pdgfa/Ccl3/Ccl6/Icam1/Ptprc/Oprm1/Npsr1/Chrna7/Cd36/Havcr2/Pycard/Ccl9/Fgf2/P2ry1/P2ry6/Serpinf2/Ccl4/Casr/Tlr4/Sstr4/Fgf15/Il1a	48
GO:0019932	second-messenger-mediated signaling	73/1613	427/23210	6.84346e-13	4.89264e-11	2.94893e-11	Gpr26/Hap1/Cx3cr1/Vcam1/Adgrl2/Trem2/Htr7/Igf1/Epha5/Prkar2b/Lmcd1/Htr2c/Adcyap1/Adgrg2/Tenm2/Gpr101/Adgre1/Cdh13/Thbs1/Jph2/Adcy2/Adcy7/Kcnc2/Tox3/Myoz2/Drd2/Tmem100/Akap6/Calcr/Nr5a2/Adra1b/Mc4r/Trdn/Adra2a/Akap5/Rgs2/Ednrb/Nfatc2/Casq1/Glp1r/Crh/Ndnf/Htr4/Aplnr/Fhl2/Ptprc/Oprm1/Ramp1/Grm5/Gpr61/P2ry12/Gucy2f/Cd36/Sctr/Mrap2/Actn3/Ptgfr/Ahr/P2ry6/Avpr1a/Nucb2/Npy2r/Ccl4/Syk/Pde11a/Cxcr4/Sgcd/Tr…	73
GO:1904062	regulation of cation transmembrane transport	64/1613	349/23210	7.42174e-13	5.23975e-11	3.15814e-11	Actn2/Chrna4/Hap1/Shisa9/Rasgrf2/Cx3cl1/Trem2/Plcg2/Oprk1/Neto1/Dysf/Crhbp/Scn5a/Mef2c/Rasgrf1/Jph2/Dapk1/Kcnc2/Rgs4/Tgfb2/Drd2/Akap6/Calcr/Kcne1l/Rgs9/Kcng1/Trdn/Bmp4/Ptpn6/Ctss/Cacng3/Rgs2/Casq1/Crh/Gsg1l/Anxa3/Rrad/Ntsr1/Aplnr/Cyba/Kcne4/Oprm1/Agrn/Npsr1/Slc36a2/Kcnj2/Cnih3/Nol3/Cav3/Ahr/Gpr39/Pik3cg/Cacng1/Twist1/P2ry6/Cracr2a/Edn3/Dmd/Ptger3/Osr1/Prkg1/Fxyd2/Sln/Rnf207	64
GO:0060415	muscle tissue morphogenesis	29/1613	89/23210	7.71177e-13	5.3773e-11	3.24105e-11	Myh7/Tnnt2/Ttn/Pax7/Tnnc1/Col3a1/Pou4f1/Actc1/Myl3/Col11a1/Myh6/Myom2/Pitx2/Myom3/Myom1/Mylk/Wnt5a/Tgfb2/Tnni1/Xirp2/Tgfbr1/Shox2/Foxc1/Myl2/Isl1/Nkx2-5/Lrp2/Ankrd1/Foxc2	29
GO:0035107	appendage morphogenesis	42/1613	175/23210	8.27834e-13	5.63326e-11	3.39533e-11	Sall1/Sfrp2/Pitx2/Map3k20/Bmp7/Hoxa13/Fras1/Hoxc10/Gpc3/Hoxd9/Aldh1a2/Sall3/Hoxa10/Lef1/Fbn2/Wnt5a/Tgfb2/Hoxa9/En1/Hand2/Sema3c/Alx4/Bmp4/Shox2/Sp8/Crabp2/Prrx1/Dlx6/Hoxd10/Hoxd13/Pitx1/Runx2/Alx1/Pcsk5/Twist1/Sp9/Rpgrip1l/Prrx2/Ror2/Mecom/Evx2/Osr1	42
GO:0035108	limb morphogenesis	42/1613	175/23210	8.27834e-13	5.63326e-11	3.39533e-11	Sall1/Sfrp2/Pitx2/Map3k20/Bmp7/Hoxa13/Fras1/Hoxc10/Gpc3/Hoxd9/Aldh1a2/Sall3/Hoxa10/Lef1/Fbn2/Wnt5a/Tgfb2/Hoxa9/En1/Hand2/Sema3c/Alx4/Bmp4/Shox2/Sp8/Crabp2/Prrx1/Dlx6/Hoxd10/Hoxd13/Pitx1/Runx2/Alx1/Pcsk5/Twist1/Sp9/Rpgrip1l/Prrx2/Ror2/Mecom/Evx2/Osr1	42
GO:0003151	outflow tract morphogenesis	28/1613	84/23210	1.01244e-12	6.80749e-11	4.10307e-11	Nrp1/Eya1/Sfrp2/Pitx2/Nrp2/Heyl/Bmp7/Robo1/Npy1r/Jag1/Mef2c/Thbs1/Wnt5a/Tgfb2/Ryr1/Hand2/Sema3c/Bmp4/Gata4/Foxc1/Tgfbr2/Gata6/Isl1/Nkx2-5/Lrp2/Twist1/Npy2r/Foxc2	28
GO:0061138	morphogenesis of a branching epithelium	48/1613	221/23210	1.05177e-12	6.98867e-11	4.21227e-11	Npnt/Slit2/Nrp1/Eya1/Sall1/Sfrp2/Pitx2/Sulf1/Igf1/Bmp7/Hoxa13/Agtr2/Gpc3/Cd44/Pdgfra/Lef1/Wnt5a/Tfap2c/Hoxb13/Sema3c/Fat4/Bmp4/Six2/Tgfbr2/Pdgfa/Wnt4/Myc/Celsr1/Hgf/Ctsz/Foxa2/Mmp14/Foxd1/Hoxd13/Rspo3/Pgr/Cav3/Ahr/Fgf2/Gbx2/Met/Foxc2/Casr/Foxa1/Esrp1/Cxcr4/Wnt6/Sema3a	48
GO:0003208	cardiac ventricle morphogenesis	27/1613	79/23210	1.29877e-12	8.52958e-11	5.14102e-11	Myh7/Tnnt2/Tnnc1/Pou4f1/Myl3/Col11a1/Gata3/Myh6/Sfrp2/Heyl/Jag1/Mef2c/Tgfb2/Tnni1/Hand2/Tgfbr1/Sema3c/Gata4/Foxc1/Tgfbr2/Myl2/Isl1/Nkx2-5/Lrp2/Ahr/Npy2r/Foxc2	27
GO:0048736	appendage development	45/1613	201/23210	1.75409e-12	1.12581e-10	6.78556e-11	Smoc1/Slc7a11/Sall1/Sfrp2/Pitx2/Map3k20/Bmp7/Hoxa13/Fras1/Hoxc10/Gpc3/Hoxd9/Aldh1a2/Sall3/Hoxa10/Lef1/Fbn2/Wnt5a/Tgfb2/Hoxa9/En1/Hand2/Sema3c/Alx4/Bmp4/Shox2/Sp8/Crabp2/Prrx1/Hoxc13/Dlx6/Hoxd10/Hoxd13/Pitx1/Runx2/Alx1/Pcsk5/Twist1/Sp9/Rpgrip1l/Prrx2/Ror2/Mecom/Evx2/Osr1	45
GO:0060173	limb development	45/1613	201/23210	1.75409e-12	1.12581e-10	6.78556e-11	Smoc1/Slc7a11/Sall1/Sfrp2/Pitx2/Map3k20/Bmp7/Hoxa13/Fras1/Hoxc10/Gpc3/Hoxd9/Aldh1a2/Sall3/Hoxa10/Lef1/Fbn2/Wnt5a/Tgfb2/Hoxa9/En1/Hand2/Sema3c/Alx4/Bmp4/Shox2/Sp8/Crabp2/Prrx1/Hoxc13/Dlx6/Hoxd10/Hoxd13/Pitx1/Runx2/Alx1/Pcsk5/Twist1/Sp9/Rpgrip1l/Prrx2/Ror2/Mecom/Evx2/Osr1	45
GO:0070372	regulation of ERK1 and ERK2 cascade	58/1613	306/23210	2.1537e-12	1.36675e-10	8.23782e-11	Npnt/Nrp1/Dab2/Cx3cl1/Trem2/Igf1/Bmper/Htr2c/Adcyap1/Htr2a/Csf1r/Cd44/Chil1/Pdgfra/C1ql4/Dcc/Drd2/Tlr2/Calcr/Hand2/Hcrtr1/Slc30a10/Cd74/Bmp4/Ptpn6/Ccl21a/Emilin1/Ntsr2/Acta2/Necab2/Gata4/Pdgfa/Ccl3/Ccl6/Rps6ka6/Icam1/Ptprc/Oprm1/Npsr1/Chrna7/Cd36/Havcr2/Pycard/Klf4/Ccl9/Ccn1/Fgf2/P2ry1/P2ry6/Serpinf2/Ccl4/Syk/Casr/Tlr4/Dmd/Sstr4/Fgf15/Il1a	58
GO:1901342	regulation of vasculature development	62/1613	341/23210	2.4949e-12	1.56569e-10	9.43686e-11	Igf2/Nrp1/Thbs2/Cx3cr1/Tnfrsf1a/Sfrp2/Cx3cl1/Sulf1/Bmp7/Bmper/Dcn/Hdac9/Itgax/Nr2e1/Sash1/Chil1/Thbs1/Ngfr/Wnt5a/Tgfb2/Tmem100/Asb4/C3ar1/Tspan12/Adamts9/Sema4a/Ptn/Smoc2/Cd34/Bmp4/Itga5/Ets1/Emilin1/Nfatc2/Efna3/Gata4/Cyp1b1/Foxc1/Tgfbr2/Wnt4/Anxa3/Hgf/Runx1/Ptgis/Gata6/Aplnr/Stab1/Adam12/Isl1/Ghsr/Chrna7/Cd36/Anxa1/Klf4/Fgf2/Itgb2/Foxc2/Srpx2/Htatip2/Cxcr4/Il1a/Hspb1	62
GO:0001819	positive regulation of cytokine production	74/1613	449/23210	3.04505e-12	1.88994e-10	1.13912e-10	Tnfrsf1a/Dlk1/Gata3/Il33/Sulf2/Lpl/Cx3cl1/Trem2/Plcg2/Sulf1/Adcyap1/Agtr2/Zc3hav1/Cyp2j6/Postn/Csf1r/Tspan6/Thbs1/Tyrobp/Wnt5a/Irf8/Fcer1g/Drd2/Tlr2/C3ar1/Fcgr3/Cd74/Naip5/Cd34/Lum/Tlr1/Adra2a/Spon2/Gata4/Cyp1b1/P2rx7/Ccl3/Cd83/Hgf/Runx1/Cyba/Isl1/Ptprc/Inava/Slc11a1/Cd36/Havcr2/Pycard/Anxa1/Cd84/Ankrd42/Mmp12/Aif1/Unc93b1/Ly9/Cd14/Sash3/Twist1/Rsad2/Serpinf2/Clec5a/Ccl4/Ulbp1/Syk/Casp8/Nfam1/Tlr…	74
GO:0048562	embryonic organ morphogenesis	59/1613	318/23210	3.53645e-12	2.17107e-10	1.30857e-10	Eya1/Col11a1/Gata3/Hoxa7/Sall1/Pitx2/Ahi1/Bmp7/Pax5/Ripor2/Hoxd9/Aldh1a2/Eya4/Mef2c/Vax2/Tbx15/Pdgfra/Slitrk6/Wnt5a/Tgfb2/Tbx18/Hand2/Pcdh15/Tgfbr1/Alx4/Crb2/Bmp4/Shox2/Tmie/Rbp4/Six2/Prrx1/Gata4/Tgfbr2/Myc/Dlx6/Celsr1/Hoxd10/Mmp14/Hoxc9/Th/Gsc/Pou3f4/Runx2/Alx1/Nkx2-5/Tifab/Wdr60/Gbx2/Twist1/Hspg2/Dlx2/Foxc2/Prrx2/Ror2/Mafb/Tcf7l2/Itga8/Osr1	59
GO:0007409	axonogenesis	76/1613	470/23210	4.07533e-12	2.475e-10	1.49175e-10	Col25a1/Slit1/Slit2/Cobl/Cdh11/Nrp1/Epha4/Bcl11b/Gata3/Nrp2/Lhx2/Slitrk5/Bmp7/Epha5/Robo1/Epha10/Ntng1/Pou4f2/Tenm2/Flrt2/Alcam/Nefm/Chn1/Nr2e1/Bcl11a/Csf1r/Vax2/Nkx6-1/Foxb1/Dcc/Neurog2/Ngfr/Cck/Slitrk6/Wnt5a/Tgfb2/Drd2/Cntn5/Efna5/Nexn/Unc5d/Sema4a/Sema3c/Ephb6/Myot/Mypn/Ptpro/Pou3f2/Shox2/Crabp2/Myo5b/Chodl/Efna3/Pak3/Wnt7b/Isl1/Lhx4/Sema3f/Foxd1/Agrn/Trpc5/Nkx2-9/Lrp2/Ntn3/Lrtm1/Bdnf/Vstm2l/E…	76
GO:0008016	regulation of heart contraction	41/1613	177/23210	5.29073e-12	3.17894e-10	1.91604e-10	Myh7/Tnnt2/Myl4/Myl3/Myh6/Cacna1h/Tac1/Agtr2/Kcnj5/Scn5a/Bves/Tacr3/Hrc/Rgs4/Tgfb2/Drd2/Akap6/Csrp3/Adra1b/Stc1/Kcne1l/Chrm2/Rgs2/Gata4/Glp1r/Myl2/Th/Popdc2/Kcne4/Agrn/Chrna7/Kcnj2/Nkx2-5/Cav3/Avpr1a/Trpm4/Edn3/Dmd/Sema3a/Prkg1/Rnf207	41
GO:0009952	anterior/posterior pattern specification	48/1613	231/23210	5.73938e-12	3.41221e-10	2.05664e-10	Ttn/Cobl/Hoxd8/Pcdh8/Hoxa7/Sfrp2/Emx2/Heyl/Dll3/Hoxc10/Gpc3/Hoxd9/Aldh1a2/Foxb1/Hoxa10/Lef1/Wnt5a/Hoxc8/Hoxa9/Tbx18/En1/Hoxb9/Tgfbr1/Sema3c/Alx4/Pax1/Barx1/Crb2/Bmp4/Six2/Gata4/Foxc1/Hoxc13/Celsr1/Foxa2/Hoxd10/Ripply1/Hoxc9/Hoxd13/Alx1/Hes3/Tifab/Pcsk5/Hoxc6/Gbx2/Foxc2/Ror2/Osr1	48
GO:0060485	mesenchyme development	53/1613	272/23210	6.35864e-12	3.741e-10	2.25481e-10	Nrp1/Sfrp2/Pitx2/Dab2/Nrp2/Col1a1/Heyl/Bmp7/Robo1/Dll3/Loxl2/Aldh1a2/Jag1/Mef2c/Thbs1/Lef1/Wnt5a/Tgfb2/Bnc2/Tmem100/Hand2/Sema4a/Tgfbr1/Zfp36l1/Sema3c/Pax1/Crb2/Bmp4/Pdpn/Ednrb/Six2/Gata4/Foxc1/Tgfbr2/Wnt4/Myc/Foxa2/Wnt7b/Isl1/Gsc/Sema3f/Foxd1/Alx1/Nkx2-5/Kitl/Gbx2/Twist1/Foxc2/Foxa1/Edn3/Fgf15/Sema3a/Osr1	53
GO:0032970	regulation of actin filament-based process	67/1613	393/23210	6.92961e-12	4.03489e-10	2.43194e-10	Tnnt2/Actn2/Fzd10/Slit2/Tnnc1/Synpo2l/Nrp1/Shroom2/Pam/Cacna1h/Cx3cl1/Nckap1l/Tac1/Epha5/Magel2/Ppm1e/Fhod3/Scn5a/Csf1r/Mef2c/Eln/Cit/Rgs4/Tgfb2/Myo1f/Arhgap18/Kank4/Akap6/Rhoq/Tlr2/Efna5/Csrp3/Lmod2/Tgfbr1/Stc1/Arhgdib/Asap3/Lmod3/Tacr1/Pdpn/Sh3pxd2b/Acta2/Gata4/Wnt4/Pak3/Icam1/Celsr1/Fscn1/Hcls1/S100a10/Spta1/Kcnj2/Pycard/Synpo2/Rhov/Cav3/Plek/Serpinf2/Met/Arhgap28/Trpm4/Pdlim4/Ptger3/Il1a/Ect2…	67
GO:0019233	sensory perception of pain	36/1613	143/23210	7.90466e-12	4.55567e-10	2.74583e-10	Scn3a/Chrna4/Cacna1h/Ccn3/Tac1/Htr7/Htr2c/Adcyap1/Oprk1/Npy1r/Htr2a/Grm8/Scn9a/Ngfr/Cck/Tmem100/Mme/Tacr1/Cckbr/Ctss/Ednrb/P2rx7/Tafa4/Ntsr1/Acpp/Oprm1/Ano1/Ptgs1/Hoxd1/P2ry1/Npy2r/Cxcr4/Tlr4/Il1a/Ptafr/Scn1a	36
GO:0030900	forebrain development	66/1613	386/23210	8.69925e-12	4.96297e-10	2.99132e-10	Slit1/Slit2/Nrp1/Col3a1/Pou4f1/Hap1/Alk/Bcl11b/Cx3cr1/Slc7a11/Sall1/Pitx2/Chd5/Nrp2/Emx2/Lhx2/Slitrk5/Epha5/Robo1/Pax5/Nr2e1/Csf1r/Aldh1a2/Dmrta2/Vax2/Sall3/Tyrobp/Foxb1/Crtac1/Lef1/Neurog2/Wnt5a/Tfap2c/Drd2/Igf2bp1/Slc6a3/Otp/Fat4/Ikzf1/Bmp4/Pou3f2/Aspm/Wnt4/Ascl1/Wnt7b/Isl1/Gsc/Pou3f4/Notch3/Pou3f1/Pitx1/Nrg3/P2ry12/Lrp2/Fgf2/Gbx2/Dnah5/Sox3/Dlx2/Rpgrip1l/Mecom/Tcf7l2/Cxcr4/Ptger3/Sema3a/Prkg1	66
GO:0048663	neuron fate commitment	26/1613	79/23210	9.06332e-12	5.11896e-10	3.08534e-10	Pax7/Pou4f1/Bcl11b/Eya1/Hoxc10/Dmrta2/Nkx6-1/Tfap2c/Tgfb2/Tgfbr1/Bmp4/Pou3f2/Casz1/Prrx1/Ascl1/Foxa2/Runx1/Hoxd10/Isl1/Notch3/Dlx2/Nkx2-2/Isl2/Foxa1/Esrp1/Mnx1	26
GO:0010810	regulation of cell-substrate adhesion	45/1613	211/23210	1.03359e-11	5.73193e-10	3.4548e-10	Npnt/Fbln2/Smoc1/Nrp1/Ccdc80/Col16a1/Hoxa7/Cdkn2a/Dab2/Col1a1/Rreb1/Col26a1/Cdh13/Postn/Cdk6/Jag1/Thbs1/Egflam/Efna5/Plau/Dusp22/Ptn/Cspg5/Egfl6/Smoc2/Itga5/Emilin1/Pdpn/Wnt4/Lgals1/Vit/Ndnf/Mmp14/Spp1/S100a10/Cd36/Pcsk5/Mmp12/Ccn1/Onecut1/Npy2r/Rac2/Dmd/Vwc2/Onecut2	45
GO:0050808	synapse organization	73/1613	451/23210	1.03516e-11	5.73193e-10	3.4548e-10	Cacna1s/Ngef/Nrp1/Thbs2/Elfn1/Epha4/Cbln2/Cx3cr1/Slc7a11/Pcdh8/Ncan/Lrfn5/Camkv/Adgrl2/Chrna1/Col4a5/Nrp2/Trem2/Slitrk5/Epha5/Pcdh17/Ntng1/Flrt2/Oxtr/Htr1a/Cdh9/Mef2c/C1qa/Sdk2/Grip2/Lrrtm4/Sncg/Fzd9/C1qc/Lrrtm1/Slitrk6/Wnt5a/Drd2/Tlr2/Cntn5/Efna5/Lrfn2/Sema4a/Vstm5/Ptn/C1qb/Ptpro/Mdga2/Myo5b/Lingo2/C1ql3/Pak3/Dgkb/Wnt7b/Sema3f/Il1rapl2/Igsf9/Agrn/Grm5/Ghsr/Chrna7/C1ql1/Lrtm1/Arhgap22/Bdnf/Srgn/G…	73
GO:0050673	epithelial cell proliferation	70/1613	425/23210	1.2191e-11	6.6596e-10	4.01393e-10	Ccnd2/Igf2/Bcl11b/Eya1/Dlk1/Gata3/Cdkn2a/Sfrp2/Sulf2/Dab2/Ccn3/Sulf1/Rreb1/Igf1/Bmper/Robo1/Fst/Igfbp4/Dysf/Cdh13/Loxl2/Gpc3/Scn5a/Aldh1a2/Cdk6/Mef2c/Ccnd1/Mki67/Cd109/Thbs1/Nkx6-1/Ngfr/Wnt5a/Tfap2c/Tgfb2/Tbx18/Plau/Tgfbr1/Ptn/Zfp36l1/Cd34/Nupr1/Wnt10b/Uhrf1/Ptprv/Tacr1/Bmp4/Ednrb/Myc/Dlx6/Cav2/Hgf/Aplnr/Cyba/Isl1/Ghsr/Birc5/Nkx2-9/Pgr/Mmp12/Thbs4/Fgf2/Twist1/Hrh3/Runx3/Tcf7l2/Esrp1/Foxp2/Osr1/Cd…	70
GO:0032102	negative regulation of response to external stimulus	60/1613	336/23210	1.22627e-11	6.6596e-10	4.01393e-10	Slit1/Padi2/Slit2/Nrp1/Pros1/Epha4/Serpine2/Cx3cr1/Tnfrsf1a/Gata3/Lrfn5/Ccn3/Cx3cl1/Igf1/Robo1/Adcyap1/Cd44/Anxa2/Tspan6/Pdgfra/Cd109/Thbs1/Xylt1/Adcy7/Cck/Wnt5a/Fgl2/Drd2/Thbd/Pbk/Plau/Slc6a3/Sema4a/Cartpt/Sema3c/Cd34/Gpr17/Uaca/Ets1/Tfpi/Pdgfa/Wnt4/Hgf/Ptgis/Isl1/Sema3f/Ghsr/Chrna7/Havcr2/Pycard/Aif1/Fgf2/Serpinf2/Nucb2/C1qtnf1/Smpdl3b/Ptger3/Krt1/Sema3a/Prkg1	60
GO:0048863	stem cell differentiation	47/1613	228/23210	1.27912e-11	6.88047e-10	4.14706e-10	Tal1/Nrp1/Sox6/Hoxa7/Pitx2/Nrp2/Bmp7/Aldh1a2/Cdk6/Jag1/Mef2c/Lbh/Pdgfra/Tafa1/Tgfb2/Vsir/Hand2/Sema4a/Sox21/Ptn/Sema3c/Bmp4/Ednrb/Gata4/Foxc1/Ascl1/Gata6/Bche/Wnt7b/Isl1/Gsc/Sema3f/Ptprc/Runx2/Alx1/Nkx2-5/Sp7/Kitl/Fgf2/Gbx2/Twist1/Foxc2/Foxa1/Edn3/Fgf15/Sema3a/Osr1	47
GO:0070838	divalent metal ion transport	75/1613	472/23210	1.34547e-11	7.16909e-10	4.32102e-10	Cacna1s/Atp2a1/Chrna4/Hap1/Cacna1h/Cx3cl1/Plcg2/Cachd1/Igf1/Htr2c/Dysf/Htr2a/Anxa2/Hrc/Jph2/Mylk/Ryr3/Rgs4/Tgfb2/Drd2/Akap6/Calcr/Ryr1/Nipal4/Stc1/Rgs9/Slc30a10/Plch1/Trdn/Srl/Bmp4/Akap5/Slc39a8/Ptpn6/Cacng3/Casq1/Jak3/Glp1r/P2rx7/Crh/Mchr1/Icam1/Rrad/Ntsr1/Aplnr/Cyba/Ptprc/Trpc5/Npsr1/Ramp1/Chrna7/Kcnj2/P2ry12/Slc11a1/Nol3/Cd84/Cav3/Ahr/Gpr39/Pik3cg/Fgf2/Trpc4/Cacng1/P2ry6/Ccl4/Cracr2a/Casr/Cxcr…	75
GO:0048704	embryonic skeletal system morphogenesis	30/1613	105/23210	1.38417e-11	7.30632e-10	4.40373e-10	Eya1/Col11a1/Hoxa7/Bmp7/Pax5/Hoxd9/Mef2c/Tbx15/Pdgfra/Tgfb2/Tgfbr1/Alx4/Bmp4/Shox2/Six2/Prrx1/Tgfbr2/Hoxd10/Mmp14/Hoxc9/Gsc/Runx2/Alx1/Wdr60/Twist1/Hspg2/Dlx2/Foxc2/Prrx2/Osr1	30
GO:0032675	regulation of interleukin-6 production	37/1613	153/23210	1.475e-11	7.71369e-10	4.64926e-10	Tnfrsf1a/Il33/Lpl/Nckap1l/Trem2/Adcyap1/Tyrobp/Wnt5a/Fcer1g/Tlr2/Cd74/Tlr1/Ptpn6/Spon2/P2rx7/Hgf/Foxj1/Cyba/Isl1/Inava/Ghsr/Chrna7/Cd36/Havcr2/Pycard/Cd84/Aif1/Unc93b1/Twist1/Met/Syk/Tlr7/Tlr4/Il1a/Ptafr/Il1rl2/Prg4	37
GO:0006939	smooth muscle contraction	31/1613	112/23210	1.57725e-11	8.17276e-10	4.92596e-10	Npnt/Sulf2/Htr7/Sulf1/Npy1r/Oxtr/Htr2a/Grip2/Tacr3/Mylk/Drd2/Adra1b/Adra2a/Tacr1/Chrm2/Chrna3/Acta2/Rgs2/Ednrb/Chrm3/Ptgs1/Ghsr/Tifab/Npy2r/Bdkrb2/Edn3/Ptger3/Ncf1/Prkg1/Ptafr/Spx	31
GO:0060538	skeletal muscle organ development	44/1613	206/23210	1.65961e-11	8.52134e-10	5.13606e-10	Acta1/Mylpf/Klhl41/Pax7/Cacna1s/Pitx2/Chrna1/Heyl/Fgfrl1/Pax5/Hdac9/Dysf/Myog/Plagl1/Myl6b/Ripor2/Hoxd9/Dmrta2/Bves/Mef2c/Chrnd/Eln/Myoz2/Ryr1/Lmod3/Nupr1/Wnt10b/Shox2/Gata4/Myc/Cav2/Hoxd10/Popdc2/Pitx1/Actn3/Twist1/Met/Ankrd1/Disp1/Tcf7l2/Dmd/Foxp2/Mnx1/Fos	44
GO:0072511	divalent inorganic cation transport	75/1613	475/23210	1.83665e-11	9.3454e-10	5.63274e-10	Cacna1s/Atp2a1/Chrna4/Hap1/Cacna1h/Cx3cl1/Plcg2/Cachd1/Igf1/Htr2c/Dysf/Htr2a/Anxa2/Hrc/Jph2/Mylk/Ryr3/Rgs4/Tgfb2/Drd2/Akap6/Calcr/Ryr1/Nipal4/Stc1/Rgs9/Slc30a10/Plch1/Trdn/Srl/Bmp4/Akap5/Slc39a8/Ptpn6/Cacng3/Casq1/Jak3/Glp1r/P2rx7/Crh/Mchr1/Icam1/Rrad/Ntsr1/Aplnr/Cyba/Ptprc/Trpc5/Npsr1/Ramp1/Chrna7/Kcnj2/P2ry12/Slc11a1/Nol3/Cd84/Cav3/Ahr/Gpr39/Pik3cg/Fgf2/Trpc4/Cacng1/P2ry6/Ccl4/Cracr2a/Casr/Cxcr…	75
GO:0043270	positive regulation of ion transport	58/1613	322/23210	1.87831e-11	9.47207e-10	5.70909e-10	Actn2/Chrna4/Hap1/Cx3cl1/Trem2/Plcg2/Htr2c/Oprk1/Scn5a/Chrna6/Anxa2/Jph2/Kcnc2/Cck/Mylk/Drd2/Trh/Acsl5/Akap6/Calcr/Stc1/Kcne1l/Rgs9/Trdn/Bmp4/Akap5/Ctss/Cacng3/Chrm1/Casq1/Jak3/P2rx7/Crh/Mchr1/Ntsr1/Aplnr/Npsr1/Slc36a2/Kcnj2/P2ry12/Nkx2-5/Cftr/Gpr39/P2ry1/P2ry6/Avpr1a/Npy2r/Ccl4/Cracr2a/Casr/Cxcr4/Edn3/Dmd/Sstr4/Il1a/Prkg1/Ptafr/Rnf207	58
GO:0060348	bone development	47/1613	231/23210	2.06776e-11	1.03351e-09	6.22928e-10	Tal1/Bgn/Col6a3/Alpl/Pappa2/Col6a1/Sfrp2/Pitx2/Sulf2/Matn4/Col1a1/Sulf1/Igf1/Mef2c/Anxa2/Thbs1/Xylt1/Tyrobp/Ryr1/Col14a1/Stc1/Pax1/Csgalnact1/Fat4/Bmp4/Shox2/Ptpn6/Col6a2/Sh3pxd2b/Rflna/Foxc1/Tgfbr2/Pdgfa/Col27a1/Vit/Ripply1/Mmp14/Coch/Ptprc/Runx2/Lox/Tifab/Actn3/Epyc/Twist1/Hspg2/Scube2	47
GO:0055008	cardiac muscle tissue morphogenesis	25/1613	76/23210	2.29838e-11	1.13871e-09	6.86332e-10	Myh7/Tnnt2/Ttn/Tnnc1/Pou4f1/Actc1/Myl3/Col11a1/Myh6/Myom2/Pitx2/Myom3/Myom1/Wnt5a/Tgfb2/Tnni1/Xirp2/Tgfbr1/Foxc1/Myl2/Isl1/Nkx2-5/Lrp2/Ankrd1/Foxc2	25
GO:0001822	kidney development	53/1613	281/23210	2.32086e-11	1.13985e-09	6.87018e-10	Npnt/Cdkn1c/Slit2/Nrp1/Epha4/Eya1/Gata3/Sall1/Sulf2/Ahi1/Heyl/Sulf1/Bmp7/Bmper/Agtr2/Fras1/Gpc3/Jag1/Mef2c/Cd44/Pdgfra/Dchs2/Tgfb2/C3ar1/Tgfbr1/Fat4/Ptpro/Bmp4/Six2/Foxc1/Pdgfa/Wnt4/Myc/Irx2/Wnt7b/Gcnt4/Foxd1/Notch3/C1galt1/Cenpf/Anxa4/Pcsk5/Bdnf/Basp1/Ahr/Fgf2/Mmp17/Rpgrip1l/Foxc2/Crlf1/Itga8/Wnt6/Osr1	53
GO:0048747	muscle fiber development	26/1613	82/23210	2.36175e-11	1.14619e-09	6.90841e-10	Acta1/Ttn/Klhl41/Cacna1s/Flnc/Myh6/Myom2/Myom3/Hdac9/Dysf/Myog/Ripor2/Myom1/Nrap/Ryr1/Lmod3/Wnt10b/Bmp4/Shox2/Myl2/Cav2/Lox/Actn3/Sgcd/Dmd/Myo18b	26
GO:0045766	positive regulation of angiogenesis	41/1613	185/23210	2.37437e-11	1.14619e-09	6.90841e-10	Igf2/Nrp1/Cx3cr1/Tnfrsf1a/Sfrp2/Cx3cl1/Bmper/Hdac9/Itgax/Nr2e1/Sash1/Chil1/Thbs1/Wnt5a/C3ar1/Smoc2/Cd34/Itga5/Ets1/Gata4/Cyp1b1/Tgfbr2/Anxa3/Hgf/Runx1/Ptgis/Gata6/Aplnr/Adam12/Isl1/Ghsr/Chrna7/Anxa1/Klf4/Fgf2/Itgb2/Foxc2/Srpx2/Cxcr4/Il1a/Hspb1	41
GO:0045765	regulation of angiogenesis	56/1613	307/23210	2.50548e-11	1.19923e-09	7.22811e-10	Igf2/Nrp1/Thbs2/Cx3cr1/Tnfrsf1a/Sfrp2/Cx3cl1/Sulf1/Bmper/Dcn/Hdac9/Itgax/Nr2e1/Sash1/Chil1/Thbs1/Ngfr/Wnt5a/Tgfb2/C3ar1/Tspan12/Adamts9/Sema4a/Ptn/Smoc2/Cd34/Itga5/Ets1/Emilin1/Efna3/Gata4/Cyp1b1/Foxc1/Tgfbr2/Anxa3/Hgf/Runx1/Ptgis/Gata6/Aplnr/Stab1/Adam12/Isl1/Ghsr/Chrna7/Cd36/Anxa1/Klf4/Fgf2/Itgb2/Foxc2/Srpx2/Htatip2/Cxcr4/Il1a/Hspb1	56
GO:0006816	calcium ion transport	69/1613	423/23210	2.67905e-11	1.27154e-09	7.66392e-10	Cacna1s/Atp2a1/Chrna4/Hap1/Cacna1h/Cx3cl1/Plcg2/Cachd1/Igf1/Htr2c/Dysf/Htr2a/Anxa2/Hrc/Jph2/Mylk/Ryr3/Rgs4/Tgfb2/Drd2/Akap6/Calcr/Ryr1/Stc1/Rgs9/Plch1/Trdn/Srl/Bmp4/Akap5/Ptpn6/Cacng3/Casq1/Jak3/Glp1r/P2rx7/Crh/Mchr1/Icam1/Rrad/Ntsr1/Aplnr/Cyba/Ptprc/Trpc5/Npsr1/Ramp1/Chrna7/P2ry12/Nol3/Cd84/Cav3/Ahr/Gpr39/Pik3cg/Fgf2/Trpc4/Cacng1/P2ry6/Ccl4/Cracr2a/Casr/Cxcr4/Trpm4/Dmd/Ptger3/Gramd2/Sln/Cacng6	69
GO:0007187	G protein-coupled receptor signaling pathway, coupled to cyclic nucleotide second messenger	47/1613	233/23210	2.83246e-11	1.33314e-09	8.03523e-10	Gpr26/Htr1b/S1pr3/Adgrl2/Htr7/Htr2c/Adcyap1/Oprk1/Agtr2/Adgrg2/Grm7/Gpr101/Adgre1/Npr3/Htr2a/Htr1a/Grm8/Adcy2/Adcy7/Drd2/Calcr/Adra1b/Mc4r/Adra2a/Akap5/Chrm2/Rgs2/Chrm1/Glp1r/Chrm3/Htr4/Oprm1/Ramp1/P2ry12/Mrap2/Anxa1/Ptgfr/P2ry1/Hrh3/Npy2r/Hrh2/Casr/Chrm5/Ptger3/Sstr4/Gna15/Htr5b	47
GO:0051937	catecholamine transport	27/1613	89/23210	3.11192e-11	1.45257e-09	8.75507e-10	Chrna4/Kcnb1/Htr1b/Oprk1/Agtr2/Oxtr/Htr2a/Chrna6/Sncg/Drd2/Slc6a3/Cartpt/Syt15/Crh/Slc22a3/Entpd1/Syt17/Ptgs1/Ghsr/Chrna7/P2ry12/Mapk15/P2ry1/Hrh3/Npy2r/Chrm5/Ptger3	27
GO:1904018	positive regulation of vasculature development	43/1613	204/23210	4.43126e-11	2.05146e-09	1.23647e-09	Igf2/Nrp1/Cx3cr1/Tnfrsf1a/Sfrp2/Cx3cl1/Bmper/Hdac9/Itgax/Nr2e1/Sash1/Chil1/Thbs1/Wnt5a/Tmem100/Asb4/C3ar1/Smoc2/Cd34/Itga5/Ets1/Gata4/Cyp1b1/Tgfbr2/Anxa3/Hgf/Runx1/Ptgis/Gata6/Aplnr/Adam12/Isl1/Ghsr/Chrna7/Anxa1/Klf4/Fgf2/Itgb2/Foxc2/Srpx2/Cxcr4/Il1a/Hspb1	43
GO:0050900	leukocyte migration	59/1613	340/23210	6.02015e-11	2.76437e-09	1.66617e-09	Padi2/Slit2/Cx3cr1/Vcam1/Gata3/Il33/Hoxa7/Ccn3/Cx3cl1/Nckap1l/Trem2/Itga9/Dysf/Ripor2/Thbs1/Wnt5a/Fcer1g/Tlr2/Vav1/C3ar1/Ptn/Fcgr3/Cd74/Cd34/Tacr1/Ptpro/Itgam/Ccl21a/Emilin1/Ednrb/Ccl3/Ccl6/Icam1/Dock8/Mmp14/Tafa4/Foxj1/Spp1/Csf3r/P2ry12/Pycard/Anxa1/Ccl9/Aif1/Kitl/Thbs4/Itgb2/Itga2b/Ccl4/Syk/Ror2/Itga1/Trpm4/Edn3/Rac2/Ptger3/Il1a/Ptafr/Gpsm3	59
GO:2001257	regulation of cation channel activity	38/1613	168/23210	6.68055e-11	3.04288e-09	1.83403e-09	Actn2/Chrna4/Hap1/Shisa9/Rasgrf2/Trem2/Plcg2/Neto1/Dysf/Crhbp/Mef2c/Rasgrf1/Jph2/Dapk1/Kcnc2/Drd2/Akap6/Kcne1l/Rgs9/Kcng1/Trdn/Bmp4/Ctss/Cacng3/Casq1/Crh/Gsg1l/Anxa3/Rrad/Ntsr1/Kcne4/Oprm1/Cnih3/P2ry6/Cracr2a/Dmd/Prkg1/Rnf207	38
GO:0035265	organ growth	44/1613	215/23210	7.35659e-11	3.324e-09	2.00347e-09	Ttn/Col6a3/Myh6/Col6a1/Matn4/Igf1/Tenm4/Agtr2/Wwc1/Mef2c/Anxa2/Pdgfra/Thbs1/Rgs4/Tgfb2/Bnc2/Akap6/Col14a1/Adra1b/Tgfbr1/Stc1/Lepr/Ccnb1/Col6a2/Rgs2/Rbp4/Cdk1/Gata4/Foxc1/Tgfbr2/Col27a1/Vit/Gata6/Coch/Nkx2-5/Cav3/Ahr/Sash3/Plag1/Fgf2/Foxc2/Tcf7l2/Prkg1/Prlr	44
GO:0050879	multicellular organismal movement	21/1613	57/23210	7.937e-11	3.52978e-09	2.1275e-09	Myh8/Myh3/Myh7/Tnnt1/Tnnt2/Tnnc1/Atp2a1/Tnnt3/Chrna1/Chrnd/Chrng/Casq1/Synm/Ascl1/Tnni2/Tnnc2/Kcnj2/Scn4a/Actn3/Cav3/Dmd	21
GO:0050881	musculoskeletal movement	21/1613	57/23210	7.937e-11	3.52978e-09	2.1275e-09	Myh8/Myh3/Myh7/Tnnt1/Tnnt2/Tnnc1/Atp2a1/Tnnt3/Chrna1/Chrnd/Chrng/Casq1/Synm/Ascl1/Tnni2/Tnnc2/Kcnj2/Scn4a/Actn3/Cav3/Dmd	21
GO:0032635	interleukin-6 production	37/1613	162/23210	8.80811e-11	3.88658e-09	2.34255e-09	Tnfrsf1a/Il33/Lpl/Nckap1l/Trem2/Adcyap1/Tyrobp/Wnt5a/Fcer1g/Tlr2/Cd74/Tlr1/Ptpn6/Spon2/P2rx7/Hgf/Foxj1/Cyba/Isl1/Inava/Ghsr/Chrna7/Cd36/Havcr2/Pycard/Cd84/Aif1/Unc93b1/Twist1/Met/Syk/Tlr7/Tlr4/Il1a/Ptafr/Il1rl2/Prg4	37
GO:0007271	synaptic transmission, cholinergic	16/1613	33/23210	1.03366e-10	4.52568e-09	2.72776e-09	Chrna4/Chrna1/Tac1/Htr2c/Chrna6/Chrnd/Lypd1/Ngfr/Chrng/Chrnb3/Tacr1/Chrna3/Chrna5/Chrm3/Chrna7/Slc5a7	16
GO:0030534	adult behavior	40/1613	187/23210	1.3079e-10	5.65913e-09	3.41092e-09	Ccnd2/Epha4/Chrna4/Alk/Slc7a11/Slitrk5/Klhl1/Pcdh17/Htr2c/Oprk1/Pax5/Grm7/Crhbp/Bc1/Hoxd9/Htr2a/Dmbx1/Sncg/Rnf180/Slitrk6/Drd2/Trh/En1/Adra1b/Pcdh15/Pbx3/Cartpt/Chrna3/Chrna5/Foxa2/Hoxd10/Slc10a4/Ntsr1/Oprm1/Ghsr/Chrna7/Gpr39/Otog/Met/Scn1a	40
GO:0045860	positive regulation of protein kinase activity	69/1613	438/23210	1.31258e-10	5.65913e-09	3.41092e-09	Ccnd2/Fzd10/Tal1/Epha4/Alk/Dab2/Igf1/Map3k20/Robo1/Adcyap1/Magi3/Htr2a/Csf1r/Sash1/Samd5/Ccnd1/Psrc1/Pak6/Chil1/Thbs1/Wnt5a/Tpx2/Tgfb2/Drd2/Akap6/Mmd/Tgfbr1/Tpd52l1/Cartpt/Cd74/Ghr/Tlr1/Adra2a/Bmp4/Chrna3/P2rx7/Tgfbr2/Pdgfa/Pak3/Cspg4/Hgf/Wnt7b/Fgd2/Ptprc/Agrn/Inava/Grm5/Chrna7/Slc11a1/Mdfic/Cenpe/Ajuba/Nrk/Ccn1/Fcgr1/Gpr39/Kitl/Pik3cg/Fgf2/Met/Syk/Ror2/Itga1/Edn3/Tlr4/Ncf1/Ect2/C1qtnf2/Prlr	69
GO:0003018	vascular process in circulatory system	42/1613	203/23210	1.37954e-10	5.90275e-09	3.55776e-09	Mmp2/Slit2/Htr1b/Cx3cl1/Htr7/Htr2c/Adcyap1/Agtr2/Npy1r/Oxtr/Htr2a/Htr1a/Nts/Grip2/Adra1b/Adra2a/Tacr1/Acta2/Rgs2/Ednrb/Foxc1/Icam1/Chrm3/Ptp4a3/Ptgs1/Cftr/Ahr/P2ry1/Serpinf2/Avpr1a/Ccl4/Foxc2/Hrh2/Bdkrb2/Casr/Itga1/Trpm4/Edn3/Ptger3/Prkg1/Mylk3/Ptafr	42
GO:0043406	positive regulation of MAP kinase activity	44/1613	220/23210	1.61286e-10	6.83792e-09	4.12141e-09	Fzd10/Epha4/Alk/Dab2/Igf1/Map3k20/Robo1/Magi3/Htr2a/Sash1/Samd5/Thbs1/Wnt5a/Tgfbr1/Tpd52l1/Cartpt/Cd74/Ghr/Adra2a/Bmp4/P2rx7/Pdgfa/Cspg4/Hgf/Wnt7b/Fgd2/Ptprc/Inava/Grm5/Chrna7/Mdfic/Ajuba/Nrk/Gpr39/Kitl/Pik3cg/Fgf2/Met/Syk/Ror2/Itga1/Edn3/Tlr4/C1qtnf2	44
GO:0007188	adenylate cyclase-modulating G protein-coupled receptor signaling pathway	42/1613	204/23210	1.62231e-10	6.83792e-09	4.12141e-09	Gpr26/Htr1b/S1pr3/Adgrl2/Htr7/Adcyap1/Oprk1/Adgrg2/Grm7/Gpr101/Adgre1/Npr3/Htr1a/Grm8/Adcy2/Adcy7/Drd2/Calcr/Adra1b/Mc4r/Adra2a/Akap5/Chrm2/Rgs2/Chrm1/Glp1r/Chrm3/Htr4/Oprm1/Ramp1/P2ry12/Mrap2/Ptgfr/P2ry1/Hrh3/Npy2r/Casr/Chrm5/Ptger3/Sstr4/Gna15/Htr5b	42
GO:0035296	regulation of tube diameter	38/1613	173/23210	1.66788e-10	6.87603e-09	4.14438e-09	Mmp2/Htr1b/Cx3cl1/Htr7/Htr2c/Adcyap1/Agtr2/Npy1r/Oxtr/Htr2a/Htr1a/Nts/Grip2/Adra1b/Adra2a/Tacr1/Acta2/Rgs2/Ednrb/Foxc1/Icam1/Chrm3/Ptgs1/Cftr/Ahr/P2ry1/Serpinf2/Avpr1a/Foxc2/Hrh2/Bdkrb2/Casr/Itga1/Trpm4/Edn3/Ptger3/Prkg1/Ptafr	38
GO:0050880	regulation of blood vessel size	38/1613	173/23210	1.66788e-10	6.87603e-09	4.14438e-09	Mmp2/Htr1b/Cx3cl1/Htr7/Htr2c/Adcyap1/Agtr2/Npy1r/Oxtr/Htr2a/Htr1a/Nts/Grip2/Adra1b/Adra2a/Tacr1/Acta2/Rgs2/Ednrb/Foxc1/Icam1/Chrm3/Ptgs1/Cftr/Ahr/P2ry1/Serpinf2/Avpr1a/Foxc2/Hrh2/Bdkrb2/Casr/Itga1/Trpm4/Edn3/Ptger3/Prkg1/Ptafr	38
GO:0097746	regulation of blood vessel diameter	38/1613	173/23210	1.66788e-10	6.87603e-09	4.14438e-09	Mmp2/Htr1b/Cx3cl1/Htr7/Htr2c/Adcyap1/Agtr2/Npy1r/Oxtr/Htr2a/Htr1a/Nts/Grip2/Adra1b/Adra2a/Tacr1/Acta2/Rgs2/Ednrb/Foxc1/Icam1/Chrm3/Ptgs1/Cftr/Ahr/P2ry1/Serpinf2/Avpr1a/Foxc2/Hrh2/Bdkrb2/Casr/Itga1/Trpm4/Edn3/Ptger3/Prkg1/Ptafr	38
GO:0007519	skeletal muscle tissue development	41/1613	197/23210	1.88418e-10	7.7115e-09	4.64794e-09	Acta1/Mylpf/Klhl41/Pax7/Cacna1s/Pitx2/Chrna1/Heyl/Pax5/Hdac9/Dysf/Myog/Plagl1/Myl6b/Ripor2/Hoxd9/Dmrta2/Bves/Mef2c/Chrnd/Eln/Myoz2/Ryr1/Lmod3/Nupr1/Wnt10b/Shox2/Gata4/Myc/Cav2/Hoxd10/Popdc2/Pitx1/Actn3/Twist1/Met/Ankrd1/Tcf7l2/Dmd/Foxp2/Fos	41
GO:0035150	regulation of tube size	38/1613	174/23210	1.99294e-10	8.09792e-09	4.88085e-09	Mmp2/Htr1b/Cx3cl1/Htr7/Htr2c/Adcyap1/Agtr2/Npy1r/Oxtr/Htr2a/Htr1a/Nts/Grip2/Adra1b/Adra2a/Tacr1/Acta2/Rgs2/Ednrb/Foxc1/Icam1/Chrm3/Ptgs1/Cftr/Ahr/P2ry1/Serpinf2/Avpr1a/Foxc2/Hrh2/Bdkrb2/Casr/Itga1/Trpm4/Edn3/Ptger3/Prkg1/Ptafr	38
GO:0050433	regulation of catecholamine secretion	23/1613	71/23210	2.04543e-10	8.25185e-09	4.97363e-09	Chrna4/Kcnb1/Htr1b/Oprk1/Agtr2/Oxtr/Htr2a/Chrna6/Sncg/Drd2/Cartpt/Syt15/Crh/Entpd1/Syt17/Ptgs1/Ghsr/Chrna7/P2ry12/P2ry1/Hrh3/Npy2r/Ptger3	23
GO:0051924	regulation of calcium ion transport	50/1613	272/23210	2.18969e-10	8.77118e-09	5.28664e-09	Hap1/Cx3cl1/Plcg2/Igf1/Dysf/Anxa2/Hrc/Jph2/Mylk/Rgs4/Tgfb2/Drd2/Akap6/Calcr/Stc1/Rgs9/Trdn/Bmp4/Akap5/Ptpn6/Casq1/Jak3/Glp1r/P2rx7/Crh/Mchr1/Icam1/Rrad/Ntsr1/Aplnr/Cyba/Npsr1/P2ry12/Nol3/Cd84/Cav3/Ahr/Gpr39/Pik3cg/Trpc4/Cacng1/P2ry6/Ccl4/Cracr2a/Casr/Cxcr4/Dmd/Ptger3/Gramd2/Sln	50
GO:0015850	organic hydroxy compound transport	46/1613	239/23210	2.38672e-10	9.49023e-09	5.72003e-09	Chrna4/Kcnb1/Htr1b/Dab2/Tac1/Htr7/Oprk1/Agtr2/Oxtr/Htr2a/Chrna6/Htr1a/Anxa2/Sncg/Fcer1g/Drd2/Slc6a3/Fcgr3/Cartpt/Slc5a3/Rbp4/Syt15/Crh/Myc/Slc10a4/Spp1/Slc22a3/Entpd1/Syt17/Ptgs1/Ghsr/Chrna7/P2ry12/Cd36/Cftr/Mapk15/Soat1/P2ry1/Hrh3/Slc16a3/Nucb2/C1qtnf1/Npy2r/Syk/Chrm5/Ptger3	46
GO:1903524	positive regulation of blood circulation	26/1613	90/23210	2.4028e-10	9.49023e-09	5.72003e-09	Cacna1h/Htr2c/Npy1r/Oxtr/Scn5a/Htr2a/Tacr3/Rgs4/Tgfb2/Adra1b/Tacr1/Rgs2/Glp1r/Icam1/Chrm3/Ptgs1/Chrna7/Nkx2-5/Avpr1a/Hrh2/Casr/Trpm4/Edn3/Ptger3/Ptafr/Rnf207	26
GO:0014902	myotube differentiation	31/1613	124/23210	2.6615e-10	1.0439e-08	6.29189e-09	Acta1/Klhl41/Cacna1s/Pitx2/Ccn3/Igf1/Hdac9/Dysf/Myog/Ripor2/Sik1/Ryr1/Csrp3/Mymk/Lmod3/Wnt10b/Shox2/Ptgfrn/Nfatc2/Cav2/Cd53/Mmp14/Nkx2-5/Ntn3/Bdnf/Actn3/Cav3/Barx2/Met/Trim72/Dmd	31
GO:0072006	nephron development	34/1613	146/23210	2.90812e-10	1.13276e-08	6.82747e-09	Npnt/Eya1/Gata3/Sall1/Sulf2/Ahi1/Heyl/Sulf1/Bmp7/Agtr2/Gpc3/Jag1/Mef2c/Cd44/Pdgfra/Dchs2/C3ar1/Fat4/Ptpro/Bmp4/Six2/Foxc1/Wnt4/Myc/Irx2/Wnt7b/Foxd1/Notch3/Basp1/Ahr/Fgf2/Foxc2/Wnt6/Osr1	34
GO:0048754	branching morphogenesis of an epithelial tube	39/1613	184/23210	2.95238e-10	1.14213e-08	6.88392e-09	Npnt/Slit2/Nrp1/Eya1/Sall1/Sfrp2/Pitx2/Igf1/Bmp7/Agtr2/Gpc3/Cd44/Pdgfra/Lef1/Wnt5a/Tfap2c/Fat4/Bmp4/Six2/Tgfbr2/Wnt4/Myc/Celsr1/Ctsz/Foxa2/Mmp14/Foxd1/Pgr/Cav3/Ahr/Fgf2/Gbx2/Met/Foxc2/Casr/Foxa1/Esrp1/Cxcr4/Wnt6	39
GO:0007015	actin filament organization	64/1613	400/23210	3.19769e-10	1.22861e-08	7.40518e-09	Acta1/Tnnt2/Ttn/Actn2/Slit2/Cobl/Synpo2l/Nrp1/Actc1/Shroom2/Myom2/Cx3cl1/Nckap1l/Tac1/Gdpd2/Magel2/Tpm2/Ppm1e/Pakap/Myom3/Fhod3/Aif1l/Myom1/Eln/Cit/Lcp1/Nrap/Rgs4/Arhgap18/Kank4/Rhoq/Tlr2/Lmod2/Pcdh15/Tgfbr1/Asap3/Lmod3/Tacr1/Sh3pxd2b/Rflna/Arhgap25/Wnt4/Pak3/Diaph3/Icam1/Fscn1/Hcls1/S100a10/Spta1/Xirp1/Ghsr/Fhdc1/Pycard/Synpo2/Rhov/Cav3/Aif1/Plek/Serpinf2/Shroom3/Met/Arhgap28/Rac2/Pdlim4	64
GO:0060349	bone morphogenesis	30/1613	118/23210	3.30886e-10	1.26273e-08	7.61085e-09	Col6a3/Alpl/Pappa2/Col6a1/Sfrp2/Matn4/Col1a1/Mef2c/Anxa2/Thbs1/Col14a1/Stc1/Pax1/Csgalnact1/Bmp4/Shox2/Col6a2/Foxc1/Tgfbr2/Col27a1/Vit/Ripply1/Mmp14/Coch/Runx2/Tifab/Actn3/Twist1/Hspg2/Scube2	30
GO:0032760	positive regulation of tumor necrosis factor production	27/1613	98/23210	3.56754e-10	1.35231e-08	8.15077e-09	Tnfrsf1a/Lpl/Cyp2j6/Thbs1/Tyrobp/Wnt5a/Fcer1g/Tlr2/Fcgr3/Tlr1/Spon2/Ccl3/Cyba/Isl1/Ptprc/Cd36/Havcr2/Pycard/Cd84/Cd14/Sash3/Twist1/Ccl4/Syk/Tlr4/Ptafr/Hspb1	27
GO:0051588	regulation of neurotransmitter transport	38/1613	178/23210	3.99931e-10	1.50587e-08	9.07632e-09	Chrna4/Htr1b/Baiap3/Htr7/Htr2c/Grm7/Htr2a/Gfap/Chrna6/Slc18a2/Htr1a/Mef2c/Grm8/Sncg/Rgs4/Drd2/Trh/Chrnb3/Cspg5/Adra2a/Chrm2/Chrna3/Rgs2/Chrna5/P2rx7/Crh/Celsr1/Nr3c2/Slc10a4/Ntsr1/Slc36a2/Chrna7/Mctp2/Glra3/P2ry1/Hrh3/Cplx3/Edn3	38
GO:0007178	transmembrane receptor protein serine/threonine kinase signaling pathway	59/1613	357/23210	4.37622e-10	1.63688e-08	9.86594e-09	Npnt/Zcchc12/Col3a1/Myh6/Igsf1/Peg10/Sfrp2/Dab2/Ccn3/Sulf1/Fstl1/Bmp7/Bmper/Hoxa13/Pakap/Fst/Ltbp1/Gpc3/Grem2/Bmp3/Vwc2l/Cd109/Thbs1/Hjv/Lef1/Fbn2/Wnt5a/Tgfb2/Adamtsl2/Tmem100/Vsir/Tgfbr1/Dusp22/Col1a2/Crb2/Bmp4/Emilin1/Gata4/Tgfbr2/Cav2/Gata6/Foxd1/Runx2/Lox/Nkx2-5/Lrp2/Lrrc32/Ccn1/Onecut1/Cav3/Trps1/Ror2/Tcf7l2/Chrdl1/Itga8/Vwc2/Onecut2/Cdkn2b/Fos	59
GO:0043271	negative regulation of ion transport	37/1613	171/23210	4.54066e-10	1.68721e-08	1.01693e-08	Actn2/Serpine2/Htr1b/Htr7/Adcyap1/Agtr2/Grm7/Dysf/Htr2a/Hrc/Thbs1/Rgs4/Tgfb2/Drd2/Trh/Stc1/Kcne1l/Trdn/Akap5/Rgs2/Icam1/Rrad/Ntsr1/Kcne4/Agrn/Entpd1/Cav3/Ahr/Twist1/Acsl4/Hrh3/Hrh2/Prkg2/Ptger3/Osr1/Prkg1/Sln	37
GO:1903557	positive regulation of tumor necrosis factor superfamily cytokine production	27/1613	99/23210	4.58328e-10	1.69192e-08	1.01977e-08	Tnfrsf1a/Lpl/Cyp2j6/Thbs1/Tyrobp/Wnt5a/Fcer1g/Tlr2/Fcgr3/Tlr1/Spon2/Ccl3/Cyba/Isl1/Ptprc/Cd36/Havcr2/Pycard/Cd84/Cd14/Sash3/Twist1/Ccl4/Syk/Tlr4/Ptafr/Hspb1	27
GO:0050678	regulation of epithelial cell proliferation	59/1613	358/23210	4.89261e-10	1.79438e-08	1.08152e-08	Ccnd2/Igf2/Bcl11b/Eya1/Dlk1/Gata3/Cdkn2a/Sfrp2/Sulf2/Dab2/Sulf1/Rreb1/Igf1/Robo1/Dysf/Cdh13/Gpc3/Scn5a/Aldh1a2/Cdk6/Mef2c/Ccnd1/Cd109/Thbs1/Ngfr/Wnt5a/Tgfb2/Tbx18/Plau/Tgfbr1/Ptn/Zfp36l1/Nupr1/Wnt10b/Uhrf1/Tacr1/Bmp4/Ednrb/Myc/Dlx6/Cav2/Aplnr/Cyba/Isl1/Ghsr/Birc5/Nkx2-9/Pgr/Mmp12/Thbs4/Fgf2/Twist1/Hrh3/Runx3/Tcf7l2/Esrp1/Foxp2/Osr1/Cdkn2b	59
GO:0032680	regulation of tumor necrosis factor production	36/1613	164/23210	5.10858e-10	1.8615e-08	1.12198e-08	Cx3cr1/Tnfrsf1a/Lpl/Cx3cl1/Trem2/Igf1/Cyp2j6/Thbs1/Tyrobp/Wnt5a/Fcer1g/Tlr2/Vsir/Fcgr3/Cd34/Tlr1/Ptpn6/Spon2/Ccl3/Cyba/Isl1/Ptprc/Ghsr/Chrna7/Cd36/Havcr2/Pycard/Cd84/Cd14/Sash3/Twist1/Ccl4/Syk/Tlr4/Ptafr/Hspb1	36
GO:0050432	catecholamine secretion	23/1613	74/23210	5.19776e-10	1.88186e-08	1.13425e-08	Chrna4/Kcnb1/Htr1b/Oprk1/Agtr2/Oxtr/Htr2a/Chrna6/Sncg/Drd2/Cartpt/Syt15/Crh/Entpd1/Syt17/Ptgs1/Ghsr/Chrna7/P2ry12/P2ry1/Hrh3/Npy2r/Ptger3	23
GO:0051953	negative regulation of amine transport	16/1613	36/23210	5.29944e-10	1.90645e-08	1.14907e-08	Agtr2/Grm7/Rgs4/Drd2/Trh/Rgs2/Crh/Entpd1/Ptgs1/Ghsr/P2ry12/P2ry1/Hrh3/Ptger3/Osr1/Prkg1	16
GO:0001667	ameboidal-type cell migration	64/1613	406/23210	5.97352e-10	2.13534e-08	1.28703e-08	Igf2/Slit2/Nrp1/Gata3/Pitx2/Nrp2/Ccn3/Tac1/Rreb1/Igf1/Bmp7/Bmper/Robo1/Dcn/Hdac9/Nr2e1/Cdh13/Loxl2/Sash1/Mef2c/Thbs1/Wnt5a/Tgfb2/Amotl1/Adamts9/Hand2/Sema4a/Tgfbr1/Stc1/Sema3c/Arhgdib/Smoc2/Crb2/Tacr1/Bmp4/Ets1/Acta2/Ednrb/Cyp1b1/Tgfbr2/Prcp/Pak3/Anxa3/Isl1/Sema3f/Ptp4a3/Alx1/P2ry12/Anxa1/Klf4/Mmp12/Kitl/Fgf2/Gbx2/Twist1/Itgb2/Met/Foxc2/Srpx2/Cxcr4/Edn3/Fgf15/Sema3a/Hspb1	64
GO:0060562	epithelial tube morphogenesis	61/1613	380/23210	7.27631e-10	2.56941e-08	1.54866e-08	Npnt/Slit2/Cobl/Nrp1/Epha4/Eya1/Gata3/Sall1/Sfrp2/Pitx2/Ahi1/Lhx2/Igf1/Bmp7/Robo1/Agtr2/Adamts12/Itgax/Gpc3/Aldh1a2/Mef2c/Cd44/Pdgfra/Lef1/Wnt5a/Tfap2c/Tgfb2/Hand2/Fat4/Bmp4/Six2/Gata4/Tgfbr2/Wnt4/Myc/Celsr1/Ctsz/Foxa2/Irx2/Mmp14/Foxd1/Alx1/Nkx2-5/Lrp2/Pgr/Cav3/Ahr/Fgf2/Gbx2/Twist1/Shroom3/Met/Foxc2/Casp8/Casr/Foxa1/Esrp1/Kif20b/Cxcr4/Wnt6/Osr1	61
GO:1903555	regulation of tumor necrosis factor superfamily cytokine production	36/1613	166/23210	7.27878e-10	2.56941e-08	1.54866e-08	Cx3cr1/Tnfrsf1a/Lpl/Cx3cl1/Trem2/Igf1/Cyp2j6/Thbs1/Tyrobp/Wnt5a/Fcer1g/Tlr2/Vsir/Fcgr3/Cd34/Tlr1/Ptpn6/Spon2/Ccl3/Cyba/Isl1/Ptprc/Ghsr/Chrna7/Cd36/Havcr2/Pycard/Cd84/Cd14/Sash3/Twist1/Ccl4/Syk/Tlr4/Ptafr/Hspb1	36
GO:0060326	cell chemotaxis	52/1613	299/23210	7.54719e-10	2.64761e-08	1.59579e-08	Padi2/Slit2/Nrp1/Cx3cr1/Vcam1/Ccn3/Cx3cl1/Nckap1l/Itga9/Dysf/Ripor2/Pdgfra/Thbs1/Lef1/Wnt5a/Fcer1g/Vav1/C3ar1/Hoxb9/Ptn/Fcgr3/Cd74/Smoc2/Efcab1/Ptpro/Itgam/Ccl21a/Ednrb/Ccl3/Ccl6/Bin2/Hgf/Tafa4/Spp1/Csf3r/Lox/Anxa1/Ccl9/Aif1/Thbs4/Fgf2/Itgb2/Met/Ccl4/Syk/Itga1/Cxcr4/Trpm4/Edn3/Rac2/Hspb1/Gpsm3	52
GO:0033674	positive regulation of kinase activity	71/1613	476/23210	8.3721e-10	2.91886e-08	1.75928e-08	Ccnd2/Fzd10/Tal1/Epha4/Alk/Dab2/Igf1/Map3k20/Robo1/Adcyap1/Magi3/Htr2a/Csf1r/Sash1/Cd44/Samd5/Ccnd1/Psrc1/Pak6/Chil1/Pdgfra/Thbs1/Wnt5a/Tpx2/Tgfb2/Drd2/Akap6/Mmd/Tgfbr1/Tpd52l1/Cartpt/Cd74/Ghr/Tlr1/Adra2a/Bmp4/Chrna3/P2rx7/Tgfbr2/Pdgfa/Pak3/Cspg4/Hgf/Wnt7b/Fgd2/Ptprc/Agrn/Inava/Grm5/Chrna7/Slc11a1/Mdfic/Cenpe/Ajuba/Nrk/Ccn1/Fcgr1/Gpr39/Kitl/Pik3cg/Fgf2/Met/Syk/Ror2/Itga1/Edn3/Tlr4/Ncf1/Ect2/C1qtn…	71
GO:0032640	tumor necrosis factor production	36/1613	167/23210	8.66674e-10	3.00305e-08	1.81003e-08	Cx3cr1/Tnfrsf1a/Lpl/Cx3cl1/Trem2/Igf1/Cyp2j6/Thbs1/Tyrobp/Wnt5a/Fcer1g/Tlr2/Vsir/Fcgr3/Cd34/Tlr1/Ptpn6/Spon2/Ccl3/Cyba/Isl1/Ptprc/Ghsr/Chrna7/Cd36/Havcr2/Pycard/Cd84/Cd14/Sash3/Twist1/Ccl4/Syk/Tlr4/Ptafr/Hspb1	36
GO:0060350	endochondral bone morphogenesis	23/1613	76/23210	9.39041e-10	3.23396e-08	1.9492e-08	Col6a3/Alpl/Col6a1/Matn4/Col1a1/Mef2c/Anxa2/Thbs1/Col14a1/Stc1/Csgalnact1/Bmp4/Shox2/Col6a2/Foxc1/Tgfbr2/Col27a1/Vit/Mmp14/Coch/Runx2/Hspg2/Scube2	23
GO:0050807	regulation of synapse organization	48/1613	266/23210	9.53921e-10	3.2653e-08	1.96809e-08	Ngef/Thbs2/Epha4/Cbln2/Slc7a11/Pcdh8/Ncan/Lrfn5/Camkv/Adgrl2/Nrp2/Slitrk5/Flrt2/Oxtr/Mef2c/Grip2/Lrrtm4/Fzd9/Lrrtm1/Slitrk6/Wnt5a/Drd2/Tlr2/Efna5/Lrfn2/Sema4a/Vstm5/Ptn/Ptpro/Mdga2/Myo5b/Lingo2/C1ql3/Pak3/Dgkb/Sema3f/Il1rapl2/Igsf9/Agrn/Ghsr/Chrna7/Lrtm1/Arhgap22/Bdnf/Srgn/Gpc4/Srpx2/Lingo4	48
GO:0048762	mesenchymal cell differentiation	42/1613	216/23210	1.03239e-09	3.51263e-08	2.11716e-08	Nrp1/Sfrp2/Pitx2/Dab2/Nrp2/Col1a1/Heyl/Bmp7/Loxl2/Aldh1a2/Jag1/Mef2c/Lef1/Wnt5a/Tgfb2/Tmem100/Hand2/Sema4a/Tgfbr1/Sema3c/Crb2/Bmp4/Pdpn/Ednrb/Six2/Foxc1/Tgfbr2/Wnt4/Foxa2/Isl1/Gsc/Sema3f/Alx1/Kitl/Gbx2/Twist1/Foxc2/Foxa1/Edn3/Fgf15/Sema3a/Osr1	42
GO:0090092	regulation of transmembrane receptor protein serine/threonine kinase signaling pathway	44/1613	233/23210	1.09168e-09	3.69209e-08	2.22533e-08	Npnt/Igsf1/Peg10/Sfrp2/Dab2/Ccn3/Sulf1/Fstl1/Bmp7/Bmper/Hoxa13/Fst/Ltbp1/Gpc3/Grem2/Bmp3/Vwc2l/Cd109/Thbs1/Hjv/Fbn2/Wnt5a/Tgfb2/Adamtsl2/Vsir/Tgfbr1/Crb2/Bmp4/Emilin1/Gata4/Cav2/Gata6/Foxd1/Lox/Lrp2/Ccn1/Onecut1/Cav3/Tcf7l2/Chrdl1/Itga8/Vwc2/Onecut2/Cdkn2b	44
GO:0007200	phospholipase C-activating G protein-coupled receptor signaling pathway	26/1613	96/23210	1.13077e-09	3.78708e-08	2.28258e-08	Actn2/Cx3cr1/Htr2c/Oprk1/Npr3/Htr2a/Drd2/C3ar1/Adra1b/Gpr139/Adra2a/Gpr17/Cckbr/Ntsr2/Ednrb/Lpar4/Hcrtr2/Oprm1/Ano1/P2ry12/P2ry1/Trhr2/Casr/Rxfp3/Ptger3/Gna15	26
GO:0050803	regulation of synapse structure or activity	49/1613	276/23210	1.13317e-09	3.78708e-08	2.28258e-08	Ngef/Thbs2/Epha4/Cbln2/Slc7a11/Pcdh8/Ncan/Lrfn5/Camkv/Adgrl2/Nrp2/Slitrk5/Flrt2/Oxtr/Mef2c/Grip2/Lrrtm4/Fzd9/Lrrtm1/Slitrk6/Wnt5a/Drd2/Tlr2/Efna5/Lrfn2/Sema4a/Vstm5/Ptn/Slc17a6/Ptpro/Mdga2/Myo5b/Lingo2/C1ql3/Pak3/Dgkb/Sema3f/Il1rapl2/Igsf9/Agrn/Ghsr/Chrna7/Lrtm1/Arhgap22/Bdnf/Srgn/Gpc4/Srpx2/Lingo4	49
GO:0032103	positive regulation of response to external stimulus	53/1613	312/23210	1.23699e-09	4.10971e-08	2.47704e-08	Slit2/Nrp1/Tnfrsf1a/Il33/Lpl/Cx3cl1/Nckap1l/Trem2/Tac1/Zc3hav1/Dysf/Cdh13/Ripor2/Sash1/Cd180/Thbs1/Wnt5a/Fcer1g/Tlr2/Ctsc/C3ar1/Ly86/Ptn/Fcgr3/Cd74/Smoc2/Nupr1/Ets1/Ccl21a/Ctss/Ccl3/Cyba/Oprm1/Ghsr/P2ry12/Havcr2/Ankrd42/Aif1/Fcgr1/Thbs4/Pik3cg/Fgf2/Serpinf2/Met/Ccl4/Casr/Cxcr4/Edn3/Tlr4/Rac2/Ptger3/Hspb1/Gpsm3	53
GO:0022407	regulation of cell-cell adhesion	62/1613	395/23210	1.3157e-09	4.34565e-08	2.61925e-08	Tenm3/Igf2/Serpine2/Pcdh8/Vcam1/Gata3/Cdkn2a/Cx3cl1/Nckap1l/Igfbp2/Igf1/Bmp7/Ass1/Ripor2/Jag1/Cd44/Lef1/Wnt5a/Fgl2/Vsir/Efna5/Tbx18/Dusp22/Cd74/Ephb6/Ikzf1/Bmp4/Pnp/Ptpn6/Ets1/Pdpn/Mdga2/Jak3/Tgfbr2/Wnt4/Lgals1/Icam1/Cd83/Dock8/Piezo1/Runx1/Foxj1/Ptprc/Spta1/Havcr2/Pycard/Lrrc32/Anxa1/Klf4/Aif1/Sash3/Runx3/Itgb2/Tnfsf13b/C1qtnf1/Syk/Ptger3/Shb/Prkg1/Ptafr/Rasal3/Il1rl2	62
GO:0043405	regulation of MAP kinase activity	51/1613	295/23210	1.35699e-09	4.45597e-08	2.68574e-08	Fzd10/Trib2/Epha4/Alk/Sfrp2/Dab2/Igf1/Map3k20/Bmp7/Robo1/Magi3/Htr2a/Sash1/Samd5/Thbs1/Wnt5a/Tgfbr1/Tpd52l1/Cartpt/Cd74/Ghr/Adra2a/Bmp4/Ptpn6/Rgs2/P2rx7/Pdgfa/Cspg4/Hgf/Wnt7b/Fgd2/Ptprc/Inava/Grm5/Chrna7/Mdfic/Ajuba/Nrk/Cav3/Gpr39/Kitl/Pik3cg/Fgf2/Met/Syk/Ror2/Itga1/Edn3/Tlr4/Tnxb/C1qtnf2	51
GO:0071706	tumor necrosis factor superfamily cytokine production	36/1613	170/23210	1.44889e-09	4.73024e-08	2.85105e-08	Cx3cr1/Tnfrsf1a/Lpl/Cx3cl1/Trem2/Igf1/Cyp2j6/Thbs1/Tyrobp/Wnt5a/Fcer1g/Tlr2/Vsir/Fcgr3/Cd34/Tlr1/Ptpn6/Spon2/Ccl3/Cyba/Isl1/Ptprc/Ghsr/Chrna7/Cd36/Havcr2/Pycard/Cd84/Cd14/Sash3/Twist1/Ccl4/Syk/Tlr4/Ptafr/Hspb1	36
GO:0010721	negative regulation of cell development	61/1613	387/23210	1.51157e-09	4.90653e-08	2.95731e-08	Slit1/Slit2/Ngef/Nrp1/Col3a1/Epha4/S1pr3/Dab2/Lhx2/Igf1/Bmp7/Asap1/Adcyap1/Pou4f2/Dll3/Nr2e1/Bcl11a/Postn/Gfap/Jag1/Xylt1/Nkx6-1/D130043K22Rik/Ngfr/Cit/Wnt5a/Rgs4/Efna5/Sema4a/Sox21/Ptn/Efemp1/Sema3c/Bmp4/Aspm/Rflna/Casz1/Rgs2/Ednrb/Lgals1/Cspg4/Ctsz/Ascl1/Foxa2/Wnt7b/Isl1/Sema3f/Notch3/Trpc5/Nrg3/Bdnf/Cftr/Cav3/Dlx2/Nkx2-2/Isl2/Ptger3/Shb/Il1a/Sema3a/Cdkn2b	61
GO:0071902	positive regulation of protein serine/threonine kinase activity	49/1613	279/23210	1.65082e-09	5.32791e-08	3.21128e-08	Ccnd2/Fzd10/Epha4/Alk/Dab2/Igf1/Map3k20/Robo1/Magi3/Htr2a/Csf1r/Sash1/Samd5/Ccnd1/Psrc1/Thbs1/Wnt5a/Akap6/Tgfbr1/Tpd52l1/Cartpt/Cd74/Ghr/Adra2a/Bmp4/P2rx7/Pdgfa/Cspg4/Hgf/Wnt7b/Fgd2/Ptprc/Inava/Grm5/Chrna7/Mdfic/Ajuba/Nrk/Gpr39/Kitl/Pik3cg/Fgf2/Met/Syk/Ror2/Itga1/Edn3/Tlr4/C1qtnf2	49
GO:0048864	stem cell development	25/1613	91/23210	1.69854e-09	5.45077e-08	3.28534e-08	Nrp1/Pitx2/Nrp2/Bmp7/Aldh1a2/Jag1/Hand2/Sema4a/Sema3c/Bmp4/Ednrb/Foxc1/Wnt7b/Isl1/Sema3f/Ptprc/Alx1/Kitl/Fgf2/Gbx2/Twist1/Foxc2/Edn3/Fgf15/Sema3a	25
GO:0022898	regulation of transmembrane transporter activity	47/1613	262/23210	1.73725e-09	5.5435e-08	3.34123e-08	Actn2/Chrna4/Hap1/Shisa9/Rasgrf2/Trem2/Plcg2/Neto1/Dysf/Crhbp/Mef2c/Rasgrf1/Jph2/Dapk1/Kcnc2/Drd2/Akap6/Kcne1l/Rgs9/Kcng1/Trdn/Bmp4/Ctss/Cacng3/Casq1/Crh/Gsg1l/Anxa3/Rrad/Ntsr1/Kcne4/Oprm1/Agrn/Grm5/Cnih3/Cftr/Cav3/Twist1/P2ry6/Cracr2a/Dmd/Osr1/Prkg1/Fxyd2/Sln/Ptafr/Rnf207	47
GO:0032412	regulation of ion transmembrane transporter activity	46/1613	254/23210	1.88303e-09	5.95305e-08	3.58807e-08	Actn2/Chrna4/Hap1/Shisa9/Rasgrf2/Trem2/Plcg2/Neto1/Dysf/Crhbp/Mef2c/Rasgrf1/Jph2/Dapk1/Kcnc2/Drd2/Akap6/Kcne1l/Rgs9/Kcng1/Trdn/Bmp4/Ctss/Cacng3/Casq1/Crh/Gsg1l/Anxa3/Rrad/Ntsr1/Kcne4/Oprm1/Agrn/Grm5/Cnih3/Cftr/Cav3/P2ry6/Cracr2a/Dmd/Osr1/Prkg1/Fxyd2/Sln/Ptafr/Rnf207	46
GO:0071900	regulation of protein serine/threonine kinase activity	65/1613	427/23210	1.88668e-09	5.95305e-08	3.58807e-08	Ccnd2/Fzd10/Trib2/Epha4/Alk/Cdkn2a/Sfrp2/Dab2/Igf1/Map3k20/Bmp7/Robo1/Prkar2b/Magi3/Ccng1/Htr2a/Csf1r/Sash1/Samd5/Ccnd1/Psrc1/Thbs1/Wnt5a/Akap6/Tgfbr1/Tpd52l1/Cartpt/Cd74/Ghr/Ccnb1/Adra2a/Bmp4/Ptpn6/Rgs2/P2rx7/Pdgfa/Cspg4/Hgf/Wnt7b/Fgd2/Ptprc/Inava/Grm5/Chrna7/Ccna2/Mdfic/Pycard/Synpo2/Ajuba/Nrk/Cav3/Gpr39/Kitl/Pik3cg/Fgf2/Met/Syk/Ror2/Itga1/Ccnb2/Edn3/Tlr4/Tnxb/C1qtnf2/Cdkn2b	65
GO:0035282	segmentation	27/1613	105/23210	1.91088e-09	5.98633e-08	3.60813e-08	Ttn/Cobl/Nrp1/Pcdh8/Sfrp2/Nrp2/Dll3/Aldh1a2/Foxb1/Lef1/Wnt5a/Tbx18/Sema3c/Pax1/Crb2/Bmp4/Foxc1/Foxa2/Irx2/Ripply1/Sema3f/Tifab/Foxc2/Ror2/Mafb/Sema3a/Osr1	27
GO:0061041	regulation of wound healing	32/1613	141/23210	1.91842e-09	5.98633e-08	3.60813e-08	Pros1/Serpine2/Rreb1/Anxa2/Pdgfra/Cd109/Thbs1/Mylk/Fcer1g/Thbd/Plau/Smoc2/Cd34/Adra2a/Pdpn/Acta2/Tfpi/Pdgfa/Wnt4/Foxa2/Cd36/Anxa1/Plek/Fgf2/Serpinf2/C1qtnf1/Foxc2/Syk/Cxcr4/Tlr4/Ptger3/Prkg1	32
GO:0055123	digestive system development	31/1613	134/23210	2.08209e-09	6.46135e-08	3.89444e-08	Igf2/Cdkn1c/Cobl/Col3a1/Sall1/Sfrp2/Pitx2/Ahi1/Igf1/Aldh1a2/Pdgfra/Wnt5a/Alx4/Barx1/Fat4/Bmp4/Shox2/Cckbr/Ednrb/Six2/Gata4/Pdgfa/Stx2/Ascl1/Gata6/Hoxd13/C1galt1/Pcsk5/Hrh2/Nkx2-2/Tcf7l2	31
GO:0009636	response to toxic substance	56/1613	344/23210	2.13836e-09	6.59972e-08	3.97784e-08	Mb/Mmp2/Igf2/Scn3a/Chrna4/Slc7a11/Htr1b/Cdkn2a/Chrna1/Igf1/Htr2c/Ephx1/Ass1/Oxtr/Crhbp/Chrna6/Slc18a2/Ddc/Scn9a/Chrnd/Lypd1/Adcy7/Kcnc2/Chrng/Drd2/Slc6a3/Adra1b/Impact/Chrnb3/Nupr1/Tacr1/Chrna3/Chrna5/Cdk1/Cyp1b1/Hgf/Gucy2c/Th/Oprm1/Chrna7/Cd36/Nol3/Gabrb1/Hk3/Anxa1/Glra3/Ahr/Pld2/Met/Ccl4/Casp8/Fbln5/Pon3/Tlr4/Ect2/Ngb	56
GO:0006029	proteoglycan metabolic process	23/1613	79/23210	2.1872e-09	6.71376e-08	4.04657e-08	Hs3st3b1/Bgn/Col11a1/Sulf2/Sulf1/Igf1/Dcn/Adamts12/Hs3st4/Xylt1/Acan/Egflam/B3gat1/Hs6st2/Csgalnact1/Dsel/Ndnf/Hs3st2/Dse/Hs3st3a1/Ndst4/Extl1/Tcf7l2	23
GO:0010811	positive regulation of cell-substrate adhesion	30/1613	127/23210	2.22402e-09	6.78988e-08	4.09246e-08	Npnt/Fbln2/Smoc1/Nrp1/Ccdc80/Col16a1/Dab2/Rreb1/Col26a1/Cdh13/Cdk6/Thbs1/Egflam/Ptn/Cspg5/Egfl6/Smoc2/Itga5/Emilin1/Wnt4/Vit/Ndnf/Spp1/S100a10/Cd36/Pcsk5/Ccn1/Npy2r/Dmd/Vwc2	30
GO:0048608	reproductive structure development	67/1613	449/23210	2.46098e-09	7.47292e-08	4.50414e-08	Mmp2/Igf2/Cdkn1c/Serpine2/Vcam1/Gata3/Peg10/Sfrp2/Sulf1/Igf1/Bmp7/Hoxa13/Adcyap1/Fst/Cd44/Ccnd1/Pdgfra/Foxd3/Hoxa10/Lef1/Vgf/Wnt5a/Tgfb2/Hoxa9/Hoxb13/Tgfbr1/Ptn/Zfp36l1/Nupr1/Bmp4/Aspm/Rbp4/Gata4/Foxc1/Wnt4/Icam1/Runx1/Ptgis/Wnt7b/Lhx4/Gpr149/Hoxd13/Dmrta1/Rspo3/Ghsr/Lrp2/Anxa1/Tifab/Pgr/Nrk/Cftr/Ccn1/Ahr/Kitl/Plag1/Sox3/Met/E2f8/Ror2/Lrrc6/Foxa1/Tcf7l2/Il1a/Sema3a/Osr1/Prlr/Plk4	67
GO:0072073	kidney epithelium development	32/1613	143/23210	2.78415e-09	8.40901e-08	5.06835e-08	Npnt/Slit2/Epha4/Eya1/Gata3/Sall1/Ahi1/Heyl/Bmp7/Bmper/Agtr2/Gpc3/Jag1/Mef2c/Cd44/Fat4/Ptpro/Bmp4/Six2/Foxc1/Wnt4/Myc/Irx2/Wnt7b/Foxd1/Bdnf/Basp1/Fgf2/Foxc2/Crlf1/Wnt6/Osr1	32
GO:0045778	positive regulation of ossification	26/1613	100/23210	2.93808e-09	8.82674e-08	5.32013e-08	Npnt/Sfrp2/Tac1/Gdpd2/Igf1/Bmp7/Adgrv1/Jag1/Mef2c/Fzd9/Fbn2/Wnt5a/Ptn/Wnt10b/Nell1/Tacr1/Bmp4/P2rx7/Wnt4/Wnt7b/Runx2/Actn3/Ccn1/Fgf2/Osr1/Scube2	26
GO:0035270	endocrine system development	31/1613	136/23210	3.05511e-09	9.12977e-08	5.50277e-08	Cdkn1c/Gata3/Pitx2/Cdk6/Pdgfra/Nkx6-1/Wnt5a/Drd2/Slc6a3/Otp/Tgfbr1/Pax1/Bmp4/Pou3f2/Crh/Wnt4/Ascl1/Foxa2/Gata6/Isl1/Pitx1/Nkx2-5/Anxa1/Cftr/Onecut1/Fgf2/Sox3/Nkx2-2/Tcf7l2/Onecut2/Mnx1	31
GO:0097529	myeloid leukocyte migration	40/1613	207/23210	3.09476e-09	9.19957e-08	5.54485e-08	Slit2/Cx3cr1/Ccn3/Cx3cl1/Nckap1l/Trem2/Itga9/Dysf/Ripor2/Thbs1/Fcer1g/Vav1/C3ar1/Fcgr3/Cd74/Ptpro/Itgam/Ccl21a/Emilin1/Ednrb/Ccl3/Ccl6/Mmp14/Tafa4/Spp1/Csf3r/P2ry12/Anxa1/Ccl9/Aif1/Thbs4/Itgb2/Ccl4/Syk/Ror2/Itga1/Edn3/Rac2/Ptger3/Il1a	40
GO:0007193	adenylate cyclase-inhibiting G protein-coupled receptor signaling pathway	22/1613	74/23210	3.15018e-09	9.3153e-08	5.6146e-08	Htr1b/S1pr3/Oprk1/Grm7/Npr3/Htr1a/Grm8/Drd2/Adra2a/Akap5/Chrm2/Rgs2/Chrm1/Chrm3/Oprm1/P2ry12/P2ry1/Hrh3/Npy2r/Casr/Chrm5/Htr5b	22
GO:0002063	chondrocyte development	17/1613	45/23210	3.21143e-09	9.44695e-08	5.69395e-08	Col6a3/Col11a1/Col6a1/Sfrp2/Sulf2/Matn4/Sulf1/Acan/Col14a1/Shox2/Col6a2/Rflna/Tgfbr2/Col27a1/Vit/Coch/Runx2	17
GO:0070252	actin-mediated cell contraction	24/1613	87/23210	3.26904e-09	9.56659e-08	5.76606e-08	Myh8/Myh7/Tnnt2/Tnnc1/Actc1/Myh6/Cacna1h/Kcnj5/Scn5a/Myl6b/Akap6/Stc1/Kcne1l/Pdpn/Acta2/Gata4/Kcne4/Kcnj2/Cav3/Sgcd/Trpm4/Ptger3/Scn1a/Rnf207	24
GO:0061458	reproductive system development	67/1613	453/23210	3.55679e-09	1.02709e-07	6.19055e-08	Mmp2/Igf2/Cdkn1c/Serpine2/Vcam1/Gata3/Peg10/Sfrp2/Sulf1/Igf1/Bmp7/Hoxa13/Adcyap1/Fst/Cd44/Ccnd1/Pdgfra/Foxd3/Hoxa10/Lef1/Vgf/Wnt5a/Tgfb2/Hoxa9/Hoxb13/Tgfbr1/Ptn/Zfp36l1/Nupr1/Bmp4/Aspm/Rbp4/Gata4/Foxc1/Wnt4/Icam1/Runx1/Ptgis/Wnt7b/Lhx4/Gpr149/Hoxd13/Dmrta1/Rspo3/Ghsr/Lrp2/Anxa1/Tifab/Pgr/Nrk/Cftr/Ccn1/Ahr/Kitl/Plag1/Sox3/Met/E2f8/Ror2/Lrrc6/Foxa1/Tcf7l2/Il1a/Sema3a/Osr1/Prlr/Plk4	67
GO:0014061	regulation of norepinephrine secretion	11/1613	18/23210	3.56426e-09	1.02709e-07	6.19055e-08	Kcnb1/Agtr2/Oxtr/Crh/Ptgs1/Ghsr/Chrna7/P2ry12/P2ry1/Hrh3/Ptger3	11
GO:0048243	norepinephrine secretion	11/1613	18/23210	3.56426e-09	1.02709e-07	6.19055e-08	Kcnb1/Agtr2/Oxtr/Crh/Ptgs1/Ghsr/Chrna7/P2ry12/P2ry1/Hrh3/Ptger3	11
GO:0042310	vasoconstriction	26/1613	101/23210	3.69727e-09	1.05976e-07	6.38745e-08	Mmp2/Htr1b/Cx3cl1/Htr7/Htr2c/Npy1r/Oxtr/Htr2a/Htr1a/Grip2/Adra1b/Tacr1/Acta2/Ednrb/Icam1/Chrm3/Ptgs1/Ahr/Avpr1a/Hrh2/Bdkrb2/Casr/Trpm4/Edn3/Ptger3/Ptafr	26
GO:0055003	cardiac myofibril assembly	13/1613	26/23210	3.71515e-09	1.05976e-07	6.38745e-08	Ttn/Actc1/Myom2/Myom3/Fhod3/Myom1/Pdgfra/Nrap/Csrp3/Myl2/Nkx2-5/Mylk3/Cavin4	13
GO:0051048	negative regulation of secretion	46/1613	261/23210	4.61131e-09	1.30878e-07	7.88838e-08	Tnfrsf1a/Il33/Kcnb1/Htr1b/Ccn3/Cx3cl1/Htr7/Oprk1/Agtr2/Npy1r/Grm7/Hdac9/Oxtr/Crhbp/Drd2/Trh/Cartpt/Cd74/Cd34/Adra2a/Ptprv/Crh/Oprm1/Npsr1/Entpd1/Ptgs1/Ghsr/P2ry12/Anxa4/Lrrc32/Anxa1/Tifab/Cd84/Srgn/Gpr39/P2ry1/Acsl4/Hrh3/Rsad2/Nucb2/Npy2r/Hrh2/Edn3/Ptger3/Prkg1/Anpep	46
GO:0019935	cyclic-nucleotide-mediated signaling	40/1613	210/23210	4.76846e-09	1.34661e-07	8.11642e-08	Gpr26/Adgrl2/Htr7/Epha5/Prkar2b/Htr2c/Adcyap1/Adgrg2/Gpr101/Adgre1/Thbs1/Adcy2/Adcy7/Kcnc2/Drd2/Calcr/Adra1b/Mc4r/Adra2a/Rgs2/Ednrb/Glp1r/Crh/Htr4/Aplnr/Oprm1/Ramp1/Gpr61/Gucy2f/Cd36/Sctr/Mrap2/Ptgfr/Ahr/Nucb2/Npy2r/Pde11a/Ptger3/Sstr4/Prkg1	40
GO:0001708	cell fate specification	26/1613	103/23210	5.79614e-09	1.62869e-07	9.81655e-08	Pou4f1/Eya1/Sox6/Sfrp2/Tenm4/Hoxa13/Hoxc10/Dmrta2/Tbx15/Nkx6-1/Tbx18/Pou3f2/Six2/Myl2/Ascl1/Foxa2/Hoxd10/Isl1/Gsc/Tbx10/Fgf2/Nkx2-2/Isl2/Foxa1/Esrp1/Mnx1	26
GO:0032409	regulation of transporter activity	47/1613	272/23210	6.05131e-09	1.69197e-07	1.0198e-07	Actn2/Chrna4/Hap1/Shisa9/Rasgrf2/Trem2/Plcg2/Neto1/Dysf/Crhbp/Mef2c/Rasgrf1/Jph2/Dapk1/Kcnc2/Drd2/Akap6/Kcne1l/Rgs9/Kcng1/Trdn/Bmp4/Ctss/Cacng3/Casq1/Crh/Gsg1l/Anxa3/Rrad/Ntsr1/Kcne4/Oprm1/Agrn/Grm5/Cnih3/Cftr/Cav3/Twist1/P2ry6/Cracr2a/Dmd/Osr1/Prkg1/Fxyd2/Sln/Ptafr/Rnf207	47
GO:1903034	regulation of response to wounding	36/1613	179/23210	6.234e-09	1.73062e-07	1.04309e-07	Pros1/Epha4/Serpine2/Rreb1/Anxa2/Pdgfra/Cd109/Thbs1/Xylt1/Mylk/Fcer1g/Thbd/Plau/Ptn/Smoc2/Cd34/Adra2a/Pdpn/Acta2/Tfpi/Pdgfa/Wnt4/Foxa2/Cd36/Anxa1/Klf4/Plek/Fgf2/Serpinf2/C1qtnf1/Foxc2/Syk/Cxcr4/Tlr4/Ptger3/Prkg1	36
GO:0007612	learning	35/1613	171/23210	6.25081e-09	1.73062e-07	1.04309e-07	Slc7a11/Gabra5/Tafa2/Meis2/Dcdc2a/Tac1/Prkar2b/Oprk1/Neto1/Grm7/Nts/Nptx2/Pak6/Foxb1/Cck/Drd2/Tlr2/En1/Adra1b/Ptn/Tacr1/Glp1r/Crh/Bche/Gpr88/Ntsr1/Th/Grm5/Ptgs1/Chrna7/C1ql1/Bdnf/Hrh3/Hrh2/Foxp2	35
GO:0050708	regulation of protein secretion	70/1613	490/23210	6.9583e-09	1.91439e-07	1.15386e-07	Ttn/Nnat/Gata3/Il33/Kcnb1/Pam/Ahi1/Ccn3/Lpl/Baiap3/Cx3cl1/Trem2/Igf1/Epha5/Agtr2/Hdac9/Cyp2j6/Postn/Csf1r/Myom1/Nkx6-1/Wnt5a/Tgfb2/Drd2/Trh/Tlr2/Efna5/Cartpt/Lepr/Cd34/Tlr1/Adra2a/Ptprv/Rbp4/Glp1r/P2rx7/Ccl3/Crh/Foxa2/Isl1/Oprm1/Ano1/Ghsr/Birc5/Cd36/Anxa4/Havcr2/Pycard/Lrrc32/Anxa1/Cd84/Cftr/Mmp12/Srgn/Aif1/Unc93b1/Cd14/Gpr39/Twist1/Rsad2/Clec5a/Ankrd1/Syk/Casr/Alox8/Tcf7l2/Trpm4/Tlr4/Ptger3/Il1a	70
GO:0010718	positive regulation of epithelial to mesenchymal transition	17/1613	47/23210	6.98239e-09	1.91439e-07	1.15386e-07	Dab2/Col1a1/Bmp7/Loxl2/Jag1/Lef1/Tgfb2/Tgfbr1/Crb2/Bmp4/Pdpn/Foxc1/Tgfbr2/Isl1/Alx1/Twist1/Tcf7l2	17
GO:0007611	learning or memory	49/1613	292/23210	7.8048e-09	2.12954e-07	1.28354e-07	Ccnd2/Igf2/Cx3cr1/Slc7a11/Gabra5/Tafa2/Meis2/Dcdc2a/Tac1/Htr7/Igf1/Prkar2b/Oprk1/Neto1/Grm7/Oxtr/Htr2a/Mef2c/Nts/Nptx2/Pak6/Fzd9/Foxb1/Cck/Drd2/Tlr2/En1/Adra1b/Mme/Ptn/Tacr1/Itga5/Glp1r/Crh/Bche/Gpr88/Ntsr1/Th/Grm5/Ptgs1/Ghsr/Chrna7/C1ql1/Tifab/Bdnf/Hrh3/Hrh2/Itga8/Foxp2	49
GO:0045933	positive regulation of muscle contraction	18/1613	53/23210	8.0548e-09	2.18719e-07	1.31828e-07	Npnt/Atp2a1/Cacna1h/Oxtr/Tacr3/Adra1b/Tacr1/Rgs2/Chrm3/Ptgs1/Ghsr/Actn3/Npy2r/Trpm4/Ptger3/Ptafr/Rnf207/Spx	18
GO:0031644	regulation of neurological system process	35/1613	173/23210	8.58386e-09	2.3197e-07	1.39815e-07	Chrna4/Shisa9/Ccn3/Igf1/Tenm4/Htr2c/Oprk1/Neto1/Itgax/Nptx2/Grip2/Ngfr/Cck/Rgs4/Tmem100/Ctsc/Cartpt/Cckbr/Ctss/Ednrb/Dlgap2/Begain/Zfp488/Hgf/Tafa4/Ntsr1/Acpp/Oprm1/Ghsr/Chrna7/Avpr1a/Npy2r/Tlr4/Il1a/Ptafr	35
GO:0048665	neuron fate specification	15/1613	37/23210	8.67405e-09	2.33291e-07	1.40611e-07	Pou4f1/Eya1/Hoxc10/Dmrta2/Nkx6-1/Pou3f2/Ascl1/Foxa2/Hoxd10/Isl1/Nkx2-2/Isl2/Foxa1/Esrp1/Mnx1	15
GO:0022612	gland morphogenesis	32/1613	150/23210	9.64289e-09	2.58119e-07	1.55575e-07	Mmp2/Slit2/Nrp1/Cdkn2a/Sulf2/Sulf1/Igf1/Bmp7/Robo1/Hoxa13/Cd44/Mki67/Wnt5a/Tfap2c/Hoxb13/Plau/Ptn/Sema3c/Bmp4/Tgfbr2/Pdgfa/Wnt4/Hgf/Hoxd13/Nrg3/Pgr/Cav3/Plag1/Met/Foxa1/Esrp1/Sema3a	32
GO:0051208	sequestering of calcium ion	28/1613	120/23210	1.01056e-08	2.69228e-07	1.62271e-07	Hap1/Cx3cl1/Plcg2/Htr2c/Htr2a/Jph2/Ryr3/Tgfb2/Drd2/Akap6/Ryr1/Plch1/Trdn/Ptpn6/Casq1/Glp1r/P2rx7/Ntsr1/Aplnr/Cyba/Ptprc/Npsr1/Nol3/Gpr39/Fgf2/Atp7b/P2ry6/Dmd	28
GO:0015893	drug transport	39/1613	207/23210	1.01645e-08	2.69525e-07	1.62451e-07	Mb/Chrna4/Slc7a11/Htr1b/Slc25a18/Htr2c/Oprk1/Slc7a3/Slc13a3/Htr2a/Chrna6/Slc18a2/Sncg/Rgs4/Drd2/Slc6a3/Chrna3/Rgs2/Rbp4/Syt15/Crh/Runx1/Slc47a1/Oscp1/Ntsr1/Slc22a3/Entpd1/Slc36a2/Syt17/Ghsr/Slc11a1/Lrp2/Mapk15/Slc13a4/Slc6a20a/Npy2r/Chrm5/Slc38a5/Ngb	39
GO:0002793	positive regulation of peptide secretion	53/1613	331/23210	1.02694e-08	2.69776e-07	1.62601e-07	Ttn/Nnat/Gata3/Il33/Lpl/Baiap3/Trem2/Igf1/Adcyap1/Agtr2/Cyp2j6/Postn/Csf1r/Myom1/Nkx6-1/Wnt5a/Tgfb2/Drd2/Trh/Tlr2/Lepr/Cd34/Tlr1/Cckbr/Rbp4/Glp1r/P2rx7/Ccl3/Crh/Isl1/Ano1/Cd36/Havcr2/Pycard/Cd84/Cftr/Mmp12/Aif1/Unc93b1/Cd14/Gpr39/Rab8b/Twist1/Clec5a/Ankrd1/Npy2r/Syk/Casr/Alox8/Tcf7l2/Trpm4/Tlr4/Il1a	53
GO:0070661	leukocyte proliferation	53/1613	331/23210	1.02694e-08	2.69776e-07	1.62601e-07	Igf2/Vcam1/Il33/Cdkn2a/Cx3cl1/Nckap1l/Trem2/Tac1/Igfbp2/Igf1/Npr3/Ripor2/Csf1r/Mef2c/Cd44/Cd180/Tyrobp/Lef1/Vsir/Cd74/Ephb6/Tacr1/Bmp4/Itgam/Pnp/Ptpn6/Nfatc2/Jak3/P2rx7/Tgfbr2/Wnt4/Dock8/Dock2/Foxj1/Ptprc/Spta1/Slc11a1/Havcr2/Pycard/Lrrc32/Anxa1/Aif1/Ahr/Sash3/Kitl/Itgb2/Tnfsf13b/Syk/Cxcr4/Tlr4/Rac2/Shb/Rasal3	53
GO:0014033	neural crest cell differentiation	24/1613	92/23210	1.09974e-08	2.87563e-07	1.73322e-07	Nrp1/Pitx2/Nrp2/Bmp7/Aldh1a2/Jag1/Mef2c/Hand2/Sema4a/Sema3c/Bmp4/Ednrb/Foxc1/Isl1/Gsc/Sema3f/Alx1/Kitl/Gbx2/Twist1/Foxc2/Edn3/Fgf15/Sema3a	24
GO:0032755	positive regulation of interleukin-6 production	25/1613	99/23210	1.12244e-08	2.90805e-07	1.75276e-07	Il33/Lpl/Adcyap1/Tyrobp/Wnt5a/Fcer1g/Tlr2/Cd74/Tlr1/Spon2/P2rx7/Cyba/Isl1/Inava/Cd36/Pycard/Aif1/Unc93b1/Twist1/Syk/Tlr7/Tlr4/Il1a/Ptafr/Il1rl2	25
GO:0033555	multicellular organismal response to stress	25/1613	99/23210	1.12244e-08	2.90805e-07	1.75276e-07	Asic4/Gabra5/Tac1/Htr7/Htr2c/Adcyap1/Grm7/Nr2e1/Htr1a/Mef2c/Scn9a/Lypd1/Thbs1/D130043K22Rik/Cck/Ankfn1/Adra2a/Tacr1/Cckbr/Ednrb/Crh/Runx1/Bdnf/Thbs4/Npy2r	25
GO:0003279	cardiac septum development	29/1613	128/23210	1.13089e-08	2.91657e-07	1.7579e-07	Slit2/Nrp1/Gata3/Sall1/Pitx2/Nrp2/Heyl/Bmp7/Robo1/Fgfrl1/Hoxa13/Ltbp1/Jag1/Wnt5a/Tgfb2/Xirp2/Tgfbr1/Sema3c/Bmp4/Gata4/Tgfbr2/Gata6/Isl1/Nkx2-5/Lrp2/Pcsk5/Ccn1/Kif7/Cxcr4	29
GO:0046717	acid secretion	28/1613	121/23210	1.22853e-08	3.15396e-07	1.90098e-07	Htr2c/Agtr2/Grm7/Oxtr/Cck/Drd2/Trh/Cckbr/P2rx7/Myc/Ntsr1/Anxa1/Bdnf/Gpr39/Trpc4/Acsl4/Hrh3/Avpr1a/Hrh2/Bdkrb2/Syk/Casr/Chrm5/Ptger3/Sstr4/Il1a/Prkg1/Slc26a7	28
GO:0097756	negative regulation of blood vessel diameter	26/1613	107/23210	1.37101e-08	3.50383e-07	2.11186e-07	Mmp2/Htr1b/Cx3cl1/Htr7/Htr2c/Npy1r/Oxtr/Htr2a/Htr1a/Grip2/Adra1b/Tacr1/Acta2/Ednrb/Icam1/Chrm3/Ptgs1/Ahr/Avpr1a/Hrh2/Bdkrb2/Casr/Trpm4/Edn3/Ptger3/Ptafr	26
GO:0030593	neutrophil chemotaxis	25/1613	100/23210	1.39865e-08	3.55837e-07	2.14473e-07	Slit2/Cx3cl1/Nckap1l/Itga9/Dysf/Ripor2/Fcer1g/Vav1/C3ar1/Fcgr3/Cd74/Itgam/Ccl21a/Ccl3/Ccl6/Spp1/Csf3r/Ccl9/Thbs4/Itgb2/Ccl4/Syk/Itga1/Edn3/Rac2	25
GO:0051209	release of sequestered calcium ion into cytosol	27/1613	115/23210	1.60129e-08	4.05203e-07	2.44227e-07	Hap1/Cx3cl1/Plcg2/Htr2c/Htr2a/Jph2/Ryr3/Tgfb2/Drd2/Akap6/Ryr1/Plch1/Trdn/Ptpn6/Casq1/Glp1r/P2rx7/Ntsr1/Aplnr/Cyba/Ptprc/Npsr1/Nol3/Gpr39/Fgf2/P2ry6/Dmd	27
GO:0050890	cognition	52/1613	326/23210	1.60897e-08	4.05203e-07	2.44227e-07	Ccnd2/Igf2/Chrna4/Cx3cr1/Slc7a11/Gabra5/Tafa2/Meis2/Dcdc2a/Tac1/Htr7/Igf1/Prkar2b/Oprk1/Neto1/Grm7/Oxtr/Htr2a/Mef2c/Nts/Nptx2/Pak6/Fzd9/Foxb1/Cck/Drd2/Tlr2/En1/Adra1b/Mme/Ptn/Tacr1/Itga5/Chrm1/Glp1r/Crh/Bche/Gpr88/Ntsr1/Th/Grm5/Ptgs1/Ghsr/Chrna7/C1ql1/Tifab/Bdnf/Hrh3/Hrh2/Rtl4/Itga8/Foxp2	52
GO:0009914	hormone transport	57/1613	373/23210	1.61421e-08	4.05203e-07	2.44227e-07	Ildr2/Nnat/Gata3/Kcnb1/Dab2/Ccn3/Baiap3/Tac1/Epha5/Htr2c/Adcyap1/Oprk1/Agtr2/Npy1r/Crhbp/Slc18a2/Htr1a/Nkx6-1/Vgf/Drd2/Trh/Efna5/Mc4r/Cartpt/Lepr/Adra2a/Ptprv/Tacr1/Cckbr/Chrna3/Rbp4/Glp1r/Crh/Crym/Foxa2/Runx1/Isl1/Spp1/Foxd1/Ano1/Ptgs1/Ghsr/Birc5/Lrp2/Anxa1/Cftr/Gpr39/Rab8b/P2ry1/Nucb2/C1qtnf1/Casr/Cplx3/Tcf7l2/Trpm4/Edn3/Ptger3	57
GO:0046879	hormone secretion	56/1613	365/23210	1.868e-08	4.66835e-07	2.81375e-07	Ildr2/Nnat/Gata3/Kcnb1/Dab2/Ccn3/Baiap3/Tac1/Epha5/Htr2c/Adcyap1/Oprk1/Agtr2/Npy1r/Crhbp/Slc18a2/Htr1a/Nkx6-1/Vgf/Drd2/Trh/Efna5/Mc4r/Cartpt/Lepr/Adra2a/Ptprv/Tacr1/Cckbr/Chrna3/Rbp4/Glp1r/Crh/Foxa2/Runx1/Isl1/Spp1/Foxd1/Ano1/Ptgs1/Ghsr/Birc5/Lrp2/Anxa1/Cftr/Gpr39/Rab8b/P2ry1/Nucb2/C1qtnf1/Casr/Cplx3/Tcf7l2/Trpm4/Edn3/Ptger3	56
GO:0006887	exocytosis	57/1613	375/23210	1.95821e-08	4.87223e-07	2.93663e-07	Chrna4/Hap1/Kcnb1/Htr1b/Cacna1h/Steap3/Baiap3/Htr7/Doc2a/Grm7/Crhbp/Syt16/Stxbp6/Htr2a/Chrna6/Htr1a/Grm8/Nkd2/Fcer1g/Drd2/Myo1f/Rab27b/Erc2/Chrnb3/Cspg5/Adra2a/Itgam/Chrm2/Chrna3/Myo5b/Chrna5/Syt15/P2rx7/Anxa3/Stx2/Nr3c2/Lin7b/Syt17/Chrna7/Exoc3l4/Anxa1/Cd84/Cftr/Glra3/Rab8b/Plek/P2ry1/Pld2/Itgb2/Trim72/Prss12/Syk/Cplx3/Exoc3l2/Rac2/Ptafr/Rab26	57
GO:0015696	ammonium transport	29/1613	131/23210	1.96702e-08	4.8727e-07	2.93691e-07	Chrna4/Htr1b/Htr7/Htr2c/Adcyap1/Oprk1/Htr2a/Chrna6/Htr1a/Sncg/Fcer1g/Drd2/Slc6a3/Fcgr3/Cckbr/Chrna3/Syt15/Crh/Slc22a3/Entpd1/Syt17/Scn4a/Slc5a7/Mapk15/Hrh3/Slc6a20a/Npy2r/Syk/Chrm5	29
GO:0072009	nephron epithelium development	26/1613	109/23210	2.07091e-08	5.10765e-07	3.07853e-07	Npnt/Eya1/Gata3/Sall1/Ahi1/Heyl/Agtr2/Gpc3/Jag1/Mef2c/Cd44/Fat4/Ptpro/Bmp4/Six2/Foxc1/Wnt4/Myc/Irx2/Wnt7b/Foxd1/Basp1/Fgf2/Foxc2/Wnt6/Osr1	26
GO:0003229	ventricular cardiac muscle tissue development	19/1613	62/23210	2.1328e-08	5.20839e-07	3.13924e-07	Myh7/Tnnt2/Tnnc1/Pou4f1/Myl3/Col11a1/Myh6/Tgfb2/Tnni1/Col14a1/Adamts9/Tgfbr1/Gata4/Foxc1/Myl2/Isl1/Nkx2-5/Lrp2/Foxc2	19
GO:0071772	response to BMP	35/1613	179/23210	2.14801e-08	5.20839e-07	3.13924e-07	Zcchc12/Gata3/Myh6/Sfrp2/Vstm2a/Heyl/Sulf1/Fstl1/Bmp7/Bmper/Hoxa13/Fst/Adamts12/Gpc3/Grem2/Vwc2l/Hjv/Lef1/Wnt5a/Tmem100/Vsir/Crb2/Bmp4/Gata4/Gata6/Foxd1/Runx2/Nkx2-5/Adamts7/Lrp2/Ccn1/Ror2/Tcf7l2/Chrdl1/Vwc2	35
GO:0071773	cellular response to BMP stimulus	35/1613	179/23210	2.14801e-08	5.20839e-07	3.13924e-07	Zcchc12/Gata3/Myh6/Sfrp2/Vstm2a/Heyl/Sulf1/Fstl1/Bmp7/Bmper/Hoxa13/Fst/Adamts12/Gpc3/Grem2/Vwc2l/Hjv/Lef1/Wnt5a/Tmem100/Vsir/Crb2/Bmp4/Gata4/Gata6/Foxd1/Runx2/Nkx2-5/Adamts7/Lrp2/Ccn1/Ror2/Tcf7l2/Chrdl1/Vwc2	35
GO:0008045	motor neuron axon guidance	14/1613	34/23210	2.14864e-08	5.20839e-07	3.13924e-07	Slit1/Slit2/Nrp1/Epha4/Ntng1/Alcam/Chn1/Lhx4/Sema3f/Ntn3/Cxcr4/Rac2/Sema3a/Mnx1	14
GO:0051283	negative regulation of sequestering of calcium ion	27/1613	117/23210	2.36915e-08	5.71837e-07	3.44662e-07	Hap1/Cx3cl1/Plcg2/Htr2c/Htr2a/Jph2/Ryr3/Tgfb2/Drd2/Akap6/Ryr1/Plch1/Trdn/Ptpn6/Casq1/Glp1r/P2rx7/Ntsr1/Aplnr/Cyba/Ptprc/Npsr1/Nol3/Gpr39/Fgf2/P2ry6/Dmd	27
GO:0050714	positive regulation of protein secretion	49/1613	302/23210	2.38096e-08	5.72241e-07	3.44906e-07	Ttn/Nnat/Gata3/Il33/Lpl/Baiap3/Trem2/Igf1/Agtr2/Cyp2j6/Postn/Csf1r/Myom1/Nkx6-1/Wnt5a/Tgfb2/Drd2/Trh/Tlr2/Lepr/Cd34/Tlr1/Rbp4/Glp1r/P2rx7/Ccl3/Crh/Isl1/Ano1/Cd36/Havcr2/Pycard/Cd84/Cftr/Mmp12/Aif1/Unc93b1/Cd14/Gpr39/Twist1/Clec5a/Ankrd1/Syk/Casr/Alox8/Tcf7l2/Trpm4/Tlr4/Il1a	49
GO:0007156	homophilic cell adhesion via plasma membrane adhesion molecules	26/1613	110/23210	2.53432e-08	6.06519e-07	3.65566e-07	Pcdh19/Tenm3/Pcdh18/Cdh11/Cdhr1/Pcdh10/Pcdh8/Robo1/Cdh13/Cdh9/Sdk2/Cdh6/Cntn5/Nexn/Pcdh15/Myot/Mypn/Fat4/Cdh24/Anxa3/Celsr1/Igsf9/Vstm2l/Palld/Pcdh20/Cdh12	26
GO:0035136	forelimb morphogenesis	16/1613	45/23210	2.57427e-08	6.13481e-07	3.69762e-07	Sall1/Hoxa13/Hoxd9/Aldh1a2/Sall3/Hoxa9/En1/Alx4/Shox2/Crabp2/Hoxd10/Runx2/Twist1/Rpgrip1l/Mecom/Osr1	16
GO:1903706	regulation of hemopoiesis	60/1613	407/23210	2.62042e-08	6.20745e-07	3.74141e-07	Tal1/Pou4f1/Gata3/Hoxa7/Cdkn2a/Meis2/Nckap1l/Trem2/Tox/Pou4f2/L3mbtl1/Csf1r/Cdk6/Jag1/Mef2c/Cd44/Tyrobp/C1qc/Lef1/Fgl2/Hoxa9/Vsir/Ptn/Cartpt/Zfp36l1/Spi1/Cd74/Ikzf1/Bmp4/Pnp/Ptpn6/Ets1/Tmem176a/Jak3/Foxc1/Tgfbr2/Ccl3/Myc/Cd83/Runx1/Mmp14/Foxj1/Hcls1/Ptprc/Csf3r/Lox/Rbp1/Anxa1/Sash3/Kitl/Ankle1/Runx3/Syk/Casp8/Nfam1/Ror2/Mafb/Shb/Il1rl2/Fos	60
GO:0021536	diencephalon development	20/1613	69/23210	2.62674e-08	6.20745e-07	3.74141e-07	Nrp1/Pou4f1/Hap1/Pitx2/Nrp2/Foxb1/Wnt5a/Drd2/Slc6a3/Otp/Bmp4/Pou3f2/Wnt4/Isl1/Pitx1/Fgf2/Gbx2/Sox3/Tcf7l2/Sema3a	20
GO:1902105	regulation of leukocyte differentiation	48/1613	294/23210	2.7017e-08	6.35801e-07	3.83215e-07	Tal1/Pou4f1/Gata3/Hoxa7/Cdkn2a/Nckap1l/Trem2/Tox/Pou4f2/Csf1r/Cdk6/Cd44/Tyrobp/C1qc/Lef1/Fgl2/Vsir/Cartpt/Zfp36l1/Cd74/Ikzf1/Bmp4/Pnp/Ptpn6/Tmem176a/Jak3/Tgfbr2/Ccl3/Myc/Cd83/Runx1/Mmp14/Foxj1/Hcls1/Ptprc/Rbp1/Anxa1/Sash3/Kitl/Runx3/Syk/Casp8/Nfam1/Ror2/Mafb/Shb/Il1rl2/Fos	48
GO:0003170	heart valve development	18/1613	57/23210	2.95982e-08	6.90789e-07	4.16358e-07	Slit2/Tnfrsf1a/Gata3/Pitx2/Heyl/Robo1/Fgfrl1/Jag1/Mef2c/Tgfb2/Adamts9/Bmp4/Shox2/Emilin1/Gata4/Tgfbr2/Ccn1/Twist1	18
GO:0010463	mesenchymal cell proliferation	18/1613	57/23210	2.95982e-08	6.90789e-07	4.16358e-07	Bmp7/Gpc3/Wnt5a/Dchs2/Tbx18/Hand2/Ptn/Fat4/Bmp4/Shox2/Six2/Prrx1/Tgfbr2/Pdgfa/Myc/Prrx2/Foxp2/Osr1	18
GO:0043542	endothelial cell migration	37/1613	198/23210	3.01399e-08	7.00537e-07	4.22233e-07	Igf2/Slit2/Nrp1/Gata3/Ccn3/Igf1/Bmper/Robo1/Dcn/Hdac9/Nr2e1/Cdh13/Loxl2/Sash1/Mef2c/Thbs1/Wnt5a/Amotl1/Adamts9/Sema4a/Tgfbr1/Stc1/Smoc2/Bmp4/Ets1/Cyp1b1/Prcp/Anxa3/Ptp4a3/Anxa1/Klf4/Fgf2/Itgb2/Met/Foxc2/Srpx2/Hspb1	37
GO:0050878	regulation of body fluid levels	53/1613	342/23210	3.1758e-08	7.3512e-07	4.43078e-07	Pros1/Serpine2/Slc7a11/Cx3cl1/Tac1/Oprk1/Npr3/Anxa2/Ccnd1/Pdgfra/Thbs1/Foxb1/Fcer1g/Drd2/Thbd/Plau/Slc6a3/Cd34/Tacr1/Ptpro/Ptpn6/Pdpn/Ednrb/Chrm1/Tfpi/Pdgfa/Chrm3/Foxa2/F13a1/Aplnr/Cyba/Entpd1/P2ry12/Cd36/Sctr/Serpind1/Tifab/Entpd2/Cftr/Plek/P2ry1/Atp7b/Serpinf2/Itga2b/Met/Grhl1/C1qtnf1/Syk/Tlr4/Ptger3/Krt1/Prkg1/Prlr	53
GO:0032612	interleukin-1 production	25/1613	104/23210	3.26543e-08	7.52781e-07	4.53722e-07	Cx3cr1/S1pr3/Lpl/Cx3cl1/Trem2/Igf1/Tyrobp/Wnt5a/Tnfaip8/Mr1/Tlr2/Naip5/P2rx7/Ccl3/Isl1/Inava/Ghsr/Chrna7/Cd36/Havcr2/Pycard/Anxa1/Casp8/Tlr4/Hspb1	25
GO:0022409	positive regulation of cell-cell adhesion	42/1613	242/23210	3.36684e-08	7.70383e-07	4.64332e-07	Igf2/Vcam1/Gata3/Cx3cl1/Nckap1l/Igfbp2/Igf1/Bmp7/Cd44/Lef1/Wnt5a/Vsir/Tbx18/Cd74/Ephb6/Ikzf1/Pnp/Ets1/Pdpn/Jak3/Tgfbr2/Lgals1/Icam1/Cd83/Dock8/Piezo1/Runx1/Ptprc/Spta1/Havcr2/Pycard/Anxa1/Aif1/Sash3/Runx3/Itgb2/Tnfsf13b/Syk/Shb/Ptafr/Rasal3/Il1rl2	42
GO:0014031	mesenchymal cell development	23/1613	90/23210	3.36906e-08	7.70383e-07	4.64332e-07	Nrp1/Pitx2/Nrp2/Heyl/Bmp7/Aldh1a2/Jag1/Hand2/Sema4a/Sema3c/Bmp4/Ednrb/Foxc1/Isl1/Sema3f/Alx1/Kitl/Gbx2/Twist1/Foxc2/Edn3/Fgf15/Sema3a	23
GO:0001649	osteoblast differentiation	37/1613	199/23210	3.45825e-08	7.83918e-07	4.7249e-07	Npnt/Igf2/Smoc1/Dlk1/Sfrp2/Col1a1/Gdpd2/Igf1/Bmp7/Cdk6/Jag1/Mef2c/Bmp3/Rorb/Lef1/Fbn2/Hand2/Wnt10b/Nell1/Bmp4/Shox2/Sh3pxd2b/Wnt4/Wnt7b/Spp1/Limd1/Fhl2/Runx2/Lox/Ccn1/Sp7/Ahr/Fgf2/Twist1/Clec5a/Trpm4/Scube2	37
GO:0051282	regulation of sequestering of calcium ion	27/1613	119/23210	3.46989e-08	7.83918e-07	4.7249e-07	Hap1/Cx3cl1/Plcg2/Htr2c/Htr2a/Jph2/Ryr3/Tgfb2/Drd2/Akap6/Ryr1/Plch1/Trdn/Ptpn6/Casq1/Glp1r/P2rx7/Ntsr1/Aplnr/Cyba/Ptprc/Npsr1/Nol3/Gpr39/Fgf2/P2ry6/Dmd	27
GO:1990266	neutrophil migration	27/1613	119/23210	3.46989e-08	7.83918e-07	4.7249e-07	Slit2/Cx3cl1/Nckap1l/Itga9/Dysf/Ripor2/Fcer1g/Vav1/C3ar1/Fcgr3/Cd74/Itgam/Ccl21a/Ccl3/Ccl6/Spp1/Csf3r/Ccl9/Thbs4/Itgb2/Ccl4/Syk/Itga1/Edn3/Rac2/Ptger3/Il1a	27
GO:1905330	regulation of morphogenesis of an epithelium	26/1613	112/23210	3.76416e-08	8.47011e-07	5.10518e-07	Ankrd6/Gata3/Sall1/Sfrp2/Dab2/Ahi1/Sulf1/Rreb1/Bmp7/Agtr2/Adamts12/Itgax/Gpc3/Pdgfra/Wnt5a/Bmp4/Six2/Pdgfa/Wnt4/Celsr1/Hgf/Wnt7b/Hoxd13/Cav3/Met/Ror2	26
GO:0030193	regulation of blood coagulation	21/1613	77/23210	3.86593e-08	8.64378e-07	5.20985e-07	Pros1/Serpine2/Anxa2/Pdgfra/Thbs1/Fcer1g/Thbd/Plau/Cd34/Pdpn/Tfpi/Pdgfa/Foxa2/Cd36/Plek/Serpinf2/C1qtnf1/Syk/Tlr4/Ptger3/Prkg1	21
GO:0032956	regulation of actin cytoskeleton organization	53/1613	344/23210	3.87195e-08	8.64378e-07	5.20985e-07	Actn2/Fzd10/Slit2/Synpo2l/Nrp1/Shroom2/Pam/Cx3cl1/Nckap1l/Tac1/Epha5/Magel2/Ppm1e/Fhod3/Csf1r/Mef2c/Eln/Cit/Rgs4/Tgfb2/Myo1f/Arhgap18/Kank4/Rhoq/Tlr2/Efna5/Lmod2/Tgfbr1/Arhgdib/Asap3/Lmod3/Tacr1/Sh3pxd2b/Wnt4/Pak3/Icam1/Celsr1/Fscn1/Hcls1/S100a10/Spta1/Pycard/Synpo2/Rhov/Cav3/Plek/Serpinf2/Met/Arhgap28/Pdlim4/Il1a/Ect2/Mylk3	53
GO:0090288	negative regulation of cellular response to growth factor stimulus	30/1613	143/23210	4.13381e-08	9.19203e-07	5.5403e-07	Slit2/Gata3/Peg10/Sfrp2/Sulf2/Sulf1/Bmper/Fgfrl1/Agtr2/Dcn/Adamts12/Ltbp1/Grem2/Vwc2l/Cd109/Thbs1/Hjv/Ngfr/Fbn2/Wnt5a/Adamtsl2/Emilin1/Wnt4/Cav2/Lrp2/Onecut1/Tcf7l2/Chrdl1/Vwc2/Onecut2	30
GO:0009612	response to mechanical stimulus	34/1613	176/23210	4.64219e-08	1.0282e-06	6.19726e-07	Ttn/Mmp2/Serpine2/Col11a1/Col1a1/Htr7/Igf1/Adgrv1/Ripor2/Htr2a/Grm8/Thbs1/D130043K22Rik/Slitrk6/Drd2/Csrp3/Pcdh15/Ptn/Tacr1/Gata4/P2rx7/Myc/Piezo1/Cd36/Tifab/Cav3/P2ry1/Ankrd1/Cxcr4/Tlr4/Dmd/Foxp2/Scn1a/Fos	34
GO:2000738	positive regulation of stem cell differentiation	12/1613	26/23210	4.70544e-08	1.03814e-06	6.25715e-07	Sox6/Bmp7/Tgfb2/Vsir/Ptn/Sema3c/Bmp4/Gata4/Foxc1/Gata6/Nkx2-5/Sp7	12
GO:0007626	locomotory behavior	43/1613	254/23210	4.88329e-08	1.07318e-06	6.46839e-07	Ccnd2/Tal1/Epha4/Chrna4/Zfhx3/Alk/Hexb/Klhl1/Htr2c/Oprk1/Npy1r/Bc1/Hoxd9/Slc18a2/Pak6/Dmbx1/Sncg/Lrrtm1/Slitrk6/Ankfn1/Drd2/Trh/En1/Slc6a3/Adra1b/Pcdh15/Pbx3/Lepr/Chrna3/Crh/Fign/Celsr1/Foxa2/Hoxd10/Gpr88/Ntsr1/Th/Oprm1/Olfm2/Grm5/Ghsr/Otog/Scn1a	43
GO:1900046	regulation of hemostasis	21/1613	78/23210	4.94608e-08	1.08277e-06	6.52616e-07	Pros1/Serpine2/Anxa2/Pdgfra/Thbs1/Fcer1g/Thbd/Plau/Cd34/Pdpn/Tfpi/Pdgfa/Foxa2/Cd36/Plek/Serpinf2/C1qtnf1/Syk/Tlr4/Ptger3/Prkg1	21
GO:0048565	digestive tract development	27/1613	121/23210	5.03278e-08	1.0975e-06	6.61492e-07	Cobl/Col3a1/Sall1/Sfrp2/Pitx2/Ahi1/Aldh1a2/Pdgfra/Wnt5a/Alx4/Fat4/Bmp4/Shox2/Cckbr/Ednrb/Six2/Gata4/Pdgfa/Stx2/Ascl1/Gata6/Hoxd13/C1galt1/Pcsk5/Hrh2/Nkx2-2/Tcf7l2	27
GO:0014032	neural crest cell development	22/1613	85/23210	5.19905e-08	1.12939e-06	6.80717e-07	Nrp1/Pitx2/Nrp2/Bmp7/Aldh1a2/Jag1/Hand2/Sema4a/Sema3c/Bmp4/Ednrb/Foxc1/Isl1/Sema3f/Alx1/Kitl/Gbx2/Twist1/Foxc2/Edn3/Fgf15/Sema3a	22
GO:0007159	leukocyte cell-cell adhesion	50/1613	319/23210	5.3576e-08	1.15938e-06	6.98789e-07	Igf2/Cx3cr1/Vcam1/Gata3/Cdkn2a/Nckap1l/Igfbp2/Igf1/Bmp7/Ass1/Ripor2/Cd44/Fgl2/Vsir/Dusp22/Cd74/Ephb6/Ikzf1/Bmp4/Itgam/Pnp/Itga5/Ptpn6/Ets1/Jak3/Tgfbr2/Lgals1/Icam1/Cd83/Dock8/Runx1/Foxj1/Ptprc/Spta1/Havcr2/Pycard/Lrrc32/Anxa1/Klf4/Aif1/Sash3/Runx3/Itgb2/Tnfsf13b/Syk/Rac2/Shb/Ptafr/Rasal3/Il1rl2	50
GO:0001755	neural crest cell migration	18/1613	59/23210	5.40271e-08	1.16468e-06	7.01983e-07	Nrp1/Pitx2/Nrp2/Bmp7/Hand2/Sema4a/Sema3c/Bmp4/Ednrb/Isl1/Sema3f/Alx1/Kitl/Gbx2/Twist1/Edn3/Fgf15/Sema3a	18
GO:0030595	leukocyte chemotaxis	38/1613	211/23210	5.48521e-08	1.17796e-06	7.09992e-07	Padi2/Slit2/Cx3cr1/Ccn3/Cx3cl1/Nckap1l/Itga9/Dysf/Ripor2/Thbs1/Wnt5a/Fcer1g/Vav1/C3ar1/Ptn/Fcgr3/Cd74/Ptpro/Itgam/Ccl21a/Ednrb/Ccl3/Ccl6/Tafa4/Spp1/Csf3r/Anxa1/Ccl9/Aif1/Thbs4/Itgb2/Ccl4/Syk/Itga1/Trpm4/Edn3/Rac2/Gpsm3	38
GO:0015672	monovalent inorganic cation transport	64/1613	455/23210	5.52696e-08	1.17895e-06	7.10585e-07	Actn2/Kcnn3/Scn3a/Asic4/Serpine2/Kcnb1/Maged2/Trem2/Adcyap1/Oprk1/Neto1/Slc13a3/Kcnj5/Scn5a/Htr2a/Scn9a/Kcnc2/Rgs4/Drd2/Akap6/Sik1/Kcne1l/Kcng1/Slc17a6/Nkain3/Kcnf1/Akap5/Slc5a3/Kcna3/Slc12a7/Kcnj16/Slc10a4/Kcns3/Slc38a4/Kcne4/Kcna4/Kcnq3/Agrn/Slc9a2/Hvcn1/Slc36a2/Kcnj2/P2ry12/Nkx2-5/Kcnv1/Kcnh7/Scn4a/Kcnt2/Cdk2/Slc5a7/Cav3/Slc5a5/Twist1/Scn7a/Kcnh5/Trpm4/Edn3/Dmd/Ptger3/Osr1/Prkg1/Fxyd2/Scn1a/Rn…	64
GO:0060419	heart growth	26/1613	114/23210	5.53153e-08	1.17895e-06	7.10585e-07	Ttn/Myh6/Igf1/Tenm4/Agtr2/Mef2c/Rgs4/Tgfb2/Akap6/Col14a1/Adra1b/Tgfbr1/Ccnb1/Rgs2/Rbp4/Cdk1/Gata4/Foxc1/Tgfbr2/Gata6/Nkx2-5/Cav3/Ahr/Fgf2/Foxc2/Prkg1	26
GO:0090596	sensory organ morphogenesis	48/1613	301/23210	5.72237e-08	1.21504e-06	7.32337e-07	Tenm3/Eya1/Shroom2/Col11a1/Gata3/Sall1/Pitx2/Ahi1/Bmp7/Ripor2/Col5a2/Jag1/Eya4/Vax2/Sdk2/Rorb/Slitrk6/Wnt5a/Tbx18/Tspan12/Pcdh15/Ptn/Ikzf1/Bmp4/Tmie/Casz1/Rbp4/Six2/Prrx1/Hoxc13/Myc/Dlx6/Celsr1/Miat/Th/Gsc/Pou3f4/Tifab/Bdnf/Fgf2/Vsx2/Gbx2/Twist1/Prrx2/Ror2/Mafb/Itga8/Osr1	48
GO:0015874	norepinephrine transport	11/1613	22/23210	6.08864e-08	1.28796e-06	7.76292e-07	Kcnb1/Agtr2/Oxtr/Crh/Ptgs1/Ghsr/Chrna7/P2ry12/P2ry1/Hrh3/Ptger3	11
GO:0032890	regulation of organic acid transport	21/1613	79/23210	6.29871e-08	1.32721e-06	7.99945e-07	Htr2c/Agtr2/Grm7/Thbs1/Cck/Rgs4/Trh/Acsl5/Rgs2/P2rx7/Ntsr1/Slc36a2/Acsl4/Hrh3/Avpr1a/Hrh2/Syk/Sstr4/Il1a/Osr1/Prkg1	21
GO:0060359	response to ammonium ion	24/1613	100/23210	6.32115e-08	1.32721e-06	7.99945e-07	Chrna4/Htr1b/Oprk1/Crhbp/Htr2a/Tacr3/Lypd1/Drd2/Slc6a3/Adra1b/Chrm2/Rgs10/Chrna3/Chrm1/Crh/Chrm3/Oprm1/Kcnq3/Chrna7/Gabrb1/Pgr/Hrh3/Casp7/Chrm5	24
GO:0046883	regulation of hormone secretion	48/1613	302/23210	6.35382e-08	1.32913e-06	8.01102e-07	Nnat/Kcnb1/Dab2/Ccn3/Baiap3/Tac1/Epha5/Htr2c/Adcyap1/Oprk1/Agtr2/Npy1r/Crhbp/Htr1a/Nkx6-1/Drd2/Trh/Efna5/Cartpt/Lepr/Adra2a/Ptprv/Tacr1/Cckbr/Chrna3/Rbp4/Glp1r/Crh/Foxa2/Runx1/Isl1/Spp1/Ano1/Ptgs1/Ghsr/Birc5/Anxa1/Cftr/Gpr39/Rab8b/P2ry1/Nucb2/C1qtnf1/Casr/Tcf7l2/Trpm4/Edn3/Ptger3	48
GO:0032611	interleukin-1 beta production	22/1613	86/23210	6.53115e-08	1.36118e-06	8.20421e-07	Cx3cr1/S1pr3/Lpl/Trem2/Igf1/Tyrobp/Wnt5a/Tnfaip8/Mr1/Tlr2/Naip5/P2rx7/Ccl3/Isl1/Inava/Ghsr/Chrna7/Cd36/Pycard/Casp8/Tlr4/Hspb1	22
GO:0007160	cell-matrix adhesion	37/1613	204/23210	6.76278e-08	1.40427e-06	8.46395e-07	Actn2/Npnt/Nrp1/Col3a1/Vcam1/Col16a1/Hoxa7/Cdkn2a/Adamts12/Cdh13/Postn/Cdk6/Jag1/Thbs1/Efna5/Plau/Adamts9/Dusp22/Emilin1/Nid2/Itga11/Bcam/Wnt4/Mmp14/S100a10/Cd36/Pcsk5/Ajuba/Mmp12/Onecut1/Itgb2/Itga2b/Itga1/Dmd/Tnxb/Itga8/Onecut2	37
GO:0050920	regulation of chemotaxis	38/1613	213/23210	7.09684e-08	1.46824e-06	8.8495e-07	Slit1/Padi2/Slit2/Nrp1/Ccn3/Cx3cl1/Nckap1l/Trem2/Robo1/Pou4f2/Dysf/Cdh13/Ripor2/Pdgfra/Thbs1/Wnt5a/C3ar1/Sema4a/Ptn/Sema3c/Cd74/Smoc2/Ccl21a/Sema3f/Agrn/P2ry12/Aif1/Thbs4/Fgf2/Met/Ccl4/Casr/Cxcr4/Edn3/Rac2/Sema3a/Hspb1/Gpsm3	38
GO:0071621	granulocyte chemotaxis	27/1613	123/23210	7.23146e-08	1.49063e-06	8.98446e-07	Slit2/Cx3cl1/Nckap1l/Itga9/Dysf/Ripor2/Thbs1/Fcer1g/Vav1/C3ar1/Fcgr3/Cd74/Itgam/Ccl21a/Ccl3/Ccl6/Spp1/Csf3r/Anxa1/Ccl9/Thbs4/Itgb2/Ccl4/Syk/Itga1/Edn3/Rac2	27
GO:0010469	regulation of signaling receptor activity	28/1613	131/23210	7.62124e-08	1.56526e-06	9.4343e-07	Tal1/Chrna4/Shisa9/Rasgrf2/Neto1/Crhbp/Grem2/Mef2c/Nptx2/Rasgrf1/Dapk1/Tafa1/Calcr/Plau/Rgs9/Adra2a/Cacng3/Dlgap2/Begain/Crh/Gsg1l/Anxa3/Tafa4/Oprm1/Cnih3/Cav3/P2ry1/Ncf1	28
GO:0021675	nerve development	21/1613	80/23210	7.98522e-08	1.63356e-06	9.84591e-07	Col25a1/Nrp1/Pou4f1/Serpine2/Gabra5/Vcam1/Sall1/Sulf2/Nrp2/Sulf1/Ngfr/Slitrk6/Isl1/Sema3f/Hes3/Tifab/Bdnf/Mafb/Dmd/Sema3a/Mnx1	21
GO:0042063	gliogenesis	50/1613	323/23210	8.0116e-08	1.63356e-06	9.84591e-07	Tal1/Epha4/Serpine2/Sox6/Il33/Cx3cl1/Trem2/Hexb/Igf1/Tenm4/Adcyap1/Dll3/Nr2e1/Csf1r/Gfap/Cdk6/C1qa/Nkx6-1/Lef1/Tgfb2/Tlr2/Ptn/Efemp1/Lepr/Cspg5/Bmp4/Pou3f2/Itgam/Ccl3/Zfp488/Myc/Cspg4/Ascl1/Miat/Pou3f1/P2ry12/Lrp2/Anxa1/Plag1/Fgf2/Trpc4/P2ry1/Dlx2/Nkx2-2/Ror2/Tcf7l2/Cxcr4/Tlr4/Dmd/Cdkn2b	50
GO:0048638	regulation of developmental growth	58/1613	401/23210	8.74914e-08	1.77752e-06	1.07136e-06	H19/Igf2/Slit1/Slit2/Nrp1/Cpne6/Myh6/Sfrp2/Igf1/Cpne5/Pou4f2/Npy1r/Wwc1/Bcl11a/Mef2c/Nkx6-1/Wnt5a/Rgs4/Drd2/Akap6/Efna5/Col14a1/Slc6a3/Sema4a/Tgfbr1/Sema3c/Ghr/Ccnb1/Ikzf1/Bmp4/Pou3f2/Sh3pxd2b/Crabp2/Myo5b/Rgs2/Rbp4/Cdk1/Gata4/Foxc1/Tgfbr2/Gata6/Sema3f/Agrn/Trpc5/Syt17/Ghsr/Nkx2-5/Bdnf/Actn3/Nrk/Cav3/Ahr/Sash3/Fgf2/Foxc2/Tcf7l2/Cxcr4/Sema3a	58
GO:0007596	blood coagulation	31/1613	156/23210	9.19416e-08	1.86124e-06	1.12182e-06	Pros1/Serpine2/Slc7a11/Cx3cl1/Anxa2/Pdgfra/Thbs1/Fcer1g/Thbd/Plau/Cd34/Ptpn6/Pdpn/Tfpi/Pdgfa/Foxa2/F13a1/Entpd1/P2ry12/Cd36/Serpind1/Entpd2/Plek/P2ry1/Serpinf2/Itga2b/C1qtnf1/Syk/Tlr4/Ptger3/Prkg1	31
GO:0098656	anion transmembrane transport	34/1613	181/23210	9.46944e-08	1.91012e-06	1.15128e-06	Slc7a11/Gabra5/Gabrg3/Slc25a18/Slc7a3/Slc13a3/Gabra3/Thbs1/Rgs4/Acsl5/Slc6a7/Rgs2/Rbp4/Gabre/Slc12a7/Myc/Gabrg1/Ntsr1/Slc38a4/Slc36a2/Ano1/Grm5/Lrp2/Gabrb1/Cftr/Gabra2/Glra3/Slc6a20a/Slc7a7/Slc16a3/Casr/Slc38a5/Osr1/Ptafr	34
GO:0030278	regulation of ossification	40/1613	233/23210	9.61239e-08	1.9252e-06	1.16038e-06	Npnt/Smoc1/Dlk1/Sfrp2/Tac1/Gdpd2/Igf1/Bmp7/Adgrv1/Cdk6/Jag1/Mef2c/Fzd9/Rorb/Fbn2/Wnt5a/Calcr/Hand2/Ptn/Wnt10b/Nell1/Tacr1/Bmp4/Rflna/Six2/P2rx7/Wnt4/Wnt7b/Limd1/Runx2/Actn3/Srgn/Ccn1/Ahr/Fgf2/Twist1/Rsad2/Trpm4/Osr1/Scube2	40
GO:0034764	positive regulation of transmembrane transport	40/1613	233/23210	9.61239e-08	1.9252e-06	1.16038e-06	Actn2/Hap1/Cx3cl1/Trem2/Plcg2/Igf1/Oprk1/Pou4f2/Gpc3/Jph2/Kcnc2/Acsl5/Akap6/Rhoq/Calcr/Kcne1l/Rgs9/Trdn/Bmp4/Ctss/Cacng3/Casq1/P2rx7/Ntsr1/Aplnr/Npsr1/Slc36a2/Kcnj2/Cftr/Gpr39/P2ry6/Met/Cracr2a/Edn3/Dmd/Fgf15/C1qtnf2/Prkg1/Ptafr/Rnf207	40
GO:0043500	muscle adaptation	26/1613	117/23210	9.66792e-08	1.92948e-06	1.16295e-06	Myh7/Tnnt1/Cacna1s/Tnnc1/Tnfrsf1a/Myh6/Igf1/Lmcd1/Myog/Mef2c/Myoz2/Rgs4/Tnni1/Akap6/Col14a1/Mymk/Hand2/Rgs2/Gata4/Gata6/Cyba/Nol3/Actn3/Klf4/Cav3/Aif1	26
GO:0043583	ear development	41/1613	242/23210	9.7178e-08	1.93117e-06	1.16397e-06	Epha4/Eya1/Shroom2/Col11a1/Gabra5/Gata3/Sall1/Ahi1/Igf1/Bmper/Hoxa13/Adgrv1/Ripor2/Jag1/Eya4/Slitrk6/Wnt5a/Tgfb2/Tbx18/Pcdh15/C1qb/Fat4/Bmp4/Tmie/Six2/Prrx1/Myc/Dlx6/Celsr1/Gsc/Pou3f4/Tifab/Bdnf/Gbx2/Rpgrip1l/Prrx2/Ror2/Mafb/Esrp1/Itga8/Osr1	41
GO:0060541	respiratory system development	42/1613	251/23210	9.74477e-08	1.93117e-06	1.16397e-06	Eya1/Slc7a11/Pitx2/Igf1/Fgfrl1/Gpc3/Aldh1a2/Chil1/Pdgfra/Lef1/Wnt5a/Adamtsl2/Bmp4/Pdpn/Rbp4/Gata4/Tgfbr2/Pdgfa/Crh/Celsr1/Ctsz/Ascl1/Foxa2/Gata6/Mmp14/Wnt7b/Foxj1/Sim2/Ano1/Lox/Nkx2-9/Pgr/Cftr/Fgf2/Rpgrip1l/Insc/Disp1/Foxa1/Esrp1/Spef2/Foxp2/Mnx1	42
GO:0050818	regulation of coagulation	21/1613	81/23210	1.00791e-07	1.99045e-06	1.1997e-06	Pros1/Serpine2/Anxa2/Pdgfra/Thbs1/Fcer1g/Thbd/Plau/Cd34/Pdpn/Tfpi/Pdgfa/Foxa2/Cd36/Plek/Serpinf2/C1qtnf1/Syk/Tlr4/Ptger3/Prkg1	21
GO:0006813	potassium ion transport	40/1613	234/23210	1.08293e-07	2.13115e-06	1.2845e-06	Actn2/Kcnn3/Kcnb1/Trem2/Adcyap1/Oprk1/Neto1/Kcnj5/Htr2a/Kcnc2/Rgs4/Drd2/Akap6/Kcne1l/Kcng1/Kcnf1/Akap5/Kcna3/Slc12a7/Kcnj16/Kcns3/Kcne4/Kcna4/Kcnq3/Agrn/Slc9a2/Kcnj2/P2ry12/Kcnv1/Kcnh7/Scn4a/Kcnt2/Cdk2/Cav3/Kcnh5/Edn3/Ptger3/Prkg1/Fxyd2/Rnf207	40
GO:1904888	cranial skeletal system development	19/1613	68/23210	1.11669e-07	2.18996e-06	1.31995e-06	Pax5/Mef2c/Tbx15/Pdgfra/Tgfb2/Tgfbr1/Bmp4/Sh3pxd2b/Six2/Prrx1/Tgfbr2/Mmp14/Runx2/Tifab/Twist1/Dlx2/Foxc2/Prrx2/Cep55	19
GO:0070588	calcium ion transmembrane transport	45/1613	280/23210	1.16788e-07	2.28241e-06	1.37567e-06	Atp2a1/Hap1/Cacna1h/Cx3cl1/Plcg2/Htr2c/Dysf/Htr2a/Jph2/Ryr3/Tgfb2/Drd2/Akap6/Calcr/Ryr1/Plch1/Trdn/Bmp4/Ptpn6/Cacng3/Casq1/Glp1r/P2rx7/Rrad/Ntsr1/Aplnr/Cyba/Ptprc/Trpc5/Npsr1/P2ry12/Nol3/Cav3/Ahr/Gpr39/Pik3cg/Fgf2/Trpc4/Cacng1/P2ry6/Cracr2a/Dmd/Ptger3/Sln/Cacng6	45
GO:0017157	regulation of exocytosis	41/1613	244/23210	1.22577e-07	2.38729e-06	1.43889e-06	Chrna4/Hap1/Kcnb1/Htr1b/Cacna1h/Baiap3/Htr7/Doc2a/Grm7/Htr2a/Chrna6/Htr1a/Grm8/Fcer1g/Drd2/Rab27b/Chrnb3/Cspg5/Adra2a/Itgam/Chrm2/Chrna3/Myo5b/Chrna5/Syt15/Nr3c2/Syt17/Chrna7/Anxa1/Cd84/Cftr/Glra3/Rab8b/P2ry1/Pld2/Itgb2/Syk/Cplx3/Rac2/Ptafr/Rab26	41
GO:0008217	regulation of blood pressure	36/1613	200/23210	1.23377e-07	2.39462e-06	1.44331e-06	Myh6/Tac1/Npy/Agtr2/Npy1r/Oxtr/Npr3/Postn/Grip2/Tacr3/Drd2/C3ar1/Adra1b/Cartpt/Col1a2/Cd34/Tacr1/Ptpro/Acta2/Ednrb/Glp1r/Prcp/Klk1/Crh/Ntsr1/Cyba/Ptgs1/Chrna7/Cd36/Ahr/Hrh3/Serpinf2/Avpr1a/Bdkrb2/Edn3/Ptafr	36
GO:0007599	hemostasis	31/1613	158/23210	1.24415e-07	2.4065e-06	1.45046e-06	Pros1/Serpine2/Slc7a11/Cx3cl1/Anxa2/Pdgfra/Thbs1/Fcer1g/Thbd/Plau/Cd34/Ptpn6/Pdpn/Tfpi/Pdgfa/Foxa2/F13a1/Entpd1/P2ry12/Cd36/Serpind1/Entpd2/Plek/P2ry1/Serpinf2/Itga2b/C1qtnf1/Syk/Tlr4/Ptger3/Prkg1	31
GO:0035094	response to nicotine	13/1613	33/23210	1.29147e-07	2.4895e-06	1.50049e-06	Igf2/Chrna4/Chrna1/Htr2c/Chrna6/Chrnd/Lypd1/Chrng/Chrnb3/Tacr1/Chrna3/Chrna5/Chrna7	13
GO:0014904	myotube cell development	15/1613	44/23210	1.33868e-07	2.57172e-06	1.55005e-06	Acta1/Klhl41/Cacna1s/Igf1/Hdac9/Myog/Ripor2/Ryr1/Lmod3/Wnt10b/Shox2/Nfatc2/Cav2/Actn3/Dmd	15
GO:0051963	regulation of synapse assembly	26/1613	119/23210	1.38587e-07	2.65335e-06	1.59925e-06	Thbs2/Cbln2/Lrfn5/Adgrl2/Slitrk5/Flrt2/Oxtr/Mef2c/Lrrtm4/Lrrtm1/Slitrk6/Wnt5a/Tlr2/Efna5/Sema4a/Vstm5/Mdga2/Lingo2/Il1rapl2/Agrn/Ghsr/Lrtm1/Bdnf/Gpc4/Srpx2/Lingo4	26
GO:0002685	regulation of leukocyte migration	36/1613	201/23210	1.40396e-07	2.67305e-06	1.61112e-06	Padi2/Slit2/Il33/Hoxa7/Ccn3/Cx3cl1/Nckap1l/Trem2/Dysf/Ripor2/Thbs1/Wnt5a/Tlr2/C3ar1/Ptn/Cd74/Tacr1/Ccl21a/Emilin1/Icam1/Dock8/Mmp14/P2ry12/Pycard/Anxa1/Aif1/Kitl/Thbs4/Itga2b/Ccl4/Edn3/Rac2/Ptger3/Il1a/Ptafr/Gpsm3	36
GO:0048701	embryonic cranial skeleton morphogenesis	16/1613	50/23210	1.40562e-07	2.67305e-06	1.61112e-06	Pax5/Mef2c/Tbx15/Pdgfra/Tgfb2/Tgfbr1/Bmp4/Six2/Prrx1/Tgfbr2/Mmp14/Runx2/Twist1/Dlx2/Foxc2/Prrx2	16
GO:0050817	coagulation	31/1613	159/23210	1.44395e-07	2.73673e-06	1.64951e-06	Pros1/Serpine2/Slc7a11/Cx3cl1/Anxa2/Pdgfra/Thbs1/Fcer1g/Thbd/Plau/Cd34/Ptpn6/Pdpn/Tfpi/Pdgfa/Foxa2/F13a1/Entpd1/P2ry12/Cd36/Serpind1/Entpd2/Plek/P2ry1/Serpinf2/Itga2b/C1qtnf1/Syk/Tlr4/Ptger3/Prkg1	31
GO:0046942	carboxylic acid transport	47/1613	301/23210	1.49598e-07	2.82585e-06	1.70322e-06	Slc7a11/Slc25a18/Slc22a6/Htr2c/Agtr2/Slc7a3/Slc13a3/Grm7/Thbs1/Cck/Rgs4/Drd2/Trh/Acsl5/Slc6a7/Rgs2/Rbp4/P2rx7/Myc/Slc10a4/Ntsr1/Slc38a4/Slc27a2/Slc36a2/Slc11a1/Cd36/Lrp2/Anxa1/Bdnf/Slc13a4/Trpc4/Acsl4/Hrh3/Slc6a20a/Slc7a7/Avpr1a/Slc16a3/Hrh2/Bdkrb2/Syk/Casr/Sstr4/Slc38a5/Il1a/Osr1/Prkg1/Slc26a7	47
GO:0048771	tissue remodeling	35/1613	193/23210	1.52143e-07	2.86434e-06	1.72642e-06	Mmp2/Dlk1/Htr1b/Cdkn2a/Igf1/Csf1r/Jag1/Mef2c/Tgfb2/Hand2/Adra1b/Ptn/Mc4r/Cartpt/Sema3c/Lepr/Ctss/Gata4/Foxc1/P2rx7/Cspg4/Mmp14/Spp1/Rspo3/Nol3/Anxa1/Ahr/Thbs4/Foxc2/Syk/Abcb1b/Rac2/Ctsk/Il1a/Tnfrsf11b	35
GO:0006942	regulation of striated muscle contraction	21/1613	83/23210	1.58567e-07	2.97537e-06	1.79334e-06	Myh7/Atp2a1/Tnnt3/Myl3/Cacna1h/Scn5a/Akap6/Adra1b/Stc1/Rgs2/Casq1/Gata4/Agrn/Kcnj2/Nkx2-5/Scn4a/Actn3/Cav3/Trpm4/Dmd/Rnf207	21
GO:0032722	positive regulation of chemokine production	18/1613	63/23210	1.65325e-07	3.064e-06	1.84676e-06	Il33/Lpl/Adcyap1/Postn/Csf1r/Wnt5a/Tlr2/Cd74/Havcr2/Pycard/Cd84/Aif1/Twist1/Syk/Tlr7/Alox8/Tlr4/Il1a	18
GO:0099601	regulation of neurotransmitter receptor activity	18/1613	63/23210	1.65325e-07	3.064e-06	1.84676e-06	Chrna4/Shisa9/Rasgrf2/Neto1/Crhbp/Mef2c/Nptx2/Rasgrf1/Dapk1/Rgs9/Cacng3/Dlgap2/Begain/Crh/Gsg1l/Anxa3/Oprm1/Cnih3	18
GO:0044070	regulation of anion transport	26/1613	120/23210	1.65347e-07	3.064e-06	1.84676e-06	Htr2c/Agtr2/Grm7/Thbs1/Cck/Rgs4/Trh/Acsl5/Stc1/Rgs2/P2rx7/Ntsr1/Slc36a2/Grm5/Cftr/Acsl4/Hrh3/Avpr1a/Hrh2/Syk/Prkg2/Sstr4/Il1a/Osr1/Prkg1/Ptafr	26
GO:0015849	organic acid transport	47/1613	302/23210	1.6546e-07	3.064e-06	1.84676e-06	Slc7a11/Slc25a18/Slc22a6/Htr2c/Agtr2/Slc7a3/Slc13a3/Grm7/Thbs1/Cck/Rgs4/Drd2/Trh/Acsl5/Slc6a7/Rgs2/Rbp4/P2rx7/Myc/Slc10a4/Ntsr1/Slc38a4/Slc27a2/Slc36a2/Slc11a1/Cd36/Lrp2/Anxa1/Bdnf/Slc13a4/Trpc4/Acsl4/Hrh3/Slc6a20a/Slc7a7/Avpr1a/Slc16a3/Hrh2/Bdkrb2/Syk/Casr/Sstr4/Slc38a5/Il1a/Osr1/Prkg1/Slc26a7	47
GO:0045055	regulated exocytosis	42/1613	256/23210	1.70989e-07	3.15602e-06	1.90223e-06	Chrna4/Kcnb1/Htr1b/Cacna1h/Baiap3/Htr7/Doc2a/Grm7/Crhbp/Htr2a/Chrna6/Htr1a/Grm8/Fcer1g/Drd2/Myo1f/Erc2/Chrnb3/Cspg5/Adra2a/Itgam/Chrm2/Chrna3/Chrna5/Syt15/P2rx7/Anxa3/Stx2/Nr3c2/Syt17/Chrna7/Cd84/Glra3/Plek/P2ry1/Pld2/Itgb2/Syk/Cplx3/Rac2/Ptafr/Rab26	42
GO:0007219	Notch signaling pathway	33/1613	177/23210	1.74757e-07	3.20499e-06	1.93174e-06	Eya1/Dlk1/S1pr3/Ccn3/Heyl/Bmp7/Robo1/Dll3/Postn/Cdk6/Jag1/Grip2/Cdh6/Tgfb2/Tmem100/Fat4/Dlk2/Foxc1/Tgfbr2/Ascl1/Foxa2/Ripply1/Mmp14/Notch3/Ptp4a3/Xirp1/Anxa4/Onecut1/Dlx2/Foxc2/Mfng/Foxa1/Susd5	33
GO:0002687	positive regulation of leukocyte migration	29/1613	144/23210	1.75289e-07	3.20499e-06	1.93174e-06	Cx3cl1/Nckap1l/Trem2/Dysf/Ripor2/Thbs1/Wnt5a/Tlr2/C3ar1/Ptn/Cd74/Tacr1/Ccl21a/Icam1/Dock8/Mmp14/P2ry12/Pycard/Aif1/Kitl/Thbs4/Itga2b/Ccl4/Edn3/Rac2/Ptger3/Il1a/Ptafr/Gpsm3	29
GO:0097553	calcium ion transmembrane import into cytosol	28/1613	136/23210	1.75344e-07	3.20499e-06	1.93174e-06	Hap1/Cx3cl1/Plcg2/Htr2c/Htr2a/Jph2/Ryr3/Tgfb2/Drd2/Akap6/Calcr/Ryr1/Plch1/Trdn/Ptpn6/Casq1/Glp1r/P2rx7/Ntsr1/Aplnr/Cyba/Ptprc/Npsr1/Nol3/Gpr39/Fgf2/P2ry6/Dmd	28
GO:1903305	regulation of regulated secretory pathway	34/1613	186/23210	1.87147e-07	3.40969e-06	2.05512e-06	Chrna4/Kcnb1/Htr1b/Cacna1h/Baiap3/Htr7/Doc2a/Grm7/Htr2a/Chrna6/Htr1a/Grm8/Fcer1g/Drd2/Chrnb3/Cspg5/Adra2a/Itgam/Chrm2/Chrna3/Chrna5/Syt15/Nr3c2/Syt17/Chrna7/Cd84/Glra3/P2ry1/Pld2/Itgb2/Syk/Cplx3/Rac2/Ptafr	34
GO:0032652	regulation of interleukin-1 production	22/1613	91/23210	1.93011e-07	3.49605e-06	2.10717e-06	Cx3cr1/S1pr3/Lpl/Cx3cl1/Trem2/Igf1/Tyrobp/Wnt5a/Tlr2/Naip5/P2rx7/Ccl3/Isl1/Inava/Ghsr/Chrna7/Havcr2/Pycard/Anxa1/Casp8/Tlr4/Hspb1	22
GO:0032147	activation of protein kinase activity	41/1613	248/23210	1.93125e-07	3.49605e-06	2.10717e-06	Alk/Dab2/Igf1/Map3k20/Pak6/Chil1/Thbs1/Wnt5a/Tpx2/Tgfb2/Drd2/Tgfbr1/Cartpt/Cd74/Ghr/Tlr1/Adra2a/Bmp4/Chrna3/P2rx7/Tgfbr2/Pak3/Cspg4/Hgf/Wnt7b/Ptprc/Inava/Grm5/Chrna7/Slc11a1/Mdfic/Nrk/Gpr39/Fgf2/Met/Syk/Itga1/Tlr4/Ect2/C1qtnf2/Prlr	41
GO:0050731	positive regulation of peptidyl-tyrosine phosphorylation	35/1613	195/23210	1.97435e-07	3.56266e-06	2.14731e-06	Igf2/Tal1/Nrp1/Epha4/Tnfrsf1a/Gfra1/Trem2/Igf1/Htr2a/Csf1r/Cd44/Pdgfra/Cck/Efna5/Cd74/Ghr/Adra2a/Itga5/Icam1/Cspg4/Cav2/Hgf/Isl1/Hcls1/Ptprc/Agrn/Grm5/Cd36/Fcgr1/Kitl/Thbs4/Syk/Crlf1/Tlr4/Ncf1	35
GO:0060993	kidney morphogenesis	23/1613	99/23210	2.23116e-07	4.01325e-06	2.4189e-06	Npnt/Eya1/Gata3/Sall1/Ahi1/Bmp7/Agtr2/Fras1/Gpc3/Cd44/Fat4/Bmp4/Six2/Wnt4/Myc/Irx2/Wnt7b/Gcnt4/Foxd1/Ahr/Fgf2/Wnt6/Osr1	23
GO:0034767	positive regulation of ion transmembrane transport	33/1613	179/23210	2.29568e-07	4.11619e-06	2.48095e-06	Actn2/Hap1/Cx3cl1/Trem2/Plcg2/Oprk1/Jph2/Kcnc2/Acsl5/Akap6/Calcr/Kcne1l/Rgs9/Trdn/Bmp4/Ctss/Cacng3/Casq1/P2rx7/Ntsr1/Aplnr/Npsr1/Slc36a2/Kcnj2/Cftr/Gpr39/P2ry6/Cracr2a/Edn3/Dmd/Prkg1/Ptafr/Rnf207	33
GO:0042098	T cell proliferation	36/1613	205/23210	2.32925e-07	4.16317e-06	2.50926e-06	Igf2/Vcam1/Cdkn2a/Nckap1l/Igfbp2/Igf1/Ripor2/Cd44/Vsir/Ephb6/Bmp4/Itgam/Pnp/Ptpn6/Jak3/P2rx7/Tgfbr2/Wnt4/Dock8/Dock2/Foxj1/Ptprc/Spta1/Slc11a1/Havcr2/Pycard/Lrrc32/Anxa1/Aif1/Sash3/Itgb2/Tnfsf13b/Syk/Cxcr4/Rac2/Rasal3	36
GO:0097530	granulocyte migration	29/1613	146/23210	2.38739e-07	4.25362e-06	2.56378e-06	Slit2/Cx3cl1/Nckap1l/Itga9/Dysf/Ripor2/Thbs1/Fcer1g/Vav1/C3ar1/Fcgr3/Cd74/Itgam/Ccl21a/Ccl3/Ccl6/Spp1/Csf3r/Anxa1/Ccl9/Thbs4/Itgb2/Ccl4/Syk/Itga1/Edn3/Rac2/Ptger3/Il1a	29
GO:0032835	glomerulus development	17/1613	58/23210	2.4158e-07	4.28731e-06	2.58408e-06	Sulf2/Heyl/Sulf1/Bmp7/Agtr2/Jag1/Mef2c/Pdgfra/C3ar1/Ptpro/Bmp4/Foxc1/Notch3/Basp1/Ahr/Foxc2/Osr1	17
GO:1903037	regulation of leukocyte cell-cell adhesion	45/1613	287/23210	2.42148e-07	4.28731e-06	2.58408e-06	Igf2/Vcam1/Gata3/Cdkn2a/Nckap1l/Igfbp2/Igf1/Ass1/Ripor2/Cd44/Fgl2/Vsir/Dusp22/Cd74/Ephb6/Ikzf1/Bmp4/Pnp/Ptpn6/Ets1/Jak3/Tgfbr2/Lgals1/Icam1/Cd83/Dock8/Runx1/Foxj1/Ptprc/Spta1/Havcr2/Pycard/Lrrc32/Anxa1/Klf4/Aif1/Sash3/Runx3/Itgb2/Tnfsf13b/Syk/Shb/Ptafr/Rasal3/Il1rl2	45
GO:0060351	cartilage development involved in endochondral bone morphogenesis	16/1613	52/23210	2.59034e-07	4.57196e-06	2.75565e-06	Col6a3/Col6a1/Matn4/Col1a1/Anxa2/Thbs1/Col14a1/Stc1/Shox2/Col6a2/Tgfbr2/Col27a1/Vit/Coch/Hspg2/Scube2	16
GO:0048634	regulation of muscle organ development	33/1613	180/23210	2.62623e-07	4.62085e-06	2.78512e-06	Klhl41/Sox6/Igf1/Hdac9/Myog/Mef2c/Jph2/Lef1/Rgs4/Akap6/Col14a1/Tgfbr1/Lmod3/Wnt10b/Ccnb1/Bmp4/Shox2/Rgs2/Rbp4/Cdk1/Gata4/Tgfbr2/Gata6/Lox/Nkx2-5/Cenpf/Tifab/Bdnf/Actn3/Cav3/Fgf2/Twist1/Tcf7l2	33
GO:0002274	myeloid leukocyte activation	37/1613	215/23210	2.69545e-07	4.72792e-06	2.84965e-06	Cx3cr1/Il33/Lrfn5/Cx3cl1/Trem2/Dysf/C1qa/Thbs1/Tyrobp/Wnt5a/Fcer1g/Myo1f/Tlr2/Ctsc/Fcgr3/Spi1/Tlr1/Itgam/Tgfbr2/Anxa3/Dock2/Slc11a1/Havcr2/Pycard/Cd84/Cftr/Tnip2/Aif1/Pld2/Itgb2/Ulbp1/Syk/Cd37/Tlr7/Tlr4/Rac2/Ptafr	37
GO:0002027	regulation of heart rate	22/1613	93/23210	2.90437e-07	5.06292e-06	3.05157e-06	Myh7/Myh6/Tac1/Agtr2/Kcnj5/Scn5a/Bves/Tacr3/Rgs4/Drd2/Adra1b/Kcne1l/Popdc2/Kcne4/Chrna7/Kcnj2/Cav3/Avpr1a/Trpm4/Edn3/Dmd/Sema3a	22
GO:0042116	macrophage activation	22/1613	93/23210	2.90437e-07	5.06292e-06	3.05157e-06	Cx3cr1/Il33/Lrfn5/Cx3cl1/Trem2/Dysf/C1qa/Thbs1/Tyrobp/Wnt5a/Tlr2/Ctsc/Tlr1/Slc11a1/Havcr2/Cd84/Tnip2/Aif1/Ulbp1/Syk/Tlr7/Tlr4	22
GO:0030048	actin filament-based movement	24/1613	108/23210	2.97453e-07	5.16928e-06	3.11567e-06	Myh8/Myh7/Tnnt2/Tnnc1/Actc1/Myh6/Cacna1h/Kcnj5/Scn5a/Myl6b/Akap6/Stc1/Kcne1l/Pdpn/Acta2/Gata4/Kcne4/Kcnj2/Cav3/Sgcd/Trpm4/Ptger3/Scn1a/Rnf207	24
GO:0046651	lymphocyte proliferation	47/1613	308/23210	2.99115e-07	5.18221e-06	3.12347e-06	Igf2/Vcam1/Cdkn2a/Nckap1l/Tac1/Igfbp2/Igf1/Ripor2/Mef2c/Cd44/Cd180/Tyrobp/Lef1/Vsir/Cd74/Ephb6/Tacr1/Bmp4/Itgam/Pnp/Ptpn6/Nfatc2/Jak3/P2rx7/Tgfbr2/Wnt4/Dock8/Dock2/Foxj1/Ptprc/Spta1/Slc11a1/Havcr2/Pycard/Lrrc32/Anxa1/Aif1/Ahr/Sash3/Itgb2/Tnfsf13b/Syk/Cxcr4/Tlr4/Rac2/Shb/Rasal3	47
GO:0060411	cardiac septum morphogenesis	21/1613	86/23210	3.03699e-07	5.23189e-06	3.15341e-06	Slit2/Nrp1/Pitx2/Nrp2/Heyl/Bmp7/Robo1/Fgfrl1/Jag1/Wnt5a/Tgfb2/Tgfbr1/Sema3c/Bmp4/Gata4/Tgfbr2/Gata6/Isl1/Nkx2-5/Lrp2/Ccn1	21
GO:0002573	myeloid leukocyte differentiation	37/1613	216/23210	3.03835e-07	5.23189e-06	3.15341e-06	Tal1/Pou4f1/Gata3/Hoxa7/Trem2/Pou4f2/Gpc3/Csf1r/Sh3pxd2a/Cdk6/Mef2c/Anxa2/Cd109/Tyrobp/C1qc/Lef1/Fcer1g/Tlr2/Calcr/Cartpt/Zfp36l1/Spi1/Cd74/Ikzf1/Bmp4/Itgam/Tgfbr2/Ccl3/Myc/Runx1/Hcls1/Rbp1/Kitl/Casp8/Ror2/Mafb/Fos	37
GO:0050768	negative regulation of neurogenesis	50/1613	337/23210	3.05623e-07	5.24669e-06	3.16233e-06	Slit1/Slit2/Ngef/Nrp1/Col3a1/Epha4/Dab2/Lhx2/Bmp7/Asap1/Adcyap1/Pou4f2/Dll3/Nr2e1/Bcl11a/Gfap/Jag1/Xylt1/Nkx6-1/D130043K22Rik/Ngfr/Cit/Wnt5a/Sema4a/Sox21/Ptn/Efemp1/Sema3c/Bmp4/Aspm/Casz1/Ednrb/Lgals1/Cspg4/Ctsz/Ascl1/Foxa2/Wnt7b/Isl1/Sema3f/Notch3/Trpc5/Nrg3/Bdnf/Dlx2/Nkx2-2/Isl2/Ptger3/Sema3a/Cdkn2b	50
GO:0033002	muscle cell proliferation	39/1613	234/23210	3.06863e-07	5.25201e-06	3.16554e-06	Mmp2/Htr1b/Ccn3/Cx3cl1/Igf1/Tenm4/Myog/Pde1a/Cdh13/Npr3/Mef2c/Thbs1/Tgfb2/C3ar1/Tgfbr1/Ccnb1/Tacr1/Bmp4/Rbp4/Rgs5/Cdk1/Gata4/Foxc1/Tgfbr2/Myc/Gata6/Cyba/Notch3/Nkx2-5/Nol3/Klf4/Aif1/Fgf2/P2ry6/Serpinf2/Foxc2/Tcf7l2/Prkg1/Ptafr	39
GO:0095500	acetylcholine receptor signaling pathway	11/1613	25/23210	3.16542e-07	5.38502e-06	3.24571e-06	Chrna4/Lypd1/Chrm2/Rgs10/Chrna3/Chrm1/Chrm3/Oprm1/Chrna7/Hrh3/Chrm5	11
GO:1903831	signal transduction involved in cellular response to ammonium ion	11/1613	25/23210	3.16542e-07	5.38502e-06	3.24571e-06	Chrna4/Lypd1/Chrm2/Rgs10/Chrna3/Chrm1/Chrm3/Oprm1/Chrna7/Hrh3/Chrm5	11
GO:0110110	positive regulation of animal organ morphogenesis	23/1613	101/23210	3.27903e-07	5.56155e-06	3.3521e-06	Gata3/Cdkn2a/Sall1/Bmp7/Robo1/Agtr2/Jag1/Pdgfra/Ngfr/Tgfb2/Hand2/Tgfbr1/Ptn/Sema3c/Cd34/Bmp4/Tgfbr2/Wnt4/Myc/Fgf2/Twist1/Foxp2/Wnt6	23
GO:0030501	positive regulation of bone mineralization	14/1613	41/23210	3.42625e-07	5.79385e-06	3.49212e-06	Bmp7/Adgrv1/Mef2c/Fzd9/Fbn2/Ptn/Wnt10b/Nell1/Bmp4/P2rx7/Wnt4/Actn3/Ccn1/Osr1	14
GO:0051930	regulation of sensory perception of pain	16/1613	53/23210	3.47205e-07	5.81904e-06	3.5073e-06	Ccn3/Htr2c/Oprk1/Cck/Tmem100/Cckbr/Ctss/Ednrb/Tafa4/Ntsr1/Acpp/Oprm1/Npy2r/Tlr4/Il1a/Ptafr	16
GO:0055010	ventricular cardiac muscle tissue morphogenesis	16/1613	53/23210	3.47205e-07	5.81904e-06	3.5073e-06	Myh7/Tnnt2/Tnnc1/Pou4f1/Myl3/Col11a1/Myh6/Tgfb2/Tnni1/Tgfbr1/Foxc1/Myl2/Isl1/Nkx2-5/Lrp2/Foxc2	16
GO:0071242	cellular response to ammonium ion	16/1613	53/23210	3.47205e-07	5.81904e-06	3.5073e-06	Chrna4/Crhbp/Lypd1/Chrm2/Rgs10/Chrna3/Chrm1/Crh/Chrm3/Oprm1/Kcnq3/Chrna7/Gabrb1/Hrh3/Casp7/Chrm5	16
GO:0003179	heart valve morphogenesis	15/1613	47/23210	3.58779e-07	5.97753e-06	3.60283e-06	Slit2/Gata3/Heyl/Robo1/Fgfrl1/Jag1/Mef2c/Tgfb2/Adamts9/Bmp4/Emilin1/Gata4/Tgfbr2/Ccn1/Twist1	15
GO:0045907	positive regulation of vasoconstriction	15/1613	47/23210	3.58779e-07	5.97753e-06	3.60283e-06	Htr2c/Npy1r/Oxtr/Htr2a/Adra1b/Tacr1/Icam1/Chrm3/Ptgs1/Avpr1a/Hrh2/Casr/Trpm4/Ptger3/Ptafr	15
GO:0060402	calcium ion transport into cytosol	30/1613	157/23210	3.60128e-07	5.98237e-06	3.60574e-06	Hap1/Cx3cl1/Plcg2/Htr2c/Htr2a/Jph2/Ryr3/Tgfb2/Drd2/Akap6/Calcr/Ryr1/Plch1/Trdn/Bmp4/Akap5/Ptpn6/Casq1/Glp1r/P2rx7/Ntsr1/Aplnr/Cyba/Ptprc/Npsr1/Nol3/Gpr39/Fgf2/P2ry6/Dmd	30
GO:0032943	mononuclear cell proliferation	47/1613	310/23210	3.62675e-07	6.007e-06	3.62059e-06	Igf2/Vcam1/Cdkn2a/Nckap1l/Tac1/Igfbp2/Igf1/Ripor2/Mef2c/Cd44/Cd180/Tyrobp/Lef1/Vsir/Cd74/Ephb6/Tacr1/Bmp4/Itgam/Pnp/Ptpn6/Nfatc2/Jak3/P2rx7/Tgfbr2/Wnt4/Dock8/Dock2/Foxj1/Ptprc/Spta1/Slc11a1/Havcr2/Pycard/Lrrc32/Anxa1/Aif1/Ahr/Sash3/Itgb2/Tnfsf13b/Syk/Cxcr4/Tlr4/Rac2/Shb/Rasal3	47
GO:0046928	regulation of neurotransmitter secretion	27/1613	133/23210	3.89217e-07	6.42777e-06	3.8742e-06	Chrna4/Htr1b/Baiap3/Htr7/Htr2c/Grm7/Htr2a/Chrna6/Htr1a/Mef2c/Grm8/Sncg/Drd2/Chrnb3/Cspg5/Adra2a/Chrm2/Chrna3/Chrna5/Celsr1/Nr3c2/Chrna7/Mctp2/Glra3/P2ry1/Cplx3/Edn3	27
GO:0042110	T cell activation	65/1613	491/23210	4.14614e-07	6.82724e-06	4.11497e-06	Igf2/Bcl11b/Vcam1/Gata3/Cdkn2a/Nckap1l/Igfbp2/Igf1/Bcl11a/Ripor2/Cdk6/Cd44/Lef1/Lcp1/Fgl2/Fcer1g/Vsir/Vav1/Sema4a/Dusp22/Zfp36l1/Lepr/Cd74/Pax1/Ephb6/Ikzf1/Bmp4/Itgam/Pnp/Ptpn6/Jak3/P2rx7/Tgfbr2/Wnt4/Lgals1/Icam1/Cd83/Dock8/Dock2/Runx1/Foxj1/Ptprc/Runx2/Spta1/Chrna7/Slc11a1/Apbb1ip/Havcr2/Pycard/Lrrc32/Anxa1/Aif1/Ly9/Sash3/Rsad2/Runx3/Itgb2/Tnfsf13b/Syk/Mafb/Cxcr4/Rac2/Shb/Rasal3/Il1rl2	65
GO:0035115	embryonic forelimb morphogenesis	13/1613	36/23210	4.27528e-07	7.01941e-06	4.2308e-06	Hoxa13/Hoxd9/Aldh1a2/Hoxa9/En1/Alx4/Shox2/Crabp2/Runx2/Twist1/Rpgrip1l/Mecom/Osr1	13
GO:0051961	negative regulation of nervous system development	52/1613	361/23210	4.56696e-07	7.47446e-06	4.50507e-06	Slit1/Slit2/Ngef/Nrp1/Col3a1/Epha4/Dab2/Lhx2/Bmp7/Asap1/Adcyap1/Pou4f2/Dll3/Nr2e1/Bcl11a/Gfap/Jag1/Xylt1/Nkx6-1/D130043K22Rik/Ngfr/Cit/Wnt5a/Tlr2/Ctsc/Sema4a/Sox21/Ptn/Efemp1/Sema3c/Bmp4/Aspm/Casz1/Ednrb/Lgals1/Cspg4/Ctsz/Ascl1/Foxa2/Wnt7b/Isl1/Sema3f/Notch3/Trpc5/Nrg3/Bdnf/Dlx2/Nkx2-2/Isl2/Ptger3/Sema3a/Cdkn2b	52
GO:0006940	regulation of smooth muscle contraction	18/1613	67/23210	4.5789e-07	7.47446e-06	4.50507e-06	Npnt/Oxtr/Tacr3/Adra1b/Adra2a/Tacr1/Chrm2/Chrna3/Rgs2/Chrm3/Ptgs1/Ghsr/Npy2r/Ptger3/Ncf1/Prkg1/Ptafr/Spx	18
GO:0051931	regulation of sensory perception	16/1613	54/23210	4.617e-07	7.51493e-06	4.52946e-06	Ccn3/Htr2c/Oprk1/Cck/Tmem100/Cckbr/Ctss/Ednrb/Tafa4/Ntsr1/Acpp/Oprm1/Npy2r/Tlr4/Il1a/Ptafr	16
GO:0032651	regulation of interleukin-1 beta production	19/1613	74/23210	4.77582e-07	7.7511e-06	4.67181e-06	Cx3cr1/S1pr3/Lpl/Trem2/Igf1/Tyrobp/Wnt5a/Tlr2/Naip5/P2rx7/Ccl3/Isl1/Inava/Ghsr/Chrna7/Pycard/Casp8/Tlr4/Hspb1	19
GO:0016202	regulation of striated muscle tissue development	32/1613	176/23210	4.81075e-07	7.76421e-06	4.67971e-06	Klhl41/Sox6/Igf1/Hdac9/Myog/Mef2c/Jph2/Lef1/Rgs4/Akap6/Col14a1/Tgfbr1/Lmod3/Wnt10b/Ccnb1/Bmp4/Shox2/Rgs2/Rbp4/Cdk1/Gata4/Tgfbr2/Gata6/Lox/Nkx2-5/Cenpf/Bdnf/Actn3/Cav3/Fgf2/Twist1/Tcf7l2	32
GO:2000826	regulation of heart morphogenesis	14/1613	42/23210	4.81139e-07	7.76421e-06	4.67971e-06	Eya1/Bmp7/Robo1/Jag1/Tgfb2/Hand2/Tgfbr1/Sema3c/Bmp4/Foxc1/Tgfbr2/Isl1/Twist1/Foxc2	14
GO:0007269	neurotransmitter secretion	33/1613	185/23210	5.05274e-07	8.13045e-06	4.90045e-06	Chrna4/Htr1b/Baiap3/Htr7/Htr2c/Doc2a/Grm7/Htr2a/Chrna6/Htr1a/Mef2c/Grm8/Sncg/Drd2/Erc2/Chrnb3/Cspg5/Adra2a/Chrm2/Chrna3/Chrna5/P2rx7/Celsr1/Stx2/Nr3c2/Lin7b/Syt17/Chrna7/Mctp2/Glra3/P2ry1/Cplx3/Edn3	33
GO:1902107	positive regulation of leukocyte differentiation	31/1613	168/23210	5.16765e-07	8.29173e-06	4.99766e-06	Pou4f1/Gata3/Nckap1l/Trem2/Tox/Pou4f2/Csf1r/Tyrobp/Lef1/Vsir/Zfp36l1/Cd74/Ikzf1/Pnp/Tgfbr2/Ccl3/Cd83/Runx1/Mmp14/Hcls1/Ptprc/Anxa1/Sash3/Kitl/Runx3/Syk/Casp8/Ror2/Shb/Il1rl2/Fos	31
GO:1903039	positive regulation of leukocyte cell-cell adhesion	35/1613	203/23210	5.36099e-07	8.57758e-06	5.16995e-06	Igf2/Vcam1/Gata3/Nckap1l/Igfbp2/Igf1/Cd44/Vsir/Cd74/Ephb6/Ikzf1/Pnp/Ets1/Jak3/Tgfbr2/Lgals1/Icam1/Cd83/Dock8/Runx1/Ptprc/Spta1/Havcr2/Pycard/Anxa1/Aif1/Sash3/Runx3/Itgb2/Tnfsf13b/Syk/Shb/Ptafr/Rasal3/Il1rl2	35
GO:0021854	hypothalamus development	9/1613	17/23210	5.39143e-07	8.60193e-06	5.18463e-06	Nrp1/Hap1/Pitx2/Nrp2/Foxb1/Otp/Pou3f2/Sox3/Sema3a	9
GO:0001656	metanephros development	21/1613	89/23210	5.6263e-07	8.92621e-06	5.38008e-06	Slit2/Eya1/Gata3/Sall1/Bmp7/Agtr2/Fras1/Gpc3/Pdgfra/Fat4/Bmp4/Six2/Pdgfa/Wnt4/Myc/Irx2/Wnt7b/Foxd1/Foxc2/Itga8/Osr1	21
GO:0021872	forebrain generation of neurons	21/1613	89/23210	5.6263e-07	8.92621e-06	5.38008e-06	Slit2/Nrp1/Bcl11b/Sall1/Nrp2/Robo1/Nr2e1/Csf1r/Sall3/Lef1/Wnt5a/Tfap2c/Drd2/Otp/Aspm/Ascl1/Pou3f4/Gbx2/Dlx2/Ptger3/Sema3a	21
GO:0001657	ureteric bud development	23/1613	104/23210	5.71827e-07	8.99632e-06	5.42234e-06	Npnt/Slit2/Eya1/Gata3/Sall1/Bmp7/Bmper/Agtr2/Gpc3/Cd44/Fat4/Bmp4/Six2/Foxc1/Wnt4/Myc/Foxd1/Bdnf/Fgf2/Foxc2/Crlf1/Wnt6/Osr1	23
GO:0072163	mesonephric epithelium development	23/1613	104/23210	5.71827e-07	8.99632e-06	5.42234e-06	Npnt/Slit2/Eya1/Gata3/Sall1/Bmp7/Bmper/Agtr2/Gpc3/Cd44/Fat4/Bmp4/Six2/Foxc1/Wnt4/Myc/Foxd1/Bdnf/Fgf2/Foxc2/Crlf1/Wnt6/Osr1	23
GO:0072164	mesonephric tubule development	23/1613	104/23210	5.71827e-07	8.99632e-06	5.42234e-06	Npnt/Slit2/Eya1/Gata3/Sall1/Bmp7/Bmper/Agtr2/Gpc3/Cd44/Fat4/Bmp4/Six2/Foxc1/Wnt4/Myc/Foxd1/Bdnf/Fgf2/Foxc2/Crlf1/Wnt6/Osr1	23
GO:0099643	signal release from synapse	33/1613	186/23210	5.7389e-07	9.00369e-06	5.42678e-06	Chrna4/Htr1b/Baiap3/Htr7/Htr2c/Doc2a/Grm7/Htr2a/Chrna6/Htr1a/Mef2c/Grm8/Sncg/Drd2/Erc2/Chrnb3/Cspg5/Adra2a/Chrm2/Chrna3/Chrna5/P2rx7/Celsr1/Stx2/Nr3c2/Lin7b/Syt17/Chrna7/Mctp2/Glra3/P2ry1/Cplx3/Edn3	33
GO:0060078	regulation of postsynaptic membrane potential	24/1613	112/23210	6.04928e-07	9.46436e-06	5.70444e-06	Chrna4/Gabra5/Gabrg3/Cx3cl1/Adcyap1/Neto1/Gabra3/Mef2c/Insyn2a/Grip2/Ngfr/Rgs4/Chrna3/Begain/Gabre/Nr3c2/Gabrg1/Ntsr1/Oprm1/Chrna7/Bdnf/Gabra2/Met/Npy2r	24
GO:0032653	regulation of interleukin-10 production	16/1613	55/23210	6.09298e-07	9.50639e-06	5.72977e-06	Trib2/Trem2/Tyrobp/Fcer1g/Tlr2/Vsir/Cd34/Jak3/Cd83/Hgf/Inava/Pycard/Cd84/Sash3/Syk/Tlr4	16
GO:0001818	negative regulation of cytokine production	41/1613	259/23210	6.32357e-07	9.7897e-06	5.90053e-06	Trib2/Cx3cr1/Tnfrsf1a/Gata3/Il33/Cx3cl1/Nckap1l/Trem2/Igf1/Hdac9/Thbs1/Tyrobp/Adcy7/Lef1/Tgfb2/Tlr2/Vsir/Cd34/Ptpn6/Jak3/Cd83/Hgf/Gata6/Foxj1/Ptprc/Ghsr/Chrna7/Slc11a1/Anxa4/Havcr2/Pycard/Lrrc32/Anxa1/Klf4/Cd84/Srgn/Twist1/Rnf128/Met/Tlr4/Prg4	41
GO:0030510	regulation of BMP signaling pathway	22/1613	97/23210	6.32656e-07	9.7897e-06	5.90053e-06	Sfrp2/Sulf1/Fstl1/Bmper/Hoxa13/Fst/Gpc3/Grem2/Vwc2l/Hjv/Wnt5a/Vsir/Crb2/Bmp4/Gata4/Gata6/Foxd1/Lrp2/Ccn1/Tcf7l2/Chrdl1/Vwc2	22
GO:0043502	regulation of muscle adaptation	22/1613	97/23210	6.32656e-07	9.7897e-06	5.90053e-06	Myh7/Tnnt1/Tnnc1/Tnfrsf1a/Igf1/Lmcd1/Myog/Scn5a/Mef2c/Rgs4/Tnni1/Akap6/Col14a1/Mymk/Hand2/Srl/Rgs2/Nol3/Actn3/Klf4/Cav3/Aif1	22
GO:0070169	positive regulation of biomineral tissue development	15/1613	49/23210	6.58861e-07	1.01673e-05	6.12814e-06	Bmp7/Adgrv1/Mef2c/Fzd9/Fbn2/Ptn/Wnt10b/Nell1/Bmp4/P2rx7/Wnt4/Actn3/Ccn1/Wnt6/Osr1	15
GO:0045823	positive regulation of heart contraction	14/1613	43/23210	6.67901e-07	1.02788e-05	6.1953e-06	Cacna1h/Scn5a/Tacr3/Rgs4/Tgfb2/Adra1b/Rgs2/Glp1r/Chrna7/Nkx2-5/Avpr1a/Trpm4/Edn3/Rnf207	14
GO:0032872	regulation of stress-activated MAPK cascade	38/1613	232/23210	6.77836e-07	1.04033e-05	6.27037e-06	Eda2r/Fzd10/Tnfrsf19/Epha4/Ankrd6/Sfrp2/Dab2/Map3k20/Oprk1/Magi3/Sash1/Samd5/Wnt5a/Tgfb2/Pbk/Hand2/Tpd52l1/Dusp22/Hgf/Wnt7b/Fgd2/Inava/Mdfic/Pycard/Nrk/Cav3/Klhl31/Serpinf2/Met/Syk/Ror2/Mecom/Tlr4/Tnxb/Foxm1/Fgf15/Ncf1/Il1a	38
GO:0055017	cardiac muscle tissue growth	23/1613	105/23210	6.84541e-07	1.04777e-05	6.31523e-06	Igf1/Tenm4/Agtr2/Mef2c/Rgs4/Tgfb2/Akap6/Col14a1/Adra1b/Tgfbr1/Ccnb1/Rgs2/Rbp4/Cdk1/Gata4/Foxc1/Tgfbr2/Gata6/Nkx2-5/Cav3/Fgf2/Foxc2/Prkg1	23
GO:0019933	cAMP-mediated signaling	32/1613	179/23210	7.11087e-07	1.08254e-05	6.52477e-06	Gpr26/Adgrl2/Htr7/Epha5/Adcyap1/Adgrg2/Gpr101/Adgre1/Adcy2/Adcy7/Drd2/Calcr/Adra1b/Mc4r/Adra2a/Rgs2/Glp1r/Crh/Htr4/Aplnr/Oprm1/Ramp1/Gpr61/Sctr/Mrap2/Ptgfr/Ahr/Nucb2/Npy2r/Pde11a/Ptger3/Sstr4	32
GO:1901861	regulation of muscle tissue development	32/1613	179/23210	7.11087e-07	1.08254e-05	6.52477e-06	Klhl41/Sox6/Igf1/Hdac9/Myog/Mef2c/Jph2/Lef1/Rgs4/Akap6/Col14a1/Tgfbr1/Lmod3/Wnt10b/Ccnb1/Bmp4/Shox2/Rgs2/Rbp4/Cdk1/Gata4/Tgfbr2/Gata6/Lox/Nkx2-5/Cenpf/Bdnf/Actn3/Cav3/Fgf2/Twist1/Tcf7l2	32
GO:0061035	regulation of cartilage development	18/1613	69/23210	7.37261e-07	1.11937e-05	6.74676e-06	Sox6/Adamts12/Loxl2/Anxa2/Wnt5a/Tgfb2/Tgfbr1/Efemp1/Bmp4/Shox2/Rflna/Six2/Runx2/Adamts7/Ccn1/Chadl/Trps1/Ctsk	18
GO:0060561	apoptotic process involved in morphogenesis	12/1613	32/23210	7.43124e-07	1.12367e-05	6.77268e-06	Tnfrsf1a/Cdkn2a/Bmp7/Lef1/Tgfb2/Hand2/Spi1/Foxc1/Wnt7b/Nkx2-5/Ccn1/Foxc2	12
GO:0019229	regulation of vasoconstriction	19/1613	76/23210	7.46063e-07	1.12367e-05	6.77268e-06	Mmp2/Cx3cl1/Htr2c/Npy1r/Oxtr/Htr2a/Adra1b/Tacr1/Icam1/Chrm3/Ptgs1/Ahr/Avpr1a/Hrh2/Casr/Trpm4/Edn3/Ptger3/Ptafr	19
GO:0030168	platelet activation	19/1613	76/23210	7.46063e-07	1.12367e-05	6.77268e-06	Serpine2/Slc7a11/Cx3cl1/Pdgfra/Fcer1g/Ptpn6/Pdpn/Pdgfa/Entpd1/P2ry12/Entpd2/Plek/P2ry1/Itga2b/C1qtnf1/Syk/Tlr4/Ptger3/Prkg1	19
GO:0072080	nephron tubule development	22/1613	98/23210	7.62755e-07	1.14576e-05	6.9058e-06	Npnt/Eya1/Gata3/Sall1/Ahi1/Heyl/Agtr2/Gpc3/Jag1/Mef2c/Cd44/Fat4/Bmp4/Six2/Wnt4/Myc/Irx2/Wnt7b/Foxd1/Fgf2/Wnt6/Osr1	22
GO:0010631	epithelial cell migration	43/1613	280/23210	7.90837e-07	1.18479e-05	7.14105e-06	Igf2/Slit2/Nrp1/Gata3/Ccn3/Tac1/Rreb1/Igf1/Bmper/Robo1/Dcn/Hdac9/Nr2e1/Cdh13/Loxl2/Sash1/Mef2c/Thbs1/Wnt5a/Tgfb2/Amotl1/Adamts9/Sema4a/Tgfbr1/Stc1/Smoc2/Tacr1/Bmp4/Ets1/Cyp1b1/Tgfbr2/Prcp/Anxa3/Ptp4a3/Anxa1/Klf4/Fgf2/Itgb2/Met/Foxc2/Srpx2/Sema3a/Hspb1	43
GO:0042596	fear response	16/1613	56/23210	7.98247e-07	1.18958e-05	7.16992e-06	Asic4/Gabra5/Htr2c/Adcyap1/Grm7/Nr2e1/Htr1a/Mef2c/Lypd1/Cck/Ankfn1/Adra2a/Cckbr/Crh/Bdnf/Npy2r	16
GO:1900449	regulation of glutamate receptor signaling pathway	16/1613	56/23210	7.98247e-07	1.18958e-05	7.16992e-06	Shisa9/Rasgrf2/Cx3cl1/Neto1/Crhbp/Mef2c/Rasgrf1/Dapk1/Rgs9/Cacng3/Necab2/Crh/Gsg1l/Anxa3/Oprm1/Cnih3	16
GO:0060536	cartilage morphogenesis	11/1613	27/23210	8.13114e-07	1.20222e-05	7.2461e-06	Col6a3/Col6a1/Matn4/Mef2c/Col14a1/Hand2/Stc1/Col6a2/Vit/Coch/Wnt7b	11
GO:1905144	response to acetylcholine	11/1613	27/23210	8.13114e-07	1.20222e-05	7.2461e-06	Chrna4/Lypd1/Chrm2/Rgs10/Chrna3/Chrm1/Chrm3/Oprm1/Chrna7/Hrh3/Chrm5	11
GO:1905145	cellular response to acetylcholine	11/1613	27/23210	8.13114e-07	1.20222e-05	7.2461e-06	Chrna4/Lypd1/Chrm2/Rgs10/Chrna3/Chrm1/Chrm3/Oprm1/Chrna7/Hrh3/Chrm5	11
GO:0060840	artery development	23/1613	106/23210	8.17319e-07	1.20528e-05	7.26456e-06	Nrp1/Col3a1/Eya1/Robo1/Hoxa13/Ltbp1/Jag1/Ngfr/Mylk/Tgfb2/Adamts9/Hand2/Tgfbr1/Bmp4/Prrx1/Foxc1/Notch3/Lox/Lrp2/Foxc2/Kif7/Prrx2/Cxcr4	23
GO:0070302	regulation of stress-activated protein kinase signaling cascade	38/1613	234/23210	8.43767e-07	1.24104e-05	7.48011e-06	Eda2r/Fzd10/Tnfrsf19/Epha4/Ankrd6/Sfrp2/Dab2/Map3k20/Oprk1/Magi3/Sash1/Samd5/Wnt5a/Tgfb2/Pbk/Hand2/Tpd52l1/Dusp22/Hgf/Wnt7b/Fgd2/Inava/Mdfic/Pycard/Nrk/Cav3/Klhl31/Serpinf2/Met/Syk/Ror2/Mecom/Tlr4/Tnxb/Foxm1/Fgf15/Ncf1/Il1a	38
GO:0021953	central nervous system neuron differentiation	37/1613	225/23210	8.56375e-07	1.25631e-05	7.57216e-06	Slit2/Pax7/Tal1/Cdh11/Nrp1/Pou4f1/Epha4/Bcl11b/Sall1/Sfrp2/Chd5/Nrp2/Robo1/Hoxc10/Nr2e1/Csf1r/Sall3/Nkx6-1/Dcc/Neurog2/Wnt5a/Tfap2c/Drd2/Otp/Unc5d/Ascl1/Hoxd10/Isl1/Lhx4/Pou3f4/Gbx2/Dlx2/Nkx2-2/Isl2/Ptger3/Sema3a/Mnx1	37
GO:0046887	positive regulation of hormone secretion	30/1613	164/23210	9.48991e-07	1.38558e-05	8.35131e-06	Nnat/Dab2/Baiap3/Tac1/Htr2c/Adcyap1/Nkx6-1/Drd2/Trh/Cartpt/Lepr/Tacr1/Cckbr/Rbp4/Glp1r/Crh/Runx1/Isl1/Spp1/Ano1/Cftr/Gpr39/Rab8b/P2ry1/Nucb2/C1qtnf1/Casr/Tcf7l2/Trpm4/Edn3	30
GO:0045666	positive regulation of neuron differentiation	61/1613	461/23210	9.494e-07	1.38558e-05	8.35131e-06	Tenm3/Cobl/Nrp1/Epha4/Grip1/Hap1/Serpine2/Alk/Enc1/Cpne6/Sall1/Ahi1/Cx3cl1/Htr7/Heyl/Bmp7/Cpne5/Robo1/Adcyap1/Pou4f2/Bcl11a/Mef2c/Grip2/Vwc2l/Nkx6-1/Dcc/Neurog2/Ngfr/Wnt5a/Efna5/Mmd/Rgs6/Impact/Ptn/Bmp4/Akap5/Shox2/Crabp2/Myo5b/Chodl/Rgs2/Lrrc7/Pak3/Hgf/Ascl1/Foxa2/Ndnf/Trpc5/Syt17/Nkx2-5/Bdnf/Dlx2/Met/Ankrd1/Nkx2-2/Foxa1/Cxcr4/Dmd/Ect2/Vwc2/Hspb1	61
GO:0050730	regulation of peptidyl-tyrosine phosphorylation	41/1613	263/23210	9.52166e-07	1.38604e-05	8.35405e-06	Igf2/Tal1/Nrp1/Epha4/Tnfrsf1a/Gfra1/Sfrp2/Trem2/Igf1/Htr2a/Csf1r/Cd44/Pdgfra/Cck/Efna5/Dusp22/Cd74/Ghr/Adra2a/Itga5/Ptpn6/Pdgfa/Icam1/Cspg4/Cav2/Hgf/Isl1/Hcls1/Ptprc/Agrn/Grm5/Cd36/Fcgr1/Kitl/Thbs4/Itgb2/Syk/Crlf1/Tlr4/Ncf1/Samsn1	41
GO:0090132	epithelium migration	43/1613	282/23210	9.61116e-07	1.39547e-05	8.41091e-06	Igf2/Slit2/Nrp1/Gata3/Ccn3/Tac1/Rreb1/Igf1/Bmper/Robo1/Dcn/Hdac9/Nr2e1/Cdh13/Loxl2/Sash1/Mef2c/Thbs1/Wnt5a/Tgfb2/Amotl1/Adamts9/Sema4a/Tgfbr1/Stc1/Smoc2/Tacr1/Bmp4/Ets1/Cyp1b1/Tgfbr2/Prcp/Anxa3/Ptp4a3/Anxa1/Klf4/Fgf2/Itgb2/Met/Foxc2/Srpx2/Sema3a/Hspb1	43
GO:1903708	positive regulation of hemopoiesis	35/1613	208/23210	9.68011e-07	1.40188e-05	8.44952e-06	Tal1/Pou4f1/Gata3/Nckap1l/Trem2/Tox/Pou4f2/Csf1r/Jag1/Tyrobp/Lef1/Vsir/Zfp36l1/Cd74/Ikzf1/Pnp/Ets1/Foxc1/Tgfbr2/Ccl3/Cd83/Runx1/Mmp14/Hcls1/Ptprc/Anxa1/Sash3/Kitl/Runx3/Syk/Casp8/Ror2/Shb/Il1rl2/Fos	35
GO:0001823	mesonephros development	23/1613	107/23210	9.73341e-07	1.40599e-05	8.47431e-06	Npnt/Slit2/Eya1/Gata3/Sall1/Bmp7/Bmper/Agtr2/Gpc3/Cd44/Fat4/Bmp4/Six2/Foxc1/Wnt4/Myc/Foxd1/Bdnf/Fgf2/Foxc2/Crlf1/Wnt6/Osr1	23
GO:2001023	regulation of response to drug	24/1613	115/23210	1.00436e-06	1.4471e-05	8.72207e-06	Chrna4/Htr1b/Htr2c/Oprk1/Htr2a/Chrna6/Sncg/Rgs4/Drd2/Chrna3/Rgs2/Syt15/Crh/Hgf/Runx1/Entpd1/Slc36a2/Syt17/Nol3/Hk3/Met/Npy2r/Osr1/Ngb	24
GO:0033604	negative regulation of catecholamine secretion	9/1613	18/23210	1.01155e-06	1.45138e-05	8.74789e-06	Agtr2/Drd2/Crh/Entpd1/Ptgs1/Ghsr/P2ry12/P2ry1/Ptger3	9
GO:0051153	regulation of striated muscle cell differentiation	25/1613	123/23210	1.01247e-06	1.45138e-05	8.74789e-06	Sox6/Ccn3/Igf1/Hdac9/Myog/Ripor2/Mef2c/Rgs4/Akap6/Sik1/Csrp3/Col14a1/Lmod3/Bmp4/Shox2/Rgs2/Nfatc2/Cd53/Mmp14/Nkx2-5/Bdnf/Actn3/Cav3/Trim72/Mylk3	25
GO:0030099	myeloid cell differentiation	55/1613	401/23210	1.05082e-06	1.50254e-05	9.05626e-06	Mb/Cdkn1c/Tal1/Pou4f1/Sox6/Gata3/Hoxa7/Meis2/Dab2/Nckap1l/Trem2/Pou4f2/L3mbtl1/Gpc3/Csf1r/Sh3pxd2a/Cdk6/Jag1/Mef2c/Anxa2/Mfap2/Cd109/Tyrobp/C1qc/Lef1/Irf8/Fcer1g/Hoxa9/Tlr2/Calcr/Cartpt/Zfp36l1/Spi1/Cd74/Ikzf1/Bmp4/Itgam/Ptpn6/Ets1/Jak3/Tgfbr2/Ccl3/Myc/Runx1/Hcls1/Csf3r/Lox/Rbp1/Kitl/Clec5a/Casp8/Ror2/Mafb/Hba-a1/Fos	55
GO:0071804	cellular potassium ion transport	33/1613	191/23210	1.06655e-06	1.51735e-05	9.14547e-06	Actn2/Kcnn3/Kcnb1/Trem2/Oprk1/Neto1/Kcnj5/Kcnc2/Rgs4/Akap6/Kcne1l/Kcng1/Kcnf1/Kcna3/Slc12a7/Kcnj16/Kcns3/Kcne4/Kcna4/Kcnq3/Agrn/Slc9a2/Kcnj2/P2ry12/Kcnv1/Kcnh7/Kcnt2/Cav3/Kcnh5/Edn3/Ptger3/Prkg1/Rnf207	33
GO:0071805	potassium ion transmembrane transport	33/1613	191/23210	1.06655e-06	1.51735e-05	9.14547e-06	Actn2/Kcnn3/Kcnb1/Trem2/Oprk1/Neto1/Kcnj5/Kcnc2/Rgs4/Akap6/Kcne1l/Kcng1/Kcnf1/Kcna3/Slc12a7/Kcnj16/Kcns3/Kcne4/Kcna4/Kcnq3/Agrn/Slc9a2/Kcnj2/P2ry12/Kcnv1/Kcnh7/Kcnt2/Cav3/Kcnh5/Edn3/Ptger3/Prkg1/Rnf207	33
GO:0014819	regulation of skeletal muscle contraction	8/1613	14/23210	1.09945e-06	1.56023e-05	9.40395e-06	Myh7/Atp2a1/Casq1/Kcnj2/Scn4a/Actn3/Cav3/Dmd	8
GO:0050921	positive regulation of chemotaxis	27/1613	140/23210	1.12727e-06	1.5957e-05	9.61774e-06	Slit2/Nrp1/Cx3cl1/Nckap1l/Trem2/Dysf/Cdh13/Ripor2/Thbs1/Wnt5a/C3ar1/Ptn/Cd74/Smoc2/Ccl21a/P2ry12/Aif1/Thbs4/Fgf2/Met/Ccl4/Casr/Cxcr4/Edn3/Rac2/Hspb1/Gpsm3	27
GO:0010594	regulation of endothelial cell migration	29/1613	157/23210	1.16415e-06	1.63318e-05	9.84367e-06	Igf2/Slit2/Nrp1/Gata3/Igf1/Bmper/Dcn/Hdac9/Nr2e1/Sash1/Mef2c/Thbs1/Wnt5a/Amotl1/Adamts9/Sema4a/Stc1/Smoc2/Bmp4/Ets1/Prcp/Anxa3/Anxa1/Klf4/Fgf2/Met/Foxc2/Srpx2/Hspb1	29
GO:0001508	action potential	26/1613	132/23210	1.16509e-06	1.63318e-05	9.84367e-06	Scn3a/Chrna4/Kcnb1/Chrna1/Cacna1h/Tac1/Kcnj5/Scn5a/Scn9a/Kcnc2/Kcne1l/Tacr1/Gpr88/Ntsr1/Kcne4/Chrna7/Kcnj2/Cd36/Cldn19/Scn4a/Cav3/Scn7a/Trpm4/Dmd/Scn1a/Rnf207	26
GO:0090130	tissue migration	43/1613	284/23210	1.16511e-06	1.63318e-05	9.84367e-06	Igf2/Slit2/Nrp1/Gata3/Ccn3/Tac1/Rreb1/Igf1/Bmper/Robo1/Dcn/Hdac9/Nr2e1/Cdh13/Loxl2/Sash1/Mef2c/Thbs1/Wnt5a/Tgfb2/Amotl1/Adamts9/Sema4a/Tgfbr1/Stc1/Smoc2/Tacr1/Bmp4/Ets1/Cyp1b1/Tgfbr2/Prcp/Anxa3/Ptp4a3/Anxa1/Klf4/Fgf2/Itgb2/Met/Foxc2/Srpx2/Sema3a/Hspb1	43
GO:0051954	positive regulation of amine transport	15/1613	51/23210	1.16821e-06	1.63318e-05	9.84367e-06	Chrna4/Kcnb1/Htr2c/Oprk1/Oxtr/Chrna6/Cck/Drd2/Trh/Cartpt/P2rx7/Ntsr1/Slc36a2/Avpr1a/Npy2r	15
GO:0072132	mesenchyme morphogenesis	15/1613	51/23210	1.16821e-06	1.63318e-05	9.84367e-06	Heyl/Bmp7/Robo1/Lef1/Wnt5a/Tgfb2/Tmem100/Tgfbr1/Foxc1/Tgfbr2/Myc/Isl1/Twist1/Foxc2/Osr1	15
GO:0002040	sprouting angiogenesis	24/1613	116/23210	1.18384e-06	1.64689e-05	9.92625e-06	Slit2/Nrp1/Bmper/Robo1/Hdac9/Nr2e1/Cdh13/Loxl2/Thbs1/Lef1/Ngfr/Adamts9/Bmp4/Itga5/Aplnr/Rspo3/Ghsr/Anxa1/Klf4/Fgf2/Foxc2/Srpx2/E2f8/Esm1	24
GO:0030282	bone mineralization	24/1613	116/23210	1.18384e-06	1.64689e-05	9.92625e-06	Dlk1/Igf1/Bmp7/Adgrv1/Gpc3/Mef2c/Fzd9/Fbn2/Ptn/Col1a2/Wnt10b/Nell1/Bmp4/Rflna/P2rx7/Wnt4/Lox/Actn3/Srgn/Ccn1/Twist1/Tcf7l2/Trpm4/Osr1	24
GO:0007215	glutamate receptor signaling pathway	21/1613	93/23210	1.22087e-06	1.69422e-05	1.02115e-05	Shisa9/Rasgrf2/Kcnb1/Cx3cl1/Neto1/Sstr1/Grm7/Crhbp/Mef2c/Grm8/Rasgrf1/Dapk1/Rgs9/Cacng3/Necab2/Crh/Gsg1l/Anxa3/Oprm1/Grm5/Cnih3	21
GO:0021983	pituitary gland development	13/1613	39/23210	1.23422e-06	1.70854e-05	1.02979e-05	Pitx2/Wnt5a/Drd2/Slc6a3/Otp/Bmp4/Pou3f2/Wnt4/Isl1/Pitx1/Fgf2/Sox3/Tcf7l2	13
GO:0032891	negative regulation of organic acid transport	11/1613	28/23210	1.2551e-06	1.72898e-05	1.04211e-05	Agtr2/Grm7/Thbs1/Rgs4/Trh/Rgs2/Acsl4/Hrh3/Hrh2/Osr1/Prkg1	11
GO:0060384	innervation	11/1613	28/23210	1.2551e-06	1.72898e-05	1.04211e-05	Col25a1/Nrp1/Pou4f1/Serpine2/Gabra5/Vcam1/Sulf2/Sulf1/Slitrk6/Isl1/Sema3a	11
GO:0003281	ventricular septum development	20/1613	86/23210	1.32894e-06	1.82624e-05	1.10073e-05	Slit2/Gata3/Sall1/Pitx2/Heyl/Robo1/Fgfrl1/Hoxa13/Ltbp1/Wnt5a/Tgfb2/Xirp2/Tgfbr1/Bmp4/Gata4/Tgfbr2/Nkx2-5/Lrp2/Ccn1/Cxcr4	20
GO:0051403	stress-activated MAPK cascade	40/1613	257/23210	1.34065e-06	1.83787e-05	1.10773e-05	Eda2r/Fzd10/Tnfrsf19/Epha4/Ankrd6/Sfrp2/Dab2/Map3k20/Oprk1/Magi3/Sash1/Samd5/Wnt5a/Tgfb2/Pbk/Hand2/Tpd52l1/Dusp22/Zfp36l1/Hgf/Wnt7b/Fgd2/Inava/Mdfic/Pycard/Nrk/Cav3/Klhl31/Serpinf2/Met/Syk/Casr/Ror2/Mecom/Tlr4/Tnxb/Foxm1/Fgf15/Ncf1/Il1a	40
GO:0050715	positive regulation of cytokine secretion	28/1613	150/23210	1.4231e-06	1.94617e-05	1.17301e-05	Gata3/Il33/Lpl/Agtr2/Cyp2j6/Postn/Csf1r/Wnt5a/Drd2/Tlr2/Cd34/Tlr1/P2rx7/Ccl3/Cd36/Havcr2/Pycard/Cd84/Mmp12/Aif1/Unc93b1/Cd14/Twist1/Clec5a/Syk/Alox8/Tlr4/Il1a	28
GO:0001662	behavioral fear response	15/1613	52/23210	1.5368e-06	2.09658e-05	1.26367e-05	Asic4/Gabra5/Htr2c/Adcyap1/Grm7/Nr2e1/Htr1a/Mef2c/Lypd1/Cck/Ankfn1/Cckbr/Crh/Bdnf/Npy2r	15
GO:0021537	telencephalon development	39/1613	249/23210	1.54202e-06	2.09863e-05	1.26491e-05	Slit1/Slit2/Nrp1/Col3a1/Alk/Bcl11b/Cx3cr1/Slc7a11/Sall1/Nrp2/Emx2/Lhx2/Slitrk5/Epha5/Robo1/Pax5/Nr2e1/Csf1r/Dmrta2/Sall3/Foxb1/Crtac1/Lef1/Wnt5a/Tfap2c/Drd2/Igf2bp1/Fat4/Bmp4/Pou3f2/Aspm/Ascl1/Nrg3/P2ry12/Dnah5/Dlx2/Rpgrip1l/Cxcr4/Sema3a	39
GO:0051928	positive regulation of calcium ion transport	26/1613	134/23210	1.56983e-06	2.13134e-05	1.28462e-05	Hap1/Cx3cl1/Plcg2/Anxa2/Jph2/Mylk/Akap6/Calcr/Stc1/Trdn/Bmp4/Akap5/Casq1/Jak3/P2rx7/Crh/Mchr1/Ntsr1/Aplnr/Npsr1/Gpr39/P2ry6/Ccl4/Cracr2a/Casr/Cxcr4	26
GO:0030509	BMP signaling pathway	30/1613	168/23210	1.60194e-06	2.16973e-05	1.30776e-05	Zcchc12/Myh6/Sfrp2/Sulf1/Fstl1/Bmp7/Bmper/Hoxa13/Fst/Gpc3/Grem2/Vwc2l/Hjv/Lef1/Wnt5a/Tmem100/Vsir/Crb2/Bmp4/Gata4/Gata6/Foxd1/Runx2/Nkx2-5/Lrp2/Ccn1/Ror2/Tcf7l2/Chrdl1/Vwc2	30
GO:0010717	regulation of epithelial to mesenchymal transition	20/1613	87/23210	1.6139e-06	2.1807e-05	1.31437e-05	Sfrp2/Dab2/Col1a1/Bmp7/Loxl2/Jag1/Lef1/Tgfb2/Tgfbr1/Crb2/Bmp4/Pdpn/Foxc1/Tgfbr2/Foxa2/Isl1/Alx1/Twist1/Foxa1/Tcf7l2	20
GO:0098868	bone growth	14/1613	46/23210	1.67755e-06	2.25941e-05	1.36181e-05	Col6a3/Col6a1/Matn4/Anxa2/Thbs1/Bnc2/Col14a1/Stc1/Lepr/Col6a2/Tgfbr2/Col27a1/Vit/Coch	14
GO:0030323	respiratory tube development	36/1613	222/23210	1.68016e-06	2.25941e-05	1.36181e-05	Eya1/Slc7a11/Pitx2/Igf1/Gpc3/Aldh1a2/Chil1/Pdgfra/Wnt5a/Adamtsl2/Bmp4/Pdpn/Rbp4/Gata4/Tgfbr2/Pdgfa/Crh/Celsr1/Ctsz/Ascl1/Foxa2/Gata6/Mmp14/Wnt7b/Foxj1/Sim2/Lox/Nkx2-9/Pcsk5/Pgr/Cftr/Fgf2/Insc/Foxa1/Esrp1/Foxp2	36
GO:0050707	regulation of cytokine secretion	35/1613	213/23210	1.70633e-06	2.28916e-05	1.37974e-05	Gata3/Il33/Lpl/Cx3cl1/Agtr2/Hdac9/Cyp2j6/Postn/Csf1r/Wnt5a/Drd2/Tlr2/Cd34/Tlr1/P2rx7/Ccl3/Ghsr/Cd36/Anxa4/Havcr2/Pycard/Lrrc32/Anxa1/Cd84/Mmp12/Srgn/Aif1/Unc93b1/Cd14/Twist1/Clec5a/Syk/Alox8/Tlr4/Il1a	35
GO:0032613	interleukin-10 production	16/1613	59/23210	1.72338e-06	2.30655e-05	1.39022e-05	Trib2/Trem2/Tyrobp/Fcer1g/Tlr2/Vsir/Cd34/Jak3/Cd83/Hgf/Inava/Pycard/Cd84/Sash3/Syk/Tlr4	16
GO:1903169	regulation of calcium ion transmembrane transport	29/1613	160/23210	1.73837e-06	2.32111e-05	1.399e-05	Hap1/Cx3cl1/Plcg2/Dysf/Jph2/Tgfb2/Drd2/Akap6/Calcr/Trdn/Bmp4/Ptpn6/Casq1/Rrad/Ntsr1/Aplnr/Cyba/Npsr1/Nol3/Cav3/Ahr/Gpr39/Pik3cg/Cacng1/P2ry6/Cracr2a/Dmd/Ptger3/Sln	29
GO:0040037	negative regulation of fibroblast growth factor receptor signaling pathway	9/1613	19/23210	1.80306e-06	2.40181e-05	1.44764e-05	Gata3/Sulf2/Sulf1/Fgfrl1/Thbs1/Ngfr/Wnt5a/Wnt4/Tcf7l2	9
GO:1903531	negative regulation of secretion by cell	37/1613	232/23210	1.82588e-06	2.42649e-05	1.46251e-05	Tnfrsf1a/Il33/Kcnb1/Htr1b/Ccn3/Cx3cl1/Htr7/Oprk1/Agtr2/Npy1r/Grm7/Hdac9/Crhbp/Drd2/Trh/Cartpt/Cd34/Adra2a/Ptprv/Crh/Oprm1/Entpd1/Ptgs1/Ghsr/P2ry12/Anxa4/Lrrc32/Anxa1/Cd84/Srgn/P2ry1/Hrh3/Rsad2/Nucb2/Edn3/Ptger3/Prkg1	37
GO:1902903	regulation of supramolecular fiber organization	49/1613	348/23210	1.88809e-06	2.50327e-05	1.50879e-05	Actn2/Slit2/Synpo2l/Nrp1/Gda/Shroom2/Cx3cl1/Nckap1l/Tac1/Magel2/Ppm1e/Dysf/Fhod3/Htr1a/Mef2c/Psrc1/Aebp1/Eln/Ckap2/Cit/Rgs4/Arhgap18/Kank4/Tlr2/Lmod2/Tgfbr1/Asap3/Lmod3/Tacr1/Emilin1/Sh3pxd2b/Wnt4/Pak3/Icam1/Trim54/Hcls1/S100a10/Spta1/Chrna7/Pycard/Synpo2/Chadl/Cav3/Plek/Serpinf2/Met/Arhgap28/Pdlim4/Mylk3	49
GO:0003148	outflow tract septum morphogenesis	11/1613	29/23210	1.89513e-06	2.50672e-05	1.51087e-05	Nrp1/Nrp2/Robo1/Tgfb2/Sema3c/Bmp4/Tgfbr2/Gata6/Isl1/Nkx2-5/Lrp2	11
GO:0032642	regulation of chemokine production	20/1613	88/23210	1.95337e-06	2.57771e-05	1.55366e-05	Il33/Lpl/Trem2/Adcyap1/Postn/Csf1r/Wnt5a/Tlr2/Cd74/Havcr2/Pycard/Klf4/Cd84/Aif1/Twist1/Syk/Tlr7/Alox8/Tlr4/Il1a	20
GO:0061309	cardiac neural crest cell development involved in outflow tract morphogenesis	7/1613	11/23210	1.98883e-06	2.61839e-05	1.57818e-05	Pitx2/Bmp7/Jag1/Hand2/Sema3c/Bmp4/Twist1	7
GO:0002209	behavioral defense response	15/1613	53/23210	2.00637e-06	2.62924e-05	1.58471e-05	Asic4/Gabra5/Htr2c/Adcyap1/Grm7/Nr2e1/Htr1a/Mef2c/Lypd1/Cck/Ankfn1/Cckbr/Crh/Bdnf/Npy2r	15
GO:0030850	prostate gland development	15/1613	53/23210	2.00637e-06	2.62924e-05	1.58471e-05	Mmp2/Sulf1/Igf1/Bmp7/Hoxa13/Cd44/Wnt5a/Hoxb13/Bmp4/Hoxd13/Anxa1/Ahr/Plag1/Foxa1/Prlr	15
GO:0198738	cell-cell signaling by wnt	57/1613	430/23210	2.01877e-06	2.63935e-05	1.59081e-05	Fzd10/Ankrd6/Grb10/Gata3/Myh6/Sall1/Sfrp2/Pitx2/Sulf2/Dab2/Dcdc2a/Col1a1/Sulf1/Gpc3/Cd44/Vax2/Ccnd1/Nkd2/Fzd9/Lef1/Wnt5a/Drd2/Tlr2/Tbx18/Amotl1/Bicc1/Rbms3/Cdk14/Cxxc4/Wnt10b/Barx1/Ptpro/Aspm/Gpc5/Gata4/Wnt4/Myc/Celsr1/Wnt7b/Isl1/Limd1/Gsc/Oprm1/Dkk2/Rspo3/Nkx2-5/Mdfic/Klf4/Peg12/Fgf2/Met/Ror2/Tcf7l2/Trpm4/Rspo1/Wnt8b/Wnt6	57
GO:0060401	cytosolic calcium ion transport	30/1613	170/23210	2.06528e-06	2.69392e-05	1.6237e-05	Hap1/Cx3cl1/Plcg2/Htr2c/Htr2a/Jph2/Ryr3/Tgfb2/Drd2/Akap6/Calcr/Ryr1/Plch1/Trdn/Bmp4/Akap5/Ptpn6/Casq1/Glp1r/P2rx7/Ntsr1/Aplnr/Cyba/Ptprc/Npsr1/Nol3/Gpr39/Fgf2/P2ry6/Dmd	30
GO:0017158	regulation of calcium ion-dependent exocytosis	26/1613	136/23210	2.10022e-06	2.73319e-05	1.64737e-05	Chrna4/Kcnb1/Htr1b/Cacna1h/Baiap3/Htr7/Doc2a/Grm7/Htr2a/Chrna6/Htr1a/Grm8/Drd2/Chrnb3/Cspg5/Adra2a/Chrm2/Chrna3/Chrna5/Syt15/Nr3c2/Syt17/Chrna7/Glra3/P2ry1/Cplx3	26
GO:0050795	regulation of behavior	21/1613	96/23210	2.11255e-06	2.73981e-05	1.65136e-05	Zfhx3/Htr1b/Ahi1/Htr7/Oprk1/Htr1a/Mef2c/Tacr3/Cck/Drd2/Trh/Mc4r/Lepr/Cckbr/Crh/Mchr1/Ptgds/Npsr1/Ghsr/Npy2r/Ptger3	21
GO:0007218	neuropeptide signaling pathway	19/1613	81/23210	2.11501e-06	2.73981e-05	1.65136e-05	Tac1/Npy/Adcyap1/Oprk1/Sstr1/Hcrtr1/Cartpt/Pnoc/Glp1r/Mchr1/Ecel1/Ntsr1/Hcrtr2/Gpr149/Oprm1/Npsr1/Glra3/Rxfp3/Sstr4	19
GO:0050982	detection of mechanical stimulus	16/1613	60/23210	2.19934e-06	2.84254e-05	1.71328e-05	Ttn/Serpine2/Col11a1/Htr7/Igf1/Adgrv1/Htr2a/Grm8/Csrp3/Pcdh15/Myc/Piezo1/Cav3/Cxcr4/Tlr4/Scn1a	16
GO:0061326	renal tubule development	22/1613	104/23210	2.20877e-06	2.8482e-05	1.71669e-05	Npnt/Eya1/Gata3/Sall1/Ahi1/Heyl/Agtr2/Gpc3/Jag1/Mef2c/Cd44/Fat4/Bmp4/Six2/Wnt4/Myc/Irx2/Wnt7b/Foxd1/Fgf2/Wnt6/Osr1	22
GO:0032874	positive regulation of stress-activated MAPK cascade	30/1613	171/23210	2.34061e-06	3.01133e-05	1.81502e-05	Eda2r/Fzd10/Tnfrsf19/Epha4/Ankrd6/Dab2/Map3k20/Oprk1/Magi3/Sash1/Samd5/Wnt5a/Tgfb2/Hand2/Tpd52l1/Dusp22/Wnt7b/Fgd2/Inava/Mdfic/Pycard/Nrk/Serpinf2/Met/Syk/Ror2/Tlr4/Fgf15/Ncf1/Il1a	30
GO:0031016	pancreas development	20/1613	89/23210	2.35648e-06	3.02486e-05	1.82317e-05	Ildr2/Igf2/Igf1/Aldh1a2/Cdk6/Nkx6-1/Wnt5a/Nr5a2/Ptprv/Bmp4/Foxa2/Gata6/Isl1/Anxa1/Cftr/Onecut1/Met/Nkx2-2/Onecut2/Mnx1	20
GO:0007416	synapse assembly	31/1613	180/23210	2.39624e-06	3.06893e-05	1.84973e-05	Thbs2/Cbln2/Lrfn5/Adgrl2/Slitrk5/Pcdh17/Flrt2/Oxtr/Cdh9/Mef2c/Sdk2/Lrrtm4/Lrrtm1/Slitrk6/Wnt5a/Tlr2/Cntn5/Efna5/Sema4a/Vstm5/Mdga2/Lingo2/Il1rapl2/Agrn/Ghsr/Lrtm1/Bdnf/Gpc4/Gabra2/Srpx2/Lingo4	31
GO:0050663	cytokine secretion	38/1613	244/23210	2.40357e-06	3.07135e-05	1.85119e-05	Gata3/Il33/Lpl/Cx3cl1/Agtr2/Hdac9/Dysf/Cyp2j6/Postn/Csf1r/Chil1/Wnt5a/Drd2/Tlr2/Cd34/Ephb6/Tlr1/P2rx7/Ccl3/Ghsr/Cd36/Anxa4/Havcr2/Pycard/Lrrc32/Anxa1/Cd84/Mmp12/Srgn/Aif1/Unc93b1/Cd14/Twist1/Clec5a/Syk/Alox8/Tlr4/Il1a	38
GO:1904951	positive regulation of establishment of protein localization	59/1613	454/23210	2.55301e-06	3.25495e-05	1.96185e-05	Ttn/Nnat/Pmaip1/Gata3/Il33/Kcnb1/Lpl/Baiap3/Trem2/Igf1/Agtr2/Cyp2j6/Postn/Csf1r/Myom1/Nkx6-1/Wnt5a/Tgfb2/Drd2/Trh/Tlr2/Lepr/Cd34/Tlr1/Uaca/Akap5/Chrm1/Rbp4/Glp1r/P2rx7/Ccl3/Crh/Isl1/Hcls1/Ptp4a3/Ano1/Cd36/Havcr2/Lrp2/Pycard/Cd84/Cftr/Mmp12/Aif1/Unc93b1/Cd14/Gpr39/Twist1/Clec5a/Ankrd1/Syk/Casr/Alox8/Tcf7l2/Kif20b/Trpm4/Tlr4/Il1a/Ect2	59
GO:1904064	positive regulation of cation transmembrane transport	29/1613	163/23210	2.56408e-06	3.2617e-05	1.96592e-05	Actn2/Hap1/Cx3cl1/Trem2/Plcg2/Oprk1/Jph2/Kcnc2/Akap6/Calcr/Kcne1l/Rgs9/Trdn/Bmp4/Ctss/Cacng3/Casq1/Ntsr1/Aplnr/Npsr1/Slc36a2/Kcnj2/Gpr39/P2ry6/Cracr2a/Edn3/Dmd/Prkg1/Rnf207	29
GO:0040013	negative regulation of locomotion	47/1613	332/23210	2.61422e-06	3.318e-05	1.99985e-05	Slit1/Padi2/Slit2/Nrp1/Col3a1/Cx3cr1/Gata3/Il33/Hoxa7/Sfrp2/Ccn3/Cx3cl1/Sulf1/Robo1/Htr2c/Dcn/Ripor2/Jag1/Mef2c/Thbs1/Acan/Wnt5a/Drd2/Adamts9/Sema4a/Stc1/Dusp22/Ptn/Sema3c/Arhgdib/Cd74/Emilin1/Podn/Cyp1b1/Wnt4/Trim25/Sema3f/Grm5/Nrg3/Ghsr/Klf4/Mapk15/Aif1/Pip5kl1/Fgf2/Sema3a/Prkg1	47
GO:0070304	positive regulation of stress-activated protein kinase signaling cascade	30/1613	172/23210	2.64939e-06	3.3551e-05	2.02222e-05	Eda2r/Fzd10/Tnfrsf19/Epha4/Ankrd6/Dab2/Map3k20/Oprk1/Magi3/Sash1/Samd5/Wnt5a/Tgfb2/Hand2/Tpd52l1/Dusp22/Wnt7b/Fgd2/Inava/Mdfic/Pycard/Nrk/Serpinf2/Met/Syk/Ror2/Tlr4/Fgf15/Ncf1/Il1a	30
GO:0048880	sensory system development	54/1613	403/23210	2.68652e-06	3.39451e-05	2.04597e-05	Tenm3/Cdkn1c/Smoc1/Cacna1s/Nrp1/Pou4f1/Bcl11b/Shroom2/Gata3/Pitx2/Meis2/Ahi1/Lhx2/Bmp7/Pou4f2/Nhs/Rcn1/Nr2e1/Col5a2/Aldh1a2/Jag1/C1qa/Vax2/Sdk2/Pdgfra/Rorb/Slitrk6/Tgfb2/Tspan12/Tgfbr1/Ptn/Ikzf1/Bmp4/Sh3pxd2b/Casz1/Rbp4/Cyp1b1/Foxc1/Tgfbr2/Miat/Th/Isl1/P2ry12/Bdnf/Klf4/Ahr/Fgf2/Vsx2/Twist1/Dlx2/Rpgrip1l/Foxc2/Chrdl1/Foxp2	54
GO:0062013	positive regulation of small molecule metabolic process	28/1613	155/23210	2.78806e-06	3.51495e-05	2.11856e-05	Igf2/Dab2/Trem2/Igf1/Myog/Htr2a/Pid1/Acsl5/Adra1b/Cd74/Nupr1/Ccnb1/Cdk1/P2rx7/Wnt4/Myc/Ntsr1/Ghsr/Anxa1/Actn3/P2ry1/Twist1/P2ry6/Avpr1a/Nucb2/Tcf7l2/C1qtnf2/Ptafr	28
GO:0045669	positive regulation of osteoblast differentiation	17/1613	68/23210	2.82614e-06	3.55502e-05	2.14271e-05	Npnt/Sfrp2/Gdpd2/Igf1/Bmp7/Jag1/Mef2c/Fbn2/Wnt10b/Nell1/Bmp4/Wnt4/Wnt7b/Runx2/Ccn1/Fgf2/Scube2	17
GO:0051222	positive regulation of protein transport	57/1613	435/23210	2.90372e-06	3.64449e-05	2.19664e-05	Ttn/Nnat/Gata3/Il33/Kcnb1/Lpl/Baiap3/Trem2/Igf1/Agtr2/Cyp2j6/Postn/Csf1r/Myom1/Nkx6-1/Wnt5a/Tgfb2/Drd2/Trh/Tlr2/Lepr/Cd34/Tlr1/Uaca/Akap5/Chrm1/Rbp4/Glp1r/P2rx7/Ccl3/Crh/Isl1/Hcls1/Ano1/Cd36/Havcr2/Lrp2/Pycard/Cd84/Cftr/Mmp12/Aif1/Unc93b1/Cd14/Gpr39/Twist1/Clec5a/Ankrd1/Syk/Casr/Alox8/Tcf7l2/Kif20b/Trpm4/Tlr4/Il1a/Ect2	57
GO:0008277	regulation of G protein-coupled receptor signaling pathway	25/1613	130/23210	2.93088e-06	3.67043e-05	2.21227e-05	Alk/Htr1b/Adcyap1/Wnt5a/Rgs4/Drd2/Calcr/Rgs9/Rgs10/Rgs2/Necab2/Cav2/Aplnr/Acpp/Oprm1/Ramp1/Grm5/Kctd16/Mrap2/Plek/Pld2/Rpgrip1l/Met/Ptger3/Sstr4	25
GO:1903115	regulation of actin filament-based movement	14/1613	48/23210	2.95704e-06	3.69499e-05	2.22708e-05	Tnnt2/Tnnc1/Cacna1h/Scn5a/Akap6/Stc1/Pdpn/Acta2/Gata4/Kcnj2/Cav3/Trpm4/Ptger3/Rnf207	14
GO:0030856	regulation of epithelial cell differentiation	27/1613	147/23210	3.00581e-06	3.74764e-05	2.25881e-05	Cdkn1c/Tnfrsf1a/Gata3/Hoxa7/S1pr3/Sall1/Ahi1/Jag1/Ccnd1/Cd109/Tgfb2/Tmem100/Tgfbr1/Zfp36l1/Wnt10b/Fat4/Bmp4/Foxc1/Ascl1/Foxj1/Cftr/Grhl1/Alox8/Esrp1/Il1a/Osr1/Prlr	27
GO:0002504	antigen processing and presentation of peptide or polysaccharide antigen via MHC class II	9/1613	20/23210	3.07566e-06	3.82629e-05	2.30621e-05	Trem2/Thbs1/Fcer1g/Cd74/March1/Ctse/Pycard/H2-DMb1/Unc93b1	9
GO:0050727	regulation of inflammatory response	49/1613	354/23210	3.08423e-06	3.82852e-05	2.30756e-05	Slit2/Cx3cr1/Tnfrsf1a/Gata3/Il33/Lrfn5/Ccn3/Lpl/Cx3cl1/Trem2/Tac1/Igf1/Adcyap1/Adamts12/Cd44/Adcy7/Cfh/Wnt5a/Fcer1g/Susd4/Tlr2/Ctsc/Pbk/Fcgr3/Cd55/Nupr1/Gpr17/Uaca/Ets1/Ctss/Ednrb/Ccl3/Hgf/Ptgis/Isl1/Ghsr/Chrna7/Pycard/Anxa1/Ankrd42/Fcgr1/Pik3cg/Pik3ap1/Smpdl3b/Tlr4/Ptger3/Krt1/Il1rl2/Gpsm3	49
GO:0072028	nephron morphogenesis	19/1613	83/23210	3.12385e-06	3.86919e-05	2.33207e-05	Npnt/Eya1/Gata3/Sall1/Ahi1/Bmp7/Agtr2/Gpc3/Cd44/Fat4/Bmp4/Six2/Wnt4/Myc/Irx2/Foxd1/Fgf2/Wnt6/Osr1	19
GO:0003417	growth plate cartilage development	12/1613	36/23210	3.17335e-06	3.91333e-05	2.35868e-05	Col6a3/Col6a1/Matn4/Anxa2/Thbs1/Col14a1/Stc1/Col6a2/Tgfbr2/Col27a1/Vit/Coch	12
GO:0045987	positive regulation of smooth muscle contraction	12/1613	36/23210	3.17335e-06	3.91333e-05	2.35868e-05	Npnt/Oxtr/Tacr3/Adra1b/Tacr1/Chrm3/Ptgs1/Ghsr/Npy2r/Ptger3/Ptafr/Spx	12
GO:0030324	lung development	35/1613	219/23210	3.26919e-06	4.02274e-05	2.42462e-05	Eya1/Slc7a11/Pitx2/Igf1/Gpc3/Aldh1a2/Chil1/Pdgfra/Wnt5a/Adamtsl2/Bmp4/Pdpn/Rbp4/Gata4/Tgfbr2/Pdgfa/Crh/Celsr1/Ctsz/Ascl1/Foxa2/Gata6/Mmp14/Wnt7b/Foxj1/Sim2/Lox/Nkx2-9/Pgr/Cftr/Fgf2/Insc/Foxa1/Esrp1/Foxp2	35
GO:0021879	forebrain neuron differentiation	18/1613	76/23210	3.3619e-06	4.12783e-05	2.48796e-05	Slit2/Nrp1/Bcl11b/Sall1/Nrp2/Robo1/Csf1r/Sall3/Wnt5a/Tfap2c/Drd2/Otp/Ascl1/Pou3f4/Gbx2/Dlx2/Ptger3/Sema3a	18
GO:0016055	Wnt signaling pathway	56/1613	428/23210	3.70116e-06	4.53452e-05	2.73309e-05	Fzd10/Ankrd6/Grb10/Gata3/Myh6/Sall1/Sfrp2/Pitx2/Sulf2/Dab2/Dcdc2a/Col1a1/Sulf1/Gpc3/Cd44/Vax2/Ccnd1/Nkd2/Fzd9/Lef1/Wnt5a/Drd2/Tlr2/Tbx18/Amotl1/Bicc1/Rbms3/Cdk14/Cxxc4/Wnt10b/Barx1/Ptpro/Aspm/Gpc5/Gata4/Wnt4/Myc/Celsr1/Wnt7b/Isl1/Limd1/Gsc/Dkk2/Rspo3/Nkx2-5/Mdfic/Klf4/Peg12/Fgf2/Met/Ror2/Tcf7l2/Trpm4/Rspo1/Wnt8b/Wnt6	56
GO:0048839	inner ear development	34/1613	211/23210	3.72805e-06	4.55758e-05	2.74698e-05	Epha4/Eya1/Col11a1/Gabra5/Gata3/Ahi1/Igf1/Bmper/Hoxa13/Adgrv1/Ripor2/Jag1/Slitrk6/Wnt5a/Tgfb2/Tbx18/Pcdh15/C1qb/Fat4/Bmp4/Tmie/Prrx1/Dlx6/Celsr1/Pou3f4/Tifab/Bdnf/Gbx2/Rpgrip1l/Prrx2/Ror2/Mafb/Esrp1/Itga8	34
GO:0030195	negative regulation of blood coagulation	14/1613	49/23210	3.87631e-06	4.7286e-05	2.85006e-05	Pros1/Serpine2/Anxa2/Pdgfra/Thbs1/Thbd/Plau/Cd34/Tfpi/Pdgfa/Serpinf2/C1qtnf1/Ptger3/Prkg1	14
GO:0032602	chemokine production	20/1613	92/23210	4.05976e-06	4.94171e-05	2.97851e-05	Il33/Lpl/Trem2/Adcyap1/Postn/Csf1r/Wnt5a/Tlr2/Cd74/Havcr2/Pycard/Klf4/Cd84/Aif1/Twist1/Syk/Tlr7/Alox8/Tlr4/Il1a	20
GO:1905314	semi-lunar valve development	11/1613	31/23210	4.0743e-06	4.94874e-05	2.98274e-05	Slit2/Tnfrsf1a/Gata3/Heyl/Robo1/Jag1/Tgfb2/Bmp4/Emilin1/Gata4/Twist1	11
GO:0001756	somitogenesis	18/1613	77/23210	4.10493e-06	4.95399e-05	2.98591e-05	Ttn/Cobl/Pcdh8/Sfrp2/Dll3/Aldh1a2/Foxb1/Lef1/Wnt5a/Tbx18/Sema3c/Pax1/Crb2/Foxc1/Foxa2/Ripply1/Foxc2/Ror2	18
GO:0051965	positive regulation of synapse assembly	18/1613	77/23210	4.10493e-06	4.95399e-05	2.98591e-05	Thbs2/Cbln2/Adgrl2/Slitrk5/Flrt2/Oxtr/Lrrtm4/Lrrtm1/Slitrk6/Efna5/Sema4a/Vstm5/Lingo2/Agrn/Lrtm1/Bdnf/Srpx2/Lingo4	18
GO:2001259	positive regulation of cation channel activity	18/1613	77/23210	4.10493e-06	4.95399e-05	2.98591e-05	Actn2/Hap1/Trem2/Plcg2/Jph2/Kcnc2/Akap6/Rgs9/Trdn/Bmp4/Ctss/Cacng3/Casq1/Ntsr1/P2ry6/Cracr2a/Prkg1/Rnf207	18
GO:0002283	neutrophil activation involved in immune response	8/1613	16/23210	4.15314e-06	5.00148e-05	3.01453e-05	Tyrobp/Fcer1g/Myo1f/Itgam/Anxa3/Itgb2/Syk/Ptafr	8
GO:0003416	endochondral bone growth	13/1613	43/23210	4.27638e-06	5.13894e-05	3.09738e-05	Col6a3/Col6a1/Matn4/Anxa2/Thbs1/Bnc2/Col14a1/Stc1/Col6a2/Tgfbr2/Col27a1/Vit/Coch	13
GO:1903792	negative regulation of anion transport	12/1613	37/23210	4.40028e-06	5.2766e-05	3.18036e-05	Agtr2/Grm7/Thbs1/Rgs4/Trh/Rgs2/Acsl4/Hrh3/Hrh2/Prkg2/Osr1/Prkg1	12
GO:0010830	regulation of myotube differentiation	16/1613	63/23210	4.41551e-06	5.28365e-05	3.1846e-05	Ccn3/Hdac9/Myog/Ripor2/Sik1/Csrp3/Lmod3/Shox2/Nfatc2/Cd53/Mmp14/Nkx2-5/Bdnf/Actn3/Cav3/Trim72	16
GO:0033275	actin-myosin filament sliding	7/1613	12/23210	4.48526e-06	5.35576e-05	3.22807e-05	Myh8/Myh7/Tnnt2/Tnnc1/Actc1/Myh6/Myl6b	7
GO:0045665	negative regulation of neuron differentiation	39/1613	260/23210	4.52682e-06	5.39398e-05	3.25111e-05	Slit1/Slit2/Ngef/Nrp1/Epha4/Dab2/Bmp7/Asap1/Pou4f2/Nr2e1/Bcl11a/Gfap/Jag1/Xylt1/D130043K22Rik/Ngfr/Cit/Wnt5a/Sema4a/Sox21/Efemp1/Sema3c/Aspm/Casz1/Ednrb/Lgals1/Cspg4/Ctsz/Ascl1/Foxa2/Isl1/Sema3f/Notch3/Trpc5/Dlx2/Nkx2-2/Isl2/Ptger3/Sema3a	39
GO:0002761	regulation of myeloid leukocyte differentiation	24/1613	125/23210	4.72862e-06	5.62258e-05	3.38889e-05	Tal1/Pou4f1/Hoxa7/Trem2/Pou4f2/Csf1r/Cdk6/Tyrobp/C1qc/Lef1/Cartpt/Zfp36l1/Cd74/Ikzf1/Ccl3/Myc/Runx1/Hcls1/Rbp1/Kitl/Casp8/Ror2/Mafb/Fos	24
GO:0045667	regulation of osteoblast differentiation	26/1613	142/23210	4.83069e-06	5.73188e-05	3.45477e-05	Npnt/Smoc1/Dlk1/Sfrp2/Gdpd2/Igf1/Bmp7/Cdk6/Jag1/Mef2c/Rorb/Fbn2/Hand2/Wnt10b/Nell1/Bmp4/Wnt4/Wnt7b/Limd1/Runx2/Ccn1/Ahr/Fgf2/Twist1/Trpm4/Scube2	26
GO:0031349	positive regulation of defense response	50/1613	370/23210	4.89056e-06	5.79075e-05	3.49025e-05	Mmp2/Tnfrsf1a/Il33/Lpl/Trem2/Tac1/Zc3hav1/Mef2c/Traf3/Tspan6/Alpk1/Cck/Wnt5a/Fcer1g/Tlr2/Ctsc/Vav1/Fcgr3/Cd74/Nupr1/Tlr1/Cckbr/Ets1/Ctss/Ccl3/Crh/Coch/Cyba/Inava/Cd36/Havcr2/Pycard/Ankrd42/Mmp12/Tnip2/Colec12/Unc93b1/Fcgr1/Cd14/Pik3cg/Rsad2/Pik3ap1/Ulbp1/Smpdl3b/Wdfy1/Tlr7/Tlr4/Ptger3/Tlr13/Gpsm3	50
GO:0031098	stress-activated protein kinase signaling cascade	42/1613	290/23210	4.9094e-06	5.8009e-05	3.49637e-05	Eda2r/Fzd10/Tnfrsf19/Epha4/Ankrd6/Sfrp2/Dab2/Map3k20/Oprk1/Magi3/Sash1/Samd5/Pak6/Wnt5a/Tgfb2/Pbk/Hand2/Tpd52l1/Dusp22/Zfp36l1/Pak3/Hgf/Wnt7b/Fgd2/Inava/Mdfic/Pycard/Nrk/Cav3/Klhl31/Serpinf2/Met/Syk/Casr/Ror2/Mecom/Tlr4/Tnxb/Foxm1/Fgf15/Ncf1/Il1a	42
GO:0032963	collagen metabolic process	22/1613	109/23210	4.99283e-06	5.8749e-05	3.54097e-05	Mmp2/Mrc2/Col1a1/Adamts3/Cyp2j6/Ltbp1/Vsir/Col1a2/Bmp4/Emilin1/Ctss/P2rx7/Wnt4/P3h2/Mmp14/Tram2/Mkx/Mmp12/Serpinf2/Mmp17/Tnxb/Ctsk	22
GO:0042035	regulation of cytokine biosynthetic process	22/1613	109/23210	4.99283e-06	5.8749e-05	3.54097e-05	Trib2/Cx3cr1/Gata3/Thbs1/Tyrobp/Wnt5a/Tlr2/Fcgr3/Cd74/Tlr1/Foxj1/Ptprc/Ghsr/Klf4/Rnf128/Syk/Tlr7/Tlr4/Il1a/Ptafr/Hspb1/Prg4	22
GO:0032330	regulation of chondrocyte differentiation	14/1613	50/23210	5.04116e-06	5.90715e-05	3.56041e-05	Sox6/Adamts12/Loxl2/Anxa2/Tgfbr1/Efemp1/Bmp4/Shox2/Rflna/Six2/Runx2/Adamts7/Chadl/Trps1	14
GO:1900047	negative regulation of hemostasis	14/1613	50/23210	5.04116e-06	5.90715e-05	3.56041e-05	Pros1/Serpine2/Anxa2/Pdgfra/Thbs1/Thbd/Plau/Cd34/Tfpi/Pdgfa/Serpinf2/C1qtnf1/Ptger3/Prkg1	14
GO:0008406	gonad development	34/1613	214/23210	5.12376e-06	5.99151e-05	3.61125e-05	Mmp2/Gata3/Sfrp2/Adcyap1/Fst/Ccnd1/Pdgfra/Hoxa10/Vgf/Wnt5a/Tgfb2/Hoxa9/Tgfbr1/Nupr1/Bmp4/Aspm/Rbp4/Gata4/Foxc1/Wnt4/Icam1/Runx1/Gpr149/Dmrta1/Lrp2/Pgr/Cftr/Ahr/Kitl/Sox3/Lrrc6/Il1a/Sema3a/Osr1	34
GO:0031214	biomineral tissue development	28/1613	160/23210	5.27371e-06	6.15412e-05	3.70926e-05	Dlk1/Col1a1/Igf1/Bmp7/Adgrv1/Gpc3/Mef2c/Anxa2/Fzd9/Fbn2/Ptn/Col1a2/Wnt10b/Nell1/Bmp4/Rflna/P2rx7/Wnt4/Spp1/Lox/Actn3/Srgn/Ccn1/Twist1/Tcf7l2/Trpm4/Wnt6/Osr1	28
GO:0061045	negative regulation of wound healing	17/1613	71/23210	5.33579e-06	6.21372e-05	3.74519e-05	Pros1/Serpine2/Anxa2/Pdgfra/Cd109/Thbs1/Thbd/Plau/Cd34/Tfpi/Pdgfa/Wnt4/Fgf2/Serpinf2/C1qtnf1/Ptger3/Prkg1	17
GO:0061333	renal tubule morphogenesis	19/1613	86/23210	5.46283e-06	6.34857e-05	3.82646e-05	Npnt/Eya1/Gata3/Sall1/Ahi1/Agtr2/Gpc3/Mef2c/Cd44/Fat4/Bmp4/Six2/Wnt4/Myc/Irx2/Foxd1/Fgf2/Wnt6/Osr1	19
GO:0002763	positive regulation of myeloid leukocyte differentiation	16/1613	64/23210	5.51022e-06	6.3774e-05	3.84384e-05	Pou4f1/Trem2/Pou4f2/Csf1r/Tyrobp/Lef1/Zfp36l1/Cd74/Ikzf1/Ccl3/Runx1/Hcls1/Kitl/Casp8/Ror2/Fos	16
GO:2000736	regulation of stem cell differentiation	16/1613	64/23210	5.51022e-06	6.3774e-05	3.84384e-05	Sox6/Bmp7/Cdk6/Jag1/Lbh/Pdgfra/Tgfb2/Vsir/Ptn/Sema3c/Bmp4/Gata4/Foxc1/Gata6/Nkx2-5/Sp7	16
GO:0050919	negative chemotaxis	13/1613	44/23210	5.68511e-06	6.5484e-05	3.94691e-05	Slit1/Slit2/Nrp2/Robo1/Wnt5a/Sema4a/Sema3c/Pdgfa/Sema3f/Nrg3/Lrtm1/Robo3/Sema3a	13
GO:0045637	regulation of myeloid cell differentiation	34/1613	215/23210	5.68672e-06	6.5484e-05	3.94691e-05	Tal1/Pou4f1/Hoxa7/Meis2/Nckap1l/Trem2/Pou4f2/L3mbtl1/Csf1r/Cdk6/Jag1/Mef2c/Tyrobp/C1qc/Lef1/Hoxa9/Cartpt/Zfp36l1/Spi1/Cd74/Ikzf1/Ets1/Ccl3/Myc/Runx1/Hcls1/Csf3r/Lox/Rbp1/Kitl/Casp8/Ror2/Mafb/Fos	34
GO:0046620	regulation of organ growth	23/1613	118/23210	5.69275e-06	6.5484e-05	3.94691e-05	Myh6/Igf1/Wwc1/Mef2c/Rgs4/Akap6/Col14a1/Tgfbr1/Ccnb1/Rgs2/Rbp4/Cdk1/Gata4/Foxc1/Tgfbr2/Gata6/Nkx2-5/Cav3/Ahr/Sash3/Fgf2/Foxc2/Tcf7l2	23
GO:0007274	neuromuscular synaptic transmission	11/1613	32/23210	5.8192e-06	6.6667e-05	4.01821e-05	Chrna4/Chrna1/Chrna6/Rimbp2/Chrnd/Chrng/Chrnb3/Chrna3/Chrna5/Chrm1/Slc5a7	11
GO:0040036	regulation of fibroblast growth factor receptor signaling pathway	11/1613	32/23210	5.8192e-06	6.6667e-05	4.01821e-05	Gata3/Sulf2/Sulf1/Fgfrl1/Thbs1/Ngfr/Wnt5a/Smoc2/Wnt4/Runx2/Tcf7l2	11
GO:0051147	regulation of muscle cell differentiation	28/1613	161/23210	5.96682e-06	6.82198e-05	4.1118e-05	Igf2/Sox6/Ccn3/Igf1/Hdac9/Myog/Ripor2/Mef2c/Rgs4/Akap6/Sik1/Csrp3/Col14a1/Lmod3/Bmp4/Shox2/Rgs2/Nfatc2/Cd53/Mmp14/Prdm6/Olfm2/Nkx2-5/Bdnf/Actn3/Cav3/Trim72/Mylk3	28
GO:1904645	response to amyloid-beta	12/1613	38/23210	6.02568e-06	6.87536e-05	4.14397e-05	Mmp2/Epha4/Vcam1/Trem2/Igf1/Ngfr/Calcr/Icam1/Grm5/Chrna7/Cd36/Tlr4	12
GO:0010632	regulation of epithelial cell migration	35/1613	225/23210	6.07277e-06	6.90121e-05	4.15956e-05	Igf2/Slit2/Nrp1/Gata3/Tac1/Rreb1/Igf1/Bmper/Dcn/Hdac9/Nr2e1/Sash1/Mef2c/Thbs1/Wnt5a/Tgfb2/Amotl1/Adamts9/Sema4a/Stc1/Smoc2/Tacr1/Bmp4/Ets1/Tgfbr2/Prcp/Anxa3/Anxa1/Klf4/Fgf2/Met/Foxc2/Srpx2/Sema3a/Hspb1	35
GO:0050670	regulation of lymphocyte proliferation	35/1613	225/23210	6.07277e-06	6.90121e-05	4.15956e-05	Igf2/Vcam1/Cdkn2a/Nckap1l/Tac1/Igfbp2/Igf1/Ripor2/Mef2c/Cd44/Tyrobp/Vsir/Cd74/Tacr1/Bmp4/Pnp/Ptpn6/Nfatc2/Jak3/Tgfbr2/Foxj1/Ptprc/Spta1/Havcr2/Pycard/Lrrc32/Anxa1/Aif1/Ahr/Sash3/Tnfsf13b/Syk/Tlr4/Rac2/Rasal3	35
GO:0050819	negative regulation of coagulation	14/1613	51/23210	6.5066e-06	7.37937e-05	4.44776e-05	Pros1/Serpine2/Anxa2/Pdgfra/Thbs1/Thbd/Plau/Cd34/Tfpi/Pdgfa/Serpinf2/C1qtnf1/Ptger3/Prkg1	14
GO:0042471	ear morphogenesis	25/1613	136/23210	6.78984e-06	7.68517e-05	4.63207e-05	Eya1/Col11a1/Gata3/Sall1/Ripor2/Eya4/Slitrk6/Wnt5a/Tbx18/Pcdh15/Tmie/Six2/Prrx1/Myc/Dlx6/Celsr1/Gsc/Pou3f4/Tifab/Gbx2/Prrx2/Ror2/Mafb/Itga8/Osr1	25
GO:0033627	cell adhesion mediated by integrin	16/1613	65/23210	6.84139e-06	7.72803e-05	4.6579e-05	Npnt/Col16a1/Ccn3/Nckap1l/Tgfb2/Plau/Itga5/Ptpn6/Itga11/Cyp1b1/Icam1/Piezo1/P2ry12/Itgb2/Foxc2/Syk	16
GO:0007214	gamma-aminobutyric acid signaling pathway	10/1613	27/23210	7.2053e-06	8.12286e-05	4.89588e-05	Gabra5/Gabrg3/Gabra3/Gabrq/Gabre/Gabrg1/Htr4/Gabrb1/Bdnf/Gabra2	10
GO:0030500	regulation of bone mineralization	18/1613	80/23210	7.30359e-06	8.20093e-05	4.94293e-05	Bmp7/Adgrv1/Mef2c/Fzd9/Fbn2/Ptn/Wnt10b/Nell1/Bmp4/Rflna/P2rx7/Wnt4/Actn3/Srgn/Ccn1/Twist1/Trpm4/Osr1	18
GO:0072078	nephron tubule morphogenesis	18/1613	80/23210	7.30359e-06	8.20093e-05	4.94293e-05	Npnt/Eya1/Gata3/Sall1/Ahi1/Agtr2/Gpc3/Cd44/Fat4/Bmp4/Six2/Wnt4/Myc/Irx2/Foxd1/Fgf2/Wnt6/Osr1	18
GO:0001820	serotonin secretion	8/1613	17/23210	7.36558e-06	8.20529e-05	4.94556e-05	Htr1b/Htr7/Htr1a/Fcer1g/Fcgr3/Crh/Hrh3/Syk	8
GO:0003422	growth plate cartilage morphogenesis	8/1613	17/23210	7.36558e-06	8.20529e-05	4.94556e-05	Col6a3/Col6a1/Matn4/Col14a1/Stc1/Col6a2/Vit/Coch	8
GO:0048739	cardiac muscle fiber development	8/1613	17/23210	7.36558e-06	8.20529e-05	4.94556e-05	Ttn/Myh6/Myom2/Myom3/Myom1/Bmp4/Sgcd/Myo18b	8
GO:0060973	cell migration involved in heart development	8/1613	17/23210	7.36558e-06	8.20529e-05	4.94556e-05	Nrp1/Pitx2/Bmp7/Bves/Hand2/Sema3c/Bmp4/Twist1	8
GO:0032944	regulation of mononuclear cell proliferation	35/1613	227/23210	7.41632e-06	8.24554e-05	4.96982e-05	Igf2/Vcam1/Cdkn2a/Nckap1l/Tac1/Igfbp2/Igf1/Ripor2/Mef2c/Cd44/Tyrobp/Vsir/Cd74/Tacr1/Bmp4/Pnp/Ptpn6/Nfatc2/Jak3/Tgfbr2/Foxj1/Ptprc/Spta1/Havcr2/Pycard/Lrrc32/Anxa1/Aif1/Ahr/Sash3/Tnfsf13b/Syk/Tlr4/Rac2/Rasal3	35
GO:0045137	development of primary sexual characteristics	34/1613	218/23210	7.73476e-06	8.5827e-05	5.17304e-05	Mmp2/Gata3/Sfrp2/Adcyap1/Fst/Ccnd1/Pdgfra/Hoxa10/Vgf/Wnt5a/Tgfb2/Hoxa9/Tgfbr1/Nupr1/Bmp4/Aspm/Rbp4/Gata4/Foxc1/Wnt4/Icam1/Runx1/Gpr149/Dmrta1/Lrp2/Pgr/Cftr/Ahr/Kitl/Sox3/Lrrc6/Il1a/Sema3a/Osr1	34
GO:1903035	negative regulation of response to wounding	19/1613	88/23210	7.80077e-06	8.63897e-05	5.20695e-05	Pros1/Epha4/Serpine2/Anxa2/Pdgfra/Cd109/Thbs1/Xylt1/Thbd/Plau/Cd34/Tfpi/Pdgfa/Wnt4/Fgf2/Serpinf2/C1qtnf1/Ptger3/Prkg1	19
GO:0003418	growth plate cartilage chondrocyte differentiation	9/1613	22/23210	8.01861e-06	8.81376e-05	5.3123e-05	Col6a3/Col6a1/Matn4/Col14a1/Col6a2/Tgfbr2/Col27a1/Vit/Coch	9
GO:0003433	chondrocyte development involved in endochondral bone morphogenesis	9/1613	22/23210	8.01861e-06	8.81376e-05	5.3123e-05	Col6a3/Col6a1/Matn4/Col14a1/Col6a2/Tgfbr2/Col27a1/Vit/Coch	9
GO:0032098	regulation of appetite	9/1613	22/23210	8.01861e-06	8.81376e-05	5.3123e-05	Htr2c/Cck/Cartpt/Htr4/Oprm1/Slc22a3/Ghsr/Sctr/Nucb2	9
GO:0019722	calcium-mediated signaling	33/1613	209/23210	8.02102e-06	8.81376e-05	5.3123e-05	Hap1/Cx3cr1/Vcam1/Trem2/Igf1/Lmcd1/Tenm2/Cdh13/Jph2/Tox3/Myoz2/Tmem100/Akap6/Nr5a2/Trdn/Akap5/Ednrb/Nfatc2/Casq1/Fhl2/Ptprc/Grm5/P2ry12/Actn3/Ptgfr/P2ry6/Avpr1a/Ccl4/Syk/Cxcr4/Sgcd/Trpm4/Dmd	33
GO:0042136	neurotransmitter biosynthetic process	21/1613	104/23210	8.07252e-06	8.85313e-05	5.33603e-05	Cx3cr1/Igf1/Ass1/Moxd1/Gad2/Ddc/Tlr2/Cd34/Cyp1b1/Icam1/Ptgis/Th/Oprm1/Chrna7/Cd36/Klf4/Slc5a7/Aif1/Itgb2/Ulbp1/Tlr4	21
GO:1902476	chloride transmembrane transport	12/1613	39/23210	8.15522e-06	8.92102e-05	5.37695e-05	Gabra5/Gabrg3/Gabra3/Gabre/Slc12a7/Gabrg1/Ano1/Gabrb1/Cftr/Gabra2/Glra3/Casr	12
GO:0010543	regulation of platelet activation	11/1613	33/23210	8.18181e-06	8.92102e-05	5.37695e-05	Serpine2/Pdgfra/Fcer1g/Pdpn/Pdgfa/Plek/C1qtnf1/Syk/Tlr4/Ptger3/Prkg1	11
GO:0060740	prostate gland epithelium morphogenesis	11/1613	33/23210	8.18181e-06	8.92102e-05	5.37695e-05	Mmp2/Sulf1/Igf1/Bmp7/Hoxa13/Cd44/Wnt5a/Hoxb13/Bmp4/Hoxd13/Foxa1	11
GO:0070663	regulation of leukocyte proliferation	36/1613	238/23210	8.57958e-06	9.33669e-05	5.62749e-05	Igf2/Vcam1/Cdkn2a/Nckap1l/Tac1/Igfbp2/Igf1/Ripor2/Mef2c/Cd44/Tyrobp/Vsir/Cd74/Tacr1/Bmp4/Pnp/Ptpn6/Nfatc2/Jak3/Tgfbr2/Foxj1/Ptprc/Spta1/Havcr2/Pycard/Lrrc32/Anxa1/Aif1/Ahr/Sash3/Kitl/Tnfsf13b/Syk/Tlr4/Rac2/Rasal3	36
GO:0010524	positive regulation of calcium ion transport into cytosol	15/1613	59/23210	8.61892e-06	9.3435e-05	5.63159e-05	Hap1/Cx3cl1/Jph2/Akap6/Calcr/Trdn/Bmp4/Akap5/Casq1/P2rx7/Ntsr1/Aplnr/Npsr1/Gpr39/P2ry6	15
GO:0015872	dopamine transport	15/1613	59/23210	8.61892e-06	9.3435e-05	5.63159e-05	Chrna4/Htr1b/Oprk1/Htr2a/Chrna6/Sncg/Drd2/Slc6a3/Syt15/Slc22a3/Entpd1/Syt17/Mapk15/Npy2r/Chrm5	15
GO:0042089	cytokine biosynthetic process	23/1613	121/23210	8.81189e-06	9.5344e-05	5.74665e-05	Trib2/Cx3cr1/Gata3/Thbs1/Tyrobp/Wnt5a/Tlr2/Fcgr3/Cd74/Tlr1/Foxj1/Ptprc/Ghsr/Pcsk5/Klf4/Rnf128/Syk/Tlr7/Tlr4/Il1a/Ptafr/Hspb1/Prg4	23
GO:1901214	regulation of neuron death	49/1613	368/23210	9.11022e-06	9.8248e-05	5.92169e-05	Nrp1/Pou4f1/Cx3cr1/Slc7a11/Tnfrsf1a/Pmaip1/Gabra5/Gata3/Kcnb1/Cx3cl1/Igf1/Grm7/Mef2c/C1qa/Ppp2r2b/Sncg/Tyrobp/Fzd9/Foxb1/Dcc/Ngfr/Tox3/Wnt5a/Tgfb2/Ncoa7/Egln3/En1/Slc30a10/Cd34/Ghr/Hrk/Nes/Glp1r/Ccl3/Pak3/Ctsz/Ascl1/Ndnf/Isl1/Agrn/Chrna7/Birc5/Bdnf/Vstm2l/Crlf1/Casp8/Itga1/Tlr4/Fos	49
GO:0007213	G protein-coupled acetylcholine receptor signaling pathway	7/1613	13/23210	9.13247e-06	9.8248e-05	5.92169e-05	Chrm2/Rgs10/Chrm1/Chrm3/Oprm1/Hrh3/Chrm5	7
GO:0030240	skeletal muscle thin filament assembly	7/1613	13/23210	9.13247e-06	9.8248e-05	5.92169e-05	Acta1/Ttn/Actc1/Myom2/Myom3/Myom1/Lmod3	7
GO:0090101	negative regulation of transmembrane receptor protein serine/threonine kinase signaling pathway	22/1613	113/23210	9.19839e-06	9.8769e-05	5.95309e-05	Igsf1/Peg10/Sfrp2/Ccn3/Bmper/Fst/Ltbp1/Grem2/Vwc2l/Cd109/Hjv/Fbn2/Wnt5a/Adamtsl2/Emilin1/Cav2/Lrp2/Onecut1/Tcf7l2/Chrdl1/Vwc2/Onecut2	22
GO:0007229	integrin-mediated signaling pathway	19/1613	89/23210	9.2785e-06	9.94402e-05	5.99354e-05	Nrp1/Col3a1/Dab2/Itga9/Itgax/Tyrobp/Fyb/Fcer1g/Vav1/Ptn/Itga5/Itga11/Pcsk5/Plek/Itgb2/Itga2b/Syk/Itga1/Itga8	19
GO:0043266	regulation of potassium ion transport	21/1613	105/23210	9.43746e-06	0.000100952	6.08468e-05	Actn2/Trem2/Adcyap1/Oprk1/Neto1/Htr2a/Kcnc2/Rgs4/Drd2/Akap6/Kcne1l/Kcng1/Akap5/Kcne4/Agrn/Kcnj2/Cav3/Edn3/Ptger3/Prkg1/Rnf207	21
GO:0030072	peptide hormone secretion	40/1613	278/23210	9.57366e-06	0.000102038	6.15014e-05	Ildr2/Nnat/Kcnb1/Ccn3/Baiap3/Epha5/Htr2c/Adcyap1/Crhbp/Slc18a2/Nkx6-1/Vgf/Drd2/Trh/Efna5/Mc4r/Cartpt/Lepr/Adra2a/Ptprv/Cckbr/Rbp4/Glp1r/Crh/Foxa2/Isl1/Ano1/Ghsr/Birc5/Anxa1/Cftr/Gpr39/Rab8b/Nucb2/Casr/Cplx3/Tcf7l2/Trpm4/Edn3/Ptger3	40
GO:0009100	glycoprotein metabolic process	46/1613	338/23210	9.57512e-06	0.000102038	6.15014e-05	Cst3/Hs3st3b1/Bgn/Col11a1/Sulf2/Sulf1/Igf1/Dcn/Adamts12/St3gal1/Hs3st4/Galntl6/Itm2a/Gxylt2/Xylt1/Tmtc1/Acan/St6gal2/Egflam/B3gat1/Hs6st2/St6galnac5/Ggta1/Csgalnact1/Galnt10/St8sia6/Necab2/Jak3/Dsel/Ndnf/Poglut3/Mgat4c/St8sia4/Ramp1/Hs3st2/C1galt1/Dse/Hs3st3a1/Mmp12/Ndst4/Soat1/Extl1/Mfng/Gfpt2/Nccrp1/Tcf7l2	46
GO:0072593	reactive oxygen species metabolic process	41/1613	288/23210	9.68501e-06	0.000103015	6.209e-05	Pxdn/Cx3cr1/Igf1/Ass1/Sh3pxd2a/Thbs1/Pid1/Tyrobp/Ngfr/Gpx3/Tlr2/Vav1/Plau/Slc30a10/Cd34/Itgam/Sh3pxd2b/Cyp1b1/P2rx7/Tgfbr2/Prcp/Icam1/Ptgis/Tafa4/Cyba/Oprm1/Inava/Cd36/Klf4/Ccn1/Aif1/Itgb2/Met/Ulbp1/Syk/Fbln5/Pon3/Tlr4/Foxm1/Ncf1/Hba-a1	41
GO:0150063	visual system development	52/1613	400/23210	9.75551e-06	0.00010357	6.24244e-05	Tenm3/Cdkn1c/Smoc1/Cacna1s/Nrp1/Bcl11b/Shroom2/Gata3/Pitx2/Meis2/Ahi1/Lhx2/Bmp7/Pou4f2/Nhs/Rcn1/Nr2e1/Col5a2/Aldh1a2/Jag1/C1qa/Vax2/Sdk2/Pdgfra/Rorb/Slitrk6/Tgfb2/Tspan12/Tgfbr1/Ptn/Ikzf1/Bmp4/Sh3pxd2b/Casz1/Rbp4/Cyp1b1/Foxc1/Tgfbr2/Miat/Th/P2ry12/Bdnf/Klf4/Ahr/Fgf2/Vsx2/Twist1/Dlx2/Rpgrip1l/Foxc2/Chrdl1/Foxp2	52
GO:0021772	olfactory bulb development	13/1613	46/23210	9.77741e-06	0.000103608	6.24472e-05	Slit1/Slit2/Sall1/Lhx2/Robo1/Nr2e1/Csf1r/Sall3/Crtac1/Wnt5a/Dlx2/Rpgrip1l/Sema3a	13
GO:0007586	digestion	23/1613	122/23210	1.0154e-05	0.000107397	6.47312e-05	Tac1/Oprk1/Oxtr/Npr3/Cck/Tacr1/Cckbr/Chrm1/Rbp4/Crh/Chrm3/Inava/Ghsr/Cd36/Tifab/Asah2/Gpr39/Hrh2/Chrm5/Tlr4/Ptger3/Slc26a7/Cyp39a1	23
GO:0045787	positive regulation of cell cycle	47/1613	349/23210	1.01959e-05	0.000107638	6.48766e-05	Ccnd2/Igf2/Tal1/Pou4f1/Cdkn2a/Meis2/Igf1/Hoxa13/Nr2e1/Myog/Ripor2/Ccnd1/Psrc1/Fzd9/Lef1/Cit/Wnt5a/Tgfb2/Drd2/Smoc2/Wnt10b/Ccnb1/Ptprv/Cdk1/Gata4/Wnt4/Myc/Ascl1/Gata6/Birc5/Cenpe/Anxa1/Aurkb/Mapk15/Aif1/Met/Ndc80/E2f8/Rxfp3/Foxa1/Kif20b/Edn3/Shb/Il1a/Ect2/Kif23/Plk4	47
GO:0048521	negative regulation of behavior	10/1613	28/23210	1.0511e-05	0.000110757	6.67566e-05	Htr7/Cck/Drd2/Trh/Mc4r/Lepr/Npsr1/Ghsr/Npy2r/Ptger3	10
GO:0072088	nephron epithelium morphogenesis	18/1613	82/23210	1.05329e-05	0.000110782	6.67712e-05	Npnt/Eya1/Gata3/Sall1/Ahi1/Agtr2/Gpc3/Cd44/Fat4/Bmp4/Six2/Wnt4/Myc/Irx2/Foxd1/Fgf2/Wnt6/Osr1	18
GO:0051932	synaptic transmission, GABAergic	14/1613	53/23210	1.06103e-05	0.000111389	6.71371e-05	Hap1/Gabra5/Gabrg3/Htr1b/Tac1/Oxtr/Gabra3/Drd2/Tacr1/Cckbr/Gabre/Gabrg1/Bdnf/Gabra2	14
GO:0048015	phosphatidylinositol-mediated signaling	27/1613	157/23210	1.07502e-05	0.000112529	6.78243e-05	Serpine2/Gata3/Plcg2/Igf1/Dcn/Npr3/Htr2a/Csf1r/Pdgfra/Tgfb2/Ptpn13/Zfp36l1/Plch1/Ptpn6/Obscn/Pdgfa/Hgf/Hcls1/Pik3c2g/Klf4/Pik3cg/Twist1/Pld2/Pik3ap1/Ncf1/Cep55/Ptafr	27
GO:0045744	negative regulation of G protein-coupled receptor signaling pathway	15/1613	60/23210	1.07588e-05	0.000112529	6.78243e-05	Htr1b/Rgs4/Drd2/Rgs2/Necab2/Aplnr/Oprm1/Grm5/Mrap2/Plek/Pld2/Rpgrip1l/Met/Ptger3/Sstr4	15
GO:0017156	calcium ion regulated exocytosis	29/1613	175/23210	1.0835e-05	0.000113117	6.81786e-05	Chrna4/Kcnb1/Htr1b/Cacna1h/Baiap3/Htr7/Doc2a/Grm7/Htr2a/Chrna6/Htr1a/Grm8/Drd2/Erc2/Chrnb3/Cspg5/Adra2a/Chrm2/Chrna3/Chrna5/Syt15/P2rx7/Stx2/Nr3c2/Syt17/Chrna7/Glra3/P2ry1/Cplx3	29
GO:0048741	skeletal muscle fiber development	12/1613	40/23210	1.09164e-05	0.000113547	6.84379e-05	Acta1/Klhl41/Cacna1s/Hdac9/Myog/Ripor2/Ryr1/Lmod3/Wnt10b/Shox2/Cav2/Actn3	12
GO:0110111	negative regulation of animal organ morphogenesis	12/1613	40/23210	1.09164e-05	0.000113547	6.84379e-05	Gata3/Cdkn2a/Sall1/Sulf1/Bmp7/Wnt5a/Tgfb2/Bmp4/Casz1/Foxc1/Foxc2/Tnfrsf11b	12
GO:0060512	prostate gland morphogenesis	11/1613	34/23210	1.13373e-05	0.000117492	7.0816e-05	Mmp2/Sulf1/Igf1/Bmp7/Hoxa13/Cd44/Wnt5a/Hoxb13/Bmp4/Hoxd13/Foxa1	11
GO:0071634	regulation of transforming growth factor beta production	11/1613	34/23210	1.13373e-05	0.000117492	7.0816e-05	Cx3cl1/Ltbp1/Thbs1/Tyrobp/Tgfb2/Cd34/Lum/Gata6/Lrrc32/Serpinf2/Met	11
GO:0072089	stem cell proliferation	25/1613	140/23210	1.15015e-05	0.000118976	7.171e-05	Cx3cr1/Sfrp2/Cx3cl1/Nr2e1/Dmrta2/Fzd9/Lef1/Tafa1/Wnt5a/Drd2/Otp/Ptn/Zfp36l1/Cd34/Wnt10b/Bmp4/Aspm/Six2/Ascl1/Ptprc/Bdnf/Kitl/Mecom/Shb/Prg4	25
GO:0000187	activation of MAPK activity	22/1613	115/23210	1.23263e-05	0.000127274	7.67116e-05	Alk/Dab2/Igf1/Map3k20/Thbs1/Wnt5a/Cd74/Ghr/P2rx7/Cspg4/Hgf/Wnt7b/Ptprc/Inava/Chrna7/Mdfic/Gpr39/Met/Syk/Itga1/Tlr4/C1qtnf2	22
GO:0003197	endocardial cushion development	13/1613	47/23210	1.26605e-05	0.000130486	7.86478e-05	Heyl/Bmp7/Robo1/Jag1/Thbs1/Tgfb2/Tmem100/Tgfbr1/Bmp4/Gata4/Tgfbr2/Isl1/Twist1	13
GO:0030073	insulin secretion	34/1613	223/23210	1.27019e-05	0.000130674	7.8761e-05	Ildr2/Nnat/Kcnb1/Ccn3/Baiap3/Epha5/Adcyap1/Slc18a2/Nkx6-1/Vgf/Drd2/Trh/Efna5/Mc4r/Cartpt/Lepr/Adra2a/Ptprv/Rbp4/Glp1r/Crh/Foxa2/Isl1/Ano1/Ghsr/Birc5/Anxa1/Cftr/Gpr39/Casr/Cplx3/Tcf7l2/Trpm4/Ptger3	34
GO:0003014	renal system process	21/1613	107/23210	1.28091e-05	0.000131299	7.91375e-05	Sulf2/Maged2/Tac1/Htr7/Sulf1/Slc22a6/Agtr2/Npr3/Drd2/Stc1/Tacr1/Ptpro/Bmp4/Chrna3/Ednrb/Cyba/Sctr/Serpinf2/Avpr1a/Ptger3/Anpep	21
GO:0014896	muscle hypertrophy	21/1613	107/23210	1.28091e-05	0.000131299	7.91375e-05	Myh7/Ttn/Tnfrsf1a/Myh6/Igf1/Lmcd1/Agtr2/Mef2c/Rgs4/Akap6/Csrp3/Col14a1/Mymk/Hand2/Adra1b/Rgs2/Gata4/Gata6/Cyba/Cav3/Prkg1	21
GO:0045639	positive regulation of myeloid cell differentiation	20/1613	99/23210	1.30611e-05	0.00013364	8.05487e-05	Tal1/Pou4f1/Nckap1l/Trem2/Pou4f2/Csf1r/Jag1/Tyrobp/Lef1/Zfp36l1/Cd74/Ikzf1/Ets1/Ccl3/Runx1/Hcls1/Kitl/Casp8/Ror2/Fos	20
GO:1905207	regulation of cardiocyte differentiation	15/1613	61/23210	1.33572e-05	0.000136422	8.22257e-05	Sox6/Igf1/Bmp7/Mef2c/Rgs4/Tgfb2/Akap6/Col14a1/Sema3c/Bmp4/Rgs2/Gata4/Gata6/Nkx2-5/Cav3	15
GO:0006865	amino acid transport	26/1613	150/23210	1.34531e-05	0.000137154	8.26665e-05	Slc7a11/Slc25a18/Htr2c/Slc7a3/Slc13a3/Grm7/Cck/Rgs4/Trh/Slc6a7/Rgs2/P2rx7/Myc/Ntsr1/Slc38a4/Slc36a2/Slc11a1/Bdnf/Trpc4/Hrh3/Slc6a20a/Slc7a7/Avpr1a/Slc38a5/Osr1/Prkg1	26
GO:0070997	neuron death	52/1613	405/23210	1.38311e-05	0.000140753	8.4836e-05	Nrp1/Pou4f1/Cx3cr1/Slc7a11/Tnfrsf1a/Pmaip1/Gabra5/Gata3/Kcnb1/Cx3cl1/Igf1/Grm7/Mef2c/C1qa/Ppp2r2b/Sncg/Tyrobp/Fzd9/Foxb1/Dcc/Ngfr/Cit/Tox3/Wnt5a/Tgfb2/Ncoa7/Egln3/En1/Plau/Slc30a10/Cd34/Ghr/Hrk/Nes/Glp1r/Ccl3/Pak3/Ctsz/Ascl1/Ndnf/Isl1/Agrn/Chrna7/Birc5/Bdnf/Vstm2l/Casp7/Crlf1/Casp8/Itga1/Tlr4/Fos	52
GO:0048844	artery morphogenesis	17/1613	76/23210	1.41321e-05	0.000143558	8.65264e-05	Nrp1/Col3a1/Eya1/Hoxa13/Jag1/Mylk/Tgfb2/Adamts9/Hand2/Tgfbr1/Bmp4/Prrx1/Foxc1/Notch3/Lrp2/Foxc2/Prrx2	17
GO:0034763	negative regulation of transmembrane transport	24/1613	133/23210	1.4241e-05	0.000144404	8.70365e-05	Actn2/Grb10/Ahi1/Dysf/Thbs1/Pid1/Rgs4/Tgfb2/Drd2/Rhoq/Kcne1l/Trdn/Rgs2/Myc/Rrad/Ntsr1/Kcne4/Agrn/Cav3/Ahr/Twist1/Ptger3/Osr1/Sln	24
GO:0030098	lymphocyte differentiation	51/1613	395/23210	1.42965e-05	0.000144707	8.72189e-05	Bcl11b/Gata3/Cdkn2a/Nckap1l/Plcg2/Tox/Hdac9/Bcl11a/Cdk6/Cd44/Itm2a/Fzd9/Lef1/Fgl2/Fcer1g/Vsir/Vav1/Sema4a/Zfp36l1/Lepr/Spi1/Cd74/Pax1/Ikzf1/Bmp4/Pnp/Ptpn6/Jak3/Tgfbr2/Wnt4/Lgals1/Cd83/Dock2/Runx1/Mmp14/Foxj1/Ptprc/Runx2/Anxa1/Onecut1/Ahr/Ly9/Sash3/Rsad2/Runx3/Syk/Nfam1/Mfng/Mafb/Shb/Il1rl2	51
GO:0043588	skin development	41/1613	293/23210	1.47233e-05	0.000148761	8.96624e-05	Col3a1/Tnfrsf19/Bcl11b/Hoxa7/Ldb2/Col1a1/Lhx2/Slitrk5/Fras1/Fst/Col5a2/Cd109/Ngfr/Wnt5a/Tfap2c/Tgfb2/Ryr1/Sox21/Zfp36l1/Col1a2/Alx4/Wnt10b/Foxc1/Hoxc13/Pdgfa/Celsr1/Runx1/Pou3f1/Ptgs1/Anxa1/Palld/Barx2/Runx3/Trps1/Met/Grhl1/Alox8/Tcf7l2/Evpl/Krt1/Il1a	41
GO:0050870	positive regulation of T cell activation	30/1613	187/23210	1.48166e-05	0.000149316	8.9997e-05	Igf2/Vcam1/Gata3/Nckap1l/Igfbp2/Igf1/Vsir/Cd74/Ephb6/Ikzf1/Pnp/Jak3/Tgfbr2/Lgals1/Cd83/Dock8/Runx1/Ptprc/Spta1/Havcr2/Pycard/Anxa1/Aif1/Sash3/Runx3/Tnfsf13b/Syk/Shb/Rasal3/Il1rl2	30
GO:0050680	negative regulation of epithelial cell proliferation	25/1613	142/23210	1.48311e-05	0.000149316	8.9997e-05	Dlk1/Gata3/Cdkn2a/Sfrp2/Dab2/Sulf1/Robo1/Gpc3/Cdk6/Mef2c/Cd109/Thbs1/Ngfr/Wnt5a/Tgfb2/Tgfbr1/Ptn/Nupr1/Wnt10b/Bmp4/Cav2/Isl1/Nkx2-9/Runx3/Cdkn2b	25
GO:0060420	regulation of heart growth	18/1613	84/23210	1.49869e-05	0.000150615	9.07802e-05	Myh6/Igf1/Mef2c/Rgs4/Akap6/Col14a1/Tgfbr1/Ccnb1/Rgs2/Rbp4/Cdk1/Gata4/Tgfbr2/Gata6/Nkx2-5/Cav3/Ahr/Fgf2	18
GO:0003413	chondrocyte differentiation involved in endochondral bone morphogenesis	10/1613	29/23210	1.50456e-05	0.000150937	9.09741e-05	Col6a3/Col6a1/Matn4/Col14a1/Col6a2/Tgfbr2/Col27a1/Vit/Coch/Scube2	10
GO:0048017	inositol lipid-mediated signaling	27/1613	160/23210	1.53469e-05	0.000153591	9.25738e-05	Serpine2/Gata3/Plcg2/Igf1/Dcn/Npr3/Htr2a/Csf1r/Pdgfra/Tgfb2/Ptpn13/Zfp36l1/Plch1/Ptpn6/Obscn/Pdgfa/Hgf/Hcls1/Pik3c2g/Klf4/Pik3cg/Twist1/Pld2/Pik3ap1/Ncf1/Cep55/Ptafr	27
GO:0042107	cytokine metabolic process	23/1613	125/23210	1.53646e-05	0.000153591	9.25738e-05	Trib2/Cx3cr1/Gata3/Thbs1/Tyrobp/Wnt5a/Tlr2/Fcgr3/Cd74/Tlr1/Foxj1/Ptprc/Ghsr/Pcsk5/Klf4/Rnf128/Syk/Tlr7/Tlr4/Il1a/Ptafr/Hspb1/Prg4	23
GO:0009954	proximal/distal pattern formation	11/1613	35/23210	1.54987e-05	0.000153889	9.27532e-05	Hoxc10/Hoxd9/Aldh1a2/Hoxa10/Hoxa9/En1/Sp8/Irx2/Hoxd10/Dlx2/Osr1	11
GO:0030201	heparan sulfate proteoglycan metabolic process	11/1613	35/23210	1.54987e-05	0.000153889	9.27532e-05	Hs3st3b1/Sulf2/Sulf1/Hs3st4/Xylt1/Hs6st2/Hs3st2/Hs3st3a1/Ndst4/Extl1/Tcf7l2	11
GO:0032733	positive regulation of interleukin-10 production	11/1613	35/23210	1.54987e-05	0.000153889	9.27532e-05	Trem2/Fcer1g/Tlr2/Cd34/Cd83/Hgf/Inava/Pycard/Sash3/Syk/Tlr4	11
GO:0006949	syncytium formation	16/1613	69/23210	1.55033e-05	0.000153889	9.27532e-05	Cacna1s/Pitx2/Trem2/Myog/Ripor2/Ccng1/Sh3pxd2a/Cd44/Cd109/Tyrobp/Mymk/Ptgfrn/Nfatc2/Cd53/Ntn3/Cav3	16
GO:0021988	olfactory lobe development	13/1613	48/23210	1.62646e-05	0.000160599	9.67977e-05	Slit1/Slit2/Sall1/Lhx2/Robo1/Nr2e1/Csf1r/Sall3/Crtac1/Wnt5a/Dlx2/Rpgrip1l/Sema3a	13
GO:0032731	positive regulation of interleukin-1 beta production	13/1613	48/23210	1.62646e-05	0.000160599	9.67977e-05	Lpl/Tyrobp/Wnt5a/Tlr2/Naip5/P2rx7/Ccl3/Isl1/Inava/Pycard/Casp8/Tlr4/Hspb1	13
GO:0042755	eating behavior	13/1613	48/23210	1.62646e-05	0.000160599	9.67977e-05	Oprk1/Oxtr/Cck/Trh/Lepr/Tacr1/Th/Oprm1/Npsr1/Ghsr/Cd36/P2ry1/Hrh3	13
GO:0046330	positive regulation of JNK cascade	25/1613	143/23210	1.6804e-05	0.000165636	9.98332e-05	Eda2r/Fzd10/Tnfrsf19/Epha4/Ankrd6/Dab2/Map3k20/Magi3/Sash1/Samd5/Wnt5a/Tpd52l1/Dusp22/Wnt7b/Fgd2/Mdfic/Pycard/Nrk/Serpinf2/Syk/Ror2/Tlr4/Fgf15/Ncf1/Il1a	25
GO:0030166	proteoglycan biosynthetic process	14/1613	55/23210	1.68511e-05	0.00016581	9.99387e-05	Hs3st3b1/Igf1/Hs3st4/Xylt1/Acan/B3gat1/Hs6st2/Csgalnact1/Hs3st2/Dse/Hs3st3a1/Ndst4/Extl1/Tcf7l2	14
GO:0007194	negative regulation of adenylate cyclase activity	7/1613	14/23210	1.71655e-05	0.000168025	0.000101274	Adgrv1/Npr3/Drd2/Akap6/Akap5/P2ry13/Hrh3	7
GO:0014866	skeletal myofibril assembly	7/1613	14/23210	1.71655e-05	0.000168025	0.000101274	Acta1/Ttn/Actc1/Myom2/Myom3/Myom1/Lmod3	7
GO:0061308	cardiac neural crest cell development involved in heart development	7/1613	14/23210	1.71655e-05	0.000168025	0.000101274	Pitx2/Bmp7/Jag1/Hand2/Sema3c/Bmp4/Twist1	7
GO:0009582	detection of abiotic stimulus	23/1613	126/23210	1.7576e-05	0.000171746	0.000103516	Ttn/Serpine2/Col11a1/Htr7/Igf1/Adgrv1/Htr2a/Grm8/Ngfr/Csrp3/Pcdh15/Opn3/Rbp4/Myc/Piezo1/Gpr88/Ntsr1/Ano1/Gucy2f/Cav3/Cxcr4/Tlr4/Scn1a	23
GO:0002275	myeloid cell activation involved in immune response	18/1613	85/23210	1.77909e-05	0.000173469	0.000104554	Cx3cr1/Il33/Trem2/Dysf/Tyrobp/Fcer1g/Myo1f/Itgam/Anxa3/Dock2/Havcr2/Pycard/Cd84/Pld2/Itgb2/Syk/Rac2/Ptafr	18
GO:2000300	regulation of synaptic vesicle exocytosis	20/1613	101/23210	1.78137e-05	0.000173469	0.000104554	Chrna4/Htr1b/Htr7/Grm7/Htr2a/Chrna6/Htr1a/Grm8/Drd2/Chrnb3/Cspg5/Adra2a/Chrm2/Chrna3/Chrna5/Nr3c2/Chrna7/Glra3/P2ry1/Cplx3	20
GO:0030049	muscle filament sliding	6/1613	10/23210	1.83702e-05	0.000177967	0.000107266	Myh8/Myh7/Tnnt2/Tnnc1/Myh6/Myl6b	6
GO:0060710	chorio-allantoic fusion	6/1613	10/23210	1.83702e-05	0.000177967	0.000107266	Vcam1/Bmp7/Lef1/Zfp36l1/Wnt7b/Ccn1	6
GO:0060907	positive regulation of macrophage cytokine production	6/1613	10/23210	1.83702e-05	0.000177967	0.000107266	Wnt5a/Tlr2/Cd74/Spon2/Cd36/Tlr4	6
GO:0051271	negative regulation of cellular component movement	43/1613	316/23210	1.85014e-05	0.000178932	0.000107847	Slit1/Padi2/Slit2/Nrp1/Col3a1/Cx3cr1/Gata3/Il33/Hoxa7/Sfrp2/Ccn3/Cx3cl1/Sulf1/Robo1/Dcn/Ripor2/Jag1/Mef2c/Thbs1/Acan/Wnt5a/Drd2/Adamts9/Sema4a/Stc1/Dusp22/Ptn/Sema3c/Arhgdib/Cd74/Emilin1/Podn/Cyp1b1/Wnt4/Sema3f/Nrg3/Klf4/Mapk15/Aif1/Pip5kl1/Fgf2/Sema3a/Prkg1	43
GO:1902742	apoptotic process involved in development	12/1613	42/23210	1.89723e-05	0.000183172	0.000110403	Tnfrsf1a/Cdkn2a/Bmp7/Lef1/Tgfb2/Hand2/Spi1/Foxc1/Wnt7b/Nkx2-5/Ccn1/Foxc2	12
GO:0007613	memory	25/1613	144/23210	1.90116e-05	0.000183238	0.000110443	Ccnd2/Igf2/Cx3cr1/Tafa2/Tac1/Htr7/Igf1/Neto1/Grm7/Oxtr/Htr2a/Pak6/Cck/Drd2/Ptn/Tacr1/Itga5/Glp1r/Th/Ptgs1/Chrna7/Bdnf/Hrh3/Hrh2/Itga8	25
GO:0019882	antigen processing and presentation	21/1613	110/23210	1.99182e-05	0.000191649	0.000115512	Trem2/Thbs1/Fgl2/Fcer1g/Mr1/Fcgr3/Cd74/Cd68/Ctss/Icam1/March1/Ctse/Slc11a1/Pycard/H2-DMb1/Unc93b1/Fcgr1/Rab8b/H2-Q2/H2-Q1/Rab32	21
GO:0009581	detection of external stimulus	23/1613	127/23210	2.00707e-05	0.000192788	0.000116199	Ttn/Serpine2/Col11a1/Htr7/Igf1/Adgrv1/Htr2a/Grm8/Ngfr/Csrp3/Pcdh15/Opn3/Rbp4/Myc/Piezo1/Gpr88/Ntsr1/Ano1/Gucy2f/Cav3/Cxcr4/Tlr4/Scn1a	23
GO:0002495	antigen processing and presentation of peptide antigen via MHC class II	8/1613	19/23210	2.01912e-05	0.000193288	0.0001165	Trem2/Fcer1g/Cd74/March1/Ctse/Pycard/H2-DMb1/Unc93b1	8
GO:0003215	cardiac right ventricle morphogenesis	8/1613	19/23210	2.01912e-05	0.000193288	0.0001165	Gata3/Jag1/Tgfb2/Hand2/Sema3c/Gata4/Isl1/Nkx2-5	8
GO:0010522	regulation of calcium ion transport into cytosol	20/1613	102/23210	2.07283e-05	0.00019752	0.000119051	Hap1/Cx3cl1/Jph2/Tgfb2/Akap6/Calcr/Trdn/Bmp4/Akap5/Ptpn6/Casq1/P2rx7/Ntsr1/Aplnr/Cyba/Npsr1/Nol3/Gpr39/P2ry6/Dmd	20
GO:0014888	striated muscle adaptation	13/1613	49/23210	2.07382e-05	0.00019752	0.000119051	Myh7/Tnnt1/Cacna1s/Tnnc1/Myh6/Myog/Mef2c/Myoz2/Tnni1/Mymk/Gata4/Gata6/Actn3	13
GO:0051955	regulation of amino acid transport	13/1613	49/23210	2.07382e-05	0.00019752	0.000119051	Htr2c/Grm7/Cck/Rgs4/Trh/Rgs2/P2rx7/Ntsr1/Slc36a2/Hrh3/Avpr1a/Osr1/Prkg1	13
GO:0071604	transforming growth factor beta production	11/1613	36/23210	2.09218e-05	0.000198402	0.000119583	Cx3cl1/Ltbp1/Thbs1/Tyrobp/Tgfb2/Cd34/Lum/Gata6/Lrrc32/Serpinf2/Met	11
GO:0050671	positive regulation of lymphocyte proliferation	24/1613	136/23210	2.09442e-05	0.000198402	0.000119583	Igf2/Vcam1/Nckap1l/Tac1/Igfbp2/Igf1/Mef2c/Cd74/Tacr1/Pnp/Nfatc2/Jak3/Tgfbr2/Ptprc/Spta1/Havcr2/Pycard/Anxa1/Aif1/Sash3/Tnfsf13b/Syk/Tlr4/Rasal3	24
GO:0006584	catecholamine metabolic process	14/1613	56/23210	2.10416e-05	0.000198402	0.000119583	Gata3/Htr2c/Agtr2/Moxd1/Htr1a/Ddc/Tacr3/Rnf180/Tgfb2/Drd2/Slc6a3/Hand2/Th/Rtl4	14
GO:0007588	excretion	14/1613	56/23210	2.10416e-05	0.000198402	0.000119583	Dab2/Tac1/Htr7/Agtr2/Drd2/Stc1/Tacr1/Chrna3/Ednrb/Nr3c2/Npsr1/Avpr1a/Ptger3/Anpep	14
GO:0009712	catechol-containing compound metabolic process	14/1613	56/23210	2.10416e-05	0.000198402	0.000119583	Gata3/Htr2c/Agtr2/Moxd1/Htr1a/Ddc/Tacr3/Rnf180/Tgfb2/Drd2/Slc6a3/Hand2/Th/Rtl4	14
GO:0032732	positive regulation of interleukin-1 production	14/1613	56/23210	2.10416e-05	0.000198402	0.000119583	Lpl/Tyrobp/Wnt5a/Tlr2/Naip5/P2rx7/Ccl3/Isl1/Inava/Havcr2/Pycard/Casp8/Tlr4/Hspb1	14
GO:0042533	tumor necrosis factor biosynthetic process	10/1613	30/23210	2.11662e-05	0.000198582	0.000119691	Cx3cr1/Thbs1/Tyrobp/Tlr2/Fcgr3/Tlr1/Ghsr/Syk/Tlr4/Hspb1	10
GO:0042534	regulation of tumor necrosis factor biosynthetic process	10/1613	30/23210	2.11662e-05	0.000198582	0.000119691	Cx3cr1/Thbs1/Tyrobp/Tlr2/Fcgr3/Tlr1/Ghsr/Syk/Tlr4/Hspb1	10
GO:0044062	regulation of excretion	10/1613	30/23210	2.11662e-05	0.000198582	0.000119691	Tac1/Agtr2/Drd2/Stc1/Tacr1/Ednrb/Npsr1/Avpr1a/Ptger3/Anpep	10
GO:2000241	regulation of reproductive process	28/1613	172/23210	2.1393e-05	0.000200377	0.000120773	Cacna1h/Sulf1/Igf1/Bmp7/Oxtr/Wnt5a/Hpgds/Plau/Arhgdib/Nupr1/Bmp4/Aspm/Ednrb/Wnt4/Runx1/Ptgds/Gpr149/Hoxd13/Nrk/Cftr/Mmp12/Mapk15/P2ry1/Rspo1/Shb/Il1a/Sema3a/Ptafr	28
GO:0070665	positive regulation of leukocyte proliferation	25/1613	145/23210	2.14783e-05	0.000200843	0.000121054	Igf2/Vcam1/Nckap1l/Tac1/Igfbp2/Igf1/Mef2c/Cd74/Tacr1/Pnp/Nfatc2/Jak3/Tgfbr2/Ptprc/Spta1/Havcr2/Pycard/Anxa1/Aif1/Sash3/Kitl/Tnfsf13b/Syk/Tlr4/Rasal3	25
GO:0045927	positive regulation of growth	42/1613	308/23210	2.18778e-05	0.000204241	0.000123102	Igf2/Nrp1/Cpne6/Sfrp2/Ahi1/Igf1/Cpne5/Pou4f2/Bcl11a/Mef2c/Lef1/Tgfb2/Drd2/Akap6/Efna5/Slc6a3/Tgfbr1/Ghr/Ccnb1/Ikzf1/Pou3f2/Sh3pxd2b/Tfcp2l1/Crabp2/Myo5b/Cdk1/Gata4/Gata6/Mmp14/Cyba/Agrn/Trpc5/Syt17/Ghsr/Bdnf/Actn3/Ahr/Sash3/Fgf2/Acsl4/Avpr1a/Cxcr4	42
GO:0007548	sex differentiation	40/1613	288/23210	2.21893e-05	0.000206807	0.000124649	Mmp2/Gata3/Sfrp2/Hoxa13/Adcyap1/Fst/Ccnd1/Pdgfra/Hoxa10/Vgf/Wnt5a/Tgfb2/Hoxa9/Mir124-2hg/Tgfbr1/Nupr1/Bmp4/Aspm/Rbp4/Gata4/Foxc1/Wnt4/Icam1/Runx1/Gpr149/Hoxd13/Dmrta1/Lrp2/Tifab/Pgr/Cftr/Ahr/Kitl/Sox3/Ror2/Lrrc6/Tcf7l2/Il1a/Sema3a/Osr1	40
GO:0031346	positive regulation of cell projection organization	57/1613	466/23210	2.30041e-05	0.000214048	0.000129013	Tenm3/Cobl/Nrp1/Epha4/Grip1/Hap1/Serpine2/Dzip1/Alk/Sept9/Enc1/Cpne6/Ahi1/Cx3cl1/Htr7/Rreb1/Bmp7/Cpne5/Robo1/Adcyap1/Pou4f2/Bcl11a/Ripor2/Dcc/Ngfr/Wnt5a/Rhoq/Efna5/Tgfbr1/Ptn/Efemp1/Mns1/Bmp4/Akap5/Shox2/Crabp2/Myo5b/Chodl/Rgs2/P2rx7/Lrrc7/Pak3/Hgf/Ndnf/Fscn1/Agrn/Trpc5/Syt17/P2ry12/Bdnf/Rab8b/Met/Ankrd1/Cxcr4/Rac2/Dmd/Hspb1	57
GO:0018108	peptidyl-tyrosine phosphorylation	43/1613	319/23210	2.33205e-05	0.000216635	0.000130572	Igf2/Tal1/Nrp1/Epha4/Tnfrsf1a/Gfra1/Sfrp2/Trem2/Igf1/Htr2a/Csf1r/Cd44/Pdgfra/Cck/Efna5/Dusp22/Efemp1/Cd74/Ghr/Adra2a/Itga5/Ptpn6/Jak3/Pdgfa/Icam1/Cspg4/Cav2/Hgf/Isl1/Hcls1/Ptprc/Agrn/Grm5/Cd36/Fcgr1/Kitl/Thbs4/Itgb2/Syk/Crlf1/Tlr4/Ncf1/Samsn1	43
GO:0030217	T cell differentiation	38/1613	269/23210	2.40513e-05	0.000223057	0.000134443	Bcl11b/Gata3/Cdkn2a/Nckap1l/Bcl11a/Cdk6/Cd44/Lef1/Fgl2/Fcer1g/Vsir/Vav1/Sema4a/Zfp36l1/Lepr/Cd74/Pax1/Ikzf1/Bmp4/Pnp/Jak3/Tgfbr2/Wnt4/Cd83/Dock2/Runx1/Foxj1/Ptprc/Runx2/Anxa1/Ly9/Sash3/Rsad2/Runx3/Syk/Mafb/Shb/Il1rl2	38
GO:0061351	neural precursor cell proliferation	29/1613	183/23210	2.58499e-05	0.000239344	0.00014426	Cx3cr1/Sall1/Cx3cl1/Emx2/Lhx2/Igf1/Adcyap1/Nr2e1/Dmrta2/Fzd9/Lef1/Ngfr/Tafa1/Wnt5a/Drd2/Igf2bp1/Otp/Ptn/Pou3f2/Aspm/Ctsz/Ascl1/Wnt7b/Lrp2/Bdnf/Zfp503/Fgf2/Gbx2/Cxcr4	29
GO:0008038	neuron recognition	13/1613	50/23210	2.62534e-05	0.000242286	0.000146033	Nrp1/Epha4/Robo1/Crtac1/Wnt5a/Cntn5/Nexn/Myot/Mypn/Bdnf/Vstm2l/Robo3/Sema3a	13
GO:0035137	hindlimb morphogenesis	13/1613	50/23210	2.62534e-05	0.000242286	0.000146033	Sall1/Pitx2/Gpc3/Hoxd9/Sall3/Alx4/Bmp4/Hoxd10/Pitx1/Twist1/Rpgrip1l/Mecom/Osr1	13
GO:0016079	synaptic vesicle exocytosis	24/1613	138/23210	2.68757e-05	0.000247222	0.000149008	Chrna4/Htr1b/Htr7/Grm7/Htr2a/Chrna6/Htr1a/Grm8/Drd2/Erc2/Chrnb3/Cspg5/Adra2a/Chrm2/Chrna3/Chrna5/P2rx7/Stx2/Nr3c2/Syt17/Chrna7/Glra3/P2ry1/Cplx3	24
GO:0032946	positive regulation of mononuclear cell proliferation	24/1613	138/23210	2.68757e-05	0.000247222	0.000149008	Igf2/Vcam1/Nckap1l/Tac1/Igfbp2/Igf1/Mef2c/Cd74/Tacr1/Pnp/Nfatc2/Jak3/Tgfbr2/Ptprc/Spta1/Havcr2/Pycard/Anxa1/Aif1/Sash3/Tnfsf13b/Syk/Tlr4/Rasal3	24
GO:0042133	neurotransmitter metabolic process	25/1613	147/23210	2.72979e-05	0.000250697	0.000151102	Cx3cr1/Igf1/Ass1/Moxd1/Gad2/Htr1a/Ddc/Rnf180/Trh/Tlr2/Cd34/Cyp1b1/Icam1/Ptgis/Bche/Th/Oprm1/Chrna7/Cd36/Klf4/Slc5a7/Aif1/Itgb2/Ulbp1/Tlr4	25
GO:0072171	mesonephric tubule morphogenesis	16/1613	72/23210	2.73596e-05	0.000250856	0.000151198	Npnt/Eya1/Gata3/Sall1/Agtr2/Gpc3/Cd44/Fat4/Bmp4/Six2/Wnt4/Myc/Foxd1/Fgf2/Wnt6/Osr1	16
GO:1903825	organic acid transmembrane transport	20/1613	104/23210	2.78705e-05	0.000254267	0.000153254	Slc7a11/Slc25a18/Slc7a3/Slc13a3/Thbs1/Rgs4/Acsl5/Slc6a7/Rgs2/Rbp4/Myc/Ntsr1/Slc38a4/Slc36a2/Lrp2/Slc6a20a/Slc7a7/Slc16a3/Slc38a5/Osr1	20
GO:1905039	carboxylic acid transmembrane transport	20/1613	104/23210	2.78705e-05	0.000254267	0.000153254	Slc7a11/Slc25a18/Slc7a3/Slc13a3/Thbs1/Rgs4/Acsl5/Slc6a7/Rgs2/Rbp4/Myc/Ntsr1/Slc38a4/Slc36a2/Lrp2/Slc6a20a/Slc7a7/Slc16a3/Slc38a5/Osr1	20
GO:0035850	epithelial cell differentiation involved in kidney development	11/1613	37/23210	2.79117e-05	0.000254267	0.000153254	Gata3/Sall1/Jag1/Mef2c/Fat4/Ptpro/Bmp4/Six2/Basp1/Foxc2/Osr1	11
GO:0045880	positive regulation of smoothened signaling pathway	11/1613	37/23210	2.79117e-05	0.000254267	0.000153254	Dcdc2a/Gpc3/Shox2/Prrx1/Foxa2/Scube3/Kif7/Prrx2/Disp1/Foxa1/Scube2	11
GO:0061053	somite development	19/1613	96/23210	2.88528e-05	0.000262416	0.000158166	Ttn/Cobl/Pcdh8/Sfrp2/Dll3/Aldh1a2/Foxb1/Lef1/Wnt5a/Tbx18/Sema3c/Pax1/Crb2/Foxc1/Wnt4/Foxa2/Ripply1/Foxc2/Ror2	19
GO:0018212	peptidyl-tyrosine modification	43/1613	322/23210	2.92675e-05	0.000265675	0.00016013	Igf2/Tal1/Nrp1/Epha4/Tnfrsf1a/Gfra1/Sfrp2/Trem2/Igf1/Htr2a/Csf1r/Cd44/Pdgfra/Cck/Efna5/Dusp22/Efemp1/Cd74/Ghr/Adra2a/Itga5/Ptpn6/Jak3/Pdgfa/Icam1/Cspg4/Cav2/Hgf/Isl1/Hcls1/Ptprc/Agrn/Grm5/Cd36/Fcgr1/Kitl/Thbs4/Itgb2/Syk/Crlf1/Tlr4/Ncf1/Samsn1	43
GO:0090075	relaxation of muscle	10/1613	31/23210	2.93051e-05	0.000265675	0.00016013	Ttn/Atp2a1/Akap6/Rgs2/Kcnj2/Tifab/Actn3/P2ry1/Prkg1/Sln	10
GO:0010935	regulation of macrophage cytokine production	7/1613	15/23210	3.025e-05	0.000271625	0.000163716	Wnt5a/Tgfb2/Tlr2/Cd74/Spon2/Cd36/Tlr4	7
GO:0031280	negative regulation of cyclase activity	7/1613	15/23210	3.025e-05	0.000271625	0.000163716	Adgrv1/Npr3/Drd2/Akap6/Akap5/P2ry13/Hrh3	7
GO:0060442	branching involved in prostate gland morphogenesis	7/1613	15/23210	3.025e-05	0.000271625	0.000163716	Igf1/Bmp7/Hoxa13/Cd44/Hoxb13/Bmp4/Hoxd13	7
GO:0061307	cardiac neural crest cell differentiation involved in heart development	7/1613	15/23210	3.025e-05	0.000271625	0.000163716	Pitx2/Bmp7/Jag1/Hand2/Sema3c/Bmp4/Twist1	7
GO:0072074	kidney mesenchyme development	7/1613	15/23210	3.025e-05	0.000271625	0.000163716	Bmp7/Bmp4/Six2/Wnt4/Myc/Foxd1/Osr1	7
GO:0090197	positive regulation of chemokine secretion	7/1613	15/23210	3.025e-05	0.000271625	0.000163716	Il33/Lpl/Postn/Csf1r/Pycard/Aif1/Alox8	7
GO:0001952	regulation of cell-matrix adhesion	21/1613	113/23210	3.03905e-05	0.000272022	0.000163955	Nrp1/Col16a1/Hoxa7/Cdkn2a/Cdh13/Postn/Cdk6/Jag1/Thbs1/Efna5/Plau/Dusp22/Wnt4/Mmp14/S100a10/Cd36/Pcsk5/Mmp12/Onecut1/Dmd/Onecut2	21
GO:2000177	regulation of neural precursor cell proliferation	21/1613	113/23210	3.03905e-05	0.000272022	0.000163955	Cx3cr1/Sall1/Cx3cl1/Lhx2/Igf1/Adcyap1/Nr2e1/Dmrta2/Fzd9/Ngfr/Tafa1/Wnt5a/Drd2/Otp/Ptn/Aspm/Ctsz/Ascl1/Lrp2/Bdnf/Fgf2	21
GO:0070527	platelet aggregation	12/1613	44/23210	3.17771e-05	0.000283689	0.000170988	Serpine2/Slc7a11/Pdgfra/Ptpn6/Pdpn/P2ry12/Plek/Itga2b/C1qtnf1/Syk/Ptger3/Prkg1	12
GO:0001764	neuron migration	29/1613	185/23210	3.17945e-05	0.000283689	0.000170988	Nrp1/Col3a1/Gata3/Pitx2/Nrp2/Dcdc2a/Flrt2/Sox14/Mef2c/Nkx6-1/D130043K22Rik/Dcc/Neurog2/Cck/Drd2/Unc5d/Aspm/Celsr1/Ascl1/Ndnf/Nrg3/Robo3/Twist1/Met/Kif20b/Cxcr4/Sema3a/Prkg1/Mnx1	29
GO:0008306	associative learning	20/1613	105/23210	3.22077e-05	0.000286471	0.000172664	Slc7a11/Gabra5/Tafa2/Meis2/Dcdc2a/Tac1/Oprk1/Neto1/Grm7/Nts/Nptx2/Foxb1/Cck/Drd2/Adra1b/Tacr1/Glp1r/Crh/Chrna7/Hrh2	20
GO:0014897	striated muscle hypertrophy	20/1613	105/23210	3.22077e-05	0.000286471	0.000172664	Myh7/Ttn/Tnfrsf1a/Myh6/Igf1/Lmcd1/Agtr2/Mef2c/Rgs4/Akap6/Csrp3/Col14a1/Mymk/Hand2/Adra1b/Rgs2/Gata4/Gata6/Cav3/Prkg1	20
GO:0001654	eye development	50/1613	397/23210	3.35044e-05	0.000297198	0.00017913	Tenm3/Cdkn1c/Smoc1/Cacna1s/Nrp1/Bcl11b/Shroom2/Gata3/Pitx2/Meis2/Ahi1/Lhx2/Bmp7/Pou4f2/Nhs/Rcn1/Nr2e1/Col5a2/Aldh1a2/Jag1/Vax2/Sdk2/Pdgfra/Rorb/Slitrk6/Tgfb2/Tspan12/Tgfbr1/Ptn/Ikzf1/Bmp4/Sh3pxd2b/Casz1/Rbp4/Cyp1b1/Foxc1/Tgfbr2/Miat/Th/Bdnf/Klf4/Ahr/Fgf2/Vsx2/Twist1/Dlx2/Rpgrip1l/Foxc2/Chrdl1/Foxp2	50
GO:0010595	positive regulation of endothelial cell migration	19/1613	97/23210	3.35716e-05	0.000297198	0.00017913	Igf2/Nrp1/Gata3/Igf1/Hdac9/Sash1/Thbs1/Wnt5a/Amotl1/Smoc2/Bmp4/Ets1/Anxa3/Anxa1/Fgf2/Met/Foxc2/Srpx2/Hspb1	19
GO:0070167	regulation of biomineral tissue development	19/1613	97/23210	3.35716e-05	0.000297198	0.00017913	Bmp7/Adgrv1/Mef2c/Fzd9/Fbn2/Ptn/Wnt10b/Nell1/Bmp4/Rflna/P2rx7/Wnt4/Actn3/Srgn/Ccn1/Twist1/Trpm4/Wnt6/Osr1	19
GO:1904063	negative regulation of cation transmembrane transport	18/1613	89/23210	3.42791e-05	0.000302987	0.000182619	Actn2/Dysf/Rgs4/Tgfb2/Drd2/Kcne1l/Trdn/Rgs2/Rrad/Ntsr1/Kcne4/Agrn/Cav3/Ahr/Twist1/Ptger3/Osr1/Sln	18
GO:0032414	positive regulation of ion transmembrane transporter activity	21/1613	114/23210	3.4846e-05	0.000307516	0.000185349	Actn2/Hap1/Trem2/Plcg2/Jph2/Kcnc2/Akap6/Rgs9/Trdn/Bmp4/Ctss/Cacng3/Casq1/Ntsr1/Cftr/P2ry6/Cracr2a/Dmd/Prkg1/Ptafr/Rnf207	21
GO:0060259	regulation of feeding behavior	11/1613	38/23210	3.68282e-05	0.000324502	0.000195587	Oprk1/Htr1a/Tacr3/Cck/Trh/Mc4r/Lepr/Mchr1/Npsr1/Ghsr/Npy2r	11
GO:0022600	digestive system process	20/1613	106/23210	3.7138e-05	0.000326214	0.000196618	Tac1/Oprk1/Oxtr/Npr3/Tacr1/Cckbr/Chrm1/Rbp4/Crh/Chrm3/Inava/Ghsr/Cd36/Tifab/Gpr39/Hrh2/Chrm5/Tlr4/Ptger3/Slc26a7	20
GO:1902803	regulation of synaptic vesicle transport	20/1613	106/23210	3.7138e-05	0.000326214	0.000196618	Chrna4/Htr1b/Htr7/Grm7/Htr2a/Chrna6/Htr1a/Grm8/Drd2/Chrnb3/Cspg5/Adra2a/Chrm2/Chrna3/Chrna5/Nr3c2/Chrna7/Glra3/P2ry1/Cplx3	20
GO:0048659	smooth muscle cell proliferation	27/1613	168/23210	3.75783e-05	0.000329483	0.000198589	Mmp2/Htr1b/Ccn3/Cx3cl1/Igf1/Pde1a/Cdh13/Npr3/Mef2c/Thbs1/C3ar1/Tacr1/Bmp4/Rgs5/Tgfbr2/Myc/Cyba/Notch3/Nol3/Klf4/Aif1/Fgf2/P2ry6/Serpinf2/Tcf7l2/Prkg1/Ptafr	27
GO:0007264	small GTPase mediated signal transduction	58/1613	485/23210	3.76268e-05	0.000329483	0.000198589	Slit2/Arhgap24/Ngef/Synpo2l/Nrp1/Col3a1/Rasgrf2/Igf1/Robo1/Rasgrp2/Cyth4/Chn1/Arhgdig/Cdh13/Ripor2/Rasgrf1/Rgl1/Ngfr/Tgfb2/Arhgap18/Rhoq/Rapgef5/Vav1/Rab27b/Adra1b/Col1a2/Arhgdib/Gpr17/Obscn/Pdpn/Arhgap25/Chml/Rerg/Dock6/Celsr1/Dock8/Dock2/Arhgef6/Lpar4/Fgd2/Rasgrp3/Plaat1/Rab9b/Rhov/Aif1/Rab8b/Kitl/Met/Arhgap28/Psd4/Rac2/Foxm1/Ect2/Rab44/Cavin4/Rab26/Rasal3/Rab32	58
GO:0021559	trigeminal nerve development	6/1613	11/23210	3.80279e-05	0.000330433	0.000199162	Nrp1/Pou4f1/Isl1/Sema3f/Tifab/Sema3a	6
GO:0035881	amacrine cell differentiation	6/1613	11/23210	3.80279e-05	0.000330433	0.000199162	Pou4f2/Rorb/Ikzf1/Casz1/Miat/Dlx2	6
GO:0048934	peripheral nervous system neuron differentiation	6/1613	11/23210	3.80279e-05	0.000330433	0.000199162	Pou4f1/Hoxd9/Hand2/Hoxd10/Isl1/Onecut2	6
GO:0048935	peripheral nervous system neuron development	6/1613	11/23210	3.80279e-05	0.000330433	0.000199162	Pou4f1/Hoxd9/Hand2/Hoxd10/Isl1/Onecut2	6
GO:0060600	dichotomous subdivision of an epithelial terminal unit	6/1613	11/23210	3.80279e-05	0.000330433	0.000199162	Nrp1/Tfap2c/Sema3c/Celsr1/Foxd1/Sema3a	6
GO:0110053	regulation of actin filament organization	36/1613	255/23210	3.94244e-05	0.000342042	0.000206158	Actn2/Slit2/Synpo2l/Nrp1/Shroom2/Cx3cl1/Nckap1l/Tac1/Magel2/Ppm1e/Fhod3/Eln/Cit/Rgs4/Arhgap18/Kank4/Tlr2/Lmod2/Tgfbr1/Asap3/Lmod3/Tacr1/Sh3pxd2b/Wnt4/Pak3/Icam1/Hcls1/S100a10/Spta1/Pycard/Synpo2/Plek/Serpinf2/Met/Arhgap28/Pdlim4	36
GO:0098661	inorganic anion transmembrane transport	14/1613	59/23210	3.96007e-05	0.000343044	0.000206762	Gabra5/Gabrg3/Gabra3/Gabre/Slc12a7/Gabrg1/Ano1/Grm5/Gabrb1/Cftr/Gabra2/Glra3/Casr/Ptafr	14
GO:2000191	regulation of fatty acid transport	10/1613	32/23210	3.99806e-05	0.000345804	0.000208426	Agtr2/Thbs1/Acsl5/P2rx7/Ntsr1/Acsl4/Hrh2/Syk/Sstr4/Il1a	10
GO:0051899	membrane depolarization	17/1613	82/23210	4.0265e-05	0.000347732	0.000209588	Scn3a/Chrna4/Cdkn2a/Cacna1h/Dcn/Scn5a/Chrna6/Scn9a/Ngfr/Cck/P2rx7/Ntsr1/Scn4a/Cav3/Scn7a/Trpm4/Scn1a	17
GO:0001774	microglial cell activation	12/1613	45/23210	4.06094e-05	0.000349105	0.000210415	Cx3cr1/Il33/Cx3cl1/Trem2/C1qa/Tyrobp/Tlr2/Ctsc/Tlr1/Aif1/Tlr7/Tlr4	12
GO:0002269	leukocyte activation involved in inflammatory response	12/1613	45/23210	4.06094e-05	0.000349105	0.000210415	Cx3cr1/Il33/Cx3cl1/Trem2/C1qa/Tyrobp/Tlr2/Ctsc/Tlr1/Aif1/Tlr7/Tlr4	12
GO:0050974	detection of mechanical stimulus involved in sensory perception	12/1613	45/23210	4.06094e-05	0.000349105	0.000210415	Serpine2/Col11a1/Htr7/Igf1/Adgrv1/Htr2a/Grm8/Pcdh15/Myc/Cxcr4/Tlr4/Scn1a	12
GO:0001837	epithelial to mesenchymal transition	23/1613	133/23210	4.29765e-05	0.000368892	0.000222342	Sfrp2/Dab2/Col1a1/Heyl/Bmp7/Loxl2/Jag1/Lef1/Wnt5a/Tgfb2/Tmem100/Tgfbr1/Crb2/Bmp4/Pdpn/Foxc1/Tgfbr2/Foxa2/Isl1/Gsc/Alx1/Twist1/Foxa1	23
GO:0046328	regulation of JNK cascade	29/1613	188/23210	4.30508e-05	0.00036897	0.000222389	Eda2r/Fzd10/Tnfrsf19/Epha4/Ankrd6/Sfrp2/Dab2/Map3k20/Magi3/Sash1/Samd5/Wnt5a/Tpd52l1/Dusp22/Wnt7b/Fgd2/Mdfic/Pycard/Nrk/Klhl31/Serpinf2/Syk/Ror2/Mecom/Tlr4/Tnxb/Fgf15/Ncf1/Il1a	29
GO:0000768	syncytium formation by plasma membrane fusion	15/1613	67/23210	4.41153e-05	0.000375812	0.000226512	Cacna1s/Pitx2/Trem2/Myog/Ripor2/Sh3pxd2a/Cd44/Cd109/Tyrobp/Mymk/Ptgfrn/Nfatc2/Cd53/Ntn3/Cav3	15
GO:0060688	regulation of morphogenesis of a branching structure	15/1613	67/23210	4.41153e-05	0.000375812	0.000226512	Sall1/Sulf1/Bmp7/Agtr2/Bcl11a/Pdgfra/Wnt5a/Bmp4/Shox2/Six2/Pdgfa/Hgf/Hoxd13/Cav3/Met	15
GO:0140253	cell-cell fusion	15/1613	67/23210	4.41153e-05	0.000375812	0.000226512	Cacna1s/Pitx2/Trem2/Myog/Ripor2/Sh3pxd2a/Cd44/Cd109/Tyrobp/Mymk/Ptgfrn/Nfatc2/Cd53/Ntn3/Cav3	15
GO:2000179	positive regulation of neural precursor cell proliferation	15/1613	67/23210	4.41153e-05	0.000375812	0.000226512	Cx3cr1/Cx3cl1/Lhx2/Igf1/Nr2e1/Dmrta2/Fzd9/Ngfr/Drd2/Otp/Aspm/Ctsz/Ascl1/Lrp2/Fgf2	15
GO:0120031	plasma membrane bounded cell projection assembly	58/1613	488/23210	4.4837e-05	0.000381385	0.000229871	Actn2/Klhl41/Slit2/Cobl/Arhgap24/Nrp1/Hap1/Dzip1/Sept9/Emp1/Ahi1/Dcdc2a/Asap1/Cdh13/Ripor2/Aif1l/Cfap44/Mylk/Rhoq/Tekt5/Pcdh15/Tgfbr1/Vstm5/Iqcg/Cfap54/Mns1/Ptpro/Emp3/Spata6/Dnaic1/P2rx7/Icam1/Stx2/Arhgef6/Tekt1/Foxj1/Fscn1/Agrn/Rsph4a/P2ry12/Fhdc1/Ajuba/Wdr60/Onecut1/Mapk15/Aif1/Dnah5/Rpgrip1l/Lrrc6/Spag6l/Ccdc65/Rac2/Spef2/Fnbp1l/Nme5/Onecut2/Rfx2/Kif27	58
GO:0006821	chloride transport	19/1613	99/23210	4.51185e-05	0.000383202	0.000230967	Gabra5/Gabrg3/Gabra3/Gabrq/Ano2/Gabre/Slc12a7/Gabrg1/Ano1/Grm5/Gabrb1/Cftr/Gabra2/Glra3/P2ry6/Casr/Prkg2/Ptafr/Slc26a7	19
GO:0042129	regulation of T cell proliferation	27/1613	170/23210	4.64686e-05	0.000394076	0.000237521	Igf2/Vcam1/Cdkn2a/Nckap1l/Igfbp2/Igf1/Ripor2/Cd44/Vsir/Bmp4/Pnp/Ptpn6/Jak3/Tgfbr2/Foxj1/Ptprc/Spta1/Havcr2/Pycard/Lrrc32/Anxa1/Aif1/Sash3/Tnfsf13b/Syk/Rac2/Rasal3	27
GO:0071559	response to transforming growth factor beta	31/1613	208/23210	4.69802e-05	0.000397818	0.000239776	Npnt/Col3a1/Zfhx3/Sox6/Peg10/Dab2/Ltbp1/Mef2c/Cd109/Thbs1/Fbn2/Tgfb2/Adamtsl2/Tgfbr1/Dusp22/Zfp36l1/Col1a2/Emilin1/Tgfbr2/Cav2/Runx1/Lox/Lrrc32/Onecut1/Cav3/Runx3/Ankrd1/Itga8/Onecut2/Cdkn2b/Fos	31
GO:0042535	positive regulation of tumor necrosis factor biosynthetic process	8/1613	21/23210	4.79409e-05	0.000404739	0.000243948	Thbs1/Tyrobp/Tlr2/Fcgr3/Tlr1/Syk/Tlr4/Hspb1	8
GO:0051450	myoblast proliferation	8/1613	21/23210	4.79409e-05	0.000404739	0.000243948	Klhl41/Pax7/Pitx2/Meis2/Igf1/Hgf/Gata6/Met	8
GO:0007224	smoothened signaling pathway	24/1613	143/23210	4.88506e-05	0.000411189	0.000247835	Serpine2/Dzip1/Sall1/Dcdc2a/Gpc3/Sall3/Nkx6-1/Evc2/Wnt10b/Shox2/Prrx1/Tgfbr2/Foxa2/Wnt7b/Runx2/Scube3/Rpgrip1l/Kif7/Nkx2-2/Prrx2/Ror2/Disp1/Foxa1/Scube2	24
GO:0010634	positive regulation of epithelial cell migration	24/1613	143/23210	4.88506e-05	0.000411189	0.000247835	Igf2/Nrp1/Gata3/Tac1/Rreb1/Igf1/Hdac9/Sash1/Thbs1/Wnt5a/Tgfb2/Amotl1/Smoc2/Tacr1/Bmp4/Ets1/Tgfbr2/Anxa3/Anxa1/Fgf2/Met/Foxc2/Srpx2/Hspb1	24
GO:2000106	regulation of leukocyte apoptotic process	20/1613	108/23210	4.90624e-05	0.000412358	0.00024854	Slc7a11/Cdkn2a/Mef2c/Cd44/Wnt5a/Fcer1g/Tgfb2/Cd74/Bmp4/Pnp/Jak3/P2rx7/Myc/Dock8/Hcls1/Ghsr/Anxa1/Aurkb/Kitl/Casp8	20
GO:0090276	regulation of peptide hormone secretion	33/1613	228/23210	4.94081e-05	0.000414646	0.000249919	Nnat/Kcnb1/Ccn3/Baiap3/Epha5/Htr2c/Adcyap1/Crhbp/Nkx6-1/Drd2/Trh/Efna5/Cartpt/Lepr/Adra2a/Ptprv/Cckbr/Rbp4/Glp1r/Crh/Foxa2/Isl1/Ano1/Ghsr/Birc5/Cftr/Gpr39/Rab8b/Nucb2/Casr/Tcf7l2/Trpm4/Ptger3	33
GO:0051098	regulation of binding	50/1613	403/23210	4.95195e-05	0.000414965	0.000250111	Pax7/Pou4f1/Epha4/Dzip1/Gata3/Cdkn2a/Pitx2/Dab2/Lhx2/Igf1/Zbtb7c/Pou4f2/Dysf/Ripor2/Grem2/Mef2c/Anxa2/Crtac1/Lef1/Wnt5a/Tgfb2/Hand2/Tgfbr1/Ephb6/Bmp4/Ifit2/Pcbd1/Foxc1/Myc/Ctsz/Isl1/Ebf2/S100a10/Agrn/Spta1/Xirp1/Lox/Cd36/Bdnf/Klf4/Aurkb/P2ry1/Twist1/Met/Arhgap28/Mfng/Nek2/Tcf7l2/Tlr4/Sln	50
GO:0002281	macrophage activation involved in immune response	7/1613	16/23210	5.05475e-05	0.000419842	0.000253051	Cx3cr1/Il33/Trem2/Dysf/Tyrobp/Havcr2/Syk	7
GO:0003414	chondrocyte morphogenesis involved in endochondral bone morphogenesis	7/1613	16/23210	5.05475e-05	0.000419842	0.000253051	Col6a3/Col6a1/Matn4/Col14a1/Col6a2/Vit/Coch	7
GO:0003429	growth plate cartilage chondrocyte morphogenesis	7/1613	16/23210	5.05475e-05	0.000419842	0.000253051	Col6a3/Col6a1/Matn4/Col14a1/Col6a2/Vit/Coch	7
GO:0007512	adult heart development	7/1613	16/23210	5.05475e-05	0.000419842	0.000253051	Myh7/Ttn/Myh6/Hand2/Adra1b/Aplnr/Nkx2-5	7
GO:0090171	chondrocyte morphogenesis	7/1613	16/23210	5.05475e-05	0.000419842	0.000253051	Col6a3/Col6a1/Matn4/Col14a1/Col6a2/Vit/Coch	7
GO:0090196	regulation of chemokine secretion	7/1613	16/23210	5.05475e-05	0.000419842	0.000253051	Il33/Lpl/Postn/Csf1r/Pycard/Aif1/Alox8	7
GO:0110020	regulation of actomyosin structure organization	19/1613	100/23210	5.21194e-05	0.000432262	0.000260537	Synpo2l/Nrp1/Tac1/Ppm1e/Mef2c/Kank4/Tgfbr1/Asap3/Tacr1/Sh3pxd2b/Wnt4/S100a10/Cav3/Serpinf2/Met/Arhgap28/Pdlim4/Ect2/Mylk3	19
GO:0048002	antigen processing and presentation of peptide antigen	15/1613	68/23210	5.30002e-05	0.000438922	0.000264551	Trem2/Fcer1g/Mr1/Fcgr3/Cd74/Ctss/March1/Ctse/Slc11a1/Pycard/H2-DMb1/Unc93b1/Fcgr1/H2-Q2/H2-Q1	15
GO:1901617	organic hydroxy compound biosynthetic process	33/1613	229/23210	5.39489e-05	0.000446125	0.000268892	Slc7a11/Gata3/Dab2/Cacna1h/Plcg2/Agtr2/Ephx1/Moxd1/Ddc/Wnt5a/Tgfb2/Slc6a3/Hand2/Plch1/Pcbd1/Wnt4/Ntsr1/Th/Slc27a2/Pts/Ip6k3/Actn3/Asah2/Cftr/Plek/Fgf2/P2ry1/P2ry6/Ppip5k2/Fgf15/Prkg1/Ptafr/Cyp39a1	33
GO:0060070	canonical Wnt signaling pathway	38/1613	279/23210	5.41167e-05	0.000446859	0.000269334	Fzd10/Ankrd6/Gata3/Myh6/Sfrp2/Sulf2/Dab2/Col1a1/Gpc3/Nkd2/Fzd9/Lef1/Wnt5a/Tbx18/Bicc1/Rbms3/Cdk14/Wnt10b/Ptpro/Aspm/Gpc5/Gata4/Wnt4/Myc/Wnt7b/Isl1/Limd1/Dkk2/Rspo3/Nkx2-5/Klf4/Peg12/Fgf2/Ror2/Tcf7l2/Trpm4/Rspo1/Wnt8b	38
GO:0002366	leukocyte activation involved in immune response	37/1613	269/23210	5.4628e-05	0.000449766	0.000271087	Cx3cr1/Gata3/Il33/Trem2/Plcg2/Dysf/Cd180/Itm2a/Tyrobp/Lef1/Lcp1/Fgl2/Fcer1g/Myo1f/Sema4a/Itgam/Jak3/Lgals1/Anxa3/Icam1/Dock2/Ptprc/Slc11a1/Apbb1ip/Havcr2/Pycard/Anxa1/Cd84/Ly9/Pld2/Itgb2/Syk/Mfng/Tlr4/Rac2/Shb/Ptafr	37
GO:0010038	response to metal ion	37/1613	269/23210	5.4628e-05	0.000449766	0.000271087	Tnnt2/Ttn/Tnnc1/Cpne6/Plcg2/Cpne5/Rasgrp2/Cpne4/Adgrv1/Ass1/Crhbp/Myog/Loxl2/Scn5a/Mef2c/Cpne8/Thbs1/Adcy7/Mylk/Cp/Pcdh15/Slc30a10/Cpne7/Syt15/P2rx7/Fibin/Hvcn1/Syt17/Cybrd1/Glra3/Gpr39/Atp7b/Casr/Ncf1/Il1a/Ect2/Fos	37
GO:0090068	positive regulation of cell cycle process	35/1613	249/23210	5.48946e-05	0.000451302	0.000272013	Ccnd2/Igf2/Pou4f1/Cdkn2a/Igf1/Hoxa13/Myog/Ripor2/Ccnd1/Lef1/Cit/Wnt5a/Drd2/Wnt10b/Ccnb1/Ptprv/Cdk1/Wnt4/Gata6/Birc5/Cenpe/Anxa1/Aurkb/Mapk15/Aif1/Met/Ndc80/E2f8/Rxfp3/Kif20b/Edn3/Il1a/Ect2/Kif23/Plk4	35
GO:0045408	regulation of interleukin-6 biosynthetic process	9/1613	27/23210	5.49828e-05	0.000451371	0.000272054	Tyrobp/Cd74/Tlr1/Foxj1/Ghsr/Syk/Tlr4/Ptafr/Prg4	9
GO:0008589	regulation of smoothened signaling pathway	17/1613	84/23210	5.56177e-05	0.000455259	0.000274398	Serpine2/Sall1/Dcdc2a/Gpc3/Sall3/Shox2/Prrx1/Foxa2/Wnt7b/Runx2/Scube3/Rpgrip1l/Kif7/Prrx2/Disp1/Foxa1/Scube2	17
GO:1901379	regulation of potassium ion transmembrane transport	17/1613	84/23210	5.56177e-05	0.000455259	0.000274398	Actn2/Trem2/Oprk1/Neto1/Kcnc2/Rgs4/Akap6/Kcne1l/Kcng1/Kcne4/Agrn/Kcnj2/Cav3/Edn3/Ptger3/Prkg1/Rnf207	17
GO:1901652	response to peptide	48/1613	384/23210	5.76143e-05	0.00047092	0.000283837	Actn2/Mmp2/Igf2/Atp2a1/Epha4/Grb10/Vcam1/Lpl/Trem2/Irs4/Igf1/Oprk1/Pou4f2/Hdac9/Crhbp/Jag1/Pid1/Ngfr/Vgf/Rhoq/Calcr/Csrp3/Mc4r/Zfp36l1/Slc30a10/Ghr/Ptprv/Ednrb/Rbp4/Dnaic1/Icam1/Cav2/Serpina3g/Inava/Grm5/Ghsr/Chrna7/Cd36/Anxa1/Cdk2/Rab8b/Pld2/Trim72/Nucb2/Foxc2/Cacybp/Irf5/Tlr4	48
GO:0021915	neural tube development	29/1613	191/23210	5.77933e-05	0.0004717	0.000284307	Pax7/Cobl/Sall1/Sfrp2/Lhx2/Bmp7/Aldh1a2/Foxb1/Wnt5a/Tgfb2/En1/Zfp36l1/Sema3c/Bmp4/Celsr1/Foxa2/Gsc/Alx1/Lrp2/Hes3/Gbx2/Twist1/Rpgrip1l/Shroom3/Casp8/Foxa1/Tcf7l2/Kif20b/Mnx1	29
GO:0048588	developmental cell growth	36/1613	260/23210	5.95425e-05	0.000485276	0.000292489	Slit1/Slit2/Cobl/Nrp1/Cpne6/Nrp2/Lhx2/Igf1/Cpne5/Agtr2/Pou4f2/Bcl11a/Postn/Nkx6-1/Wnt5a/Rgs4/Akap6/Efna5/Col14a1/Sema4a/Adra1b/Impact/Sema3c/Crabp2/Myo5b/Rgs2/Gata4/Tgfbr2/Sema3f/Trpc5/Syt17/Bdnf/Cav3/Cxcr4/Sema3a/Prkg1	36
GO:0003300	cardiac muscle hypertrophy	19/1613	101/23210	6.00683e-05	0.000488152	0.000294223	Myh7/Ttn/Tnfrsf1a/Myh6/Igf1/Lmcd1/Agtr2/Mef2c/Rgs4/Akap6/Csrp3/Col14a1/Hand2/Adra1b/Rgs2/Gata4/Gata6/Cav3/Prkg1	19
GO:0055024	regulation of cardiac muscle tissue development	19/1613	101/23210	6.00683e-05	0.000488152	0.000294223	Sox6/Igf1/Mef2c/Jph2/Rgs4/Akap6/Col14a1/Tgfbr1/Ccnb1/Bmp4/Rgs2/Rbp4/Cdk1/Gata4/Tgfbr2/Gata6/Nkx2-5/Cav3/Fgf2	19
GO:0098801	regulation of renal system process	11/1613	40/23210	6.21939e-05	0.0005047	0.000304197	Tac1/Agtr2/Drd2/Stc1/Tacr1/Ptpro/Ednrb/Cyba/Avpr1a/Ptger3/Anpep	11
GO:0051235	maintenance of location	42/1613	322/23210	6.23698e-05	0.000505401	0.00030462	Atp2a1/Hap1/Dzip1/Lpl/Vstm2a/Cx3cl1/Hexb/Plcg2/Htr2c/Dysf/Ltbp1/Htr2a/Jph2/Fbn2/Ryr3/Tgfb2/Drd2/Akap6/Ryr1/Plch1/Trdn/Ptpn6/Aspm/Casq1/Glp1r/P2rx7/Ntsr1/Aplnr/Cyba/Ptprc/Npsr1/Cd36/Nol3/Bard1/Srgn/Soat1/Gpr39/Fgf2/Atp7b/P2ry6/Dmd/Gypa	42
GO:0035272	exocrine system development	13/1613	54/23210	6.31611e-05	0.000510349	0.000307602	Igf2/Nrp1/Igf1/Bmp7/Sema3c/Tfcp2l1/Foxc1/Pdgfa/Hgf/Met/Esrp1/Sema3a/Rab26	13
GO:0050922	negative regulation of chemotaxis	13/1613	54/23210	6.31611e-05	0.000510349	0.000307602	Slit1/Padi2/Slit2/Nrp1/Ccn3/Robo1/Thbs1/Wnt5a/Sema4a/Sema3c/Sema3f/Aif1/Sema3a	13
GO:1903670	regulation of sprouting angiogenesis	15/1613	69/23210	6.3416e-05	0.000511676	0.000308402	Nrp1/Bmper/Hdac9/Nr2e1/Thbs1/Ngfr/Adamts9/Itga5/Aplnr/Ghsr/Anxa1/Klf4/Fgf2/Foxc2/Srpx2	15
GO:0055021	regulation of cardiac muscle tissue growth	16/1613	77/23210	6.53366e-05	0.000526421	0.000317289	Igf1/Mef2c/Rgs4/Akap6/Col14a1/Tgfbr1/Ccnb1/Rgs2/Rbp4/Cdk1/Gata4/Tgfbr2/Gata6/Nkx2-5/Cav3/Fgf2	16
GO:0007254	JNK cascade	30/1613	202/23210	6.59956e-05	0.000530973	0.000320032	Eda2r/Fzd10/Tnfrsf19/Epha4/Ankrd6/Sfrp2/Dab2/Map3k20/Magi3/Sash1/Samd5/Wnt5a/Tpd52l1/Dusp22/Wnt7b/Fgd2/Mdfic/Pycard/Nrk/Klhl31/Serpinf2/Syk/Casr/Ror2/Mecom/Tlr4/Tnxb/Fgf15/Ncf1/Il1a	30
GO:0032303	regulation of icosanoid secretion	8/1613	22/23210	7.07537e-05	0.000568445	0.000342618	Agtr2/P2rx7/Ntsr1/Acsl4/Hrh2/Syk/Sstr4/Il1a	8
GO:0060038	cardiac muscle cell proliferation	14/1613	62/23210	7.11521e-05	0.000570024	0.00034357	Tenm4/Mef2c/Tgfb2/Tgfbr1/Ccnb1/Rbp4/Cdk1/Gata4/Foxc1/Tgfbr2/Gata6/Nkx2-5/Fgf2/Foxc2	14
GO:0086003	cardiac muscle cell contraction	14/1613	62/23210	7.11521e-05	0.000570024	0.00034357	Cacna1h/Kcnj5/Scn5a/Akap6/Stc1/Kcne1l/Gata4/Kcne4/Kcnj2/Cav3/Sgcd/Trpm4/Scn1a/Rnf207	14
GO:0003209	cardiac atrium morphogenesis	10/1613	34/23210	7.15014e-05	0.000571755	0.000344613	Tnnt2/Myh6/Pitx2/Wnt5a/Tgfb2/Shox2/Gata4/Isl1/Nkx2-5/Ccn1	10
GO:0043312	neutrophil degranulation	6/1613	12/23210	7.15705e-05	0.000571755	0.000344613	Myo1f/Itgam/Anxa3/Itgb2/Syk/Ptafr	6
GO:0002263	cell activation involved in immune response	37/1613	273/23210	7.48292e-05	0.000596943	0.000359794	Cx3cr1/Gata3/Il33/Trem2/Plcg2/Dysf/Cd180/Itm2a/Tyrobp/Lef1/Lcp1/Fgl2/Fcer1g/Myo1f/Sema4a/Itgam/Jak3/Lgals1/Anxa3/Icam1/Dock2/Ptprc/Slc11a1/Apbb1ip/Havcr2/Pycard/Anxa1/Cd84/Ly9/Pld2/Itgb2/Syk/Mfng/Tlr4/Rac2/Shb/Ptafr	37
GO:0099504	synaptic vesicle cycle	32/1613	223/23210	7.54138e-05	0.000599547	0.000361364	Ston2/Chrna4/Htr1b/Htr7/Pcdh17/Grm7/Htr2a/Chrna6/Slc18a2/Htr1a/Grm8/Ddc/Drd2/Rab27b/Erc2/Chrnb3/Slc17a6/Cspg5/Adra2a/Chrm2/Chrna3/Chrna5/P2rx7/Stx2/Nr3c2/Slc10a4/Th/Syt17/Chrna7/Glra3/P2ry1/Cplx3	32
GO:0046173	polyol biosynthetic process	15/1613	70/23210	7.55807e-05	0.000599547	0.000361364	Plcg2/Ephx1/Plch1/Pcbd1/Ntsr1/Pts/Ip6k3/Asah2/Plek/Fgf2/P2ry1/P2ry6/Ppip5k2/Prkg1/Ptafr	15
GO:1990868	response to chemokine	15/1613	70/23210	7.55807e-05	0.000599547	0.000361364	Padi2/Slit2/Cx3cl1/Trem2/Robo1/Ripor2/Ccl21a/Foxc1/Ccl3/Ccl6/Dock8/Lox/Ccl9/Ccl4/Cxcr4	15
GO:1990869	cellular response to chemokine	15/1613	70/23210	7.55807e-05	0.000599547	0.000361364	Padi2/Slit2/Cx3cl1/Trem2/Robo1/Ripor2/Ccl21a/Foxc1/Ccl3/Ccl6/Dock8/Lox/Ccl9/Ccl4/Cxcr4	15
GO:0050863	regulation of T cell activation	40/1613	304/23210	7.60351e-05	0.000599547	0.000361364	Igf2/Vcam1/Gata3/Cdkn2a/Nckap1l/Igfbp2/Igf1/Ripor2/Cd44/Fgl2/Vsir/Dusp22/Cd74/Ephb6/Ikzf1/Bmp4/Pnp/Ptpn6/Jak3/Tgfbr2/Lgals1/Cd83/Dock8/Runx1/Foxj1/Ptprc/Spta1/Havcr2/Pycard/Lrrc32/Anxa1/Aif1/Sash3/Runx3/Tnfsf13b/Syk/Rac2/Shb/Rasal3/Il1rl2	40
GO:0042226	interleukin-6 biosynthetic process	9/1613	28/23210	7.60485e-05	0.000599547	0.000361364	Tyrobp/Cd74/Tlr1/Foxj1/Ghsr/Syk/Tlr4/Ptafr/Prg4	9
GO:0043032	positive regulation of macrophage activation	9/1613	28/23210	7.60485e-05	0.000599547	0.000361364	Il33/Trem2/Thbs1/Wnt5a/Ctsc/Havcr2/Tnip2/Ulbp1/Tlr4	9
GO:2000310	regulation of NMDA receptor activity	9/1613	28/23210	7.60485e-05	0.000599547	0.000361364	Rasgrf2/Crhbp/Mef2c/Rasgrf1/Dapk1/Rgs9/Crh/Anxa3/Oprm1	9
GO:0008584	male gonad development	21/1613	120/23210	7.6111e-05	0.000599547	0.000361364	Gata3/Sfrp2/Ccnd1/Pdgfra/Hoxa10/Wnt5a/Tgfb2/Hoxa9/Tgfbr1/Nupr1/Aspm/Rbp4/Gata4/Wnt4/Icam1/Lrp2/Cftr/Sox3/Lrrc6/Il1a/Sema3a	21
GO:0060976	coronary vasculature development	16/1613	78/23210	7.69559e-05	0.000605358	0.000364866	Nrp1/Robo1/Ltbp1/Gpc3/Hand2/Tgfbr1/Bmp4/Prokr1/Gata4/Gata6/Aplnr/Lrp2/Pcsk5/Fgf2/Kif7/Sgcd	16
GO:0007162	negative regulation of cell adhesion	38/1613	284/23210	7.9476e-05	0.000624302	0.000376284	Mmp2/Serpine2/Hoxa7/Cdkn2a/Col1a1/Epha5/Ass1/Cdh13/Ripor2/Postn/Jag1/Cd44/Thbs1/Lef1/Fgl2/Myo1f/Vsir/Efna5/Dusp22/Cd74/Bmp4/Ptpn6/Jak3/Cyp1b1/Lgals1/Runx1/Mmp14/Foxj1/Ptprc/Havcr2/Lrrc32/Anxa1/Klf4/Mmp12/Runx3/C1qtnf1/Ptger3/Prkg1	38
GO:0051281	positive regulation of release of sequestered calcium ion into cytosol	11/1613	41/23210	7.96957e-05	0.000624302	0.000376284	Hap1/Cx3cl1/Jph2/Akap6/Trdn/Casq1/Ntsr1/Aplnr/Npsr1/Gpr39/P2ry6	11
GO:1903672	positive regulation of sprouting angiogenesis	11/1613	41/23210	7.96957e-05	0.000624302	0.000376284	Nrp1/Bmper/Hdac9/Itga5/Aplnr/Ghsr/Anxa1/Klf4/Fgf2/Foxc2/Srpx2	11
GO:0010934	macrophage cytokine production	7/1613	17/23210	8.07749e-05	0.000629017	0.000379126	Wnt5a/Tgfb2/Tlr2/Cd74/Spon2/Cd36/Tlr4	7
GO:0051350	negative regulation of lyase activity	7/1613	17/23210	8.07749e-05	0.000629017	0.000379126	Adgrv1/Npr3/Drd2/Akap6/Akap5/P2ry13/Hrh3	7
GO:0090195	chemokine secretion	7/1613	17/23210	8.07749e-05	0.000629017	0.000379126	Il33/Lpl/Postn/Csf1r/Pycard/Aif1/Alox8	7
GO:0048483	autonomic nervous system development	12/1613	48/23210	8.09846e-05	0.000629017	0.000379126	Nrp1/Vcam1/Gata3/Nrp2/Hand2/Ednrb/Ascl1/Sema3f/Kif26a/Hes3/Gbx2/Sema3a	12
GO:0050850	positive regulation of calcium-mediated signaling	12/1613	48/23210	8.09846e-05	0.000629017	0.000379126	Hap1/Trem2/Igf1/Lmcd1/Cdh13/Jph2/Akap6/Trdn/Akap5/P2ry6/Ccl4/Syk	12
GO:0061005	cell differentiation involved in kidney development	12/1613	48/23210	8.09846e-05	0.000629017	0.000379126	Gata3/Sall1/Jag1/Mef2c/Fat4/Ptpro/Bmp4/Six2/Wnt4/Basp1/Foxc2/Osr1	12
GO:0048639	positive regulation of developmental growth	31/1613	214/23210	8.10772e-05	0.000629017	0.000379126	Igf2/Nrp1/Cpne6/Igf1/Cpne5/Pou4f2/Bcl11a/Mef2c/Drd2/Akap6/Efna5/Slc6a3/Ghr/Ccnb1/Ikzf1/Pou3f2/Sh3pxd2b/Crabp2/Myo5b/Cdk1/Gata4/Gata6/Agrn/Trpc5/Syt17/Ghsr/Bdnf/Actn3/Sash3/Fgf2/Cxcr4	31
GO:0043523	regulation of neuron apoptotic process	36/1613	264/23210	8.19037e-05	0.000634557	0.000382466	Nrp1/Pou4f1/Cx3cr1/Tnfrsf1a/Pmaip1/Gabra5/Gata3/Kcnb1/Cx3cl1/Grm7/Mef2c/Ppp2r2b/Tyrobp/Fzd9/Foxb1/Ngfr/Tox3/Tgfb2/Egln3/En1/Slc30a10/Hrk/Nes/Glp1r/Ccl3/Pak3/Ctsz/Ascl1/Ndnf/Isl1/Agrn/Birc5/Bdnf/Vstm2l/Crlf1/Itga1	36
GO:0032411	positive regulation of transporter activity	21/1613	121/23210	8.61535e-05	0.000665657	0.00040121	Actn2/Hap1/Trem2/Plcg2/Jph2/Kcnc2/Akap6/Rgs9/Trdn/Bmp4/Ctss/Cacng3/Casq1/Ntsr1/Cftr/P2ry6/Cracr2a/Dmd/Prkg1/Ptafr/Rnf207	21
GO:0046546	development of primary male sexual characteristics	21/1613	121/23210	8.61535e-05	0.000665657	0.00040121	Gata3/Sfrp2/Ccnd1/Pdgfra/Hoxa10/Wnt5a/Tgfb2/Hoxa9/Tgfbr1/Nupr1/Aspm/Rbp4/Gata4/Wnt4/Icam1/Lrp2/Cftr/Sox3/Lrrc6/Il1a/Sema3a	21
GO:0002819	regulation of adaptive immune response	30/1613	205/23210	8.68643e-05	0.000670232	0.000403968	Gata3/Il33/Mef2c/Cd44/Adcy7/Fcer1g/Susd4/Vsir/Dusp22/Fcgr3/Cd74/Cd55/Pnp/Ptpn6/Jak3/P2rx7/Foxj1/Ptprc/Slc11a1/Havcr2/Pycard/Anxa1/Fcgr1/Sash3/Rsad2/H2-Q2/Tnfsf13b/Trpm4/H2-Q1/Samsn1	30
GO:0007189	adenylate cyclase-activating G protein-coupled receptor signaling pathway	22/1613	130/23210	8.72404e-05	0.000672215	0.000405163	Gpr26/Adgrl2/Htr7/Adcyap1/Adgrg2/Gpr101/Adgre1/Adcy2/Adcy7/Drd2/Calcr/Adra1b/Mc4r/Adra2a/Glp1r/Htr4/Oprm1/Ramp1/Mrap2/Ptgfr/Ptger3/Sstr4	22
GO:0035690	cellular response to drug	47/1613	380/23210	8.86086e-05	0.000681828	0.000410957	Slit2/Chrna4/Htr1b/Cdkn2a/Epha5/Agtr2/Ppm1e/Crhbp/Slc18a2/Mef2c/Lypd1/Thbs1/Adcy2/Adcy7/Kcnc2/Mylk/Efna5/Ryr1/Impact/Bmp4/Chrm2/Rgs10/Chrna3/Chrm1/Cyp1b1/Crh/Myc/Hgf/Chrm3/Oprm1/Chrna7/P2ry12/Nol3/Hk3/Anxa1/Cftr/Glra3/Ahr/Hrh3/Met/Ankrd1/Ccl4/Chrm5/Trpm4/Ptger3/Ect2/Ngb	47
GO:0060675	ureteric bud morphogenesis	15/1613	71/23210	8.97365e-05	0.000689567	0.000415622	Npnt/Eya1/Gata3/Sall1/Agtr2/Gpc3/Cd44/Fat4/Bmp4/Six2/Wnt4/Myc/Foxd1/Fgf2/Wnt6	15
GO:0051279	regulation of release of sequestered calcium ion into cytosol	16/1613	79/23210	9.03485e-05	0.000692386	0.000417321	Hap1/Cx3cl1/Jph2/Tgfb2/Akap6/Trdn/Ptpn6/Casq1/Ntsr1/Aplnr/Cyba/Npsr1/Nol3/Gpr39/P2ry6/Dmd	16
GO:0051781	positive regulation of cell division	16/1613	79/23210	9.03485e-05	0.000692386	0.000417321	Igf2/Tal1/Lbh/Cit/Tgfb2/Drd2/Ptn/Pdgfa/Aurkb/Thbs4/Fgf2/Rxfp3/Kif20b/Il1a/Ect2/Kif23	16
GO:0038084	vascular endothelial growth factor signaling pathway	10/1613	35/23210	9.39025e-05	0.000718647	0.000433149	Nrp1/Nrp2/Robo1/Dcn/Adamts3/Pdgfra/Smoc2/Foxc1/Ptp4a3/Hspb1	10
GO:0035567	non-canonical Wnt signaling pathway	13/1613	56/23210	9.45625e-05	0.000721742	0.000435014	Fzd10/Ankrd6/Sfrp2/Dab2/Gpc3/Fzd9/Wnt5a/Wnt4/Celsr1/Wnt7b/Rspo3/Ror2/Rspo1	13
GO:0090303	positive regulation of wound healing	13/1613	56/23210	9.45625e-05	0.000721742	0.000435014	Rreb1/Thbs1/Mylk/Smoc2/Adra2a/Pdpn/Cd36/Anxa1/Plek/Serpinf2/Foxc2/Cxcr4/Tlr4	13
GO:0048545	response to steroid hormone	31/1613	216/23210	9.66385e-05	0.000736592	0.000443965	Padi2/Pappa/Alpl/Dab2/Htr7/Heyl/Igf1/Bmp7/Agtr2/Pou4f2/Ass1/Oxtr/Lbh/Paqr7/Tgfb2/Calcr/Adra1b/Zfp36l1/Bmp4/Anxa3/Fibin/Bche/Isl1/Spp1/Lox/Gpr83/Anxa1/Pgr/Bdnf/Foxa1/Sstr4	31
GO:0061572	actin filament bundle organization	26/1613	168/23210	9.90313e-05	0.000753812	0.000454344	Synpo2l/Nrp1/Cx3cl1/Tac1/Ppm1e/Aif1l/Eln/Lcp1/Kank4/Pcdh15/Tgfbr1/Asap3/Tacr1/Sh3pxd2b/Rflna/Wnt4/Fscn1/S100a10/Fhdc1/Synpo2/Aif1/Plek/Serpinf2/Met/Arhgap28/Pdlim4	26
GO:0021545	cranial nerve development	12/1613	49/23210	0.000100524	0.000764145	0.000460572	Nrp1/Pou4f1/Sall1/Nrp2/Slitrk6/Isl1/Sema3f/Hes3/Tifab/Mafb/Dmd/Sema3a	12
GO:0001709	cell fate determination	11/1613	42/23210	0.000101243	0.000767542	0.00046262	Gata3/Dll3/Mef2c/Bmp4/Prrx1/Ascl1/Gata6/Isl1/Ebf2/Nkx2-2/Chrdl1	11
GO:0032958	inositol phosphate biosynthetic process	11/1613	42/23210	0.000101243	0.000767542	0.00046262	Plcg2/Plch1/Ntsr1/Ip6k3/Plek/Fgf2/P2ry1/P2ry6/Ppip5k2/Prkg1/Ptafr	11
GO:0003176	aortic valve development	8/1613	23/23210	0.000101896	0.0007694	0.000463739	Slit2/Tnfrsf1a/Gata3/Robo1/Bmp4/Emilin1/Gata4/Twist1	8
GO:0006837	serotonin transport	8/1613	23/23210	0.000101896	0.0007694	0.000463739	Htr1b/Htr7/Htr1a/Fcer1g/Fcgr3/Crh/Hrh3/Syk	8
GO:0043501	skeletal muscle adaptation	8/1613	23/23210	0.000101896	0.0007694	0.000463739	Myh7/Tnnt1/Cacna1s/Tnnc1/Myoz2/Tnni1/Mymk/Actn3	8
GO:0044344	cellular response to fibroblast growth factor stimulus	17/1613	88/23210	0.000102476	0.000772674	0.000465713	Gata3/Sulf2/Sulf1/Fgfrl1/Flrt2/Cd44/Thbs1/Ngfr/Wnt5a/Zfp36l1/Smoc2/Fat4/Wnt4/Runx2/Fgf2/Tcf7l2/Fgf15	17
GO:0001658	branching involved in ureteric bud morphogenesis	14/1613	64/23210	0.000102741	0.000772674	0.000465713	Npnt/Eya1/Sall1/Agtr2/Gpc3/Cd44/Fat4/Bmp4/Six2/Wnt4/Myc/Foxd1/Fgf2/Wnt6	14
GO:0032233	positive regulation of actin filament bundle assembly	14/1613	64/23210	0.000102741	0.000772674	0.000465713	Synpo2l/Nrp1/Cx3cl1/Tac1/Ppm1e/Tgfbr1/Tacr1/Sh3pxd2b/Wnt4/S100a10/Synpo2/Plek/Serpinf2/Pdlim4	14
GO:0043951	negative regulation of cAMP-mediated signaling	9/1613	29/23210	0.0001035	0.000776317	0.000467908	Rgs2/Aplnr/Oprm1/Mrap2/Nucb2/Npy2r/Pde11a/Ptger3/Sstr4	9
GO:0070296	sarcoplasmic reticulum calcium ion transport	9/1613	29/23210	0.0001035	0.000776317	0.000467908	Atp2a1/Hrc/Ryr1/Trdn/Casq1/Nol3/Cacng1/Dmd/Sln	9
GO:0034766	negative regulation of ion transmembrane transport	19/1613	105/23210	0.000103672	0.000776581	0.000468068	Actn2/Dysf/Thbs1/Rgs4/Tgfb2/Drd2/Kcne1l/Trdn/Rgs2/Rrad/Ntsr1/Kcne4/Agrn/Cav3/Ahr/Twist1/Ptger3/Osr1/Sln	19
GO:0002064	epithelial cell development	34/1613	247/23210	0.000105796	0.000791438	0.000477022	Bcl11b/Tnfrsf1a/S1pr3/Hoxa13/Ripor2/Cdk6/Jag1/Slitrk6/Wnt5a/Tfap2c/Hoxb13/Pcdh15/Stc1/Bmp4/Tfcp2l1/Icam1/Wnt7b/C1galt1/Pgr/Cftr/Onecut1/Palld/Sox3/Shroom3/Met/Foxc2/Hrh2/Nkx2-2/Foxa1/Cxcr4/Abcb1b/Dmd/Il1a/Onecut2	34
GO:0014013	regulation of gliogenesis	24/1613	150/23210	0.000106444	0.000794182	0.000478676	Epha4/Serpine2/Trem2/Igf1/Tenm4/Adcyap1/Dll3/Nr2e1/Gfap/Nkx6-1/Tlr2/Ptn/Efemp1/Bmp4/Zfp488/Myc/P2ry12/Lrp2/Plag1/Dlx2/Nkx2-2/Tcf7l2/Cxcr4/Cdkn2b	24
GO:0015718	monocarboxylic acid transport	24/1613	150/23210	0.000106444	0.000794182	0.000478676	Htr2c/Agtr2/Thbs1/Drd2/Trh/Acsl5/Rbp4/P2rx7/Myc/Slc10a4/Ntsr1/Slc27a2/Cd36/Anxa1/Trpc4/Acsl4/Hrh3/Slc16a3/Hrh2/Bdkrb2/Syk/Casr/Sstr4/Il1a	24
GO:0035637	multicellular organismal signaling	23/1613	141/23210	0.000108865	0.000811171	0.000488916	Scn3a/Chrna1/Cacna1h/Grm7/Kcnj5/Scn5a/Scn9a/Kcne1l/Cartpt/Cacng3/Gpr88/Kcne4/Ghsr/Chrna7/Kcnj2/Nkx2-5/Cldn19/Scn4a/Scn7a/Avpr1a/Chrm5/Trpm4/Scn1a	23
GO:0030336	negative regulation of cell migration	36/1613	268/23210	0.000111607	0.00083019	0.000500379	Padi2/Slit2/Col3a1/Cx3cr1/Il33/Hoxa7/Sfrp2/Ccn3/Cx3cl1/Sulf1/Robo1/Dcn/Ripor2/Jag1/Mef2c/Thbs1/Acan/Drd2/Adamts9/Stc1/Dusp22/Ptn/Arhgdib/Cd74/Emilin1/Podn/Cyp1b1/Wnt4/Nrg3/Klf4/Mapk15/Aif1/Pip5kl1/Fgf2/Sema3a/Prkg1	36
GO:0032386	regulation of intracellular transport	52/1613	438/23210	0.000111711	0.00083019	0.000500379	Tnnt2/Actn2/Tnnc1/Chrna4/Hap1/Kcnb1/Htr1b/Cdkn2a/Dab2/Htr7/Agtr2/Grm7/Htr2a/Chrna6/Bves/Htr1a/Grm8/Anxa2/Hrc/Ptpn14/Lcp1/Fcer1g/Drd2/Chrnb3/Cspg5/Adra2a/Uaca/Bmp4/Akap5/Chrm2/Chrna3/Chrna5/Chrm1/Nr3c2/Hcls1/Chrna7/Cd36/Ifi27/Mdfic/Nol3/Cd84/Bard1/Mapk15/Glra3/P2ry1/Pld2/Syk/Cplx3/Tcf7l2/Kif20b/Rac2/Ect2	52
GO:0051291	protein heterooligomerization	25/1613	160/23210	0.000114254	0.000847971	0.000511096	Tnnt2/Chrna4/Sept9/Tnfrsf1a/Col6a1/Col1a1/Chrna6/Anxa2/Kcnc2/Col1a2/Chrnb3/Cd74/Ikzf1/Col6a2/Pcbd1/Chrna3/S100a10/Agrn/Kcnh7/Scube3/Trps1/C1qtnf1/Rrm2/Krt1/C1qtnf2	25
GO:0050867	positive regulation of cell activation	54/1613	461/23210	0.000118291	0.000876782	0.000528461	Igf2/Vcam1/Gata3/Il33/Nckap1l/Trem2/Tac1/Igfbp2/Igf1/Tox/Mef2c/Thbs1/Tyrobp/Wnt5a/Fcer1g/Vsir/Ctsc/Cd74/Ephb6/Tacr1/Ikzf1/Itgam/Pnp/Pdpn/Acta2/Nfatc2/Jak3/Tgfbr2/Lgals1/Cd83/Dock8/Runx1/Mmp14/Ptprc/Spta1/Havcr2/Pycard/Anxa1/Cftr/Tnip2/Aif1/Sash3/Plek/Runx3/Pld2/Itgb2/Tnfsf13b/Ulbp1/Syk/Tlr4/Shb/Ptafr/Rasal3/Il1rl2	54
GO:0019226	transmission of nerve impulse	17/1613	89/23210	0.000118578	0.000877757	0.000529049	Scn3a/Chrna1/Cacna1h/Grm7/Scn5a/Scn9a/Cartpt/Cacng3/Gpr88/Ghsr/Chrna7/Cldn19/Scn4a/Scn7a/Avpr1a/Chrm5/Scn1a	17
GO:0050679	positive regulation of epithelial cell proliferation	29/1613	199/23210	0.000121797	0.000900408	0.000542701	Ccnd2/Igf2/Eya1/Rreb1/Igf1/Dysf/Cdh13/Scn5a/Ccnd1/Wnt5a/Tbx18/Ptn/Tacr1/Bmp4/Myc/Dlx6/Cav2/Aplnr/Cyba/Ghsr/Mmp12/Thbs4/Fgf2/Twist1/Hrh3/Tcf7l2/Esrp1/Foxp2/Osr1	29
GO:1905209	positive regulation of cardiocyte differentiation	10/1613	36/23210	0.000121972	0.00090052	0.000542769	Igf1/Bmp7/Mef2c/Tgfb2/Akap6/Sema3c/Bmp4/Gata4/Gata6/Nkx2-5	10
GO:0150076	neuroinflammatory response	14/1613	65/23210	0.00012266	0.000904418	0.000545119	Cx3cr1/Il33/Cx3cl1/Trem2/Igf1/C1qa/Tyrobp/Tlr2/Ctsc/Nupr1/Tlr1/Aif1/Tlr7/Tlr4	14
GO:0002683	negative regulation of immune system process	55/1613	473/23210	0.000124636	0.000917773	0.000553168	Igf2/Padi2/Slit2/Tal1/Col3a1/Il33/Hoxa7/Lrfn5/Cdkn2a/Meis2/Ccn3/Cx3cl1/Igf1/Adcyap1/Ripor2/Cdk6/Cd44/Tspan6/Thbs1/Tyrobp/C1qc/Fgl2/Fcer1g/Tgfb2/Drd2/Hoxa9/Susd4/Vsir/Dusp22/Cartpt/Zfp36l1/Cd74/Gpr17/Bmp4/Ptpn6/Emilin1/Cd68/Tmem176a/Jak3/Myc/Runx1/Foxj1/Ptprc/Havcr2/Lrrc32/Anxa1/Cd84/Mmp12/Kitl/Runx3/Pik3ap1/Smpdl3b/Cd37/Mafb/Samsn1	55
GO:0021520	spinal cord motor neuron cell fate specification	6/1613	13/23210	0.000125089	0.000917773	0.000553168	Hoxc10/Nkx6-1/Hoxd10/Isl1/Isl2/Mnx1	6
GO:0021885	forebrain cell migration	15/1613	73/23210	0.000125121	0.000917773	0.000553168	Slit1/Slit2/Nrp1/Cx3cr1/Nrp2/Emx2/Robo1/Nr2e1/Foxb1/Drd2/Pou3f2/Nrg3/P2ry12/Cxcr4/Sema3a	15
GO:0051155	positive regulation of striated muscle cell differentiation	15/1613	73/23210	0.000125121	0.000917773	0.000553168	Igf1/Myog/Ripor2/Mef2c/Akap6/Csrp3/Lmod3/Bmp4/Shox2/Nfatc2/Cd53/Mmp14/Actn3/Cav3/Mylk3	15
GO:0042102	positive regulation of T cell proliferation	18/1613	98/23210	0.000128116	0.000938522	0.000565674	Igf2/Vcam1/Nckap1l/Igfbp2/Igf1/Pnp/Jak3/Tgfbr2/Ptprc/Spta1/Havcr2/Pycard/Anxa1/Aif1/Sash3/Tnfsf13b/Syk/Rasal3	18
GO:0071695	anatomical structure maturation	28/1613	190/23210	0.000130207	0.000952599	0.000574159	Mmp2/Cdkn1c/Tal1/Cx3cr1/Gata3/Igf1/Bcl11a/Aldh1a2/C1qa/Grip2/Xylt1/Wnt5a/Tgfb2/Hoxb13/Ryr1/Wnt10b/Ccnb1/Fat4/Rflna/Tfcp2l1/Ednrb/Cspg4/C1ql1/Pgr/Actn3/Barx2/Foxa1/Shb	28
GO:2000377	regulation of reactive oxygen species metabolic process	29/1613	200/23210	0.000133174	0.000973045	0.000586482	Cx3cr1/Igf1/Ass1/Thbs1/Pid1/Tyrobp/Ngfr/Tlr2/Plau/Slc30a10/Cd34/Itgam/Cyp1b1/Tgfbr2/Prcp/Icam1/Ptgis/Cyba/Oprm1/Cd36/Klf4/Aif1/Itgb2/Ulbp1/Syk/Fbln5/Pon3/Tlr4/Foxm1	29
GO:0031348	negative regulation of defense response	31/1613	220/23210	0.000136052	0.000992791	0.000598384	Igf2/Slit2/Cx3cr1/Tnfrsf1a/Gata3/Lrfn5/Ccn3/Cx3cl1/Igf1/Adcyap1/Cd44/Tspan6/Adcy7/Cck/Fgl2/Drd2/Susd4/Pbk/Gpr17/Uaca/Ets1/Hgf/Ptgis/Isl1/Ghsr/Chrna7/Havcr2/Pycard/Mmp12/Smpdl3b/Krt1	31
GO:2000146	negative regulation of cell motility	37/1613	281/23210	0.000136685	0.000996072	0.000600361	Padi2/Slit2/Col3a1/Cx3cr1/Gata3/Il33/Hoxa7/Sfrp2/Ccn3/Cx3cl1/Sulf1/Robo1/Dcn/Ripor2/Jag1/Mef2c/Thbs1/Acan/Drd2/Adamts9/Stc1/Dusp22/Ptn/Arhgdib/Cd74/Emilin1/Podn/Cyp1b1/Wnt4/Nrg3/Klf4/Mapk15/Aif1/Pip5kl1/Fgf2/Sema3a/Prkg1	37
GO:0071774	response to fibroblast growth factor	17/1613	90/23210	0.000136854	0.000996072	0.000600361	Gata3/Sulf2/Sulf1/Fgfrl1/Flrt2/Cd44/Thbs1/Ngfr/Wnt5a/Zfp36l1/Smoc2/Fat4/Wnt4/Runx2/Fgf2/Tcf7l2/Fgf15	17
GO:0015012	heparan sulfate proteoglycan biosynthetic process	9/1613	30/23210	0.000138786	0.00100624	0.000606489	Hs3st3b1/Hs3st4/Xylt1/Hs6st2/Hs3st2/Hs3st3a1/Ndst4/Extl1/Tcf7l2	9
GO:0050654	chondroitin sulfate proteoglycan metabolic process	9/1613	30/23210	0.000138786	0.00100624	0.000606489	Bgn/Igf1/Dcn/Xylt1/Egflam/B3gat1/Csgalnact1/Dsel/Ndnf	9
GO:0061037	negative regulation of cartilage development	9/1613	30/23210	0.000138786	0.00100624	0.000606489	Adamts12/Tgfb2/Tgfbr1/Efemp1/Bmp4/Rflna/Adamts7/Chadl/Ctsk	9
GO:0030111	regulation of Wnt signaling pathway	38/1613	292/23210	0.000142982	0.00103534	0.000624028	Ankrd6/Grb10/Sall1/Sfrp2/Sulf2/Dab2/Dcdc2a/Col1a1/Sulf1/Gpc3/Nkd2/Fzd9/Lef1/Wnt5a/Tlr2/Tbx18/Bicc1/Rbms3/Cdk14/Cxxc4/Wnt10b/Barx1/Ptpro/Aspm/Gpc5/Isl1/Limd1/Gsc/Dkk2/Rspo3/Nkx2-5/Mdfic/Peg12/Fgf2/Ror2/Tcf7l2/Trpm4/Rspo1	38
GO:0042474	middle ear morphogenesis	8/1613	24/23210	0.000143565	0.00103823	0.000625771	Eya1/Eya4/Six2/Prrx1/Myc/Gsc/Prrx2/Osr1	8
GO:0008543	fibroblast growth factor receptor signaling pathway	15/1613	74/23210	0.000146971	0.0010615	0.000639798	Gata3/Sulf2/Sulf1/Fgfrl1/Flrt2/Thbs1/Ngfr/Wnt5a/Smoc2/Fat4/Wnt4/Runx2/Fgf2/Tcf7l2/Fgf15	15
GO:0031018	endocrine pancreas development	12/1613	51/23210	0.000151968	0.00109329	0.000658954	Cdk6/Nkx6-1/Wnt5a/Bmp4/Foxa2/Gata6/Anxa1/Cftr/Onecut1/Nkx2-2/Onecut2/Mnx1	12
GO:0032355	response to estradiol	12/1613	51/23210	0.000151968	0.00109329	0.000658954	Mmp2/Pou4f1/Pou4f2/Sstr1/Crhbp/Myog/Tacr3/Ghr/Anxa1/Mapk15/Ptgfr/Foxa1	12
GO:0060428	lung epithelium development	12/1613	51/23210	0.000151968	0.00109329	0.000658954	Eya1/Igf1/Adamtsl2/Bmp4/Ascl1/Foxa2/Gata6/Wnt7b/Foxj1/Insc/Foxa1/Foxp2	12
GO:0045619	regulation of lymphocyte differentiation	27/1613	182/23210	0.000152146	0.00109329	0.000658954	Gata3/Cdkn2a/Nckap1l/Tox/Cd44/Fgl2/Vsir/Zfp36l1/Cd74/Ikzf1/Bmp4/Pnp/Ptpn6/Jak3/Tgfbr2/Cd83/Runx1/Mmp14/Foxj1/Ptprc/Anxa1/Sash3/Runx3/Syk/Nfam1/Shb/Il1rl2	27
GO:0051402	neuron apoptotic process	38/1613	293/23210	0.000153519	0.00110174	0.000664053	Nrp1/Pou4f1/Cx3cr1/Tnfrsf1a/Pmaip1/Gabra5/Gata3/Kcnb1/Cx3cl1/Grm7/Mef2c/Ppp2r2b/Tyrobp/Fzd9/Foxb1/Ngfr/Cit/Tox3/Tgfb2/Egln3/En1/Slc30a10/Hrk/Nes/Glp1r/Ccl3/Pak3/Ctsz/Ascl1/Ndnf/Isl1/Agrn/Birc5/Bdnf/Vstm2l/Casp7/Crlf1/Itga1	38
GO:0030879	mammary gland development	25/1613	163/23210	0.000154494	0.00110594	0.00066658	Slit2/Gata3/Cdkn2a/Rreb1/Igf1/Robo1/Hoxd9/Lbh/Ccnd1/Foxb1/Lef1/Wnt5a/Tfap2c/Hoxa9/Slc6a3/Hoxb9/Bmp4/Tgfbr2/Wnt4/Nrg3/Pgr/Cav3/Fgf2/Atp7b/Prlr	25
GO:0048660	regulation of smooth muscle cell proliferation	25/1613	163/23210	0.000154494	0.00110594	0.00066658	Mmp2/Htr1b/Cx3cl1/Igf1/Pde1a/Cdh13/Npr3/Mef2c/Thbs1/C3ar1/Tacr1/Bmp4/Rgs5/Tgfbr2/Myc/Cyba/Notch3/Klf4/Aif1/Fgf2/P2ry6/Serpinf2/Tcf7l2/Prkg1/Ptafr	25
GO:0031623	receptor internalization	21/1613	126/23210	0.000156159	0.00111644	0.000672909	Hap1/Htr1b/Dab2/Ahi1/Plcg2/Lrrtm1/Fcer1g/Drd2/Akap5/Cacng3/Necab2/Caly/Gsg1l/Ramp1/Cd36/Cav3/Pld2/Itgb2/Syk/Ptger3/Rspo1	21
GO:0031099	regeneration	23/1613	145/23210	0.00016759	0.00119665	0.000721255	Mmp2/Pax7/Epha4/Sulf2/Ccn3/Igf1/Dysf/Gfap/Ccnd1/Xylt1/Fzd9/Plau/Mymk/Ptn/Wnt10b/Ptgfrn/Prrx1/Cdk1/Gata4/Hgf/Anxa1/Bdnf/Klf4	23
GO:0018958	phenol-containing compound metabolic process	19/1613	109/23210	0.000173114	0.00123219	0.000742675	Slc7a11/Gata3/Htr2c/Agtr2/Moxd1/Htr1a/Ddc/Tacr3/Rnf180/Wnt5a/Tgfb2/Drd2/Slc6a3/Hand2/Crym/Th/Gcnt4/Slc5a5/Rtl4	19
GO:2000379	positive regulation of reactive oxygen species metabolic process	19/1613	109/23210	0.000173114	0.00123219	0.000742675	Ass1/Thbs1/Pid1/Tyrobp/Tlr2/Plau/Itgam/Cyp1b1/Tgfbr2/Icam1/Cyba/Oprm1/Cd36/Klf4/Aif1/Itgb2/Ulbp1/Syk/Tlr4	19
GO:0050866	negative regulation of cell activation	29/1613	203/23210	0.000173222	0.00123219	0.000742675	Serpine2/Lrfn5/Cdkn2a/Cx3cl1/Ripor2/Cd44/Pdgfra/Tyrobp/Fgl2/Vsir/Dusp22/Cd74/Bmp4/Ptpn6/Emilin1/Jak3/Pdgfa/Runx1/Foxj1/Havcr2/Lrrc32/Anxa1/Cd84/Runx3/C1qtnf1/Cd37/Ptger3/Prkg1/Samsn1	29
GO:0014065	phosphatidylinositol 3-kinase signaling	21/1613	127/23210	0.000175044	0.00124202	0.000748602	Serpine2/Gata3/Igf1/Dcn/Htr2a/Tgfb2/Ptpn13/Zfp36l1/Ptpn6/Obscn/Pdgfa/Hgf/Hcls1/Pik3c2g/Klf4/Pik3cg/Twist1/Pld2/Pik3ap1/Ncf1/Cep55	21
GO:0051592	response to calcium ion	21/1613	127/23210	0.000175044	0.00124202	0.000748602	Tnnt2/Ttn/Cpne6/Cpne5/Rasgrp2/Cpne4/Adgrv1/Crhbp/Scn5a/Mef2c/Cpne8/Thbs1/Mylk/Pcdh15/Cpne7/Syt15/P2rx7/Syt17/Casr/Ect2/Fos	21
GO:0043087	regulation of GTPase activity	38/1613	295/23210	0.000176713	0.00125223	0.000754753	Fzd10/Arhgap24/Ngef/Epha4/Cx3cl1/Epha5/Asap1/Adcyap1/Rasgrp2/Chn1/Bves/Rasgrf1/Wnt5a/Rgs4/Efna5/Vav1/Rgs6/Asap3/Ccl21a/Rgs10/Ccl3/Wnt4/Ccl6/Icam1/Dock8/Cav2/Foxj1/Rasgrp3/S100a10/Agrn/Sh3bp4/Pycard/Ajuba/Ccl9/Ccl4/Ect2/Prkg1/Rasal3	38
GO:0043010	camera-type eye development	43/1613	348/23210	0.000176926	0.00125223	0.000754753	Tenm3/Cdkn1c/Cacna1s/Nrp1/Bcl11b/Shroom2/Gata3/Pitx2/Ahi1/Lhx2/Bmp7/Pou4f2/Nhs/Rcn1/Nr2e1/Aldh1a2/Jag1/Vax2/Sdk2/Pdgfra/Rorb/Slitrk6/Tgfb2/Tspan12/Tgfbr1/Ptn/Ikzf1/Bmp4/Casz1/Rbp4/Cyp1b1/Foxc1/Tgfbr2/Miat/Th/Klf4/Ahr/Vsx2/Twist1/Dlx2/Rpgrip1l/Foxc2/Foxp2	43
GO:0001958	endochondral ossification	9/1613	31/23210	0.000183573	0.00129441	0.000780176	Alpl/Col1a1/Mef2c/Csgalnact1/Bmp4/Foxc1/Mmp14/Runx2/Hspg2	9
GO:0036075	replacement ossification	9/1613	31/23210	0.000183573	0.00129441	0.000780176	Alpl/Col1a1/Mef2c/Csgalnact1/Bmp4/Foxc1/Mmp14/Runx2/Hspg2	9
GO:0086010	membrane depolarization during action potential	9/1613	31/23210	0.000183573	0.00129441	0.000780176	Scn3a/Cacna1h/Scn5a/Scn9a/Scn4a/Cav3/Scn7a/Trpm4/Scn1a	9
GO:0003180	aortic valve morphogenesis	7/1613	19/23210	0.000184959	0.0012977	0.000782161	Slit2/Gata3/Robo1/Bmp4/Emilin1/Gata4/Twist1	7
GO:0051956	negative regulation of amino acid transport	7/1613	19/23210	0.000184959	0.0012977	0.000782161	Grm7/Rgs4/Trh/Rgs2/Hrh3/Osr1/Prkg1	7
GO:0061081	positive regulation of myeloid leukocyte cytokine production involved in immune response	7/1613	19/23210	0.000184959	0.0012977	0.000782161	Wnt5a/Fcer1g/Tlr2/Cd74/Spon2/Cd36/Tlr4	7
GO:0072189	ureter development	7/1613	19/23210	0.000184959	0.0012977	0.000782161	Gata3/Emx2/Aldh1a2/Tbx18/Bmp4/Mecom/Osr1	7
GO:0035924	cellular response to vascular endothelial growth factor stimulus	12/1613	52/23210	0.000185189	0.0012977	0.000782162	Nrp1/Nrp2/Robo1/Dcn/Adamts12/Adamts3/Pdgfra/Smoc2/Foxc1/Ptp4a3/Anxa1/Hspb1	12
GO:0051017	actin filament bundle assembly	25/1613	165/23210	0.000187886	0.00131497	0.000792569	Synpo2l/Nrp1/Cx3cl1/Tac1/Ppm1e/Aif1l/Eln/Lcp1/Kank4/Pcdh15/Tgfbr1/Asap3/Tacr1/Sh3pxd2b/Wnt4/Fscn1/S100a10/Fhdc1/Synpo2/Aif1/Plek/Serpinf2/Met/Arhgap28/Pdlim4	25
GO:0071560	cellular response to transforming growth factor beta stimulus	29/1613	204/23210	0.000188781	0.0013196	0.000795361	Npnt/Col3a1/Sox6/Peg10/Dab2/Ltbp1/Mef2c/Cd109/Thbs1/Fbn2/Tgfb2/Adamtsl2/Tgfbr1/Dusp22/Zfp36l1/Col1a2/Emilin1/Tgfbr2/Cav2/Runx1/Lox/Lrrc32/Onecut1/Cav3/Ankrd1/Itga8/Onecut2/Cdkn2b/Fos	29
GO:0010464	regulation of mesenchymal cell proliferation	11/1613	45/23210	0.000197962	0.00137101	0.000826344	Wnt5a/Tbx18/Ptn/Bmp4/Shox2/Prrx1/Tgfbr2/Pdgfa/Myc/Prrx2/Foxp2	11
GO:0014046	dopamine secretion	11/1613	45/23210	0.000197962	0.00137101	0.000826344	Chrna4/Htr1b/Oprk1/Htr2a/Chrna6/Sncg/Drd2/Syt15/Entpd1/Syt17/Npy2r	11
GO:0014059	regulation of dopamine secretion	11/1613	45/23210	0.000197962	0.00137101	0.000826344	Chrna4/Htr1b/Oprk1/Htr2a/Chrna6/Sncg/Drd2/Syt15/Entpd1/Syt17/Npy2r	11
GO:1903580	positive regulation of ATP metabolic process	11/1613	45/23210	0.000197962	0.00137101	0.000826344	Trem2/Igf1/Myog/Htr2a/Pid1/Nupr1/Ccnb1/Cdk1/P2rx7/Myc/Actn3	11
GO:0015711	organic anion transport	49/1613	415/23210	0.000197974	0.00137101	0.000826344	Slc7a11/Slc25a18/Slc22a6/Htr2c/Agtr2/Slc7a3/Slc13a3/Grm7/Thbs1/Cck/Rgs4/Drd2/Trh/Acsl5/Slc6a7/Rgs2/Rbp4/P2rx7/Myc/Slc10a4/Ntsr1/Slc38a4/Slc27a2/Slc36a2/Slc11a1/Cd36/Lrp2/Anxa1/Bdnf/Cftr/Slc13a4/Trpc4/Acsl4/Hrh3/Slc6a20a/Slc7a7/Avpr1a/Slc16a3/Hrh2/Bdkrb2/Syk/Casr/Ptger3/Sstr4/Slc38a5/Il1a/Osr1/Prkg1/Slc26a7	49
GO:0014048	regulation of glutamate secretion	8/1613	25/23210	0.00019832	0.00137101	0.000826344	Grm7/Cck/Trh/P2rx7/Ntsr1/Hrh3/Avpr1a/Prkg1	8
GO:0055094	response to lipoprotein particle	8/1613	25/23210	0.00019832	0.00137101	0.000826344	Lpl/Cdh13/Fcer1g/Cd68/Cd36/Itgb2/Syk/Tlr4	8
GO:0072606	interleukin-8 secretion	8/1613	25/23210	0.00019832	0.00137101	0.000826344	Chil1/Wnt5a/Tlr2/Tlr1/Anxa4/Pycard/Anxa1/Cd14	8
GO:2000679	positive regulation of transcription regulatory region DNA binding	8/1613	25/23210	0.00019832	0.00137101	0.000826344	Pou4f1/Gata3/Igf1/Pou4f2/Hand2/Foxc1/Klf4/Twist1	8
GO:0090183	regulation of kidney development	13/1613	60/23210	0.000199315	0.00137343	0.000827805	Gata3/Sall1/Bmp7/Agtr2/C3ar1/Fat4/Bmp4/Six2/Pdgfa/Wnt4/Myc/Foxd1/Osr1	13
GO:0003230	cardiac atrium development	10/1613	38/23210	0.00019966	0.00137343	0.000827805	Tnnt2/Myh6/Pitx2/Wnt5a/Tgfb2/Shox2/Gata4/Isl1/Nkx2-5/Ccn1	10
GO:0010831	positive regulation of myotube differentiation	10/1613	38/23210	0.00019966	0.00137343	0.000827805	Myog/Ripor2/Csrp3/Lmod3/Shox2/Nfatc2/Cd53/Mmp14/Actn3/Cav3	10
GO:0043267	negative regulation of potassium ion transport	10/1613	38/23210	0.00019966	0.00137343	0.000827805	Actn2/Adcyap1/Htr2a/Rgs4/Kcne1l/Akap5/Kcne4/Agrn/Cav3/Ptger3	10
GO:0050796	regulation of insulin secretion	27/1613	185/23210	0.000200216	0.00137343	0.000827805	Nnat/Kcnb1/Ccn3/Baiap3/Epha5/Nkx6-1/Drd2/Trh/Efna5/Cartpt/Lepr/Adra2a/Ptprv/Rbp4/Glp1r/Crh/Foxa2/Isl1/Ano1/Ghsr/Birc5/Cftr/Gpr39/Casr/Tcf7l2/Trpm4/Ptger3	27
GO:0051668	localization within membrane	27/1613	185/23210	0.000200216	0.00137343	0.000827805	Grip1/Hap1/Slc7a11/Neto1/Cdh13/Htr1a/Nptx2/Grip2/Lrrtm4/Tyrobp/Fzd9/Ptn/Akap5/Myo5b/Cacng3/Lrrc7/Caly/Gsg1l/Dock2/Ptprc/Agrn/Ghsr/Cnih3/Gpc4/Glra3/Cep112/Itgb2	27
GO:0007346	regulation of mitotic cell cycle	56/1613	493/23210	0.000200373	0.00137343	0.000827805	Ccnd2/Igf2/Cdkn1c/Tal1/Top2a/Cdkn2a/Meis2/Igf1/Map3k20/Bmp7/Hoxa13/L3mbtl1/Ripor2/Ccng1/Ccnd1/Mki67/Psrc1/Cit/Tpx2/Sik1/Stk33/Zfp36l1/Smoc2/Wnt10b/Ccnb1/Ptprv/Bmp4/Ptpn6/Pdpn/Cdk1/Foxc1/Myc/Ascl1/Bub1/Birc5/Cenpf/Cenpe/Anxa1/Ccdc8/Klf4/Asah2/Cdk2/Aurkb/Aif1/Kif11/Kcnh5/Met/Ndc80/Nek2/Rbl1/Foxa1/Kif20b/Edn3/Shb/Il1a/Cdkn2b	56
GO:0006809	nitric oxide biosynthetic process	15/1613	76/23210	0.000200773	0.0013745	0.000828453	Cx3cr1/Igf1/Ass1/Tlr2/Cd34/Cyp1b1/Icam1/Ptgis/Oprm1/Cd36/Klf4/Aif1/Itgb2/Ulbp1/Tlr4	15
GO:0007266	Rho protein signal transduction	28/1613	195/23210	0.00020369	0.00139148	0.000838686	Ngef/Synpo2l/Nrp1/Col3a1/Rasgrf2/Robo1/Arhgdig/Cdh13/Ripor2/Rasgrf1/Ngfr/Rhoq/Vav1/Adra1b/Col1a2/Arhgdib/Gpr17/Obscn/Pdpn/Celsr1/Arhgef6/Lpar4/Fgd2/Rhov/Met/Rac2/Ect2/Cavin4	28
GO:0045428	regulation of nitric oxide biosynthetic process	14/1613	68/23210	0.000203746	0.00139148	0.000838686	Cx3cr1/Igf1/Ass1/Tlr2/Cd34/Icam1/Ptgis/Oprm1/Cd36/Klf4/Aif1/Itgb2/Ulbp1/Tlr4	14
GO:0014831	gastro-intestinal system smooth muscle contraction	6/1613	14/23210	0.000206031	0.00140032	0.000844013	Sulf2/Sulf1/Ghsr/Ptger3/Ptafr/Spx	6
GO:0035815	positive regulation of renal sodium excretion	6/1613	14/23210	0.000206031	0.00140032	0.000844013	Tac1/Agtr2/Drd2/Tacr1/Ednrb/Avpr1a	6
GO:0090136	epithelial cell-cell adhesion	6/1613	14/23210	0.000206031	0.00140032	0.000844013	Ccn3/Bves/Plekha7/Cyp1b1/Thbs4/Kifc3	6
GO:2000052	positive regulation of non-canonical Wnt signaling pathway	6/1613	14/23210	0.000206031	0.00140032	0.000844013	Ankrd6/Dab2/Gpc3/Wnt5a/Rspo3/Rspo1	6
GO:0045445	myoblast differentiation	17/1613	93/23210	0.000207264	0.001407	0.000848042	Klhl41/Zfhx3/Igf1/Myog/Ripor2/Mef2c/Csrp3/Zfp36l1/Wnt10b/Bmp4/Lgals1/Isl1/Pitx1/Nol3/Mkx/Ccl9/Tcf7l2	17
GO:0099003	vesicle-mediated transport in synapse	33/1613	246/23210	0.000216445	0.00146757	0.000884545	Ston2/Chrna4/Grip1/Hap1/Htr1b/Htr7/Grm7/Htr2a/Chrna6/Htr1a/Grm8/Grip2/Drd2/Rab27b/Erc2/Chrnb3/Cspg5/Adra2a/Akap5/Chrm2/Chrna3/Myo5b/Chrna5/P2rx7/Caly/Gsg1l/Stx2/Nr3c2/Syt17/Chrna7/Glra3/P2ry1/Cplx3	33
GO:0046631	alpha-beta T cell activation	24/1613	157/23210	0.000218172	0.0014775	0.000890531	Bcl11b/Gata3/Nckap1l/Cd44/Lef1/Vsir/Sema4a/Pax1/Ikzf1/Pnp/Jak3/Tgfbr2/Cd83/Dock2/Runx1/Ptprc/Anxa1/Ly9/Sash3/Rsad2/Runx3/Syk/Shb/Rasal3	24
GO:0001942	hair follicle development	19/1613	111/23210	0.000221131	0.00149575	0.00090153	Tnfrsf19/Ldb2/Lhx2/Fst/Cd109/Ngfr/Wnt5a/Tfap2c/Tgfb2/Sox21/Alx4/Wnt10b/Hoxc13/Pdgfa/Celsr1/Runx1/Barx2/Runx3/Trps1	19
GO:0048546	digestive tract morphogenesis	12/1613	53/23210	0.00022441	0.0015143	0.00091271	Sfrp2/Pitx2/Ahi1/Pdgfra/Wnt5a/Bmp4/Shox2/Six2/Gata4/Stx2/Hoxd13/Tcf7l2	12
GO:0061900	glial cell activation	12/1613	53/23210	0.00022441	0.0015143	0.00091271	Cx3cr1/Il33/Cx3cl1/Trem2/C1qa/Tyrobp/Tlr2/Ctsc/Tlr1/Aif1/Tlr7/Tlr4	12
GO:0006835	dicarboxylic acid transport	15/1613	77/23210	0.00023354	0.00156655	0.000944203	Slc7a11/Slc25a18/Slc22a6/Slc13a3/Grm7/Cck/Trh/P2rx7/Ntsr1/Lrp2/Bdnf/Hrh3/Avpr1a/Prkg1/Slc26a7	15
GO:0014855	striated muscle cell proliferation	15/1613	77/23210	0.00023354	0.00156655	0.000944203	Tenm4/Myog/Mef2c/Tgfb2/Tgfbr1/Ccnb1/Rbp4/Cdk1/Gata4/Foxc1/Tgfbr2/Gata6/Nkx2-5/Fgf2/Foxc2	15
GO:0051966	regulation of synaptic transmission, glutamatergic	15/1613	77/23210	0.00023354	0.00156655	0.000944203	Serpine2/Htr1b/Adcyap1/Grm7/Oxtr/Htr2a/Mef2c/Grm8/Ngfr/Drd2/Cckbr/Cacng3/Grm5/Npy2r/Ror2	15
GO:0061180	mammary gland epithelium development	15/1613	77/23210	0.00023354	0.00156655	0.000944203	Slit2/Gata3/Cdkn2a/Rreb1/Robo1/Lbh/Ccnd1/Foxb1/Wnt5a/Tfap2c/Wnt4/Pgr/Cav3/Fgf2/Prlr	15
GO:0071277	cellular response to calcium ion	15/1613	77/23210	0.00023354	0.00156655	0.000944203	Cpne6/Cpne5/Rasgrp2/Cpne4/Adgrv1/Crhbp/Scn5a/Mef2c/Cpne8/Mylk/Cpne7/Syt15/Syt17/Ect2/Fos	15
GO:0060021	roof of mouth development	17/1613	94/23210	0.000236883	0.00158709	0.000956585	Col11a2/Fras1/Mef2c/Pdgfra/Lef1/Wnt5a/Tgfb2/Bnc2/Hand2/Tgfbr1/Alx4/Prrx1/Tgfbr2/Dlx6/Alx1/Lrrc32/Osr1	17
GO:0032637	interleukin-8 production	14/1613	69/23210	0.000239466	0.00159879	0.000963634	Chil1/Wnt5a/Tlr2/Cd74/Tlr1/Ptprc/Anxa4/Pycard/Anxa1/Klf4/Cd14/Syk/Tlr7/Tlr4	14
GO:0055117	regulation of cardiac muscle contraction	14/1613	69/23210	0.000239466	0.00159879	0.000963634	Cacna1h/Scn5a/Akap6/Adra1b/Stc1/Rgs2/Gata4/Agrn/Kcnj2/Nkx2-5/Cav3/Trpm4/Dmd/Rnf207	14
GO:0060669	embryonic placenta morphogenesis	9/1613	32/23210	0.000239761	0.00159879	0.000963634	Igf2/Cdkn1c/Vcam1/Bmp7/Lef1/Zfp36l1/Wnt7b/Rspo3/Ccn1	9
GO:1904646	cellular response to amyloid-beta	9/1613	32/23210	0.000239761	0.00159879	0.000963634	Epha4/Vcam1/Trem2/Igf1/Ngfr/Icam1/Grm5/Cd36/Tlr4	9
GO:0010677	negative regulation of cellular carbohydrate metabolic process	11/1613	46/23210	0.000243995	0.0016251	0.000979495	Grb10/Myog/Fam3c/Sik1/Adra1b/Lepr/Nupr1/Foxa2/Actn3/Plek/Prkg1	11
GO:0032231	regulation of actin filament bundle assembly	18/1613	103/23210	0.000245653	0.00163421	0.000984987	Synpo2l/Nrp1/Cx3cl1/Tac1/Ppm1e/Kank4/Tgfbr1/Asap3/Tacr1/Sh3pxd2b/Wnt4/S100a10/Synpo2/Plek/Serpinf2/Met/Arhgap28/Pdlim4	18
GO:0046632	alpha-beta T cell differentiation	19/1613	112/23210	0.000249238	0.00165611	0.000998186	Bcl11b/Gata3/Nckap1l/Lef1/Sema4a/Pax1/Ikzf1/Pnp/Jak3/Tgfbr2/Cd83/Runx1/Anxa1/Ly9/Sash3/Rsad2/Runx3/Syk/Shb	19
GO:0048871	multicellular organismal homeostasis	55/1613	486/23210	0.000249735	0.00165746	0.000999	Ildr2/Cdhr1/Grb10/Dlk1/Col11a2/Ldb2/Hoxa13/Adcyap1/Hoxc10/Adgrv1/Oxtr/Npr3/Htr2a/Csf1r/Mfap2/Drd2/Col14a1/Pcdh15/Mc4r/Cartpt/Lepr/Cd34/Wnt10b/Ctss/Ednrb/Rbp4/Foxc1/P2rx7/Prcp/Ntsr1/Spp1/Adamts5/Ebf2/Inava/Slc11a1/Cd36/Sctr/Mrap2/Actn3/Cftr/Sash3/Met/Grhl1/Foxc2/Syk/Cxcr4/Tlr4/Rac2/Ptger3/Ctsk/Krt1/Il1a/Sln/Tnfrsf11b/Prlr	55
GO:2001024	negative regulation of response to drug	10/1613	39/23210	0.000251924	0.00167003	0.00100658	Rgs4/Drd2/Rgs2/Hgf/Entpd1/Nol3/Hk3/Met/Osr1/Ngb	10
GO:0050728	negative regulation of inflammatory response	23/1613	149/23210	0.00025278	0.00167374	0.00100881	Slit2/Cx3cr1/Tnfrsf1a/Gata3/Lrfn5/Ccn3/Cx3cl1/Igf1/Adcyap1/Cd44/Adcy7/Pbk/Gpr17/Uaca/Ets1/Hgf/Ptgis/Isl1/Ghsr/Chrna7/Pycard/Smpdl3b/Krt1	23
GO:0001558	regulation of cell growth	50/1613	431/23210	0.000261572	0.00172993	0.00104268	Slit1/Slit2/Gng4/Nrp1/Serpine2/Cpne6/Cdkn2a/Sfrp2/Dab2/Ccn3/Igf1/Cpne5/Pou4f2/Igfbp4/Bcl11a/Cd44/Psrc1/Nkx6-1/Lef1/Wnt5a/Rgs4/Tgfb2/Akap6/Efna5/Col14a1/Sema4a/Tgfbr1/Sema3c/Cgref1/Crabp2/Myo5b/Rgs2/Rerg/Myl2/Rrad/Mmp14/Cyba/Csf2rb/Sema3f/Trpc5/Kif26a/Syt17/Sh3bp4/Bdnf/Plaat1/Cav3/Acsl4/Avpr1a/Cxcr4/Sema3a	50
GO:0002697	regulation of immune effector process	49/1613	420/23210	0.000262709	0.00173542	0.00104599	Igf2/Gata3/Il33/Zc3hav1/Traf3/Tspan6/Cfh/Wnt5a/Fgl2/Fcer1g/Tgfb2/Susd4/Tlr2/Vsir/Vav1/Dusp22/Fcgr3/Cd74/Cd55/Itgam/Pnp/Ptpn6/Spon2/Rbp4/Jak3/P2rx7/Foxj1/Ptprc/Cd36/Havcr2/Pycard/Anxa1/Cd84/Mmp12/Fcgr1/Sash3/Rsad2/Pld2/Itgb2/H2-Q2/Ulbp1/Syk/Cd37/Trpm4/Tlr4/Rac2/Shb/Ptafr/H2-Q1	49
GO:0051056	regulation of small GTPase mediated signal transduction	34/1613	259/23210	0.000264705	0.00174656	0.0010527	Slit2/Arhgap24/Ngef/Synpo2l/Nrp1/Col3a1/Rasgrf2/Igf1/Robo1/Cyth4/Chn1/Ripor2/Rasgrf1/Ngfr/Tgfb2/Arhgap18/Vav1/Adra1b/Arhgdib/Gpr17/Obscn/Arhgap25/Dock2/Arhgef6/Lpar4/Fgd2/Kitl/Met/Arhgap28/Psd4/Foxm1/Ect2/Cavin4/Rasal3	34
GO:0001696	gastric acid secretion	7/1613	20/23210	0.000267536	0.00175703	0.00105901	Oxtr/Cckbr/Gpr39/Hrh2/Chrm5/Ptger3/Slc26a7	7
GO:0002577	regulation of antigen processing and presentation	7/1613	20/23210	0.000267536	0.00175703	0.00105901	Trem2/Thbs1/Fgl2/Cd74/Cd68/Slc11a1/Pycard	7
GO:0033605	positive regulation of catecholamine secretion	7/1613	20/23210	0.000267536	0.00175703	0.00105901	Chrna4/Kcnb1/Oprk1/Oxtr/Chrna6/Cartpt/Npy2r	7
GO:0033630	positive regulation of cell adhesion mediated by integrin	7/1613	20/23210	0.000267536	0.00175703	0.00105901	Nckap1l/Tgfb2/Ptpn6/Piezo1/P2ry12/Foxc2/Syk	7
GO:0009713	catechol-containing compound biosynthetic process	8/1613	26/23210	0.000269104	0.00175711	0.00105906	Gata3/Agtr2/Moxd1/Ddc/Tgfb2/Slc6a3/Hand2/Th	8
GO:0042423	catecholamine biosynthetic process	8/1613	26/23210	0.000269104	0.00175711	0.00105906	Gata3/Agtr2/Moxd1/Ddc/Tgfb2/Slc6a3/Hand2/Th	8
GO:0045761	regulation of adenylate cyclase activity	8/1613	26/23210	0.000269104	0.00175711	0.00105906	Adgrv1/Npr3/Drd2/Akap6/Calcr/Akap5/P2ry13/Hrh3	8
GO:0048799	animal organ maturation	8/1613	26/23210	0.000269104	0.00175711	0.00105906	Gata3/Igf1/Aldh1a2/Xylt1/Ryr1/Fat4/Rflna/Actn3	8
GO:0071425	hematopoietic stem cell proliferation	8/1613	26/23210	0.000269104	0.00175711	0.00105906	Sfrp2/Wnt5a/Cd34/Wnt10b/Kitl/Mecom/Shb/Prg4	8
GO:0014009	glial cell proliferation	12/1613	54/23210	0.000270481	0.00176203	0.00106202	Il33/Cx3cl1/Trem2/Igf1/Adcyap1/Csf1r/Gfap/Ptn/Lepr/Myc/Plag1/Cdkn2b	12
GO:0043030	regulation of macrophage activation	12/1613	54/23210	0.000270481	0.00176203	0.00106202	Il33/Lrfn5/Cx3cl1/Trem2/Thbs1/Wnt5a/Ctsc/Havcr2/Cd84/Tnip2/Ulbp1/Tlr4	12
GO:0010001	glial cell differentiation	32/1613	239/23210	0.000276973	0.00180224	0.00108626	Tal1/Epha4/Serpine2/Sox6/Trem2/Igf1/Tenm4/Dll3/Nr2e1/Gfap/C1qa/Nkx6-1/Lef1/Tlr2/Ptn/Cspg5/Bmp4/Pou3f2/Itgam/Zfp488/Ascl1/Miat/Pou3f1/Fgf2/Trpc4/Dlx2/Nkx2-2/Ror2/Tcf7l2/Cxcr4/Tlr4/Dmd	32
GO:0002526	acute inflammatory response	20/1613	122/23210	0.000278148	0.0018078	0.00108962	Tac1/Adcyap1/Cfh/Fcer1g/Susd4/Fcgr3/Ephb6/Cd55/Nupr1/Adra2a/Ednrb/Prcp/Icam1/Fcgr1/Pik3cg/Serpinf2/Bdkrb2/Ptger3/Il1a/Mylk3	20
GO:0098773	skin epidermis development	19/1613	113/23210	0.000280415	0.0018185	0.00109606	Tnfrsf19/Ldb2/Lhx2/Fst/Cd109/Ngfr/Wnt5a/Tfap2c/Tgfb2/Sox21/Alx4/Wnt10b/Hoxc13/Pdgfa/Celsr1/Runx1/Barx2/Runx3/Trps1	19
GO:0022029	telencephalon cell migration	14/1613	70/23210	0.000280437	0.0018185	0.00109606	Slit1/Slit2/Nrp1/Cx3cr1/Nrp2/Robo1/Nr2e1/Foxb1/Drd2/Pou3f2/Nrg3/P2ry12/Cxcr4/Sema3a	14
GO:0043949	regulation of cAMP-mediated signaling	13/1613	62/23210	0.000281467	0.00182308	0.00109882	Adcyap1/Rgs2/Crh/Aplnr/Oprm1/Gpr61/Sctr/Mrap2/Nucb2/Npy2r/Pde11a/Ptger3/Sstr4	13
GO:0001504	neurotransmitter uptake	11/1613	47/23210	0.000298748	0.00193058	0.00116362	Slc6a11/Slc7a11/Gfap/Rgs4/Drd2/Slc6a3/Slc17a6/Rgs2/Ntsr1/Slc22a3/Slc36a2	11
GO:0032309	icosanoid secretion	11/1613	47/23210	0.000298748	0.00193058	0.00116362	Agtr2/Drd2/P2rx7/Ntsr1/Anxa1/Acsl4/Hrh2/Bdkrb2/Syk/Sstr4/Il1a	11
GO:0014062	regulation of serotonin secretion	5/1613	10/23210	0.000301988	0.00193602	0.00116689	Htr1b/Htr7/Htr1a/Crh/Hrh3	5
GO:0014883	transition between fast and slow fiber	5/1613	10/23210	0.000301988	0.00193602	0.00116689	Myh7/Tnnt1/Tnnc1/Tnni1/Actn3	5
GO:0021800	cerebral cortex tangential migration	5/1613	10/23210	0.000301988	0.00193602	0.00116689	Slit2/Nrp1/Nrp2/Robo1/Sema3a	5
GO:0033625	positive regulation of integrin activation	5/1613	10/23210	0.000301988	0.00193602	0.00116689	Piezo1/P2ry12/Pcsk5/Plek/Foxc2	5
GO:0070391	response to lipoteichoic acid	5/1613	10/23210	0.000301988	0.00193602	0.00116689	Trem2/Tlr2/Cd36/Cd14/Tlr4	5
GO:0071223	cellular response to lipoteichoic acid	5/1613	10/23210	0.000301988	0.00193602	0.00116689	Trem2/Tlr2/Cd36/Cd14/Tlr4	5
GO:0098700	neurotransmitter loading into synaptic vesicle	5/1613	10/23210	0.000301988	0.00193602	0.00116689	Slc18a2/Ddc/Slc17a6/Slc10a4/Th	5
GO:0030177	positive regulation of Wnt signaling pathway	21/1613	132/23210	0.00030291	0.00193972	0.00116913	Ankrd6/Sall1/Sfrp2/Sulf2/Dab2/Col1a1/Sulf1/Gpc3/Fzd9/Wnt5a/Tlr2/Wnt10b/Aspm/Gpc5/Dkk2/Rspo3/Peg12/Fgf2/Ror2/Trpm4/Rspo1	21
GO:0021591	ventricular system development	9/1613	33/23210	0.000309495	0.00197294	0.00118915	Ttn/Slc7a11/Pax5/Cenpf/Dnah5/Rpgrip1l/Spag6l/Nme5/Kif27	9
GO:0048566	embryonic digestive tract development	9/1613	33/23210	0.000309495	0.00197294	0.00118915	Sall1/Pitx2/Aldh1a2/Pdgfra/Shox2/Six2/Gata4/Pcsk5/Tcf7l2	9
GO:1904467	regulation of tumor necrosis factor secretion	9/1613	33/23210	0.000309495	0.00197294	0.00118915	Lpl/Cx3cl1/Cyp2j6/Wnt5a/Tlr2/Ghsr/Havcr2/Cd84/Tlr4	9
GO:2000108	positive regulation of leukocyte apoptotic process	9/1613	33/23210	0.000309495	0.00197294	0.00118915	Cdkn2a/Mef2c/Cd44/Wnt5a/Tgfb2/Jak3/P2rx7/Myc/Anxa1	9
GO:0022404	molting cycle process	19/1613	114/23210	0.000314941	0.00199783	0.00120415	Tnfrsf19/Ldb2/Lhx2/Fst/Cd109/Ngfr/Wnt5a/Tfap2c/Tgfb2/Sox21/Alx4/Wnt10b/Hoxc13/Pdgfa/Celsr1/Runx1/Barx2/Runx3/Trps1	19
GO:0022405	hair cycle process	19/1613	114/23210	0.000314941	0.00199783	0.00120415	Tnfrsf19/Ldb2/Lhx2/Fst/Cd109/Ngfr/Wnt5a/Tfap2c/Tgfb2/Sox21/Alx4/Wnt10b/Hoxc13/Pdgfa/Celsr1/Runx1/Barx2/Runx3/Trps1	19
GO:0042472	inner ear morphogenesis	19/1613	114/23210	0.000314941	0.00199783	0.00120415	Eya1/Col11a1/Gata3/Ripor2/Slitrk6/Wnt5a/Tbx18/Pcdh15/Tmie/Prrx1/Dlx6/Celsr1/Pou3f4/Tifab/Gbx2/Prrx2/Ror2/Mafb/Itga8	19
GO:0006692	prostanoid metabolic process	10/1613	40/23210	0.000315167	0.00199783	0.00120415	Tnfrsf1a/Ptges/Hpgds/Cd74/Pdpn/Ptgis/Ptgds/Ptgs1/Anxa1/Avpr1a	10
GO:0006693	prostaglandin metabolic process	10/1613	40/23210	0.000315167	0.00199783	0.00120415	Tnfrsf1a/Ptges/Hpgds/Cd74/Pdpn/Ptgis/Ptgds/Ptgs1/Anxa1/Avpr1a	10
GO:2001236	regulation of extrinsic apoptotic signaling pathway	24/1613	161/23210	0.000320604	0.00203001	0.00122355	Nrp1/Cx3cr1/Eya1/Sfrp2/Dab2/Cx3cl1/Igf1/Agtr2/Eya4/Thbs1/Dapk1/Tgfb2/Acsl5/Tgfbr1/Bmp4/Jak3/Icam1/Hgf/Ptprc/Pycard/Nol3/Runx3/Trps1/Casp8	24
GO:0002696	positive regulation of leukocyte activation	51/1613	446/23210	0.000322319	0.00203064	0.00122392	Igf2/Vcam1/Gata3/Il33/Nckap1l/Trem2/Tac1/Igfbp2/Igf1/Tox/Mef2c/Thbs1/Tyrobp/Wnt5a/Fcer1g/Vsir/Ctsc/Cd74/Ephb6/Tacr1/Ikzf1/Itgam/Pnp/Nfatc2/Jak3/Tgfbr2/Lgals1/Cd83/Dock8/Runx1/Mmp14/Ptprc/Spta1/Havcr2/Pycard/Anxa1/Cftr/Tnip2/Aif1/Sash3/Runx3/Pld2/Itgb2/Tnfsf13b/Ulbp1/Syk/Tlr4/Shb/Ptafr/Rasal3/Il1rl2	51
GO:0032222	regulation of synaptic transmission, cholinergic	6/1613	15/23210	0.000323219	0.00203064	0.00122392	Tac1/Htr2c/Ngfr/Tacr1/Chrna3/Chrna7	6
GO:0046541	saliva secretion	6/1613	15/23210	0.000323219	0.00203064	0.00122392	Tac1/Oprk1/Tacr1/Chrm1/Chrm3/Tifab	6
GO:0060055	angiogenesis involved in wound healing	6/1613	15/23210	0.000323219	0.00203064	0.00122392	Cx3cl1/Smoc2/Prcp/Ndnf/Foxc2/Cxcr4	6
GO:0071404	cellular response to low-density lipoprotein particle stimulus	6/1613	15/23210	0.000323219	0.00203064	0.00122392	Lpl/Cdh13/Fcer1g/Cd36/Itgb2/Syk	6
GO:0072010	glomerular epithelium development	6/1613	15/23210	0.000323219	0.00203064	0.00122392	Jag1/Ptpro/Bmp4/Foxc1/Basp1/Foxc2	6
GO:2000252	negative regulation of feeding behavior	6/1613	15/23210	0.000323219	0.00203064	0.00122392	Cck/Trh/Mc4r/Lepr/Npsr1/Npy2r	6
GO:0032677	regulation of interleukin-8 production	13/1613	63/23210	0.000332369	0.00208349	0.00125578	Wnt5a/Tlr2/Cd74/Tlr1/Ptprc/Anxa4/Pycard/Anxa1/Klf4/Cd14/Syk/Tlr7/Tlr4	13
GO:0035904	aorta development	13/1613	63/23210	0.000332369	0.00208349	0.00125578	Col3a1/Eya1/Robo1/Ltbp1/Jag1/Ngfr/Mylk/Tgfb2/Adamts9/Lox/Lrp2/Kif7/Cxcr4	13
GO:0006112	energy reserve metabolic process	16/1613	88/23210	0.000335607	0.00209913	0.0012652	Igf2/Grb10/Igf1/Ppp1r3c/Adra1b/Pygl/Gyg/Mc4r/Lepr/Ppp1r3a/Pygm/Mrap2/Stbd1/Tcf7l2/C1qtnf2/Ppp1r3b	16
GO:0051149	positive regulation of muscle cell differentiation	16/1613	88/23210	0.000335607	0.00209913	0.0012652	Igf1/Myog/Ripor2/Mef2c/Akap6/Csrp3/Lmod3/Bmp4/Shox2/Nfatc2/Cd53/Mmp14/Olfm2/Actn3/Cav3/Mylk3	16
GO:0046661	male sex differentiation	23/1613	152/23210	0.000339711	0.00212244	0.00127925	Gata3/Sfrp2/Hoxa13/Ccnd1/Pdgfra/Hoxa10/Wnt5a/Tgfb2/Hoxa9/Tgfbr1/Nupr1/Aspm/Rbp4/Gata4/Wnt4/Icam1/Hoxd13/Lrp2/Cftr/Sox3/Lrrc6/Il1a/Sema3a	23
GO:0062012	regulation of small molecule metabolic process	43/1613	359/23210	0.000348327	0.00217387	0.00131025	Igf2/Grb10/Slc7a11/Dab2/Trem2/Igf1/Igfbp4/Myog/Htr2a/Pid1/Fam3c/Acsl5/Sik1/Adra1b/Lepr/Cd74/Nupr1/Ccnb1/Cdk1/P2rx7/Wnt4/Myc/Foxa2/Ntsr1/Entpd1/Ghsr/Anxa1/Actn3/Plek/P2ry1/Twist1/Acsl4/P2ry6/Slc7a7/Avpr1a/Nucb2/C1qtnf1/Tcf7l2/Fgf15/C1qtnf2/Prkg1/Ptafr/Ppp1r3b	43
GO:0044262	cellular carbohydrate metabolic process	36/1613	284/23210	0.000352297	0.00219622	0.00132372	Igf2/Grb10/Igf1/Igfbp4/Dysf/Myog/Ppp1r3c/Fam3c/Sik1/Gusb/Adra1b/Pygl/Gyg/Lepr/Csgalnact1/Nupr1/Ppp1r3a/Slc5a3/Pygm/Foxa2/Ntsr1/Actn3/Stbd1/Ndst4/Plek/P2ry1/P2ry6/C1qtnf1/Extl1/Tcf7l2/Ppip5k2/C1qtnf2/Prkg1/Ptafr/Mogat1/Ppp1r3b	36
GO:0014812	muscle cell migration	18/1613	106/23210	0.000354242	0.00220591	0.00132956	Slit2/Ccn3/Igf1/Postn/Mef2c/Plau/Tacr1/Cyp1b1/Pdgfa/Myc/Anxa1/Pcsk5/Pgr/Aif1/Thbs4/P2ry6/Met/Prkg1	18
GO:0001935	endothelial cell proliferation	22/1613	143/23210	0.000357582	0.00222245	0.00133954	Igf2/Dlk1/Sulf1/Igf1/Bmper/Dysf/Cdh13/Loxl2/Aldh1a2/Mef2c/Thbs1/Ngfr/Wnt5a/Tgfbr1/Cd34/Bmp4/Cav2/Aplnr/Cyba/Ghsr/Thbs4/Fgf2	22
GO:0010460	positive regulation of heart rate	8/1613	27/23210	0.00035926	0.00222245	0.00133954	Scn5a/Tacr3/Rgs4/Adra1b/Chrna7/Avpr1a/Trpm4/Edn3	8
GO:0060343	trabecula formation	8/1613	27/23210	0.00035926	0.00222245	0.00133954	Mmp2/Col1a1/Fbn2/Wnt10b/Rbp4/Fhl2/Nkx2-5/Cav3	8
GO:0061437	renal system vasculature development	8/1613	27/23210	0.00035926	0.00222245	0.00133954	Nrp1/Bmp7/Pdgfra/C3ar1/Bmp4/Notch3/Foxc2/Osr1	8
GO:0061440	kidney vasculature development	8/1613	27/23210	0.00035926	0.00222245	0.00133954	Nrp1/Bmp7/Pdgfra/C3ar1/Bmp4/Notch3/Foxc2/Osr1	8
GO:0071402	cellular response to lipoprotein particle stimulus	8/1613	27/23210	0.00035926	0.00222245	0.00133954	Lpl/Cdh13/Fcer1g/Cd68/Cd36/Itgb2/Syk/Tlr4	8
GO:0006898	receptor-mediated endocytosis	30/1613	222/23210	0.000360721	0.00222576	0.00134153	Hap1/Htr1b/Dab2/Ahi1/Plcg2/Anxa2/Mrc1/Lrrtm1/Fcer1g/Drd2/Siglech/Akap5/Cacng3/Necab2/Tgfbr2/Caly/Gsg1l/Cav2/Ramp1/Cd36/Lrp2/Cav3/Fcgr1/Cd14/Hspg2/Pld2/Itgb2/Syk/Ptger3/Rspo1	30
GO:0046209	nitric oxide metabolic process	15/1613	80/23210	0.000360977	0.00222576	0.00134153	Cx3cr1/Igf1/Ass1/Tlr2/Cd34/Cyp1b1/Icam1/Ptgis/Oprm1/Cd36/Klf4/Aif1/Itgb2/Ulbp1/Tlr4	15
GO:1904427	positive regulation of calcium ion transmembrane transport	15/1613	80/23210	0.000360977	0.00222576	0.00134153	Hap1/Cx3cl1/Plcg2/Jph2/Akap6/Calcr/Trdn/Bmp4/Casq1/Ntsr1/Aplnr/Npsr1/Gpr39/P2ry6/Cracr2a	15
GO:0003177	pulmonary valve development	7/1613	21/23210	0.000377334	0.00231399	0.00139471	Slit2/Tnfrsf1a/Heyl/Robo1/Jag1/Tgfb2/Bmp4	7
GO:0031290	retinal ganglion cell axon guidance	7/1613	21/23210	0.000377334	0.00231399	0.00139471	Slit1/Slit2/Nrp1/Pou4f2/Efna5/Isl1/Isl2	7
GO:0043586	tongue development	7/1613	21/23210	0.000377334	0.00231399	0.00139471	Lef1/Bnc2/Hand2/Wnt10b/Hoxc13/Nkx2-5/Bdnf	7
GO:0140058	neuron projection arborization	7/1613	21/23210	0.000377334	0.00231399	0.00139471	Nrp1/Grip1/Wnt5a/Ptn/Chrna7/Lrp2/Sema3a	7
GO:2000482	regulation of interleukin-8 secretion	7/1613	21/23210	0.000377334	0.00231399	0.00139471	Wnt5a/Tlr2/Tlr1/Anxa4/Pycard/Anxa1/Cd14	7
GO:0097755	positive regulation of blood vessel diameter	14/1613	72/23210	0.000380651	0.0023318	0.00140544	Mmp2/Cx3cl1/Adcyap1/Agtr2/Adra2a/Rgs2/Ednrb/Cftr/Ahr/Bdkrb2/Casr/Itga1/Prkg1/Ptafr	14
GO:1905954	positive regulation of lipid localization	16/1613	89/23210	0.000383176	0.00234472	0.00141323	Dab2/Lpl/Vstm2a/Tac1/Anxa2/Acsl5/P2rx7/Crh/Runx1/Ntsr1/Spp1/Cd36/Nucb2/C1qtnf1/Sstr4/Il1a	16
GO:0043536	positive regulation of blood vessel endothelial cell migration	12/1613	56/23210	0.000387003	0.00236302	0.00142426	Igf2/Nrp1/Igf1/Hdac9/Thbs1/Amotl1/Ets1/Anxa1/Fgf2/Foxc2/Srpx2/Hspb1	12
GO:1905517	macrophage migration	12/1613	56/23210	0.000387003	0.00236302	0.00142426	Cx3cr1/Cx3cl1/Trem2/Thbs1/C3ar1/Emilin1/Ednrb/Ccl3/Mmp14/Tafa4/P2ry12/Ror2	12
GO:0009880	embryonic pattern specification	13/1613	64/23210	0.000390902	0.0023728	0.00143016	Cobl/Nrp1/Nrp2/Bmp7/Wnt5a/Foxa2/Ripply1/Sema3f/Sim2/Tifab/Peg12/Disp1/Sema3a	13
GO:0051926	negative regulation of calcium ion transport	13/1613	64/23210	0.000390902	0.0023728	0.00143016	Dysf/Hrc/Tgfb2/Drd2/Stc1/Trdn/Icam1/Rrad/Ntsr1/Cav3/Ahr/Ptger3/Sln	13
GO:0003298	physiological muscle hypertrophy	10/1613	41/23210	0.000391126	0.0023728	0.00143016	Igf1/Agtr2/Rgs4/Akap6/Col14a1/Adra1b/Rgs2/Gata4/Cav3/Prkg1	10
GO:0003301	physiological cardiac muscle hypertrophy	10/1613	41/23210	0.000391126	0.0023728	0.00143016	Igf1/Agtr2/Rgs4/Akap6/Col14a1/Adra1b/Rgs2/Gata4/Cav3/Prkg1	10
GO:0042417	dopamine metabolic process	10/1613	41/23210	0.000391126	0.0023728	0.00143016	Htr2c/Agtr2/Moxd1/Htr1a/Ddc/Tacr3/Tgfb2/Drd2/Slc6a3/Th	10
GO:0061049	cell growth involved in cardiac muscle cell development	10/1613	41/23210	0.000391126	0.0023728	0.00143016	Igf1/Agtr2/Rgs4/Akap6/Col14a1/Adra1b/Rgs2/Gata4/Cav3/Prkg1	10
GO:0098693	regulation of synaptic vesicle cycle	22/1613	144/23210	0.00039488	0.002382	0.0014357	Chrna4/Htr1b/Htr7/Pcdh17/Grm7/Htr2a/Chrna6/Htr1a/Grm8/Drd2/Chrnb3/Cspg5/Adra2a/Chrm2/Chrna3/Chrna5/Nr3c2/Slc10a4/Chrna7/Glra3/P2ry1/Cplx3	22
GO:0003203	endocardial cushion morphogenesis	9/1613	34/23210	0.000395172	0.002382	0.0014357	Heyl/Bmp7/Robo1/Tgfb2/Tmem100/Tgfbr1/Tgfbr2/Isl1/Twist1	9
GO:0014047	glutamate secretion	9/1613	34/23210	0.000395172	0.002382	0.0014357	Grm7/Cck/Trh/P2rx7/Ntsr1/Bdnf/Hrh3/Avpr1a/Prkg1	9
GO:0033032	regulation of myeloid cell apoptotic process	9/1613	34/23210	0.000395172	0.002382	0.0014357	Slc7a11/Cdkn2a/Mef2c/Cd44/Fcer1g/Ghsr/Anxa1/Kitl/Clec5a	9
GO:0035116	embryonic hindlimb morphogenesis	9/1613	34/23210	0.000395172	0.002382	0.0014357	Pitx2/Gpc3/Alx4/Bmp4/Pitx1/Twist1/Rpgrip1l/Mecom/Osr1	9
GO:1902624	positive regulation of neutrophil migration	9/1613	34/23210	0.000395172	0.002382	0.0014357	Nckap1l/Dysf/Ripor2/C3ar1/Cd74/Thbs4/Rac2/Ptger3/Il1a	9
GO:0042593	glucose homeostasis	34/1613	265/23210	0.000405738	0.00244308	0.00147251	Vcam1/Kcnb1/Cdkn2a/Baiap3/Igf1/Epha5/Oprk1/Slc18a2/Ngfr/Vgf/Efna5/Csrp3/Adra1b/Pygl/Cartpt/Lepr/Adra2a/Ptprv/Rbp4/Prcp/Crh/Icam1/Foxa2/Ano1/Birc5/Cd36/Hk3/Cftr/Cav3/Gpr39/Met/Foxa1/Tcf7l2/Trpm4	34
GO:0008544	epidermis development	40/1613	329/23210	0.000406978	0.00244794	0.00147544	Tnfrsf19/Bcl11b/Hoxa7/Cdkn2a/Ldb2/Lhx2/Fst/Ripor2/Jag1/Cd109/Ngfr/Slitrk6/Wnt5a/Tfap2c/Tgfb2/Pcdh15/Sox21/Zfp36l1/Alx4/Wnt10b/Bmp4/Pou3f2/Foxc1/Hoxc13/Pdgfa/Celsr1/Runx1/Pou3f1/Ptgs1/Anxa1/Klf4/Palld/Barx2/Runx3/Trps1/Grhl1/Alox8/Esrp1/Evpl/Il1a	40
GO:0071248	cellular response to metal ion	23/1613	154/23210	0.000411319	0.00247141	0.00148959	Cpne6/Cpne5/Rasgrp2/Cpne4/Adgrv1/Crhbp/Myog/Scn5a/Mef2c/Cpne8/Adcy7/Mylk/Slc30a10/Cpne7/Syt15/Hvcn1/Syt17/Glra3/Gpr39/Atp7b/Ncf1/Ect2/Fos	23
GO:0045598	regulation of fat cell differentiation	21/1613	135/23210	0.000413819	0.00248379	0.00149705	Trib2/Dlk1/Gata3/Sfrp2/Lpl/Vstm2a/Igf1/Zbtb7c/Htr2c/Htr2a/Jag1/C1ql4/Wnt5a/Zfp36l1/Wnt10b/Dlk2/Sh3pxd2b/Nucb2/Mecom/Tcf7l2/Trpm4	21
GO:0010976	positive regulation of neuron projection development	43/1613	362/23210	0.000415695	0.0024924	0.00150224	Tenm3/Cobl/Nrp1/Epha4/Grip1/Hap1/Serpine2/Alk/Enc1/Cpne6/Ahi1/Cx3cl1/Htr7/Bmp7/Cpne5/Robo1/Adcyap1/Pou4f2/Bcl11a/Dcc/Ngfr/Wnt5a/Efna5/Ptn/Bmp4/Akap5/Shox2/Crabp2/Myo5b/Chodl/Rgs2/Lrrc7/Pak3/Hgf/Ndnf/Trpc5/Syt17/Bdnf/Met/Ankrd1/Cxcr4/Dmd/Hspb1	43
GO:0033500	carbohydrate homeostasis	34/1613	266/23210	0.000434831	0.00260438	0.00156973	Vcam1/Kcnb1/Cdkn2a/Baiap3/Igf1/Epha5/Oprk1/Slc18a2/Ngfr/Vgf/Efna5/Csrp3/Adra1b/Pygl/Cartpt/Lepr/Adra2a/Ptprv/Rbp4/Prcp/Crh/Icam1/Foxa2/Ano1/Birc5/Cd36/Hk3/Cftr/Cav3/Gpr39/Met/Foxa1/Tcf7l2/Trpm4	34
GO:0043535	regulation of blood vessel endothelial cell migration	16/1613	90/23210	0.000436434	0.00261121	0.00157385	Igf2/Nrp1/Igf1/Hdac9/Nr2e1/Mef2c/Thbs1/Amotl1/Ets1/Prcp/Anxa1/Klf4/Fgf2/Foxc2/Srpx2/Hspb1	16
GO:0046638	positive regulation of alpha-beta T cell differentiation	11/1613	49/23210	0.00043961	0.00262742	0.00158362	Nckap1l/Ikzf1/Pnp/Tgfbr2/Cd83/Runx1/Anxa1/Sash3/Runx3/Syk/Shb	11
GO:1903036	positive regulation of response to wounding	14/1613	73/23210	0.000441285	0.00263413	0.00158767	Rreb1/Thbs1/Mylk/Ptn/Smoc2/Adra2a/Pdpn/Cd36/Anxa1/Plek/Serpinf2/Foxc2/Cxcr4/Tlr4	14
GO:0007498	mesoderm development	19/1613	117/23210	0.000441665	0.00263413	0.00158767	Tal1/Pou4f1/Eya1/Sall1/Sfrp2/Lhx2/Bmp7/Dll3/Lef1/Wnt5a/Zfp36l1/Crb2/Bmp4/Six2/Foxc1/Rps6ka6/Foxa2/Foxc2/Osr1	19
GO:0045621	positive regulation of lymphocyte differentiation	18/1613	108/23210	0.000447874	0.00266835	0.00160829	Gata3/Nckap1l/Tox/Vsir/Cd74/Ikzf1/Pnp/Tgfbr2/Cd83/Runx1/Mmp14/Ptprc/Anxa1/Sash3/Runx3/Syk/Shb/Il1rl2	18
GO:0060425	lung morphogenesis	13/1613	65/23210	0.000457963	0.00272558	0.00164278	Pitx2/Igf1/Pdgfra/Bmp4/Gata4/Tgfbr2/Celsr1/Ctsz/Foxa2/Wnt7b/Foxa1/Esrp1/Foxp2	13
GO:0007179	transforming growth factor beta receptor signaling pathway	24/1613	165/23210	0.000463158	0.00275359	0.00165967	Npnt/Col3a1/Peg10/Dab2/Ltbp1/Cd109/Thbs1/Fbn2/Tgfb2/Adamtsl2/Tgfbr1/Dusp22/Col1a2/Emilin1/Tgfbr2/Cav2/Lox/Lrrc32/Onecut1/Cav3/Itga8/Onecut2/Cdkn2b/Fos	24
GO:0051099	positive regulation of binding	28/1613	205/23210	0.000468434	0.00278204	0.00167681	Pou4f1/Epha4/Gata3/Pitx2/Igf1/Pou4f2/Ripor2/Mef2c/Anxa2/Wnt5a/Tgfb2/Hand2/Ephb6/Bmp4/Foxc1/Myc/Isl1/Ebf2/S100a10/Agrn/Spta1/Bdnf/Klf4/Twist1/Met/Mfng/Tcf7l2/Tlr4	28
GO:0045807	positive regulation of endocytosis	25/1613	175/23210	0.000469975	0.00278594	0.00167916	Pros1/Dab2/Ahi1/Nckap1l/Trem2/Plcg2/Gpc3/Anxa2/Wnt5a/Fcer1g/Drd2/Fcgr3/Caly/Dock2/Cyba/Ptprc/Slc11a1/Cd36/Lrp2/Pycard/Cav3/Fcgr1/Cd14/Pld2/Syk	25
GO:1902905	positive regulation of supramolecular fiber organization	27/1613	195/23210	0.000472121	0.00278594	0.00167916	Actn2/Synpo2l/Nrp1/Gda/Cx3cl1/Nckap1l/Tac1/Magel2/Ppm1e/Htr1a/Psrc1/Lmod2/Tgfbr1/Lmod3/Tacr1/Sh3pxd2b/Wnt4/Icam1/S100a10/Pycard/Synpo2/Cav3/Plek/Serpinf2/Met/Pdlim4/Mylk3	27
GO:0006929	substrate-dependent cell migration	8/1613	28/23210	0.000472544	0.00278594	0.00167916	Slit2/Nrp1/Nrp2/Robo1/Itga11/Ptprc/P2ry12/Sema3a	8
GO:0045992	negative regulation of embryonic development	8/1613	28/23210	0.000472544	0.00278594	0.00167916	Gata3/Sfrp2/Sulf1/Bmp7/Col5a2/Wnt5a/Bmp4/Rps6ka6	8
GO:0060037	pharyngeal system development	8/1613	28/23210	0.000472544	0.00278594	0.00167916	Eya1/Gata3/Bmp7/Tgfb2/Tgfbr1/Bmp4/Isl1/Nkx2-5	8
GO:0060445	branching involved in salivary gland morphogenesis	8/1613	28/23210	0.000472544	0.00278594	0.00167916	Nrp1/Bmp7/Sema3c/Pdgfa/Hgf/Met/Esrp1/Sema3a	8
GO:1902668	negative regulation of axon guidance	8/1613	28/23210	0.000472544	0.00278594	0.00167916	Slit1/Slit2/Nrp1/Wnt5a/Sema4a/Sema3c/Sema3f/Sema3a	8
GO:0042220	response to cocaine	10/1613	42/23210	0.000481714	0.00283409	0.00170818	Htr1b/Oprk1/Crhbp/Htr2a/Tacr3/Drd2/Slc6a3/Adra1b/Crh/Pgr	10
GO:1902622	regulation of neutrophil migration	10/1613	42/23210	0.000481714	0.00283409	0.00170818	Slit2/Nckap1l/Dysf/Ripor2/C3ar1/Cd74/Thbs4/Rac2/Ptger3/Il1a	10
GO:0014733	regulation of skeletal muscle adaptation	6/1613	16/23210	0.000486822	0.00285225	0.00171913	Myh7/Tnnt1/Tnnc1/Tnni1/Mymk/Actn3	6
GO:0061548	ganglion development	6/1613	16/23210	0.000486822	0.00285225	0.00171913	Nrp1/Nrp2/Pou4f2/Ascl1/Sema3f/Sema3a	6
GO:1902337	regulation of apoptotic process involved in morphogenesis	6/1613	16/23210	0.000486822	0.00285225	0.00171913	Tnfrsf1a/Cdkn2a/Bmp7/Tgfb2/Foxc1/Foxc2	6
GO:2000291	regulation of myoblast proliferation	6/1613	16/23210	0.000486822	0.00285225	0.00171913	Klhl41/Pax7/Pitx2/Meis2/Igf1/Gata6	6
GO:0019751	polyol metabolic process	19/1613	118/23210	0.000492744	0.00288097	0.00173644	Plcg2/Ephx1/Dysf/Plch1/Pcbd1/Slc5a3/Plpp1/Ntsr1/Pts/Ip6k3/Asah2/Plek/Fgf2/P2ry1/P2ry6/Ppip5k2/Prkg1/Ptafr/Mogat1	19
GO:0042476	odontogenesis	19/1613	118/23210	0.000492744	0.00288097	0.00173644	Bcl11b/Pitx2/Col1a1/Bmp7/Fst/Pdgfra/Lef1/Ngfr/Hand2/Cd34/Bmp4/Foxc1/Wnt7b/Runx2/Dlx2/Tcf7l2/Wnt6/Osr1/Tnfrsf11b	19
GO:0051302	regulation of cell division	23/1613	156/23210	0.000495803	0.00289062	0.00174226	Igf2/Tal1/Klhl13/Sfrp2/Susd2/Lbh/Cit/Tgfb2/Drd2/Ptn/Aspm/Pdgfa/Myc/Aurkb/Thbs4/Fgf2/E2f8/Rxfp3/Rbl1/Kif20b/Il1a/Ect2/Kif23	23
GO:0009798	axis specification	16/1613	91/23210	0.00049593	0.00289062	0.00174226	Cobl/Pitx2/Ahi1/Gpc3/Vax2/Wnt5a/Tbx18/Stc1/Mns1/Bmp4/Six2/Foxa2/Ripply1/Tifab/Peg12/Wnt6	16
GO:0046683	response to organophosphorus	16/1613	91/23210	0.00049593	0.00289062	0.00174226	Plcg2/Crhbp/Akap6/Ryr1/Slc6a3/Zfp36l1/Wnt10b/Pygm/P2rx7/P2ry12/Cftr/Cdk2/Ahr/Pik3cg/P2ry6/Trpm4	16
GO:1903959	regulation of anion transmembrane transport	9/1613	35/23210	0.000499458	0.00290519	0.00175104	Thbs1/Rgs4/Acsl5/Rgs2/Slc36a2/Grm5/Cftr/Osr1/Ptafr	9
GO:1990774	tumor necrosis factor secretion	9/1613	35/23210	0.000499458	0.00290519	0.00175104	Lpl/Cx3cl1/Cyp2j6/Wnt5a/Tlr2/Ghsr/Havcr2/Cd84/Tlr4	9
GO:0008344	adult locomotory behavior	18/1613	109/23210	0.000502222	0.00291526	0.00175711	Ccnd2/Epha4/Klhl1/Bc1/Hoxd9/Dmbx1/Sncg/Slitrk6/Drd2/Trh/En1/Pcdh15/Pbx3/Foxa2/Hoxd10/Ntsr1/Otog/Scn1a	18
GO:0021987	cerebral cortex development	18/1613	109/23210	0.000502222	0.00291526	0.00175711	Slit2/Nrp1/Col3a1/Cx3cr1/Nrp2/Emx2/Lhx2/Robo1/Pax5/Nr2e1/Dmrta2/Tfap2c/Fat4/Pou3f2/Aspm/Ascl1/P2ry12/Sema3a	18
GO:0035710	CD4-positive, alpha-beta T cell activation	17/1613	100/23210	0.000503995	0.00292255	0.00176151	Gata3/Nckap1l/Cd44/Lef1/Vsir/Sema4a/Pax1/Jak3/Tgfbr2/Cd83/Runx1/Anxa1/Ly9/Sash3/Rsad2/Runx3/Shb	17
GO:0002221	pattern recognition receptor signaling pathway	21/1613	137/23210	0.000506087	0.00293167	0.001767	Zc3hav1/Traf3/Tspan6/Alpk1/Tlr2/Tlr1/Cyba/Inava/Cd36/Havcr2/Tnip2/Colec12/Unc93b1/Cd14/Rsad2/Pik3ap1/Smpdl3b/Wdfy1/Tlr7/Tlr4/Tlr13	21
GO:0003333	amino acid transmembrane transport	14/1613	74/23210	0.000509959	0.00294805	0.00177687	Slc7a11/Slc25a18/Slc7a3/Slc13a3/Rgs4/Slc6a7/Rgs2/Ntsr1/Slc38a4/Slc36a2/Slc6a20a/Slc7a7/Slc38a5/Osr1	14
GO:0042108	positive regulation of cytokine biosynthetic process	14/1613	74/23210	0.000509959	0.00294805	0.00177687	Thbs1/Tyrobp/Wnt5a/Tlr2/Fcgr3/Cd74/Tlr1/Ptprc/Syk/Tlr7/Tlr4/Il1a/Ptafr/Hspb1	14
GO:0045926	negative regulation of growth	33/1613	258/23210	0.000517296	0.00297178	0.00179118	H19/Slit1/Slit2/Gng4/Nrp1/Serpine2/Cdkn2a/Sfrp2/Dab2/Ccn3/Wwc1/Gpc3/Bcl11a/Psrc1/Wnt5a/Rgs4/Tgfb2/Sema4a/Sema3c/Bmp4/Cgref1/Rgs2/Rbp4/Tgfbr2/Rerg/Myl2/Rrad/Sema3f/Sh3bp4/Cav3/Alox8/Tcf7l2/Sema3a	33
GO:0010996	response to auditory stimulus	7/1613	22/23210	0.000520404	0.00297178	0.00179118	D130043K22Rik/Slitrk6/Drd2/Ptn/Tacr1/Tifab/Foxp2	7
GO:0030204	chondroitin sulfate metabolic process	7/1613	22/23210	0.000520404	0.00297178	0.00179118	Bgn/Dcn/Xylt1/Egflam/Csgalnact1/Dsel/Ndnf	7
GO:0032331	negative regulation of chondrocyte differentiation	7/1613	22/23210	0.000520404	0.00297178	0.00179118	Adamts12/Tgfbr1/Efemp1/Bmp4/Rflna/Adamts7/Chadl	7
GO:0071800	podosome assembly	7/1613	22/23210	0.000520404	0.00297178	0.00179118	Asap1/Lcp1/Sh3pxd2b/Bin2/Fscn1/Palld/Kif9	7
GO:0072111	cell proliferation involved in kidney development	7/1613	22/23210	0.000520404	0.00297178	0.00179118	Gata3/Bmp7/Gpc3/C3ar1/Bmp4/Myc/Osr1	7
GO:0002118	aggressive behavior	5/1613	11/23210	0.000521956	0.00297178	0.00179118	Nr2e1/Crhbp/Tacr1/Gcnt4/Avpr1a	5
GO:0002468	dendritic cell antigen processing and presentation	5/1613	11/23210	0.000521956	0.00297178	0.00179118	Thbs1/Fgl2/Cd74/Cd68/Slc11a1	5
GO:0002923	regulation of humoral immune response mediated by circulating immunoglobulin	5/1613	11/23210	0.000521956	0.00297178	0.00179118	Susd4/Cd55/Ptpn6/Foxj1/Ptprc	5
GO:0014052	regulation of gamma-aminobutyric acid secretion	5/1613	11/23210	0.000521956	0.00297178	0.00179118	Htr2c/Trh/P2rx7/Ntsr1/Hrh3	5
GO:0014874	response to stimulus involved in regulation of muscle adaptation	5/1613	11/23210	0.000521956	0.00297178	0.00179118	Myog/Scn5a/Srl/Nol3/Actn3	5
GO:0072102	glomerulus morphogenesis	5/1613	11/23210	0.000521956	0.00297178	0.00179118	Mef2c/Pdgfra/Bmp4/Notch3/Ahr	5
GO:0072178	nephric duct morphogenesis	5/1613	11/23210	0.000521956	0.00297178	0.00179118	Epha4/Gata3/Gpc3/Bmp4/Osr1	5
GO:1903998	regulation of eating behavior	5/1613	11/23210	0.000521956	0.00297178	0.00179118	Oprk1/Cck/Lepr/Npsr1/Ghsr	5
GO:2000288	positive regulation of myoblast proliferation	5/1613	11/23210	0.000521956	0.00297178	0.00179118	Pax7/Pitx2/Meis2/Igf1/Gata6	5
GO:0032715	negative regulation of interleukin-6 production	11/1613	50/23210	0.000528634	0.00300073	0.00180863	Tnfrsf1a/Nckap1l/Ptpn6/Hgf/Foxj1/Ghsr/Chrna7/Havcr2/Cd84/Tlr4/Prg4	11
GO:0045981	positive regulation of nucleotide metabolic process	11/1613	50/23210	0.000528634	0.00300073	0.00180863	Trem2/Igf1/Myog/Htr2a/Pid1/Nupr1/Ccnb1/Cdk1/P2rx7/Myc/Actn3	11
GO:1900544	positive regulation of purine nucleotide metabolic process	11/1613	50/23210	0.000528634	0.00300073	0.00180863	Trem2/Igf1/Myog/Htr2a/Pid1/Nupr1/Ccnb1/Cdk1/P2rx7/Myc/Actn3	11
GO:1901343	negative regulation of vasculature development	20/1613	128/23210	0.000529583	0.00300309	0.00181005	Thbs2/Cx3cr1/Sulf1/Bmp7/Dcn/Thbs1/Ngfr/Tgfb2/Adamts9/Sema4a/Ptn/Bmp4/Emilin1/Nfatc2/Efna3/Foxc1/Wnt4/Stab1/Cd36/Klf4	20
GO:1903510	mucopolysaccharide metabolic process	12/1613	58/23210	0.000543326	0.00307545	0.00185366	Bgn/Dcn/Cd44/Xylt1/Egflam/Chst1/Csgalnact1/Dsel/Ndnf/Dse/Fgf2/Itih2	12
GO:0030203	glycosaminoglycan metabolic process	15/1613	83/23210	0.000543976	0.00307545	0.00185366	Bgn/Hexb/Dcn/Cd44/Xylt1/Egflam/Chst1/Csgalnact1/Dsel/Foxc1/Ndnf/Dse/Fgf2/Extl1/Itih2	15
GO:1901019	regulation of calcium ion transmembrane transporter activity	15/1613	83/23210	0.000543976	0.00307545	0.00185366	Hap1/Plcg2/Dysf/Jph2/Drd2/Akap6/Trdn/Bmp4/Casq1/Rrad/Cav3/P2ry6/Cracr2a/Dmd/Sln	15
GO:0003158	endothelium development	19/1613	119/23210	0.000548857	0.00309994	0.00186842	Tnfrsf1a/S1pr3/Hoxa13/Adamts12/Itgax/Jag1/Anxa2/Tmem100/Tgfbr1/Stc1/Bmp4/Pdpn/Icam1/Wnt7b/Met/Foxc2/Cxcr4/Abcb1b/Dmd	19
GO:0090100	positive regulation of transmembrane receptor protein serine/threonine kinase signaling pathway	18/1613	110/23210	0.000562167	0.00317195	0.00191182	Npnt/Dab2/Sulf1/Bmp7/Gpc3/Bmp3/Thbs1/Tgfb2/Vsir/Tgfbr1/Crb2/Bmp4/Gata4/Gata6/Foxd1/Ccn1/Itga8/Cdkn2b	18
GO:0050848	regulation of calcium-mediated signaling	17/1613	101/23210	0.000567432	0.00319538	0.00192595	Hap1/Trem2/Igf1/Lmcd1/Cdh13/Jph2/Myoz2/Tmem100/Akap6/Trdn/Akap5/Fhl2/Actn3/P2ry6/Ccl4/Syk/Dmd	17
GO:0051606	detection of stimulus	30/1613	228/23210	0.000567451	0.00319538	0.00192595	Ttn/Serpine2/Col11a1/Trem2/Htr7/Igf1/Adgrv1/Htr2a/Grm8/Ngfr/Tlr2/Csrp3/Pcdh15/Naip5/Opn3/Tlr1/Rbp4/Myc/Piezo1/Foxa2/Gpr88/Ntsr1/Ano1/Gucy2f/Cav3/Casr/Cxcr4/Naip2/Tlr4/Scn1a	30
GO:0060560	developmental growth involved in morphogenesis	34/1613	270/23210	0.000570554	0.00320965	0.00193455	Slit1/Slit2/Cobl/Nrp1/Cpne6/Sall1/Sfrp2/Nrp2/Lhx2/Cpne5/Robo1/Pou4f2/Bcl11a/Postn/Nkx6-1/Wnt5a/Tfap2c/Efna5/Sema4a/Impact/Sema3c/Bmp4/Crabp2/Myo5b/Tgfbr2/Wnt7b/Sema3f/Hoxd13/Trpc5/Syt17/Bdnf/Ahr/Cxcr4/Sema3a	34
GO:0051495	positive regulation of cytoskeleton organization	29/1613	218/23210	0.000581044	0.00326541	0.00196815	Actn2/Synpo2l/Nrp1/Gda/Cx3cl1/Nckap1l/Tac1/Magel2/Ppm1e/Htr1a/Psrc1/Lmod2/Tgfbr1/Lmod3/Tacr1/Sh3pxd2b/Wnt4/Icam1/S100a10/Pycard/Synpo2/Mapk15/Cav3/Plek/Serpinf2/Met/Pdlim4/Mylk3/Plk4	29
GO:1901381	positive regulation of potassium ion transmembrane transport	10/1613	43/23210	0.000589032	0.00330701	0.00199323	Actn2/Trem2/Oprk1/Kcnc2/Akap6/Kcne1l/Kcnj2/Edn3/Prkg1/Rnf207	10
GO:0016485	protein processing	31/1613	239/23210	0.000593033	0.00332617	0.00200477	Serpine2/Adamts3/Anxa2/Thbs1/Aebp1/Hjv/Nkd2/Cfh/Susd4/Vsir/Cpxm2/Plau/Mme/Cpxm1/Cd55/Pcsk1/Ctss/P2rx7/Klk1/Myc/Ctsz/Mmp14/Ctse/Pycard/Nol3/Pcsk5/Srgn/Serpinf2/Casp7/Prss12/Casp8	31
GO:0021543	pallium development	23/1613	158/23210	0.000595053	0.00333419	0.00200961	Slit2/Nrp1/Col3a1/Alk/Cx3cr1/Nrp2/Emx2/Lhx2/Epha5/Robo1/Pax5/Nr2e1/Dmrta2/Lef1/Tfap2c/Igf2bp1/Fat4/Pou3f2/Aspm/Ascl1/P2ry12/Dlx2/Sema3a	23
GO:0051346	negative regulation of hydrolase activity	46/1613	402/23210	0.000607748	0.00340194	0.00205045	Tnnt2/Fzd10/Cst3/Elfn1/Tmem132d/Serpine2/Elfn2/Sfrp2/Nckap1l/Igf1/Adcyap1/Wfdc18/Hdac9/Gpc3/Pcdh11x/Cd44/Rimbp2/Cd109/Thbs1/Lef1/Tgfb2/Lepr/Efcab1/Crb2/Rgs2/Tfpi/Csrnp3/Pi15/Hgf/Serpina3g/Agrn/Sh3bp4/Birc5/Nol3/Serpind1/Anxa1/Ccdc8/Klf4/Ahr/Serpinf2/Renbp/Spink10/Knl1/Naip2/Sln/Itih2	46
GO:0090277	positive regulation of peptide hormone secretion	19/1613	120/23210	0.000610406	0.00341344	0.00205738	Nnat/Baiap3/Adcyap1/Nkx6-1/Drd2/Trh/Lepr/Cckbr/Rbp4/Glp1r/Crh/Isl1/Ano1/Cftr/Gpr39/Rab8b/Casr/Tcf7l2/Trpm4	19
GO:0043900	regulation of multi-organism process	45/1613	391/23210	0.000612989	0.00342191	0.00206248	Kpna2/Top2a/Cacna1h/Cx3cl1/Igf1/Zc3hav1/Oxtr/Csf1r/Sash1/Anxa2/Cd180/Traf3/Tspan6/Lef1/Fgl2/Tlr2/Ly86/Hpgds/Nr5a2/Plau/Arhgdib/Cd74/Ifitm2/Ednrb/Lgals1/Cav2/Fam111a/Trim25/Ptgds/Cyba/Gpr149/Mdfic/Havcr2/Pycard/Cd84/Mmp12/P2ry1/Rsad2/Ccl4/Syk/Cd37/Cxcr4/Rspo1/Shb/Ptafr	45
GO:0042119	neutrophil activation	8/1613	29/23210	0.000613133	0.00342191	0.00206248	Tyrobp/Fcer1g/Myo1f/Itgam/Anxa3/Itgb2/Syk/Ptafr	8
GO:0002703	regulation of leukocyte mediated immunity	32/1613	250/23210	0.000615516	0.00342628	0.00206511	Igf2/Gata3/Fcer1g/Susd4/Tlr2/Vsir/Vav1/Dusp22/Fcgr3/Cd55/Itgam/Pnp/Ptpn6/Jak3/P2rx7/Foxj1/Ptprc/Havcr2/Cd84/Fcgr1/Sash3/Rsad2/Pld2/Itgb2/H2-Q2/Ulbp1/Syk/Trpm4/Tlr4/Rac2/Ptafr/H2-Q1	32
GO:0002758	innate immune response-activating signal transduction	21/1613	139/23210	0.000615735	0.00342628	0.00206511	Zc3hav1/Traf3/Tspan6/Alpk1/Tlr2/Tlr1/Cyba/Inava/Cd36/Havcr2/Tnip2/Colec12/Unc93b1/Cd14/Rsad2/Pik3ap1/Smpdl3b/Wdfy1/Tlr7/Tlr4/Tlr13	21
GO:0015698	inorganic anion transport	21/1613	139/23210	0.000615735	0.00342628	0.00206511	Gabra5/Gabrg3/Gabra3/Gabrq/Ano2/Gabre/Slc12a7/Gabrg1/Ano1/Grm5/Slc11a1/Gabrb1/Cftr/Gabra2/Glra3/Slc5a5/P2ry6/Casr/Prkg2/Ptafr/Slc26a7	21
GO:2001057	reactive nitrogen species metabolic process	15/1613	84/23210	0.000620371	0.00344868	0.00207861	Cx3cr1/Igf1/Ass1/Tlr2/Cd34/Cyp1b1/Icam1/Ptgis/Oprm1/Cd36/Klf4/Aif1/Itgb2/Ulbp1/Tlr4	15
GO:0010035	response to inorganic substance	54/1613	493/23210	0.000622021	0.00345445	0.00208209	Tnnt2/Mb/Ttn/Mmp2/Tnnc1/Cpne6/Cdkn2a/Plcg2/Cpne5/Rasgrp2/Cpne4/Adgrv1/Ass1/Crhbp/Myog/Loxl2/Scn5a/Mef2c/Cpne8/Thbs1/Adcy7/Kcnc2/Mylk/Cp/Pcdh15/Impact/Slc30a10/Tacr1/Cpne7/Syt15/Cyp1b1/P2rx7/Hgf/Fibin/Hvcn1/Syt17/Cd36/Nol3/Hk3/Anxa1/Cybrd1/Glra3/Gpr39/Atp7b/Pld2/Avpr1a/Met/Casr/Fbln5/Ncf1/Il1a/Ect2/Ngb/Fos	54
GO:0002688	regulation of leukocyte chemotaxis	18/1613	111/23210	0.000628174	0.00348519	0.00210063	Padi2/Slit2/Ccn3/Cx3cl1/Nckap1l/Dysf/Ripor2/Thbs1/Wnt5a/C3ar1/Ptn/Cd74/Aif1/Thbs4/Ccl4/Edn3/Rac2/Gpsm3	18
GO:0001974	blood vessel remodeling	11/1613	51/23210	0.000632217	0.00349732	0.00210793	Igf1/Jag1/Mef2c/Tgfb2/Adra1b/Sema3c/Foxc1/Rspo3/Nol3/Ahr/Foxc2	11
GO:0045912	negative regulation of carbohydrate metabolic process	11/1613	51/23210	0.000632217	0.00349732	0.00210793	Grb10/Myog/Fam3c/Sik1/Adra1b/Lepr/Nupr1/Foxa2/Actn3/Plek/Prkg1	11
GO:0060412	ventricular septum morphogenesis	11/1613	51/23210	0.000632217	0.00349732	0.00210793	Slit2/Pitx2/Heyl/Robo1/Fgfrl1/Wnt5a/Tgfb2/Tgfbr1/Bmp4/Tgfbr2/Nkx2-5	11
GO:0007265	Ras protein signal transduction	47/1613	414/23210	0.000633976	0.0035031	0.00211142	Arhgap24/Ngef/Synpo2l/Nrp1/Col3a1/Rasgrf2/Igf1/Robo1/Cyth4/Arhgdig/Cdh13/Ripor2/Rasgrf1/Ngfr/Tgfb2/Rhoq/Vav1/Rab27b/Adra1b/Col1a2/Arhgdib/Gpr17/Obscn/Pdpn/Rerg/Celsr1/Dock2/Arhgef6/Lpar4/Fgd2/Rasgrp3/Plaat1/Rab9b/Rhov/Aif1/Rab8b/Kitl/Met/Psd4/Rac2/Foxm1/Ect2/Rab44/Cavin4/Rab26/Rasal3/Rab32	47
GO:0030100	regulation of endocytosis	36/1613	293/23210	0.000634983	0.0035031	0.00211142	Ston2/Pros1/Hap1/Dab2/Ahi1/Nckap1l/Trem2/Plcg2/Dysf/Cdh13/Gpc3/Anxa2/Lrrtm1/Wnt5a/Fcer1g/Drd2/Tlr2/Fcgr3/Akap5/Necab2/Caly/Gsg1l/Dock2/Cyba/Ptprc/Slc11a1/Cd36/Lrp2/Pycard/Cav3/Fcgr1/Cd14/Pld2/Syk/Siglecf/Rspo1	36
GO:0043506	regulation of JUN kinase activity	16/1613	93/23210	0.00063601	0.0035031	0.00211142	Fzd10/Epha4/Sfrp2/Dab2/Map3k20/Magi3/Sash1/Samd5/Wnt5a/Wnt7b/Fgd2/Mdfic/Nrk/Syk/Ror2/Tnxb	16
GO:0002367	cytokine production involved in immune response	17/1613	102/23210	0.000637604	0.0035031	0.00211142	Gata3/Wnt5a/Fcer1g/Tgfb2/Mr1/Tlr2/Vsir/Cd74/Spon2/Jak3/Inava/Slc11a1/Cd36/Sash3/Rsad2/Trpm4/Tlr4	17
GO:0050886	endocrine process	17/1613	102/23210	0.000637604	0.0035031	0.00211142	Gata3/Dab2/Tac1/Oprk1/Agtr2/Oxtr/Crhbp/Tacr1/Crh/Runx1/Cyba/Foxd1/Rab8b/Serpinf2/Avpr1a/C1qtnf1/Edn3	17
GO:0051897	positive regulation of protein kinase B signaling	17/1613	102/23210	0.000637604	0.0035031	0.00211142	Igf2/Cx3cr1/Gata3/Cx3cl1/Igf1/Chil1/Thbs1/Ngfr/Calcr/Tgfbr1/Pdgfa/Hcls1/P2ry12/Pik3cg/Fgf2/C1qtnf1/Tcf7l2	17
GO:1902106	negative regulation of leukocyte differentiation	17/1613	102/23210	0.000637604	0.0035031	0.00211142	Hoxa7/Cdkn2a/Cdk6/Cd44/C1qc/Fgl2/Cartpt/Cd74/Bmp4/Tmem176a/Jak3/Myc/Runx1/Foxj1/Anxa1/Runx3/Mafb	17
GO:1901016	regulation of potassium ion transmembrane transporter activity	12/1613	59/23210	0.000639508	0.00351015	0.00211567	Actn2/Trem2/Neto1/Kcnc2/Akap6/Kcne1l/Kcng1/Kcne4/Agrn/Cav3/Prkg1/Rnf207	12
GO:0001889	liver development	19/1613	121/23210	0.000677818	0.00371321	0.00223806	Cobl/Cdkn2a/Sulf2/Ccnd1/Mki67/Plau/Ptn/Bmp4/Hgf/Runx1/Gata6/Anxa1/Onecut1/Ahr/Rpgrip1l/Met/E2f8/Foxm1/Onecut2	19
GO:1903409	reactive oxygen species biosynthetic process	19/1613	121/23210	0.000677818	0.00371321	0.00223806	Cx3cr1/Igf1/Ass1/Tlr2/Slc30a10/Cd34/Cyp1b1/Icam1/Ptgis/Cyba/Oprm1/Inava/Cd36/Klf4/Aif1/Itgb2/Ulbp1/Tlr4/Ncf1	19
GO:0046677	response to antibiotic	37/1613	305/23210	0.000684906	0.0037484	0.00225927	Mb/Mmp2/Scn3a/Alpl/Htr1b/Cdkn2a/Igf1/Epha5/Crhbp/Mef2c/Adcy2/Adcy7/Drd2/Efna5/Slc6a3/Impact/Tacr1/Ets1/Cdk1/Cyp1b1/Hgf/Th/Oprm1/Chrna7/Nol3/Hk3/Anxa1/Cftr/Glra3/Ahr/Pld2/Met/Casp8/Tlr4/Ptger3/Ect2/Ngb	37
GO:0045580	regulation of T cell differentiation	22/1613	150/23210	0.000698384	0.00381846	0.0023015	Gata3/Cdkn2a/Nckap1l/Cd44/Fgl2/Vsir/Cd74/Ikzf1/Bmp4/Pnp/Jak3/Tgfbr2/Cd83/Runx1/Foxj1/Ptprc/Anxa1/Sash3/Runx3/Syk/Shb/Il1rl2	22
GO:0048485	sympathetic nervous system development	7/1613	23/23210	0.000703502	0.00383556	0.0023118	Nrp1/Gata3/Nrp2/Hand2/Ascl1/Sema3f/Sema3a	7
GO:0003184	pulmonary valve morphogenesis	6/1613	17/23210	0.000708302	0.00383556	0.0023118	Slit2/Heyl/Robo1/Jag1/Tgfb2/Bmp4	6
GO:0007350	blastoderm segmentation	6/1613	17/23210	0.000708302	0.00383556	0.0023118	Nrp1/Nrp2/Wnt5a/Sema3f/Tifab/Sema3a	6
GO:0010919	regulation of inositol phosphate biosynthetic process	6/1613	17/23210	0.000708302	0.00383556	0.0023118	Ntsr1/Plek/P2ry1/P2ry6/Prkg1/Ptafr	6
GO:0014051	gamma-aminobutyric acid secretion	6/1613	17/23210	0.000708302	0.00383556	0.0023118	Htr2c/Trh/P2rx7/Ntsr1/Trpc4/Hrh3	6
GO:0042756	drinking behavior	6/1613	17/23210	0.000708302	0.00383556	0.0023118	Htr1b/Drd2/En1/Tacr1/Hrh3/Mmp17	6
GO:0045410	positive regulation of interleukin-6 biosynthetic process	6/1613	17/23210	0.000708302	0.00383556	0.0023118	Tyrobp/Cd74/Tlr1/Syk/Tlr4/Ptafr	6
GO:0045989	positive regulation of striated muscle contraction	6/1613	17/23210	0.000708302	0.00383556	0.0023118	Atp2a1/Cacna1h/Rgs2/Actn3/Trpm4/Rnf207	6
GO:1904748	regulation of apoptotic process involved in development	6/1613	17/23210	0.000708302	0.00383556	0.0023118	Tnfrsf1a/Cdkn2a/Bmp7/Tgfb2/Foxc1/Foxc2	6
GO:1905331	negative regulation of morphogenesis of an epithelium	6/1613	17/23210	0.000708302	0.00383556	0.0023118	Gata3/Sall1/Sulf1/Bmp7/Wnt5a/Bmp4	6
GO:0044706	multi-multicellular organism process	26/1613	190/23210	0.000712209	0.00385302	0.00232233	Mmp2/Serpine2/Maged2/Hexb/Oxtr/Crhbp/Thbd/Ptn/Arhgdib/Adra2a/Tacr1/Sh3pxd2b/Crh/Wnt4/Stx2/Ptgis/Ghsr/Havcr2/Pcsk5/Pgr/Nrk/Mmp12/Acsl4/Avpr1a/H2-Q2/Ptafr	26
GO:0002224	toll-like receptor signaling pathway	17/1613	103/23210	0.000715082	0.00385748	0.00232501	Traf3/Tlr2/Tlr1/Cyba/Cd36/Havcr2/Tnip2/Colec12/Unc93b1/Cd14/Rsad2/Pik3ap1/Smpdl3b/Wdfy1/Tlr7/Tlr4/Tlr13	17
GO:0030038	contractile actin filament bundle assembly	17/1613	103/23210	0.000715082	0.00385748	0.00232501	Synpo2l/Nrp1/Tac1/Ppm1e/Eln/Kank4/Tgfbr1/Asap3/Tacr1/Sh3pxd2b/Wnt4/S100a10/Fhdc1/Serpinf2/Met/Arhgap28/Pdlim4	17
GO:0043149	stress fiber assembly	17/1613	103/23210	0.000715082	0.00385748	0.00232501	Synpo2l/Nrp1/Tac1/Ppm1e/Eln/Kank4/Tgfbr1/Asap3/Tacr1/Sh3pxd2b/Wnt4/S100a10/Fhdc1/Serpinf2/Met/Arhgap28/Pdlim4	17
GO:0034109	homotypic cell-cell adhesion	13/1613	68/23210	0.000720395	0.00387874	0.00233782	Serpine2/Slc7a11/Pdgfra/Ptpn6/Pdpn/Lgals1/P2ry12/Plek/Itga2b/C1qtnf1/Syk/Ptger3/Prkg1	13
GO:0046637	regulation of alpha-beta T cell differentiation	13/1613	68/23210	0.000720395	0.00387874	0.00233782	Gata3/Nckap1l/Ikzf1/Pnp/Jak3/Tgfbr2/Cd83/Runx1/Anxa1/Sash3/Runx3/Syk/Shb	13
GO:0006814	sodium ion transport	28/1613	211/23210	0.000744159	0.00400287	0.00241264	Scn3a/Asic4/Serpine2/Maged2/Neto1/Slc13a3/Scn5a/Scn9a/Drd2/Sik1/Slc17a6/Nkain3/Slc5a3/Slc10a4/Slc38a4/Agrn/Slc9a2/Nkx2-5/Scn4a/Slc5a7/Cav3/Slc5a5/Scn7a/Trpm4/Dmd/Osr1/Fxyd2/Scn1a	28
GO:0070098	chemokine-mediated signaling pathway	12/1613	60/23210	0.000749557	0.00402806	0.00242783	Padi2/Slit2/Cx3cl1/Trem2/Robo1/Ccl21a/Foxc1/Ccl3/Ccl6/Ccl9/Ccl4/Cxcr4	12
GO:0002053	positive regulation of mesenchymal cell proliferation	9/1613	37/23210	0.000775868	0.00414579	0.00249879	Wnt5a/Tbx18/Shox2/Prrx1/Tgfbr2/Pdgfa/Myc/Prrx2/Foxp2	9
GO:0019934	cGMP-mediated signaling	9/1613	37/23210	0.000775868	0.00414579	0.00249879	Prkar2b/Htr2c/Thbs1/Kcnc2/Ednrb/Gucy2f/Cd36/Pde11a/Prkg1	9
GO:0021884	forebrain neuron development	9/1613	37/23210	0.000775868	0.00414579	0.00249879	Slit2/Nrp1/Nrp2/Robo1/Sall3/Wnt5a/Drd2/Gbx2/Sema3a	9
GO:0033028	myeloid cell apoptotic process	9/1613	37/23210	0.000775868	0.00414579	0.00249879	Slc7a11/Cdkn2a/Mef2c/Cd44/Fcer1g/Ghsr/Anxa1/Kitl/Clec5a	9
GO:0048846	axon extension involved in axon guidance	9/1613	37/23210	0.000775868	0.00414579	0.00249879	Slit1/Slit2/Nrp1/Nrp2/Wnt5a/Sema4a/Sema3c/Sema3f/Sema3a	9
GO:1902284	neuron projection extension involved in neuron projection guidance	9/1613	37/23210	0.000775868	0.00414579	0.00249879	Slit1/Slit2/Nrp1/Nrp2/Wnt5a/Sema4a/Sema3c/Sema3f/Sema3a	9
GO:0042326	negative regulation of phosphorylation	50/1613	452/23210	0.000779679	0.00416222	0.00250869	Cdkn1c/Slit2/Grb10/Cdkn2a/Sfrp2/Dab2/Igf1/Bmp7/Prkar2b/Gfra2/Ppm1e/Myog/Cd109/Pid1/C1ql4/Drd2/Pbk/Ptpn13/Impact/Dusp22/Nupr1/Ccnb1/Bmp4/Ptpn6/Emilin1/Rgs2/P2rx7/Rps6ka6/Hgf/Foxa2/Ptprc/Chrna7/Pycard/Ajuba/Actn3/Klf4/Cav3/Pip5kl1/Twist1/Klhl31/Met/Bdkrb2/Mecom/Tlr4/Dmd/Foxm1/Shb/Hspb1/Cdkn2b/Samsn1	50
GO:0032673	regulation of interleukin-4 production	8/1613	30/23210	0.000785622	0.00418603	0.00252304	Gata3/Il33/Lef1/Fcer1g/Cd83/Havcr2/Sash3/Syk	8
GO:0061082	myeloid leukocyte cytokine production	8/1613	30/23210	0.000785622	0.00418603	0.00252304	Wnt5a/Fcer1g/Tgfb2/Tlr2/Cd74/Spon2/Cd36/Tlr4	8
GO:0071887	leukocyte apoptotic process	20/1613	132/23210	0.000790547	0.0042083	0.00253646	Slc7a11/Cdkn2a/Mef2c/Cd44/Wnt5a/Fcer1g/Tgfb2/Cd74/Bmp4/Pnp/Jak3/P2rx7/Myc/Dock8/Hcls1/Ghsr/Anxa1/Aurkb/Kitl/Casp8	20
GO:0007009	plasma membrane organization	17/1613	104/23210	0.000800474	0.00424696	0.00255976	Asap1/Dysf/Tgfb2/Csrp3/Fat4/P2rx7/Bin2/Cav2/Stx2/Ptprc/Agrn/Spta1/Cav3/Trim72/Cxcr4/A4galt/Plscr2	17
GO:0044264	cellular polysaccharide metabolic process	17/1613	104/23210	0.000800474	0.00424696	0.00255976	Igf2/Grb10/Igf1/Ppp1r3c/Adra1b/Pygl/Gyg/Lepr/Csgalnact1/Ppp1r3a/Pygm/Stbd1/Ndst4/Extl1/Tcf7l2/C1qtnf2/Ppp1r3b	17
GO:0046634	regulation of alpha-beta T cell activation	17/1613	104/23210	0.000800474	0.00424696	0.00255976	Gata3/Nckap1l/Cd44/Vsir/Ikzf1/Pnp/Jak3/Tgfbr2/Cd83/Runx1/Ptprc/Anxa1/Sash3/Runx3/Syk/Shb/Rasal3	17
GO:0015908	fatty acid transport	15/1613	86/23210	0.000800817	0.00424696	0.00255976	Agtr2/Thbs1/Drd2/Acsl5/P2rx7/Ntsr1/Slc27a2/Cd36/Anxa1/Acsl4/Hrh2/Bdkrb2/Syk/Sstr4/Il1a	15
GO:0001704	formation of primary germ layer	16/1613	95/23210	0.00080857	0.00428004	0.0025797	Tal1/Eya1/Sfrp2/Bmp7/Col5a2/Lef1/Wnt5a/Crb2/Bmp4/Itga5/Six2/Gata4/Foxc1/Foxa2/Gata6/Foxc2	16
GO:0045582	positive regulation of T cell differentiation	16/1613	95/23210	0.00080857	0.00428004	0.0025797	Gata3/Nckap1l/Vsir/Cd74/Ikzf1/Pnp/Tgfbr2/Cd83/Runx1/Ptprc/Anxa1/Sash3/Runx3/Syk/Shb/Il1rl2	16
GO:0032370	positive regulation of lipid transport	13/1613	69/23210	0.00083204	0.00439202	0.0026472	Dab2/Tac1/Anxa2/Acsl5/P2rx7/Crh/Runx1/Ntsr1/Spp1/Nucb2/C1qtnf1/Sstr4/Il1a	13
GO:0046635	positive regulation of alpha-beta T cell activation	13/1613	69/23210	0.00083204	0.00439202	0.0026472	Nckap1l/Ikzf1/Pnp/Tgfbr2/Cd83/Runx1/Ptprc/Anxa1/Sash3/Runx3/Syk/Shb/Rasal3	13
GO:0010921	regulation of phosphatase activity	19/1613	123/23210	0.000832058	0.00439202	0.0026472	Npnt/Elfn1/Tmem132d/Elfn2/Nckap1l/Agtr2/Pcdh11x/Mef2c/Ppp2r2b/Rimbp2/Tgfb2/Drd2/Csrnp3/Ptprc/Ccdc8/Ahr/Plek/Itga1/Knl1	19
GO:0010675	regulation of cellular carbohydrate metabolic process	22/1613	152/23210	0.000836887	0.00441339	0.00266007	Igf2/Grb10/Igf1/Igfbp4/Myog/Fam3c/Sik1/Adra1b/Lepr/Nupr1/Foxa2/Ntsr1/Actn3/Plek/P2ry1/P2ry6/C1qtnf1/Tcf7l2/C1qtnf2/Prkg1/Ptafr/Ppp1r3b	22
GO:0015816	glycine transport	5/1613	12/23210	0.000843659	0.00443463	0.00267288	Rgs4/Rgs2/Slc36a2/Slc6a20a/Slc38a5	5
GO:0051988	regulation of attachment of spindle microtubules to kinetochore	5/1613	12/23210	0.000843659	0.00443463	0.00267288	Ccnb1/Cenpe/Nek2/Ect2/Knstrn	5
GO:0072176	nephric duct development	5/1613	12/23210	0.000843659	0.00443463	0.00267288	Epha4/Gata3/Gpc3/Bmp4/Osr1	5
GO:0016331	morphogenesis of embryonic epithelium	25/1613	182/23210	0.000844056	0.00443463	0.00267288	Cobl/Pcdh8/Gata3/Sall1/Sfrp2/Lhx2/Sulf1/Bmp7/Aldh1a2/Wnt5a/Tgfb2/Tbx18/Bmp4/Wnt4/Celsr1/Irx2/Wnt7b/Alx1/Lrp2/Twist1/Shroom3/Casp8/Kif20b/Wnt6/Osr1	25
GO:0002792	negative regulation of peptide secretion	23/1613	162/23210	0.000846453	0.00444309	0.00267798	Il33/Kcnb1/Ccn3/Cx3cl1/Hdac9/Crhbp/Drd2/Cartpt/Cd74/Cd34/Adra2a/Ptprv/Crh/Oprm1/Ghsr/Anxa4/Lrrc32/Anxa1/Cd84/Srgn/Rsad2/Nucb2/Ptger3	23
GO:0019228	neuronal action potential	10/1613	45/23210	0.000863194	0.00452676	0.00272841	Scn3a/Chrna1/Cacna1h/Scn5a/Scn9a/Gpr88/Chrna7/Scn4a/Scn7a/Scn1a	10
GO:0043534	blood vessel endothelial cell migration	18/1613	114/23210	0.000867645	0.00454588	0.00273993	Igf2/Slit2/Nrp1/Igf1/Robo1/Hdac9/Nr2e1/Mef2c/Thbs1/Amotl1/Ets1/Prcp/Anxa1/Klf4/Fgf2/Foxc2/Srpx2/Hspb1	18
GO:0005977	glycogen metabolic process	14/1613	78/23210	0.000882733	0.00460358	0.00277471	Igf2/Grb10/Igf1/Ppp1r3c/Adra1b/Pygl/Gyg/Lepr/Ppp1r3a/Pygm/Stbd1/Tcf7l2/C1qtnf2/Ppp1r3b	14
GO:0006073	cellular glucan metabolic process	14/1613	78/23210	0.000882733	0.00460358	0.00277471	Igf2/Grb10/Igf1/Ppp1r3c/Adra1b/Pygl/Gyg/Lepr/Ppp1r3a/Pygm/Stbd1/Tcf7l2/C1qtnf2/Ppp1r3b	14
GO:0043507	positive regulation of JUN kinase activity	14/1613	78/23210	0.000882733	0.00460358	0.00277471	Fzd10/Epha4/Dab2/Map3k20/Magi3/Sash1/Samd5/Wnt5a/Wnt7b/Fgd2/Mdfic/Nrk/Syk/Ror2	14
GO:0044042	glucan metabolic process	14/1613	78/23210	0.000882733	0.00460358	0.00277471	Igf2/Grb10/Igf1/Ppp1r3c/Adra1b/Pygl/Gyg/Lepr/Ppp1r3a/Pygm/Stbd1/Tcf7l2/C1qtnf2/Ppp1r3b	14
GO:0045471	response to ethanol	14/1613	78/23210	0.000882733	0.00460358	0.00277471	Htr1b/Igf1/Crhbp/Adcy7/Drd2/Slc6a3/Tacr1/Cdk1/Th/Oprm1/Chrna7/Glra3/Casp8/Tlr4	14
GO:0061383	trabecula morphogenesis	11/1613	53/23210	0.00089037	0.00463058	0.00279098	Mmp2/Col1a1/Bmp7/Fbn2/Tgfb2/Tgfbr1/Wnt10b/Rbp4/Fhl2/Nkx2-5/Cav3	11
GO:0071715	icosanoid transport	11/1613	53/23210	0.00089037	0.00463058	0.00279098	Agtr2/Drd2/P2rx7/Ntsr1/Anxa1/Acsl4/Hrh2/Bdkrb2/Syk/Sstr4/Il1a	11
GO:1901571	fatty acid derivative transport	11/1613	53/23210	0.00089037	0.00463058	0.00279098	Agtr2/Drd2/P2rx7/Ntsr1/Anxa1/Acsl4/Hrh2/Bdkrb2/Syk/Sstr4/Il1a	11
GO:0035249	synaptic transmission, glutamatergic	17/1613	105/23210	0.000894421	0.00464737	0.0028011	Serpine2/Htr1b/Adcyap1/Grm7/Oxtr/Htr2a/Mef2c/Grm8/Ngfr/Drd2/Slc17a6/Cckbr/Cacng3/Grm5/Cnih3/Npy2r/Ror2	17
GO:0002690	positive regulation of leukocyte chemotaxis	15/1613	87/23210	0.000906566	0.00470182	0.00283392	Cx3cl1/Nckap1l/Dysf/Ripor2/Thbs1/Wnt5a/C3ar1/Ptn/Cd74/Aif1/Thbs4/Ccl4/Edn3/Rac2/Gpsm3	15
GO:0042475	odontogenesis of dentin-containing tooth	15/1613	87/23210	0.000906566	0.00470182	0.00283392	Bcl11b/Bmp7/Fst/Pdgfra/Lef1/Ngfr/Hand2/Bmp4/Foxc1/Wnt7b/Runx2/Dlx2/Tcf7l2/Wnt6/Tnfrsf11b	15
GO:0014066	regulation of phosphatidylinositol 3-kinase signaling	16/1613	96/23210	0.000908821	0.00470488	0.00283576	Serpine2/Igf1/Dcn/Tgfb2/Ptpn13/Ptpn6/Obscn/Pdgfa/Hgf/Hcls1/Klf4/Twist1/Pld2/Pik3ap1/Ncf1/Cep55	16
GO:0099565	chemical synaptic transmission, postsynaptic	16/1613	96/23210	0.000908821	0.00470488	0.00283576	Chrna4/Cx3cl1/Neto1/Mef2c/Insyn2a/Grip2/Ngfr/Rgs4/Chrna3/Begain/Ntsr1/Oprm1/Chrna7/Bdnf/Met/Npy2r	16
GO:0061008	hepaticobiliary system development	19/1613	124/23210	0.000919864	0.00475768	0.00286759	Cobl/Cdkn2a/Sulf2/Ccnd1/Mki67/Plau/Ptn/Bmp4/Hgf/Runx1/Gata6/Anxa1/Onecut1/Ahr/Rpgrip1l/Met/E2f8/Foxm1/Onecut2	19
GO:0007088	regulation of mitotic nuclear division	23/1613	163/23210	0.000922075	0.00476475	0.00287185	Igf2/Cdkn1c/Igf1/Bmp7/Hoxa13/L3mbtl1/Ripor2/Mki67/Cit/Ccnb1/Bmp4/Bub1/Birc5/Cenpe/Ccdc8/Aurkb/Kif11/Met/Ndc80/Nek2/Kif20b/Edn3/Il1a	23
GO:0003272	endocardial cushion formation	7/1613	24/23210	0.000934064	0.0048135	0.00290123	Heyl/Bmp7/Robo1/Tgfb2/Tmem100/Tgfbr1/Tgfbr2	7
GO:0033622	integrin activation	7/1613	24/23210	0.000934064	0.0048135	0.00290123	Col16a1/Cx3cl1/Piezo1/P2ry12/Pcsk5/Plek/Foxc2	7
GO:0035813	regulation of renal sodium excretion	7/1613	24/23210	0.000934064	0.0048135	0.00290123	Tac1/Agtr2/Drd2/Tacr1/Ednrb/Avpr1a/Anpep	7
GO:0030513	positive regulation of BMP signaling pathway	9/1613	38/23210	0.000954692	0.00490637	0.00295721	Sulf1/Gpc3/Vsir/Crb2/Bmp4/Gata4/Gata6/Foxd1/Ccn1	9
GO:0072210	metanephric nephron development	9/1613	38/23210	0.000954692	0.00490637	0.00295721	Sall1/Agtr2/Pdgfra/Bmp4/Six2/Wnt4/Irx2/Foxd1/Osr1	9
GO:2001025	positive regulation of response to drug	9/1613	38/23210	0.000954692	0.00490637	0.00295721	Chrna4/Htr2c/Oprk1/Chrna6/Drd2/Crh/Runx1/Slc36a2/Npy2r	9
GO:0009101	glycoprotein biosynthetic process	34/1613	278/23210	0.000958257	0.00492021	0.00296555	Hs3st3b1/Igf1/St3gal1/Hs3st4/Galntl6/Itm2a/Gxylt2/Xylt1/Tmtc1/Acan/St6gal2/B3gat1/Hs6st2/St6galnac5/Ggta1/Csgalnact1/Galnt10/St8sia6/Necab2/Jak3/Poglut3/Mgat4c/St8sia4/Ramp1/Hs3st2/C1galt1/Dse/Hs3st3a1/Ndst4/Soat1/Extl1/Mfng/Gfpt2/Tcf7l2	34
GO:0031334	positive regulation of protein complex assembly	31/1613	246/23210	0.000962866	0.00493624	0.00297521	Tal1/Gda/Nckap1l/Asap1/Magel2/Psrc1/Cck/Lcp1/Irf8/Lmod2/Lmod3/Wnt10b/Ikzf1/Icam1/Piezo1/Fscn1/P2ry12/Nkx2-5/Cd36/Pycard/Pcsk5/Ajuba/Palld/Cav3/Ahr/Plek/Twist1/Met/Foxc2/Syk/Tlr4	31
GO:0032368	regulation of lipid transport	18/1613	115/23210	0.000963126	0.00493624	0.00297521	Dab2/Tac1/Agtr2/Anxa2/Thbs1/Acsl5/P2rx7/Crh/Runx1/Ntsr1/Spp1/Acsl4/Nucb2/C1qtnf1/Hrh2/Syk/Sstr4/Il1a	18
GO:0042036	negative regulation of cytokine biosynthetic process	8/1613	31/23210	0.000995031	0.00508591	0.00306542	Trib2/Tyrobp/Foxj1/Ptprc/Ghsr/Klf4/Rnf128/Prg4	8
GO:0090022	regulation of neutrophil chemotaxis	8/1613	31/23210	0.000995031	0.00508591	0.00306542	Slit2/Nckap1l/Dysf/Ripor2/C3ar1/Cd74/Thbs4/Rac2	8
GO:0099560	synaptic membrane adhesion	8/1613	31/23210	0.000995031	0.00508591	0.00306542	Pcdh8/Lrfn5/Pcdh17/Ntng1/Cdh9/Efna5/Mdga2/Gpc4	8
GO:0048661	positive regulation of smooth muscle cell proliferation	17/1613	106/23210	0.000997601	0.00509444	0.00307057	Mmp2/Htr1b/Cx3cl1/Igf1/Cdh13/Thbs1/C3ar1/Bmp4/Tgfbr2/Myc/Cyba/Notch3/Aif1/Fgf2/P2ry6/Serpinf2/Ptafr	17
GO:0015812	gamma-aminobutyric acid transport	6/1613	18/23210	0.00100033	0.00509454	0.00307062	Htr2c/Trh/P2rx7/Ntsr1/Trpc4/Hrh3	6
GO:0042415	norepinephrine metabolic process	6/1613	18/23210	0.00100033	0.00509454	0.00307062	Gata3/Moxd1/Rnf180/Hand2/Th/Rtl4	6
GO:1902547	regulation of cellular response to vascular endothelial growth factor stimulus	6/1613	18/23210	0.00100033	0.00509454	0.00307062	Robo1/Dcn/Adamts12/Adamts3/Smoc2/Ptp4a3	6
GO:0015800	acidic amino acid transport	12/1613	62/23210	0.00101744	0.00517701	0.00312033	Slc7a11/Slc25a18/Slc13a3/Grm7/Cck/Trh/P2rx7/Ntsr1/Bdnf/Hrh3/Avpr1a/Prkg1	12
GO:0032024	positive regulation of insulin secretion	15/1613	88/23210	0.00102389	0.00520046	0.00313447	Nnat/Baiap3/Nkx6-1/Trh/Lepr/Rbp4/Glp1r/Crh/Isl1/Ano1/Cftr/Gpr39/Casr/Tcf7l2/Trpm4	15
GO:0051492	regulation of stress fiber assembly	15/1613	88/23210	0.00102389	0.00520046	0.00313447	Synpo2l/Nrp1/Tac1/Ppm1e/Kank4/Tgfbr1/Asap3/Tacr1/Sh3pxd2b/Wnt4/S100a10/Serpinf2/Met/Arhgap28/Pdlim4	15
GO:1902667	regulation of axon guidance	10/1613	46/23210	0.00103519	0.00525317	0.00316623	Slit1/Slit2/Nrp1/Pou4f2/Wnt5a/Sema4a/Sema3c/Sema3f/Agrn/Sema3a	10
GO:1901615	organic hydroxy compound metabolic process	52/1613	481/23210	0.00104196	0.00528273	0.00318405	Slc7a11/Gata3/Dab2/Cacna1h/Plcg2/Htr2c/Agtr2/Ephx1/Moxd1/Dysf/Htr1a/Ddc/Tacr3/Rnf180/Wnt5a/Tgfb2/Drd2/Nr5a2/Slc6a3/Hand2/Lepr/Plch1/Pcbd1/Slc5a3/Rbp4/Cyp1b1/Wnt4/Crym/Plpp1/Ntsr1/Th/Gcnt4/Slc27a2/Rbp1/Pts/Ip6k3/Actn3/Asah2/Cftr/Soat1/Plek/Slc5a5/Fgf2/P2ry1/P2ry6/Ppip5k2/Rtl4/Fgf15/Prkg1/Ptafr/Cyp39a1/Mogat1	52
GO:0051496	positive regulation of stress fiber assembly	11/1613	54/23210	0.00104895	0.00531341	0.00320254	Synpo2l/Nrp1/Tac1/Ppm1e/Tgfbr1/Tacr1/Sh3pxd2b/Wnt4/S100a10/Serpinf2/Pdlim4	11
GO:0051783	regulation of nuclear division	26/1613	195/23210	0.0010512	0.00532003	0.00320653	Igf2/Cdkn1c/Igf1/Bmp7/Hoxa13/L3mbtl1/Ripor2/Mki67/Cit/Wnt5a/Ccnb1/Bmp4/Wnt4/Bub1/Birc5/Cenpe/Ccdc8/Aurkb/Mapk15/Kif11/Met/Ndc80/Nek2/Kif20b/Edn3/Il1a	26
GO:0035023	regulation of Rho protein signal transduction	20/1613	135/23210	0.00105284	0.00532357	0.00320866	Ngef/Synpo2l/Nrp1/Col3a1/Rasgrf2/Robo1/Ripor2/Rasgrf1/Ngfr/Vav1/Adra1b/Arhgdib/Gpr17/Obscn/Arhgef6/Lpar4/Fgd2/Met/Ect2/Cavin4	20
GO:1905952	regulation of lipid localization	21/1613	145/23210	0.00107676	0.00543967	0.00327865	Dab2/Lpl/Vstm2a/Tac1/Agtr2/Anxa2/Thbs1/Acsl5/P2rx7/Crh/Runx1/Ntsr1/Spp1/Cd36/Acsl4/Nucb2/C1qtnf1/Hrh2/Syk/Sstr4/Il1a	21
GO:0043902	positive regulation of multi-organism process	24/1613	175/23210	0.00108445	0.00547362	0.00329911	Kpna2/Top2a/Cacna1h/Zc3hav1/Oxtr/Csf1r/Sash1/Anxa2/Cd180/Lef1/Tlr2/Ly86/Nr5a2/Plau/Cd74/Ednrb/Lgals1/Cav2/Cyba/Mdfic/Havcr2/P2ry1/Syk/Ptafr	24
GO:0048511	rhythmic process	35/1613	291/23210	0.00109558	0.00552487	0.00332999	Zfhx3/Top2a/Htr7/Igf1/Magel2/Sox14/Ass1/Pdgfra/Rorb/Ngfr/Ankfn1/Drd2/Sik1/Ptn/Cartpt/Lepr/Cckbr/Prokr1/Prokr2/Cdk1/Runx1/Ptgds/Hcrtr2/Gpr149/Hs3st2/Chrna7/Anxa1/Pgr/Bdnf/Ahr/Twist1/Npy2r/Prkg2/Ptger3/Prkg1	35
GO:0014074	response to purine-containing compound	17/1613	107/23210	0.00111073	0.00559626	0.00337302	Plcg2/Crhbp/Akap6/Ryr1/Slc6a3/Zfp36l1/Wnt10b/Pygm/P2rx7/P2ry12/Cftr/Cdk2/Ahr/Pik3cg/P2ry1/P2ry6/Trpm4	17
GO:0034332	adherens junction organization	19/1613	126/23210	0.00111948	0.00563533	0.00339657	Actn2/Cdh11/Nrp1/Col16a1/Cdh13/Cdh9/Plekha7/Cdh6/Efna5/Dusp22/Cdh24/Wnt4/Mmp14/S100a10/Inava/Ajuba/Rab8b/Kifc3/Cdh12	19
GO:0002699	positive regulation of immune effector process	32/1613	259/23210	0.00112302	0.00564809	0.00340426	Gata3/Il33/Zc3hav1/Wnt5a/Fcer1g/Tlr2/Vav1/Fcgr3/Cd74/Itgam/Pnp/Spon2/Rbp4/P2rx7/Ptprc/Cd36/Anxa1/Cd84/Fcgr1/Sash3/Rsad2/Pld2/Itgb2/H2-Q2/Ulbp1/Syk/Cd37/Tlr4/Rac2/Shb/Ptafr/H2-Q1	32
GO:0045682	regulation of epidermis development	14/1613	80/23210	0.00114212	0.00573905	0.00345909	Hoxa7/Fst/Cd109/Ngfr/Wnt5a/Tfap2c/Tgfb2/Zfp36l1/Wnt10b/Bmp4/Foxc1/Grhl1/Alox8/Esrp1	14
GO:0014015	positive regulation of gliogenesis	15/1613	89/23210	0.00115376	0.00579239	0.00349124	Serpine2/Trem2/Igf1/Tenm4/Gfap/Nkx6-1/Tlr2/Ptn/Zfp488/Myc/P2ry12/Lrp2/Plag1/Nkx2-2/Cxcr4	15
GO:0006109	regulation of carbohydrate metabolic process	25/1613	186/23210	0.00115721	0.00580457	0.00349858	Igf2/Grb10/Igf1/Igfbp4/Myog/Htr2a/Fam3c/Sik1/Adra1b/Lepr/Nupr1/P2rx7/Myc/Foxa2/Ntsr1/Actn3/Plek/P2ry1/P2ry6/C1qtnf1/Tcf7l2/C1qtnf2/Prkg1/Ptafr/Ppp1r3b	25
GO:0090049	regulation of cell migration involved in sprouting angiogenesis	9/1613	39/23210	0.00116552	0.00583071	0.00351433	Nrp1/Hdac9/Nr2e1/Thbs1/Anxa1/Klf4/Fgf2/Foxc2/Srpx2	9
GO:1901021	positive regulation of calcium ion transmembrane transporter activity	9/1613	39/23210	0.00116552	0.00583071	0.00351433	Hap1/Plcg2/Jph2/Akap6/Trdn/Bmp4/Casq1/P2ry6/Cracr2a	9
GO:1902692	regulation of neuroblast proliferation	9/1613	39/23210	0.00116552	0.00583071	0.00351433	Cx3cr1/Cx3cl1/Dmrta2/Tafa1/Drd2/Otp/Ptn/Aspm/Bdnf	9
GO:0048489	synaptic vesicle transport	24/1613	176/23210	0.00117478	0.00586664	0.00353599	Chrna4/Htr1b/Htr7/Grm7/Htr2a/Chrna6/Htr1a/Grm8/Drd2/Erc2/Chrnb3/Cspg5/Adra2a/Chrm2/Chrna3/Chrna5/P2rx7/Stx2/Nr3c2/Syt17/Chrna7/Glra3/P2ry1/Cplx3	24
GO:0097480	establishment of synaptic vesicle localization	24/1613	176/23210	0.00117478	0.00586664	0.00353599	Chrna4/Htr1b/Htr7/Grm7/Htr2a/Chrna6/Htr1a/Grm8/Drd2/Erc2/Chrnb3/Cspg5/Adra2a/Chrm2/Chrna3/Chrna5/P2rx7/Stx2/Nr3c2/Syt17/Chrna7/Glra3/P2ry1/Cplx3	24
GO:0042246	tissue regeneration	12/1613	63/23210	0.00117863	0.00587546	0.0035413	Pax7/Ccn3/Igf1/Dysf/Fzd9/Plau/Mymk/Ptn/Wnt10b/Ptgfrn/Gata4/Anxa1	12
GO:0043388	positive regulation of DNA binding	12/1613	63/23210	0.00117863	0.00587546	0.0035413	Pou4f1/Gata3/Pitx2/Igf1/Pou4f2/Hand2/Foxc1/Myc/Isl1/Klf4/Twist1/Tlr4	12
GO:0046578	regulation of Ras protein signal transduction	29/1613	228/23210	0.00119267	0.00594023	0.00358035	Arhgap24/Ngef/Synpo2l/Nrp1/Col3a1/Rasgrf2/Igf1/Robo1/Cyth4/Ripor2/Rasgrf1/Ngfr/Tgfb2/Vav1/Adra1b/Arhgdib/Gpr17/Obscn/Dock2/Arhgef6/Lpar4/Fgd2/Kitl/Met/Psd4/Foxm1/Ect2/Cavin4/Rasal3	29
GO:0001516	prostaglandin biosynthetic process	7/1613	25/23210	0.00122019	0.00603469	0.00363728	Hpgds/Cd74/Ptgis/Ptgds/Ptgs1/Anxa1/Avpr1a	7
GO:0002478	antigen processing and presentation of exogenous peptide antigen	7/1613	25/23210	0.00122019	0.00603469	0.00363728	Fcer1g/Fcgr3/Cd74/Ctse/H2-DMb1/Unc93b1/Fcgr1	7
GO:0010575	positive regulation of vascular endothelial growth factor production	7/1613	25/23210	0.00122019	0.00603469	0.00363728	Sulf2/Sulf1/C3ar1/Gata4/Cyp1b1/Isl1/Il1a	7
GO:0014821	phasic smooth muscle contraction	7/1613	25/23210	0.00122019	0.00603469	0.00363728	Npy1r/Drd2/Ednrb/Ghsr/Tifab/Edn3/Ptger3	7
GO:0046457	prostanoid biosynthetic process	7/1613	25/23210	0.00122019	0.00603469	0.00363728	Hpgds/Cd74/Ptgis/Ptgds/Ptgs1/Anxa1/Avpr1a	7
GO:0050951	sensory perception of temperature stimulus	7/1613	25/23210	0.00122019	0.00603469	0.00363728	Oprk1/Htr2a/Adra2a/Ntsr1/Ano1/Cxcr4/Tlr4	7
GO:0085029	extracellular matrix assembly	7/1613	25/23210	0.00122019	0.00603469	0.00363728	Antxr1/Thsd4/Col1a2/Emilin1/Lox/Fbln5/Tnxb	7
GO:0090023	positive regulation of neutrophil chemotaxis	7/1613	25/23210	0.00122019	0.00603469	0.00363728	Nckap1l/Dysf/Ripor2/C3ar1/Cd74/Thbs4/Rac2	7
GO:0002042	cell migration involved in sprouting angiogenesis	11/1613	55/23210	0.0012301	0.00606697	0.00365674	Slit2/Nrp1/Robo1/Hdac9/Nr2e1/Thbs1/Anxa1/Klf4/Fgf2/Foxc2/Srpx2	11
GO:0002548	monocyte chemotaxis	11/1613	55/23210	0.0012301	0.00606697	0.00365674	Slit2/Ccn3/Cx3cl1/Ptpro/Ccl21a/Ccl3/Ccl6/Anxa1/Ccl9/Aif1/Ccl4	11
GO:0048640	negative regulation of developmental growth	19/1613	127/23210	0.00123243	0.00606697	0.00365674	H19/Slit1/Slit2/Nrp1/Sfrp2/Wwc1/Bcl11a/Wnt5a/Rgs4/Sema4a/Sema3c/Bmp4/Rgs2/Rbp4/Tgfbr2/Sema3f/Cav3/Tcf7l2/Sema3a	19
GO:0002820	negative regulation of adaptive immune response	10/1613	47/23210	0.00123423	0.00606697	0.00365674	Il33/Susd4/Vsir/Dusp22/Ptpn6/Jak3/Foxj1/Ptprc/Havcr2/Samsn1	10
GO:0021532	neural tube patterning	10/1613	47/23210	0.00123423	0.00606697	0.00365674	Pax7/En1/Bmp4/Foxa2/Gsc/Hes3/Gbx2/Rpgrip1l/Foxa1/Mnx1	10
GO:0045429	positive regulation of nitric oxide biosynthetic process	10/1613	47/23210	0.00123423	0.00606697	0.00365674	Ass1/Tlr2/Icam1/Oprm1/Cd36/Klf4/Aif1/Itgb2/Ulbp1/Tlr4	10
GO:0045581	negative regulation of T cell differentiation	10/1613	47/23210	0.00123423	0.00606697	0.00365674	Cdkn2a/Cd44/Fgl2/Cd74/Bmp4/Jak3/Runx1/Foxj1/Anxa1/Runx3	10
GO:0042445	hormone metabolic process	28/1613	218/23210	0.00123659	0.00607325	0.00366052	Igf2/Gata3/Dab2/Cacna1h/Igf1/Crhbp/Aldh1a2/Pdgfra/Ghr/Pcsk1/Crabp2/Crabp1/Rbp4/Cyp1b1/Crh/Wnt4/Crym/Spp1/Gcnt4/Chrna7/Rbp1/Pcsk5/Slc5a7/Slc5a5/Foxa1/Pon3/Tcf7l2/Prkg1	28
GO:0097479	synaptic vesicle localization	25/1613	187/23210	0.00124962	0.00613195	0.0036959	Chrna4/Htr1b/Htr7/Pcdh17/Grm7/Htr2a/Chrna6/Htr1a/Grm8/Drd2/Erc2/Chrnb3/Cspg5/Adra2a/Chrm2/Chrna3/Chrna5/P2rx7/Stx2/Nr3c2/Syt17/Chrna7/Glra3/P2ry1/Cplx3	25
GO:0048645	animal organ formation	13/1613	72/23210	0.0012575	0.00616523	0.00371596	Eya1/Sulf1/Bmp7/Robo1/Mef2c/Wnt5a/Hand2/Bmp4/Tgfbr2/Gata6/Isl1/Lrp2/Fgf2	13
GO:0097191	extrinsic apoptotic signaling pathway	29/1613	229/23210	0.00127708	0.00625582	0.00377056	Nrp1/Cx3cr1/Eya1/Il33/Sfrp2/Dab2/Cx3cl1/Igf1/Agtr2/Eya4/Thbs1/Dapk1/Tgfb2/Acsl5/Tgfbr1/Bmp4/Jak3/P2rx7/Icam1/Hgf/Ptprc/Pycard/Nol3/Kitl/Runx3/Trps1/Bcl2a1b/Casp8/Il1a	29
GO:0010755	regulation of plasminogen activation	5/1613	13/23210	0.00129277	0.00625757	0.00377162	Serpine2/Anxa2/Thbs1/Ctsz/Serpinf2	5
GO:0021604	cranial nerve structural organization	5/1613	13/23210	0.00129277	0.00625757	0.00377162	Nrp1/Nrp2/Sema3f/Dmd/Sema3a	5
GO:0038065	collagen-activated signaling pathway	5/1613	13/23210	0.00129277	0.00625757	0.00377162	Col4a5/Col4a6/Col1a1/Itga11/Syk	5
GO:0048012	hepatocyte growth factor receptor signaling pathway	5/1613	13/23210	0.00129277	0.00625757	0.00377162	Nrp1/Adamts12/Hgf/Met/Esm1	5
GO:0048742	regulation of skeletal muscle fiber development	5/1613	13/23210	0.00129277	0.00625757	0.00377162	Hdac9/Myog/Lmod3/Shox2/Actn3	5
GO:0060601	lateral sprouting from an epithelium	5/1613	13/23210	0.00129277	0.00625757	0.00377162	Sulf1/Bmp7/Wnt5a/Bmp4/Celsr1	5
GO:0061318	renal filtration cell differentiation	5/1613	13/23210	0.00129277	0.00625757	0.00377162	Jag1/Ptpro/Bmp4/Basp1/Foxc2	5
GO:0072112	glomerular visceral epithelial cell differentiation	5/1613	13/23210	0.00129277	0.00625757	0.00377162	Jag1/Ptpro/Bmp4/Basp1/Foxc2	5
GO:0072311	glomerular epithelial cell differentiation	5/1613	13/23210	0.00129277	0.00625757	0.00377162	Jag1/Ptpro/Bmp4/Basp1/Foxc2	5
GO:1903862	positive regulation of oxidative phosphorylation	5/1613	13/23210	0.00129277	0.00625757	0.00377162	Myog/Nupr1/Ccnb1/Cdk1/Myc	5
GO:2000484	positive regulation of interleukin-8 secretion	5/1613	13/23210	0.00129277	0.00625757	0.00377162	Wnt5a/Tlr2/Tlr1/Pycard/Cd14	5
GO:2000833	positive regulation of steroid hormone secretion	5/1613	13/23210	0.00129277	0.00625757	0.00377162	Dab2/Tac1/Crh/Runx1/C1qtnf1	5
GO:0031646	positive regulation of neurological system process	14/1613	81/23210	0.00129406	0.00625757	0.00377162	Igf1/Tenm4/Neto1/Itgax/Grip2/Ngfr/Cck/Rgs4/Cartpt/Zfp488/Hgf/Ntsr1/Chrna7/Ptafr	14
GO:0043279	response to alkaloid	14/1613	81/23210	0.00129406	0.00625757	0.00377162	Htr1b/Oprk1/Crhbp/Htr2a/Tacr3/Drd2/Ryr1/Slc6a3/Adra1b/Crh/Myc/Bche/Pgr/Casp7	14
GO:0043367	CD4-positive, alpha-beta T cell differentiation	14/1613	81/23210	0.00129406	0.00625757	0.00377162	Gata3/Nckap1l/Lef1/Sema4a/Pax1/Jak3/Cd83/Runx1/Anxa1/Ly9/Sash3/Rsad2/Runx3/Shb	14
GO:0043393	regulation of protein binding	30/1613	240/23210	0.00131071	0.00633266	0.00381688	Epha4/Dzip1/Cdkn2a/Dab2/Dysf/Ripor2/Grem2/Mef2c/Anxa2/Crtac1/Lef1/Wnt5a/Tgfbr1/Ephb6/Bmp4/Ifit2/Pcbd1/Myc/Ctsz/Isl1/Agrn/Spta1/Xirp1/Lox/Cd36/Bdnf/Aurkb/Met/Mfng/Tcf7l2	30
GO:2000514	regulation of CD4-positive, alpha-beta T cell activation	12/1613	64/23210	0.00136041	0.00656718	0.00395823	Gata3/Nckap1l/Cd44/Vsir/Jak3/Tgfbr2/Cd83/Runx1/Anxa1/Sash3/Runx3/Shb	12
GO:0010544	negative regulation of platelet activation	6/1613	19/23210	0.00137665	0.00662293	0.00399183	Serpine2/Pdgfra/Pdgfa/C1qtnf1/Ptger3/Prkg1	6
GO:0030852	regulation of granulocyte differentiation	6/1613	19/23210	0.00137665	0.00662293	0.00399183	C1qc/Lef1/Ikzf1/Runx1/Hcls1/Rbp1	6
GO:0035994	response to muscle stretch	6/1613	19/23210	0.00137665	0.00662293	0.00399183	Ttn/Csrp3/Cav3/Ankrd1/Dmd/Fos	6
GO:0070208	protein heterotrimerization	6/1613	19/23210	0.00137665	0.00662293	0.00399183	Col6a1/Col1a1/Col1a2/Col6a2/C1qtnf1/C1qtnf2	6
GO:0021700	developmental maturation	37/1613	317/23210	0.00138913	0.00667728	0.00402459	Mmp2/Cdkn1c/Tal1/Cx3cr1/Gata3/Baiap3/Igf1/Bcl11a/Aldh1a2/C1qa/Grip2/Xylt1/Neurog2/Wnt5a/Tgfb2/Hoxb13/Ryr1/Wnt10b/Ccnb1/Fat4/Rflna/Tfcp2l1/Zdhhc15/Ednrb/Cspg4/Ascl1/Runx1/Runx2/C1ql1/Pgr/Actn3/Cftr/Barx2/Runx3/Foxa1/Shb/Rab32	37
GO:0086004	regulation of cardiac muscle cell contraction	9/1613	40/23210	0.0014124	0.00677184	0.00408158	Cacna1h/Scn5a/Akap6/Stc1/Gata4/Kcnj2/Cav3/Trpm4/Rnf207	9
GO:1903053	regulation of extracellular matrix organization	9/1613	40/23210	0.0014124	0.00677184	0.00408158	Tnfrsf1a/Antxr1/Aebp1/Tgfb2/Ets1/Emilin1/Pdpn/Fscn1/Chadl	9
GO:1905332	positive regulation of morphogenesis of an epithelium	9/1613	40/23210	0.0014124	0.00677184	0.00408158	Gata3/Sall1/Ahi1/Rreb1/Agtr2/Itgax/Pdgfra/Bmp4/Wnt4	9
GO:0007422	peripheral nervous system development	13/1613	73/23210	0.00143434	0.0068654	0.00413797	Pou4f1/Heyl/Hoxd9/Hand2/Pou3f2/Ednrb/Slc5a3/Hoxd10/Isl1/Pou3f1/Bdnf/Dmd/Onecut2	13
GO:0051145	smooth muscle cell differentiation	13/1613	73/23210	0.00143434	0.0068654	0.00413797	Npnt/Pitx2/Mef2c/Tbx18/Bmp4/Ednrb/Nfatc2/Wnt4/Gata6/Wnt7b/Prdm6/Olfm2/Itga8	13
GO:0007618	mating	11/1613	56/23210	0.00143619	0.00686841	0.00413979	Serpine2/Hexb/Oxtr/Vgf/Tacr1/Ednrb/Th/Dmrta1/Pgr/P2ry1/Avpr1a	11
GO:0003073	regulation of systemic arterial blood pressure	18/1613	119/23210	0.00143991	0.00688039	0.00414701	Agtr2/Oxtr/Postn/Drd2/Adra1b/Tacr1/Ptpro/Prcp/Klk1/Crh/Ntsr1/Cyba/Chrna7/Cd36/Ahr/Serpinf2/Avpr1a/Edn3	18
GO:0002822	regulation of adaptive immune response based on somatic recombination of immune receptors built from immunoglobulin superfamily domains	25/1613	189/23210	0.00145367	0.00694027	0.0041831	Gata3/Il33/Mef2c/Fcer1g/Susd4/Vsir/Dusp22/Fcgr3/Cd55/Pnp/Ptpn6/Jak3/P2rx7/Foxj1/Ptprc/Slc11a1/Havcr2/Anxa1/Fcgr1/Sash3/Rsad2/H2-Q2/Tnfsf13b/Trpm4/H2-Q1	25
GO:0021954	central nervous system neuron development	15/1613	91/23210	0.00145538	0.00694254	0.00418446	Slit2/Cdh11/Nrp1/Epha4/Nrp2/Robo1/Nr2e1/Sall3/Dcc/Neurog2/Wnt5a/Drd2/Ascl1/Gbx2/Sema3a	15
GO:0002718	regulation of cytokine production involved in immune response	14/1613	82/23210	0.00146253	0.00694551	0.00418626	Gata3/Wnt5a/Fcer1g/Tgfb2/Tlr2/Vsir/Cd74/Spon2/Jak3/Cd36/Sash3/Rsad2/Trpm4/Tlr4	14
GO:0007157	heterophilic cell-cell adhesion via plasma membrane cell adhesion molecules	10/1613	48/23210	0.00146338	0.00694551	0.00418626	Tenm3/Vcam1/Tenm4/Tenm2/Alcam/Crb2/Fat4/Itga5/Lgals1/Scarf2	10
GO:0007520	myoblast fusion	10/1613	48/23210	0.00146338	0.00694551	0.00418626	Cacna1s/Pitx2/Myog/Ripor2/Mymk/Ptgfrn/Nfatc2/Cd53/Ntn3/Cav3	10
GO:0030857	negative regulation of epithelial cell differentiation	10/1613	48/23210	0.00146338	0.00694551	0.00418626	Hoxa7/S1pr3/Sall1/Jag1/Ccnd1/Tgfb2/Tgfbr1/Cftr/Il1a/Osr1	10
GO:0032892	positive regulation of organic acid transport	10/1613	48/23210	0.00146338	0.00694551	0.00418626	Htr2c/Cck/Trh/Acsl5/P2rx7/Ntsr1/Slc36a2/Avpr1a/Sstr4/Il1a	10
GO:1904407	positive regulation of nitric oxide metabolic process	10/1613	48/23210	0.00146338	0.00694551	0.00418626	Ass1/Tlr2/Icam1/Oprm1/Cd36/Klf4/Aif1/Itgb2/Ulbp1/Tlr4	10
GO:0001659	temperature homeostasis	24/1613	179/23210	0.00148572	0.00704562	0.0042466	Grb10/Adcyap1/Hoxc10/Oxtr/Npr3/Htr2a/Mfap2/Drd2/Lepr/Wnt10b/Ednrb/Ntsr1/Adamts5/Ebf2/Cd36/Actn3/Foxc2/Syk/Cxcr4/Tlr4/Ptger3/Il1a/Sln/Prlr	24
GO:0001936	regulation of endothelial cell proliferation	19/1613	129/23210	0.00148767	0.00704895	0.0042486	Igf2/Dlk1/Sulf1/Igf1/Dysf/Cdh13/Aldh1a2/Mef2c/Thbs1/Ngfr/Wnt5a/Tgfbr1/Bmp4/Cav2/Aplnr/Cyba/Ghsr/Thbs4/Fgf2	19
GO:0001776	leukocyte homeostasis	17/1613	110/23210	0.00151753	0.0071784	0.00432663	Slc7a11/Pmaip1/Nckap1l/Mef2c/Cd44/Fcer1g/Tgfb2/Cd74/Jak3/P2rx7/Spta1/Anxa1/Ahr/Kitl/Tnfsf13b/Mecom/Ccnb2	17
GO:0006690	icosanoid metabolic process	17/1613	110/23210	0.00151753	0.0071784	0.00432663	Tnfrsf1a/Ptges/Cyp2j6/Tlr2/Hpgds/Cd74/Pdpn/Cyp1b1/Ptgis/Ptgds/Ptgs1/Anxa1/Avpr1a/Syk/Alox8/Tlr4/Ncf1	17
GO:0010573	vascular endothelial growth factor production	8/1613	33/23210	0.00154672	0.00730425	0.00440248	Sulf2/Sulf1/Adamts3/C3ar1/Gata4/Cyp1b1/Isl1/Il1a	8
GO:0060487	lung epithelial cell differentiation	8/1613	33/23210	0.00154672	0.00730425	0.00440248	Eya1/Igf1/Ascl1/Foxa2/Gata6/Foxj1/Insc/Foxa1	8
GO:0045089	positive regulation of innate immune response	29/1613	232/23210	0.00156211	0.00734935	0.00442966	Mmp2/Zc3hav1/Traf3/Tspan6/Alpk1/Wnt5a/Tlr2/Vav1/Cd74/Tlr1/Coch/Cyba/Inava/Cd36/Havcr2/Pycard/Mmp12/Tnip2/Colec12/Unc93b1/Cd14/Rsad2/Pik3ap1/Ulbp1/Smpdl3b/Wdfy1/Tlr7/Tlr4/Tlr13	29
GO:0003407	neural retina development	12/1613	65/23210	0.00156474	0.00734935	0.00442966	Ahi1/Pou4f2/Sdk2/Rorb/Tgfb2/Tspan12/Ptn/Ikzf1/Casz1/Miat/Vsx2/Dlx2	12
GO:0031638	zymogen activation	12/1613	65/23210	0.00156474	0.00734935	0.00442966	Serpine2/Anxa2/Thbs1/Vsir/Plau/Klk1/Ctsz/Mmp14/Pycard/Serpinf2/Prss12/Casp8	12
GO:1903793	positive regulation of anion transport	12/1613	65/23210	0.00156474	0.00734935	0.00442966	Htr2c/Cck/Trh/Acsl5/P2rx7/Ntsr1/Slc36a2/Cftr/Avpr1a/Sstr4/Il1a/Ptafr	12
GO:2000242	negative regulation of reproductive process	12/1613	65/23210	0.00156474	0.00734935	0.00442966	Sulf1/Igf1/Bmp7/Wnt5a/Hpgds/Arhgdib/Bmp4/Wnt4/Ptgds/Gpr149/Shb/Il1a	12
GO:0007620	copulation	7/1613	26/23210	0.00157059	0.00734935	0.00442966	Serpine2/Oxtr/Vgf/Tacr1/Ednrb/P2ry1/Avpr1a	7
GO:0035812	renal sodium excretion	7/1613	26/23210	0.00157059	0.00734935	0.00442966	Tac1/Agtr2/Drd2/Tacr1/Ednrb/Avpr1a/Anpep	7
GO:0060065	uterus development	7/1613	26/23210	0.00157059	0.00734935	0.00442966	Cdkn1c/Gata3/Hoxa10/Wnt5a/Tgfb2/Hoxa9/Rbp4	7
GO:0072012	glomerulus vasculature development	7/1613	26/23210	0.00157059	0.00734935	0.00442966	Bmp7/Pdgfra/C3ar1/Bmp4/Notch3/Foxc2/Osr1	7
GO:1901380	negative regulation of potassium ion transmembrane transport	7/1613	26/23210	0.00157059	0.00734935	0.00442966	Actn2/Rgs4/Kcne1l/Kcne4/Agrn/Cav3/Ptger3	7
GO:2000050	regulation of non-canonical Wnt signaling pathway	7/1613	26/23210	0.00157059	0.00734935	0.00442966	Ankrd6/Sfrp2/Dab2/Gpc3/Wnt5a/Rspo3/Rspo1	7
GO:1901222	regulation of NIK/NF-kappaB signaling	16/1613	101/23210	0.00158283	0.00740053	0.00446051	Ccn3/Trem2/Sash1/Samd5/Chil1/Tspan6/Tlr2/Tlr1/Uaca/Nr3c2/Ptp4a3/Havcr2/Nol3/Cd14/Tlr7/Tlr4	16
GO:1901216	positive regulation of neuron death	18/1613	120/23210	0.0015863	0.00741058	0.00446657	Tnfrsf1a/Pmaip1/C1qa/Ppp2r2b/Tyrobp/Ngfr/Wnt5a/Tgfb2/Hrk/Ccl3/Pak3/Ctsz/Ascl1/Agrn/Casp8/Itga1/Tlr4/Fos	18
GO:0014909	smooth muscle cell migration	15/1613	92/23210	0.00162936	0.00760548	0.00458404	Slit2/Ccn3/Igf1/Postn/Mef2c/Plau/Tacr1/Cyp1b1/Pdgfa/Myc/Pcsk5/Pgr/Aif1/P2ry6/Prkg1	15
GO:0002067	glandular epithelial cell differentiation	11/1613	57/23210	0.00166972	0.00778744	0.00469371	Cdk6/Nkx6-1/Wnt5a/Bmp4/Wnt4/Ascl1/Gata6/Cftr/Fgf2/Nkx2-2/Foxa1	11
GO:0007431	salivary gland development	9/1613	41/23210	0.00169963	0.00790735	0.00476599	Nrp1/Bmp7/Sema3c/Tfcp2l1/Pdgfa/Hgf/Met/Esrp1/Sema3a	9
GO:0033628	regulation of cell adhesion mediated by integrin	9/1613	41/23210	0.00169963	0.00790735	0.00476599	Nckap1l/Tgfb2/Plau/Ptpn6/Cyp1b1/Piezo1/P2ry12/Foxc2/Syk	9
GO:1903170	negative regulation of calcium ion transmembrane transport	9/1613	41/23210	0.00169963	0.00790735	0.00476599	Dysf/Tgfb2/Drd2/Trdn/Rrad/Ntsr1/Ahr/Ptger3/Sln	9
GO:0034330	cell junction organization	31/1613	255/23210	0.00172345	0.00801155	0.00482879	Actn2/Cdh11/Nrp1/Gjb2/Shroom2/Col16a1/Cdh13/Csf1r/Cdh9/Plekha7/Cdh6/Tgfb2/Efna5/Xirp2/Tgfbr1/Dusp22/Ptpro/Itga5/Cdh24/Wnt4/Mmp14/Fscn1/S100a10/Inava/Cldn19/Ajuba/Rab8b/Grhl1/Kifc3/Ect2/Cdh12	31
GO:0006979	response to oxidative stress	44/1613	400/23210	0.00173808	0.00807291	0.00486577	Car3/Mb/Dgkk/Mmp2/Cst3/Pxdn/Chrna4/Slc7a11/Cdkn2a/Gpx8/Pdgfra/Thbs1/Dapk1/Kcnc2/Ngfr/Gpx3/Ncoa7/Impact/Tacr1/Uaca/Bmp4/Mgst1/Gata4/Cyp1b1/Hgf/Stx2/Ptgs1/Cd36/Nol3/Hk3/Anxa1/Aif1/Wrn/Pld2/Met/Fbln5/Tlr4/Nme5/Ncf1/Ect2/Naprt/Hspb1/Ngb/Fos	44
GO:0051648	vesicle localization	33/1613	277/23210	0.00174968	0.00812013	0.00489423	Chrna4/Hap1/Shroom2/Htr1b/Ahi1/Htr7/Pcdh17/Grm7/Htr2a/Chrna6/Htr1a/Grm8/Drd2/Rab27b/Erc2/Chrnb3/Cspg5/Adra2a/Chrm2/Chrna3/Chrna5/P2rx7/Stx2/Nr3c2/Syt17/Chrna7/Mapk15/Glra3/Pik3cg/P2ry1/Cplx3/Tcf7l2/Kif23	33
GO:0021510	spinal cord development	16/1613	102/23210	0.00175869	0.00815524	0.0049154	Pax7/Tal1/Hoxc10/Nkx6-1/Foxb1/Dcc/Vstm5/Pbx3/Vit/Ascl1/Hoxd10/Isl1/Lhx4/Nkx2-2/Isl2/Mnx1	16
GO:0042303	molting cycle	19/1613	131/23210	0.00178641	0.0082702	0.00498469	Tnfrsf19/Ldb2/Lhx2/Fst/Cd109/Ngfr/Wnt5a/Tfap2c/Tgfb2/Sox21/Alx4/Wnt10b/Hoxc13/Pdgfa/Celsr1/Runx1/Barx2/Runx3/Trps1	19
GO:0042633	hair cycle	19/1613	131/23210	0.00178641	0.0082702	0.00498469	Tnfrsf19/Ldb2/Lhx2/Fst/Cd109/Ngfr/Wnt5a/Tfap2c/Tgfb2/Sox21/Alx4/Wnt10b/Hoxc13/Pdgfa/Celsr1/Runx1/Barx2/Runx3/Trps1	19
GO:0046165	alcohol biosynthetic process	20/1613	141/23210	0.001806	0.00835403	0.00503521	Dab2/Cacna1h/Plcg2/Ephx1/Moxd1/Plch1/Pcbd1/Wnt4/Ntsr1/Pts/Ip6k3/Asah2/Cftr/Plek/Fgf2/P2ry1/P2ry6/Ppip5k2/Prkg1/Ptafr	20
GO:0043931	ossification involved in bone maturation	6/1613	20/23210	0.00185198	0.00853878	0.00514656	Igf1/Xylt1/Ryr1/Fat4/Rflna/Actn3	6
GO:0048557	embryonic digestive tract morphogenesis	6/1613	20/23210	0.00185198	0.00853878	0.00514656	Pitx2/Pdgfra/Shox2/Six2/Gata4/Tcf7l2	6
GO:0050966	detection of mechanical stimulus involved in sensory perception of pain	6/1613	20/23210	0.00185198	0.00853878	0.00514656	Htr7/Htr2a/Grm8/Cxcr4/Tlr4/Scn1a	6
GO:0051481	negative regulation of cytosolic calcium ion concentration	6/1613	20/23210	0.00185198	0.00853878	0.00514656	Npy1r/Hrc/Ryr3/Drd2/Oprm1/Nol3	6
GO:0045088	regulation of innate immune response	34/1613	289/23210	0.00185809	0.00855994	0.00515932	Mmp2/Igf2/Trem2/Zc3hav1/Traf3/Tspan6/Alpk1/Wnt5a/Drd2/Susd4/Myo1f/Tlr2/Vav1/Cd74/Tlr1/Coch/Cyba/Inava/Cd36/Havcr2/Pycard/Mmp12/Tnip2/Colec12/Unc93b1/Cd14/Rsad2/Pik3ap1/Ulbp1/Smpdl3b/Wdfy1/Tlr7/Tlr4/Tlr13	34
GO:0060828	regulation of canonical Wnt signaling pathway	28/1613	224/23210	0.00186237	0.00857268	0.005167	Ankrd6/Sfrp2/Sulf2/Dab2/Col1a1/Gpc3/Nkd2/Fzd9/Wnt5a/Tbx18/Bicc1/Rbms3/Cdk14/Wnt10b/Ptpro/Aspm/Gpc5/Isl1/Limd1/Dkk2/Rspo3/Nkx2-5/Peg12/Fgf2/Ror2/Tcf7l2/Trpm4/Rspo1	28
GO:0019886	antigen processing and presentation of exogenous peptide antigen via MHC class II	5/1613	14/23210	0.00189651	0.0087227	0.00525742	Fcer1g/Cd74/Ctse/H2-DMb1/Unc93b1	5
GO:0060479	lung cell differentiation	8/1613	34/23210	0.00190104	0.00872935	0.00526143	Eya1/Igf1/Ascl1/Foxa2/Gata6/Foxj1/Insc/Foxa1	8
GO:0090322	regulation of superoxide metabolic process	8/1613	34/23210	0.00190104	0.00872935	0.00526143	Tyrobp/Itgam/Cyba/Cd36/Itgb2/Syk/Fbln5/Pon3	8
GO:0015909	long-chain fatty acid transport	11/1613	58/23210	0.00193335	0.00886326	0.00534214	Thbs1/Drd2/Acsl5/Ntsr1/Slc27a2/Cd36/Anxa1/Hrh2/Bdkrb2/Syk/Sstr4	11
GO:0060443	mammary gland morphogenesis	11/1613	58/23210	0.00193335	0.00886326	0.00534214	Slit2/Cdkn2a/Robo1/Wnt5a/Tfap2c/Bmp4/Tgfbr2/Wnt4/Nrg3/Pgr/Cav3	11
GO:0017015	regulation of transforming growth factor beta receptor signaling pathway	16/1613	103/23210	0.00195062	0.00892795	0.00538113	Npnt/Peg10/Dab2/Ltbp1/Cd109/Thbs1/Fbn2/Adamtsl2/Emilin1/Cav2/Lox/Onecut1/Cav3/Itga8/Onecut2/Cdkn2b	16
GO:1903426	regulation of reactive oxygen species biosynthetic process	16/1613	103/23210	0.00195062	0.00892795	0.00538113	Cx3cr1/Igf1/Ass1/Tlr2/Slc30a10/Cd34/Icam1/Ptgis/Cyba/Oprm1/Cd36/Klf4/Aif1/Itgb2/Ulbp1/Tlr4	16
GO:0050729	positive regulation of inflammatory response	20/1613	142/23210	0.00196786	0.00899957	0.00542429	Tnfrsf1a/Il33/Lpl/Trem2/Tac1/Wnt5a/Fcer1g/Tlr2/Ctsc/Fcgr3/Nupr1/Ets1/Ctss/Ccl3/Ankrd42/Fcgr1/Pik3cg/Tlr4/Ptger3/Gpsm3	20
GO:0003171	atrioventricular valve development	7/1613	27/23210	0.00199455	0.00907753	0.00547128	Pitx2/Heyl/Tgfb2/Gata4/Tgfbr2/Ccn1/Twist1	7
GO:0003338	metanephros morphogenesis	7/1613	27/23210	0.00199455	0.00907753	0.00547128	Sall1/Agtr2/Fras1/Bmp4/Six2/Wnt4/Wnt7b	7
GO:0048745	smooth muscle tissue development	7/1613	27/23210	0.00199455	0.00907753	0.00547128	Col3a1/Mylk/Bmp4/Ahr/Itga8/Foxp2/Osr1	7
GO:0048843	negative regulation of axon extension involved in axon guidance	7/1613	27/23210	0.00199455	0.00907753	0.00547128	Slit1/Nrp1/Wnt5a/Sema4a/Sema3c/Sema3f/Sema3a	7
GO:0060713	labyrinthine layer morphogenesis	7/1613	27/23210	0.00199455	0.00907753	0.00547128	Vcam1/Bmp7/Lef1/Zfp36l1/Wnt7b/Rspo3/Ccn1	7
GO:0071624	positive regulation of granulocyte chemotaxis	7/1613	27/23210	0.00199455	0.00907753	0.00547128	Nckap1l/Dysf/Ripor2/C3ar1/Cd74/Thbs4/Rac2	7
GO:0046189	phenol-containing compound biosynthetic process	10/1613	50/23210	0.00202519	0.00919477	0.00554195	Slc7a11/Gata3/Agtr2/Moxd1/Ddc/Wnt5a/Tgfb2/Slc6a3/Hand2/Th	10
GO:0060043	regulation of cardiac muscle cell proliferation	10/1613	50/23210	0.00202519	0.00919477	0.00554195	Mef2c/Tgfbr1/Ccnb1/Rbp4/Cdk1/Gata4/Tgfbr2/Gata6/Nkx2-5/Fgf2	10
GO:0071622	regulation of granulocyte chemotaxis	10/1613	50/23210	0.00202519	0.00919477	0.00554195	Slit2/Cx3cl1/Nckap1l/Dysf/Ripor2/Thbs1/C3ar1/Cd74/Thbs4/Rac2	10
GO:0002823	negative regulation of adaptive immune response based on somatic recombination of immune receptors built from immunoglobulin superfamily domains	9/1613	42/23210	0.00203179	0.00921732	0.00555554	Il33/Susd4/Vsir/Dusp22/Ptpn6/Jak3/Foxj1/Ptprc/Havcr2	9
GO:0006801	superoxide metabolic process	12/1613	67/23210	0.0020494	0.00928972	0.00559918	Sh3pxd2a/Tyrobp/Itgam/Sh3pxd2b/Tafa4/Cyba/Cd36/Itgb2/Syk/Fbln5/Pon3/Ncf1	12
GO:0014910	regulation of smooth muscle cell migration	14/1613	85/23210	0.00208116	0.00941858	0.00567685	Slit2/Igf1/Postn/Mef2c/Plau/Tacr1/Cyp1b1/Pdgfa/Myc/Pcsk5/Pgr/Aif1/P2ry6/Prkg1	14
GO:0051384	response to glucocorticoid	14/1613	85/23210	0.00208116	0.00941858	0.00567685	Pappa/Alpl/Htr7/Agtr2/Ass1/Calcr/Zfp36l1/Bmp4/Anxa3/Fibin/Bche/Gpr83/Anxa1/Sstr4	14
GO:0030308	negative regulation of cell growth	25/1613	194/23210	0.00209305	0.00946479	0.0057047	Slit1/Slit2/Gng4/Nrp1/Serpine2/Cdkn2a/Sfrp2/Dab2/Ccn3/Bcl11a/Psrc1/Wnt5a/Rgs4/Tgfb2/Sema4a/Sema3c/Cgref1/Rgs2/Rerg/Myl2/Rrad/Sema3f/Sh3bp4/Cav3/Sema3a	25
GO:1901568	fatty acid derivative metabolic process	19/1613	133/23210	0.00213435	0.00964384	0.00581262	Tnfrsf1a/Ptges/Cyp2j6/Acsl5/Tlr2/Hpgds/Cd74/Pdpn/Cyp1b1/Ptgis/Ptgds/Ptgs1/Anxa1/Acsl4/Avpr1a/Syk/Alox8/Tlr4/Ncf1	19
GO:0060986	endocrine hormone secretion	11/1613	59/23210	0.00222985	0.0100673	0.00606785	Gata3/Dab2/Tac1/Oprk1/Agtr2/Crhbp/Crh/Runx1/Foxd1/Rab8b/C1qtnf1	11
GO:0046888	negative regulation of hormone secretion	15/1613	95/23210	0.0022587	0.0101894	0.00614143	Kcnb1/Ccn3/Oprk1/Npy1r/Crhbp/Drd2/Cartpt/Adra2a/Ptprv/Crh/Ptgs1/Ghsr/Nucb2/Edn3/Ptger3	15
GO:0002218	activation of innate immune response	22/1613	164/23210	0.00227113	0.0102373	0.00617032	Zc3hav1/Traf3/Tspan6/Alpk1/Tlr2/Tlr1/Cyba/Inava/Cd36/Havcr2/Pycard/Tnip2/Colec12/Unc93b1/Cd14/Rsad2/Pik3ap1/Smpdl3b/Wdfy1/Tlr7/Tlr4/Tlr13	22
GO:0031279	regulation of cyclase activity	8/1613	35/23210	0.00231633	0.0104161	0.00627808	Adgrv1/Npr3/Drd2/Akap6/Calcr/Akap5/P2ry13/Hrh3	8
GO:0032228	regulation of synaptic transmission, GABAergic	8/1613	35/23210	0.00231633	0.0104161	0.00627808	Hap1/Htr1b/Tac1/Oxtr/Drd2/Tacr1/Cckbr/Bdnf	8
GO:0036230	granulocyte activation	8/1613	35/23210	0.00231633	0.0104161	0.00627808	Tyrobp/Fcer1g/Myo1f/Itgam/Anxa3/Itgb2/Syk/Ptafr	8
GO:0002065	columnar/cuboidal epithelial cell differentiation	20/1613	144/23210	0.00232858	0.0104531	0.0063004	Ripor2/Cdk6/Jag1/Nkx6-1/Lef1/Slitrk6/Wnt5a/Pcdh15/Bmp4/Gata4/Wnt4/Ascl1/Gata6/C1galt1/Cftr/Fgf2/Shroom3/Nkx2-2/Foxa1/Esrp1	20
GO:0009799	specification of symmetry	19/1613	134/23210	0.00232868	0.0104531	0.0063004	Pitx2/Ahi1/Aldh1a2/Grem2/Mef2c/Wnt5a/Bicc1/Hand2/Bmp4/Dnaic1/Gata4/Tgfbr2/Foxj1/Nkx2-5/Pcsk5/Dnah5/Rpgrip1l/Disp1/Lrrc6	19
GO:0008593	regulation of Notch signaling pathway	14/1613	86/23210	0.00233012	0.0104531	0.0063004	Eya1/Dlk1/Ccn3/Bmp7/Robo1/Dll3/Postn/Jag1/Tgfb2/Dlk2/Ascl1/Mmp14/Dlx2/Mfng	14
GO:0071347	cellular response to interleukin-1	13/1613	77/23210	0.00236084	0.0105826	0.00637842	Cx3cl1/Adamts12/Ccl21a/Ccl3/Ccl6/Adamts7/Pycard/Ccl9/Tnip2/Ankrd1/Ccl4/Il1a/Mylk3	13
GO:0043547	positive regulation of GTPase activity	27/1613	217/23210	0.00237305	0.0106289	0.00640631	Fzd10/Arhgap24/Cx3cl1/Asap1/Adcyap1/Rasgrp2/Chn1/Rasgrf1/Wnt5a/Rgs4/Vav1/Rgs6/Asap3/Ccl21a/Rgs10/Ccl3/Wnt4/Ccl6/Icam1/Dock8/Cav2/Foxj1/S100a10/Agrn/Ccl9/Ccl4/Ect2	27
GO:1903844	regulation of cellular response to transforming growth factor beta stimulus	16/1613	105/23210	0.00238721	0.0106838	0.00643943	Npnt/Peg10/Dab2/Ltbp1/Cd109/Thbs1/Fbn2/Adamtsl2/Emilin1/Cav2/Lox/Onecut1/Cav3/Itga8/Onecut2/Cdkn2b	16
GO:0010977	negative regulation of neuron projection development	23/1613	175/23210	0.0023931	0.0107017	0.0064502	Slit1/Slit2/Ngef/Nrp1/Epha4/Dab2/Asap1/Bcl11a/Gfap/Xylt1/D130043K22Rik/Ngfr/Cit/Wnt5a/Sema4a/Efemp1/Sema3c/Lgals1/Cspg4/Ctsz/Sema3f/Trpc5/Sema3a	23
GO:0086002	cardiac muscle cell action potential involved in contraction	9/1613	43/23210	0.0024137	0.0107853	0.00650059	Kcnj5/Scn5a/Kcne1l/Kcne4/Kcnj2/Cav3/Trpm4/Scn1a/Rnf207	9
GO:0031579	membrane raft organization	6/1613	21/23210	0.00244184	0.0108766	0.00655564	Anxa2/Cav2/Dock2/Ptprc/S100a10/Cav3	6
GO:0048486	parasympathetic nervous system development	6/1613	21/23210	0.00244184	0.0108766	0.00655564	Nrp1/Nrp2/Ascl1/Sema3f/Hes3/Sema3a	6
GO:0090050	positive regulation of cell migration involved in sprouting angiogenesis	6/1613	21/23210	0.00244184	0.0108766	0.00655564	Nrp1/Hdac9/Anxa1/Fgf2/Foxc2/Srpx2	6
GO:0090330	regulation of platelet aggregation	6/1613	21/23210	0.00244184	0.0108766	0.00655564	Serpine2/Pdpn/C1qtnf1/Syk/Ptger3/Prkg1	6
GO:0016358	dendrite development	34/1613	294/23210	0.00246527	0.0109723	0.00661332	Cobl/Ngef/Nrp1/Epha4/Grip1/Alk/Dcdc2a/Slitrk5/Bmp7/Epha5/Asap1/Robo1/Klhl1/Nr2e1/Bcl11a/Mef2c/D130043K22Rik/Ngfr/Cit/Ptn/Akap5/Chrna3/Myo5b/Pak3/Igsf9/Trpc5/Chrna7/Mcf2/Ntn3/Bdnf/Acsl4/Met/Sema3a/Prkg1	34
GO:0005976	polysaccharide metabolic process	17/1613	115/23210	0.00247249	0.0109957	0.00662745	Igf2/Grb10/Igf1/Ppp1r3c/Adra1b/Pygl/Gyg/Lepr/Csgalnact1/Ppp1r3a/Pygm/Stbd1/Ndst4/Extl1/Tcf7l2/C1qtnf2/Ppp1r3b	17
GO:0051090	regulation of DNA-binding transcription factor activity	43/1613	396/23210	0.00248433	0.0110397	0.00665395	Eda2r/Trib2/Pou4f1/Cx3cr1/Cdkn2a/Cx3cl1/Heyl/Epha5/Pou4f2/Traf3/4930447C04Rik/Neurog2/Wnt5a/Tlr2/Sik1/Csrp3/Hand2/Nupr1/Wnt10b/Cyp1b1/Anxa3/Icam1/Foxa2/Trim25/Ptgis/Foxj1/Hcls1/Cd36/Anxa4/Havcr2/Pycard/Bdnf/Klf4/Cd84/Ankrd42/Twist1/Itgb2/Syk/Nkx2-2/Nfam1/Foxa1/Tcf7l2/Tlr4	43
GO:0043491	protein kinase B signaling	24/1613	186/23210	0.0024962	0.0110655	0.00666949	Igf2/Cx3cr1/Gata3/Cx3cl1/Igf1/Chil1/Thbs1/Ngfr/Drd2/Tmem100/Calcr/Tgfbr1/Zfp36l1/Gata4/Pdgfa/Hcls1/Lox/P2ry12/Klf4/Cav3/Pik3cg/Fgf2/C1qtnf1/Tcf7l2	24
GO:0051896	regulation of protein kinase B signaling	21/1613	155/23210	0.00249915	0.0110655	0.00666949	Igf2/Cx3cr1/Gata3/Cx3cl1/Igf1/Chil1/Thbs1/Ngfr/Drd2/Calcr/Tgfbr1/Gata4/Pdgfa/Hcls1/P2ry12/Klf4/Cav3/Pik3cg/Fgf2/C1qtnf1/Tcf7l2	21
GO:0002029	desensitization of G protein-coupled receptor signaling pathway	7/1613	28/23210	0.00250188	0.0110655	0.00666949	Htr1b/Drd2/Necab2/Aplnr/Grm5/Pld2/Ptger3	7
GO:0022401	negative adaptation of signaling pathway	7/1613	28/23210	0.00250188	0.0110655	0.00666949	Htr1b/Drd2/Necab2/Aplnr/Grm5/Pld2/Ptger3	7
GO:0051957	positive regulation of amino acid transport	7/1613	28/23210	0.00250188	0.0110655	0.00666949	Htr2c/Cck/Trh/P2rx7/Ntsr1/Slc36a2/Avpr1a	7
GO:0060039	pericardium development	7/1613	28/23210	0.00250188	0.0110655	0.00666949	Vcam1/Bmp7/Wnt5a/Hand2/Pdpn/Rpgrip1l/Mecom	7
GO:0060324	face development	11/1613	60/23210	0.00256216	0.0113232	0.00682483	Mmp2/Col1a1/Aldh1a2/Pdgfra/Lef1/Wnt5a/Tgfb2/Crispld1/Sox3/Crispld2/Tcf7l2	11
GO:0072091	regulation of stem cell proliferation	14/1613	87/23210	0.00260312	0.0114897	0.00692515	Cx3cr1/Cx3cl1/Nr2e1/Dmrta2/Tafa1/Drd2/Otp/Ptn/Zfp36l1/Bmp4/Aspm/Ptprc/Bdnf/Kitl	14
GO:0032535	regulation of cellular component size	43/1613	397/23210	0.00260389	0.0114897	0.00692515	Actn2/Slit1/Slit2/Nrp1/Shroom2/Nckap1l/Pou4f2/Magel2/Nefm/Fhod3/Bcl11a/Nkx6-1/Eln/Cit/Wnt5a/Arhgap18/Kank4/Tlr2/Efna5/Lmod2/Sema4a/Sema3c/Lmod3/Crabp2/Myo5b/P2rx7/Slc12a7/Pak3/Icam1/Wnt7b/Sema3f/Hcls1/Trpc5/Spta1/Sctr/Pycard/Bdnf/Cav3/Ahr/Plek/Arhgap28/Prkg2/Sema3a	43
GO:0045446	endothelial cell differentiation	16/1613	106/23210	0.00263425	0.0116146	0.00700042	Tnfrsf1a/S1pr3/Hoxa13/Jag1/Anxa2/Tmem100/Tgfbr1/Stc1/Bmp4/Pdpn/Icam1/Wnt7b/Met/Cxcr4/Abcb1b/Dmd	16
GO:0045931	positive regulation of mitotic cell cycle	22/1613	166/23210	0.00264637	0.0116495	0.00702148	Ccnd2/Igf2/Tal1/Meis2/Igf1/Hoxa13/Ccnd1/Smoc2/Wnt10b/Ccnb1/Cdk1/Birc5/Cenpe/Anxa1/Aif1/Met/Ndc80/Foxa1/Kif20b/Edn3/Shb/Il1a	22
GO:0007623	circadian rhythm	26/1613	208/23210	0.00265017	0.0116495	0.00702148	Zfhx3/Top2a/Htr7/Igf1/Magel2/Sox14/Ass1/Rorb/Ngfr/Ankfn1/Drd2/Sik1/Cartpt/Lepr/Prokr1/Prokr2/Cdk1/Ptgds/Hcrtr2/Hs3st2/Bdnf/Ahr/Npy2r/Prkg2/Ptger3/Prkg1	26
GO:0007405	neuroblast proliferation	12/1613	69/23210	0.00265042	0.0116495	0.00702148	Cx3cr1/Cx3cl1/Dmrta2/Fzd9/Lef1/Tafa1/Drd2/Otp/Ptn/Aspm/Ascl1/Bdnf	12
GO:0048146	positive regulation of fibroblast proliferation	12/1613	69/23210	0.00265042	0.0116495	0.00702148	Igf1/Cdk6/Anxa2/Rasgrf1/Pdgfra/Ngfr/Wnt5a/Cd74/Ccnb1/Pdgfa/Myc/Ccna2	12
GO:0022408	negative regulation of cell-cell adhesion	24/1613	187/23210	0.00267974	0.0116932	0.00704785	Serpine2/Cdkn2a/Ass1/Ripor2/Jag1/Cd44/Lef1/Fgl2/Vsir/Dusp22/Cd74/Bmp4/Ptpn6/Jak3/Runx1/Foxj1/Havcr2/Lrrc32/Anxa1/Klf4/Runx3/C1qtnf1/Ptger3/Prkg1	24
GO:0003128	heart field specification	5/1613	15/23210	0.00268315	0.0116932	0.00704785	Robo1/Mef2c/Bmp4/Isl1/Lrp2	5
GO:0033623	regulation of integrin activation	5/1613	15/23210	0.00268315	0.0116932	0.00704785	Piezo1/P2ry12/Pcsk5/Plek/Foxc2	5
GO:0034162	toll-like receptor 9 signaling pathway	5/1613	15/23210	0.00268315	0.0116932	0.00704785	Havcr2/Tnip2/Unc93b1/Rsad2/Pik3ap1	5
GO:0035587	purinergic receptor signaling pathway	5/1613	15/23210	0.00268315	0.0116932	0.00704785	Necab2/P2rx7/Acpp/P2ry12/P2ry1	5
GO:0042416	dopamine biosynthetic process	5/1613	15/23210	0.00268315	0.0116932	0.00704785	Agtr2/Ddc/Tgfb2/Slc6a3/Th	5
GO:0045414	regulation of interleukin-8 biosynthetic process	5/1613	15/23210	0.00268315	0.0116932	0.00704785	Cd74/Klf4/Syk/Tlr7/Tlr4	5
GO:0045760	positive regulation of action potential	5/1613	15/23210	0.00268315	0.0116932	0.00704785	Tac1/Scn5a/Tacr1/Trpm4/Rnf207	5
GO:0070593	dendrite self-avoidance	5/1613	15/23210	0.00268315	0.0116932	0.00704785	Cntn5/Nexn/Myot/Mypn/Vstm2l	5
GO:0098962	regulation of postsynaptic neurotransmitter receptor activity	5/1613	15/23210	0.00268315	0.0116932	0.00704785	Chrna4/Shisa9/Nptx2/Dlgap2/Begain	5
GO:1901077	regulation of relaxation of muscle	5/1613	15/23210	0.00268315	0.0116932	0.00704785	Ttn/Akap6/Tifab/Actn3/Sln	5
GO:1990845	adaptive thermogenesis	21/1613	156/23210	0.00270337	0.0117723	0.00709549	Grb10/Adcyap1/Hoxc10/Oxtr/Npr3/Mfap2/Mc4r/Lepr/Wnt10b/Adamts5/Ebf2/Cd36/Sctr/Actn3/Gpr39/Foxc2/Syk/Cxcr4/Tlr4/Sln/Prlr	21
GO:2000181	negative regulation of blood vessel morphogenesis	17/1613	116/23210	0.00271376	0.0118084	0.00711726	Thbs2/Cx3cr1/Sulf1/Dcn/Thbs1/Ngfr/Tgfb2/Adamts9/Sema4a/Ptn/Emilin1/Efna3/Foxc1/Wnt4/Stab1/Cd36/Klf4	17
GO:0043268	positive regulation of potassium ion transport	10/1613	52/23210	0.00274894	0.0119247	0.00718739	Actn2/Trem2/Oprk1/Kcnc2/Akap6/Kcne1l/Kcnj2/Edn3/Prkg1/Rnf207	10
GO:1901570	fatty acid derivative biosynthetic process	10/1613	52/23210	0.00274894	0.0119247	0.00718739	Acsl5/Hpgds/Cd74/Ptgis/Ptgds/Ptgs1/Anxa1/Acsl4/Avpr1a/Syk	10
GO:1903202	negative regulation of oxidative stress-induced cell death	10/1613	52/23210	0.00274894	0.0119247	0.00718739	Slc7a11/Ncoa7/Gata4/Hgf/Nol3/Hk3/Met/Nme5/Hspb1/Ngb	10
GO:2000677	regulation of transcription regulatory region DNA binding	10/1613	52/23210	0.00274894	0.0119247	0.00718739	Pou4f1/Gata3/Lhx2/Igf1/Zbtb7c/Pou4f2/Hand2/Foxc1/Klf4/Twist1	10
GO:0050954	sensory perception of mechanical stimulus	34/1613	296/23210	0.00275208	0.0119292	0.00719006	Gjb2/Serpine2/Col11a1/Gabra5/Col11a2/Dcdc2a/Hexb/Col1a1/Htr7/Igf1/Pou4f2/Grm7/Adgrv1/Ripor2/Htr2a/Eya4/Grm8/Slitrk6/Cntn5/Tbx18/Mir124-2hg/Pcdh15/Tmie/Myc/Icam1/Crym/Coch/Pou3f4/Lrp2/Epyc/Otog/Cxcr4/Tlr4/Scn1a	34
GO:0030574	collagen catabolic process	8/1613	36/23210	0.00279948	0.0121161	0.00730271	Mmp2/Mrc2/Vsir/Ctss/Mmp14/Mmp12/Mmp17/Ctsk	8
GO:0042311	vasodilation	8/1613	36/23210	0.00279948	0.0121161	0.00730271	Agtr2/Rgs2/Ednrb/Cftr/Bdkrb2/Casr/Itga1/Prkg1	8
GO:0097305	response to alcohol	26/1613	209/23210	0.00283169	0.0122461	0.00738107	Htr1b/Htr7/Igf1/Epha5/Crhbp/Adcy2/Adcy7/Drd2/Efna5/Slc6a3/Tgfbr1/Tacr1/Cdk1/Tgfbr2/Ptgdr/Th/Oprm1/Chrna7/Cftr/Ptgfr/Glra3/Ahr/P2ry6/Casp8/Tlr4/Ptger3	26
GO:0001569	branching involved in blood vessel morphogenesis	9/1613	44/23210	0.00285041	0.0122988	0.00741284	Nrp1/Sfrp2/Pitx2/Lef1/Tgfbr2/Ahr/Gbx2/Foxc2/Cxcr4	9
GO:0003156	regulation of animal organ formation	9/1613	44/23210	0.00285041	0.0122988	0.00741284	Eya1/Sulf1/Bmp7/Robo1/Wnt5a/Hand2/Bmp4/Isl1/Fgf2	9
GO:0050918	positive chemotaxis	9/1613	44/23210	0.00285041	0.0122988	0.00741284	Nrp1/Cdh13/Wnt5a/Ccl21a/Wnt7b/Lrp2/Robo3/Met/Casr	9
GO:0038061	NIK/NF-kappaB signaling	16/1613	107/23210	0.00290212	0.0125028	0.0075358	Ccn3/Trem2/Sash1/Samd5/Chil1/Tspan6/Tlr2/Tlr1/Uaca/Nr3c2/Ptp4a3/Havcr2/Nol3/Cd14/Tlr7/Tlr4	16
GO:0048145	regulation of fibroblast proliferation	16/1613	107/23210	0.00290212	0.0125028	0.0075358	Pmaip1/Igf1/Agtr2/Cdk6/Anxa2/Rasgrf1/Pdgfra/C1ql4/Ngfr/Wnt5a/Cd74/Nupr1/Ccnb1/Pdgfa/Myc/Ccna2	16
GO:0045834	positive regulation of lipid metabolic process	21/1613	157/23210	0.00292145	0.0125765	0.00758021	Igf2/Dab2/Igf1/Htr2c/Htr2a/Pdgfra/Acsl5/Cd74/Wnt4/Ghsr/Cd36/Sctr/Anxa1/Ccn1/Fgf2/Twist1/Avpr1a/Nucb2/Tcf7l2/Il1a/C1qtnf2	21
GO:0010812	negative regulation of cell-substrate adhesion	11/1613	61/23210	0.00293334	0.0125893	0.00758792	Hoxa7/Cdkn2a/Col1a1/Postn/Jag1/Thbs1/Efna5/Dusp22/Lgals1/Mmp14/Mmp12	11
GO:0021515	cell differentiation in spinal cord	11/1613	61/23210	0.00293334	0.0125893	0.00758792	Pax7/Tal1/Hoxc10/Nkx6-1/Ascl1/Hoxd10/Isl1/Lhx4/Nkx2-2/Isl2/Mnx1	11
GO:0045600	positive regulation of fat cell differentiation	11/1613	61/23210	0.00293334	0.0125893	0.00758792	Sfrp2/Lpl/Vstm2a/Igf1/Zbtb7c/Htr2c/Htr2a/Zfp36l1/Sh3pxd2b/Mecom/Trpm4	11
GO:1903428	positive regulation of reactive oxygen species biosynthetic process	11/1613	61/23210	0.00293334	0.0125893	0.00758792	Ass1/Tlr2/Icam1/Cyba/Oprm1/Cd36/Klf4/Aif1/Itgb2/Ulbp1/Tlr4	11
GO:0010660	regulation of muscle cell apoptotic process	15/1613	98/23210	0.00307746	0.0131878	0.00794864	Cdkn2a/Sfrp2/Igf1/Adcyap1/Pou4f2/Fndc1/Pde1a/Hand2/Nupr1/Gata4/Gata6/Acot1/Nkx2-5/Nol3/Cftr	15
GO:0021761	limbic system development	15/1613	98/23210	0.00307746	0.0131878	0.00794864	Nrp1/Hap1/Alk/Pitx2/Nrp2/Emx2/Epha5/Nr2e1/Foxb1/Lef1/Otp/Pou3f2/Sox3/Dlx2/Sema3a	15
GO:0030224	monocyte differentiation	7/1613	29/23210	0.00310285	0.0132564	0.00798998	Hoxa7/Cdk6/Mef2c/Zfp36l1/Cd74/Bmp4/Myc	7
GO:0060914	heart formation	7/1613	29/23210	0.00310285	0.0132564	0.00798998	Eya1/Robo1/Mef2c/Hand2/Bmp4/Isl1/Lrp2	7
GO:0099622	cardiac muscle cell membrane repolarization	7/1613	29/23210	0.00310285	0.0132564	0.00798998	Kcnj5/Scn5a/Kcne1l/Kcne4/Kcnj2/Cav3/Rnf207	7
GO:1903131	mononuclear cell differentiation	7/1613	29/23210	0.00310285	0.0132564	0.00798998	Hoxa7/Cdk6/Mef2c/Zfp36l1/Cd74/Bmp4/Myc	7
GO:0002244	hematopoietic progenitor cell differentiation	21/1613	158/23210	0.0031541	0.0133992	0.00807608	Tal1/Ston2/Gata3/Top2a/Fst/Csf1r/Bves/Cdk6/Pdgfra/Col24a1/Pld4/Spi1/Bmp4/Ptpn6/Foxc1/Runx1/Samd9l/3830403N18Rik/Ptprc/Sp7/Ankle1	21
GO:0050777	negative regulation of immune response	21/1613	158/23210	0.0031541	0.0133992	0.00807608	Igf2/Col3a1/Il33/Adcyap1/Fgl2/Tgfb2/Drd2/Susd4/Vsir/Dusp22/Gpr17/Ptpn6/Jak3/Foxj1/Ptprc/Havcr2/Anxa1/Cd84/Mmp12/Smpdl3b/Samsn1	21
GO:1903707	negative regulation of hemopoiesis	21/1613	158/23210	0.0031541	0.0133992	0.00807608	Tal1/Hoxa7/Cdkn2a/Meis2/Cdk6/Cd44/C1qc/Fgl2/Hoxa9/Cartpt/Zfp36l1/Cd74/Bmp4/Tmem176a/Jak3/Myc/Runx1/Foxj1/Anxa1/Runx3/Mafb	21
GO:0016048	detection of temperature stimulus	6/1613	22/23210	0.00316238	0.0133992	0.00807608	Htr2a/Ngfr/Ntsr1/Ano1/Cxcr4/Tlr4	6
GO:0031643	positive regulation of myelination	6/1613	22/23210	0.00316238	0.0133992	0.00807608	Igf1/Tenm4/Itgax/Ngfr/Zfp488/Hgf	6
GO:0070977	bone maturation	6/1613	22/23210	0.00316238	0.0133992	0.00807608	Igf1/Xylt1/Ryr1/Fat4/Rflna/Actn3	6
GO:0072215	regulation of metanephros development	6/1613	22/23210	0.00316238	0.0133992	0.00807608	Sall1/Agtr2/Fat4/Bmp4/Pdgfa/Myc	6
GO:0098581	detection of external biotic stimulus	6/1613	22/23210	0.00316238	0.0133992	0.00807608	Trem2/Tlr2/Naip5/Tlr1/Naip2/Tlr4	6
GO:0101023	vascular endothelial cell proliferation	6/1613	22/23210	0.00316238	0.0133992	0.00807608	Igf2/Dlk1/Igf1/Mef2c/Ghsr/Fgf2	6
GO:1904469	positive regulation of tumor necrosis factor secretion	6/1613	22/23210	0.00316238	0.0133992	0.00807608	Lpl/Cyp2j6/Wnt5a/Tlr2/Havcr2/Cd84	6
GO:1905562	regulation of vascular endothelial cell proliferation	6/1613	22/23210	0.00316238	0.0133992	0.00807608	Igf2/Dlk1/Igf1/Mef2c/Ghsr/Fgf2	6
GO:0002720	positive regulation of cytokine production involved in immune response	10/1613	53/23210	0.00318117	0.0134385	0.00809975	Gata3/Wnt5a/Fcer1g/Tlr2/Cd74/Spon2/Cd36/Sash3/Rsad2/Tlr4	10
GO:0030514	negative regulation of BMP signaling pathway	10/1613	53/23210	0.00318117	0.0134385	0.00809975	Sfrp2/Bmper/Grem2/Vwc2l/Hjv/Wnt5a/Lrp2/Tcf7l2/Chrdl1/Vwc2	10
GO:0045777	positive regulation of blood pressure	10/1613	53/23210	0.00318117	0.0134385	0.00809975	Oxtr/Grip2/Tacr3/Adra1b/Cartpt/Tacr1/Glp1r/Cyba/Chrna7/Avpr1a	10
GO:1900408	negative regulation of cellular response to oxidative stress	10/1613	53/23210	0.00318117	0.0134385	0.00809975	Slc7a11/Ncoa7/Gata4/Hgf/Nol3/Hk3/Met/Nme5/Hspb1/Ngb	10
GO:0031960	response to corticosteroid	14/1613	89/23210	0.00322822	0.013627	0.00821341	Pappa/Alpl/Htr7/Agtr2/Ass1/Calcr/Zfp36l1/Bmp4/Anxa3/Fibin/Bche/Gpr83/Anxa1/Sstr4	14
GO:0032720	negative regulation of tumor necrosis factor production	11/1613	62/23210	0.00334657	0.0141083	0.00850346	Cx3cl1/Trem2/Igf1/Vsir/Cd34/Ptpn6/Ghsr/Chrna7/Havcr2/Twist1/Tlr4	11
GO:0090184	positive regulation of kidney development	9/1613	45/23210	0.00334722	0.0141083	0.00850346	Gata3/Sall1/Agtr2/C3ar1/Bmp4/Pdgfa/Wnt4/Myc/Foxd1	9
GO:0007435	salivary gland morphogenesis	8/1613	37/23210	0.00335772	0.0141104	0.00850476	Nrp1/Bmp7/Sema3c/Pdgfa/Hgf/Met/Esrp1/Sema3a	8
GO:0032633	interleukin-4 production	8/1613	37/23210	0.00335772	0.0141104	0.00850476	Gata3/Il33/Lef1/Fcer1g/Cd83/Havcr2/Sash3/Syk	8
GO:0042554	superoxide anion generation	8/1613	37/23210	0.00335772	0.0141104	0.00850476	Tyrobp/Itgam/Tafa4/Cyba/Itgb2/Syk/Pon3/Ncf1	8
GO:0060071	Wnt signaling pathway, planar cell polarity pathway	8/1613	37/23210	0.00335772	0.0141104	0.00850476	Ankrd6/Sfrp2/Dab2/Gpc3/Wnt5a/Celsr1/Wnt7b/Ror2	8
GO:0001678	cellular glucose homeostasis	21/1613	159/23210	0.00340208	0.0142862	0.0086107	Vcam1/Kcnb1/Baiap3/Igf1/Epha5/Oprk1/Ngfr/Efna5/Cartpt/Lepr/Adra2a/Crh/Icam1/Foxa2/Ano1/Birc5/Hk3/Cftr/Gpr39/Tcf7l2/Trpm4	21
GO:0010692	regulation of alkaline phosphatase activity	4/1613	10/23210	0.00347367	0.0144578	0.00871416	Npnt/Mef2c/Tgfb2/Ahr	4
GO:0021612	facial nerve structural organization	4/1613	10/23210	0.00347367	0.0144578	0.00871416	Nrp1/Nrp2/Sema3f/Sema3a	4
GO:0030854	positive regulation of granulocyte differentiation	4/1613	10/23210	0.00347367	0.0144578	0.00871416	Lef1/Ikzf1/Runx1/Hcls1	4
GO:0031034	myosin filament assembly	4/1613	10/23210	0.00347367	0.0144578	0.00871416	Ttn/Myom2/Myom3/Myom1	4
GO:0032224	positive regulation of synaptic transmission, cholinergic	4/1613	10/23210	0.00347367	0.0144578	0.00871416	Tac1/Htr2c/Ngfr/Tacr1	4
GO:0032908	regulation of transforming growth factor beta1 production	4/1613	10/23210	0.00347367	0.0144578	0.00871416	Cx3cl1/Tyrobp/Lum/Gata6	4
GO:0042421	norepinephrine biosynthetic process	4/1613	10/23210	0.00347367	0.0144578	0.00871416	Gata3/Moxd1/Hand2/Th	4
GO:0048149	behavioral response to ethanol	4/1613	10/23210	0.00347367	0.0144578	0.00871416	Crhbp/Drd2/Oprm1/Chrna7	4
GO:0060513	prostatic bud formation	4/1613	10/23210	0.00347367	0.0144578	0.00871416	Sulf1/Bmp7/Wnt5a/Bmp4	4
GO:0060982	coronary artery morphogenesis	4/1613	10/23210	0.00347367	0.0144578	0.00871416	Nrp1/Hand2/Tgfbr1/Lrp2	4
GO:0072203	cell proliferation involved in metanephros development	4/1613	10/23210	0.00347367	0.0144578	0.00871416	Bmp7/Gpc3/Myc/Osr1	4
GO:1902563	regulation of neutrophil activation	4/1613	10/23210	0.00347367	0.0144578	0.00871416	Itgam/Itgb2/Syk/Ptafr	4
GO:0048144	fibroblast proliferation	16/1613	109/23210	0.00350564	0.0145801	0.00878787	Pmaip1/Igf1/Agtr2/Cdk6/Anxa2/Rasgrf1/Pdgfra/C1ql4/Ngfr/Wnt5a/Cd74/Nupr1/Ccnb1/Pdgfa/Myc/Ccna2	16
GO:0007369	gastrulation	22/1613	170/23210	0.00355506	0.0147748	0.00890521	Tal1/Eya1/Sfrp2/Bmp7/Tenm4/Col5a2/Lef1/Wnt5a/Crb2/Bmp4/Itga5/Six2/Gata4/Foxc1/Tgfbr2/Celsr1/Foxa2/Gata6/Aplnr/Klf4/Foxc2/Osr1	22
GO:0045995	regulation of embryonic development	18/1613	129/23210	0.00356551	0.0148074	0.00892481	Gata3/Sfrp2/Sulf1/Igf1/Bmp7/Tenm4/Col5a2/Wnt5a/Tbx18/Crb2/Bmp4/Wnt4/Rps6ka6/Celsr1/Foxa2/Klf4/Nrk/Osr1	18
GO:0032964	collagen biosynthetic process	10/1613	54/23210	0.00366576	0.0151774	0.00914784	Col1a1/Adamts3/Cyp2j6/Ltbp1/Bmp4/Emilin1/Wnt4/Tram2/Mkx/Serpinf2	10
GO:0086001	cardiac muscle cell action potential	10/1613	54/23210	0.00366576	0.0151774	0.00914784	Kcnj5/Scn5a/Kcne1l/Kcne4/Kcnj2/Cav3/Trpm4/Dmd/Scn1a/Rnf207	10
GO:2000648	positive regulation of stem cell proliferation	10/1613	54/23210	0.00366576	0.0151774	0.00914784	Cx3cr1/Cx3cl1/Nr2e1/Dmrta2/Drd2/Otp/Bmp4/Aspm/Ptprc/Kitl	10
GO:0006828	manganese ion transport	5/1613	16/23210	0.00368148	0.0151774	0.00914784	Slc30a10/Trpc5/Slc11a1/Trpc4/Mmgt2	5
GO:0032230	positive regulation of synaptic transmission, GABAergic	5/1613	16/23210	0.00368148	0.0151774	0.00914784	Hap1/Tac1/Oxtr/Tacr1/Cckbr	5
GO:0034134	toll-like receptor 2 signaling pathway	5/1613	16/23210	0.00368148	0.0151774	0.00914784	Tlr2/Tlr1/Cyba/Tnip2/Pik3ap1	5
GO:0042228	interleukin-8 biosynthetic process	5/1613	16/23210	0.00368148	0.0151774	0.00914784	Cd74/Klf4/Syk/Tlr7/Tlr4	5
GO:0043084	penile erection	5/1613	16/23210	0.00368148	0.0151774	0.00914784	Oxtr/Vgf/Ednrb/P2ry1/Avpr1a	5
GO:0045655	regulation of monocyte differentiation	5/1613	16/23210	0.00368148	0.0151774	0.00914784	Hoxa7/Cdk6/Zfp36l1/Cd74/Myc	5
GO:1901722	regulation of cell proliferation involved in kidney development	5/1613	16/23210	0.00368148	0.0151774	0.00914784	Gata3/Bmp7/C3ar1/Bmp4/Myc	5
GO:0140014	mitotic nuclear division	30/1613	257/23210	0.00372633	0.0153511	0.00925253	Igf2/Cdkn1c/Igf1/Bmp7/Hoxa13/L3mbtl1/Ripor2/Mki67/Psrc1/Cit/Tpx2/Ccnb1/Bmp4/Kif4/Bub1/Birc5/Cenpe/Ccdc8/Aurkb/Kif11/Met/Ndc80/Nek2/Kif20b/Smc2/Edn3/Il1a/Ncapg/Kif23/Knstrn	30
GO:0061178	regulation of insulin secretion involved in cellular response to glucose stimulus	13/1613	81/23210	0.00372947	0.0153528	0.00925356	Baiap3/Epha5/Efna5/Lepr/Adra2a/Crh/Foxa2/Ano1/Birc5/Cftr/Gpr39/Tcf7l2/Trpm4	13
GO:1903556	negative regulation of tumor necrosis factor superfamily cytokine production	11/1613	63/23210	0.00380517	0.0155405	0.00936673	Cx3cl1/Trem2/Igf1/Vsir/Cd34/Ptpn6/Ghsr/Chrna7/Havcr2/Twist1/Tlr4	11
GO:0002438	acute inflammatory response to antigenic stimulus	7/1613	30/23210	0.00380809	0.0155405	0.00936673	Adcyap1/Fcer1g/Fcgr3/Ephb6/Icam1/Fcgr1/Bdkrb2	7
GO:0003309	type B pancreatic cell differentiation	7/1613	30/23210	0.00380809	0.0155405	0.00936673	Cdk6/Nkx6-1/Wnt5a/Bmp4/Gata6/Cftr/Nkx2-2	7
GO:0008608	attachment of spindle microtubules to kinetochore	7/1613	30/23210	0.00380809	0.0155405	0.00936673	Ccnb1/Cenpe/Ndc80/Nek2/Knl1/Ect2/Knstrn	7
GO:0021602	cranial nerve morphogenesis	7/1613	30/23210	0.00380809	0.0155405	0.00936673	Nrp1/Nrp2/Sema3f/Tifab/Mafb/Dmd/Sema3a	7
GO:0022617	extracellular matrix disassembly	7/1613	30/23210	0.00380809	0.0155405	0.00936673	Lcp1/Tgfb2/Ets1/Pdpn/Sh3pxd2b/Fscn1/Kif9	7
GO:0023058	adaptation of signaling pathway	7/1613	30/23210	0.00380809	0.0155405	0.00936673	Htr1b/Drd2/Necab2/Aplnr/Grm5/Pld2/Ptger3	7
GO:0034110	regulation of homotypic cell-cell adhesion	7/1613	30/23210	0.00380809	0.0155405	0.00936673	Serpine2/Pdpn/Lgals1/C1qtnf1/Syk/Ptger3/Prkg1	7
GO:0035767	endothelial cell chemotaxis	7/1613	30/23210	0.00380809	0.0155405	0.00936673	Nrp1/Ccn3/Thbs1/Smoc2/Fgf2/Met/Hspb1	7
GO:0044319	wound healing, spreading of cells	7/1613	30/23210	0.00380809	0.0155405	0.00936673	Arhgap24/Rreb1/Cd44/Pdpn/Ajuba/Mmp12/Ccn1	7
GO:0060317	cardiac epithelial to mesenchymal transition	7/1613	30/23210	0.00380809	0.0155405	0.00936673	Heyl/Jag1/Tgfb2/Tmem100/Tgfbr1/Tgfbr2/Twist1	7
GO:0090505	epiboly involved in wound healing	7/1613	30/23210	0.00380809	0.0155405	0.00936673	Arhgap24/Rreb1/Cd44/Pdpn/Ajuba/Mmp12/Ccn1	7
GO:0000086	G2/M transition of mitotic cell cycle	16/1613	110/23210	0.00384404	0.0156759	0.00944831	Cdkn2a/Ccng1/Ccnd1/Cit/Tpd52l1/Cdk14/Wnt10b/Ccnb1/Cdk1/Birc5/Cenpf/Ccna2/Cdk2/Kcnh5/Foxm1/Cdkn2b	16
GO:0032757	positive regulation of interleukin-8 production	9/1613	46/23210	0.0039096	0.0159203	0.00959561	Wnt5a/Tlr2/Cd74/Tlr1/Pycard/Cd14/Syk/Tlr7/Tlr4	9
GO:0050798	activated T cell proliferation	9/1613	46/23210	0.0039096	0.0159203	0.00959561	Igf2/Igfbp2/Igf1/Ephb6/Itgam/Jak3/Pycard/Lrrc32/Itgb2	9
GO:0051650	establishment of vesicle localization	30/1613	258/23210	0.00394395	0.0160486	0.00967295	Chrna4/Hap1/Shroom2/Htr1b/Ahi1/Htr7/Grm7/Htr2a/Chrna6/Htr1a/Grm8/Drd2/Rab27b/Erc2/Chrnb3/Cspg5/Adra2a/Chrm2/Chrna3/Chrna5/P2rx7/Stx2/Nr3c2/Syt17/Chrna7/Mapk15/Glra3/P2ry1/Cplx3/Kif23	30
GO:0045685	regulation of glial cell differentiation	14/1613	91/23210	0.00397094	0.0161468	0.00973211	Epha4/Serpine2/Tenm4/Dll3/Nr2e1/Nkx6-1/Tlr2/Ptn/Bmp4/Zfp488/Dlx2/Nkx2-2/Tcf7l2/Cxcr4	14
GO:0001953	negative regulation of cell-matrix adhesion	8/1613	38/23210	0.00399853	0.0161774	0.0097506	Hoxa7/Cdkn2a/Postn/Jag1/Thbs1/Dusp22/Mmp14/Mmp12	8
GO:0006636	unsaturated fatty acid biosynthetic process	8/1613	38/23210	0.00399853	0.0161774	0.0097506	Hpgds/Cd74/Ptgis/Ptgds/Ptgs1/Anxa1/Avpr1a/Alox8	8
GO:0016339	calcium-dependent cell-cell adhesion via plasma membrane cell adhesion molecules	8/1613	38/23210	0.00399853	0.0161774	0.0097506	Pcdh18/Cdh11/Cdh13/Cdh9/Cdh6/Cdh24/Ajuba/Cdh12	8
GO:0046460	neutral lipid biosynthetic process	8/1613	38/23210	0.00399853	0.0161774	0.0097506	Lpl/Acsl5/Sik1/Plpp1/Gpat3/Acsl4/Tcf7l2/Mogat1	8
GO:0046463	acylglycerol biosynthetic process	8/1613	38/23210	0.00399853	0.0161774	0.0097506	Lpl/Acsl5/Sik1/Plpp1/Gpat3/Acsl4/Tcf7l2/Mogat1	8
GO:0048265	response to pain	8/1613	38/23210	0.00399853	0.0161774	0.0097506	Tac1/Htr7/Scn9a/Thbs1/Tacr1/Ednrb/Runx1/Thbs4	8
GO:0051339	regulation of lyase activity	8/1613	38/23210	0.00399853	0.0161774	0.0097506	Adgrv1/Npr3/Drd2/Akap6/Calcr/Akap5/P2ry13/Hrh3	8
GO:0048333	mesodermal cell differentiation	6/1613	23/23210	0.00403022	0.0162707	0.00980681	Tal1/Eya1/Sfrp2/Bmp4/Six2/Foxc2	6
GO:0072202	cell differentiation involved in metanephros development	6/1613	23/23210	0.00403022	0.0162707	0.00980681	Sall1/Fat4/Bmp4/Six2/Wnt4/Osr1	6
GO:2000831	regulation of steroid hormone secretion	6/1613	23/23210	0.00403022	0.0162707	0.00980681	Dab2/Tac1/Agtr2/Crh/Runx1/C1qtnf1	6
GO:0030178	negative regulation of Wnt signaling pathway	20/1613	151/23210	0.00405881	0.0163744	0.00986932	Ankrd6/Grb10/Sfrp2/Dab2/Gpc3/Nkd2/Wnt5a/Tbx18/Bicc1/Rbms3/Cxxc4/Barx1/Ptpro/Isl1/Limd1/Gsc/Dkk2/Nkx2-5/Ror2/Tcf7l2	20
GO:0006022	aminoglycan metabolic process	15/1613	101/23210	0.00412593	0.0166215	0.0100182	Bgn/Hexb/Dcn/Cd44/Xylt1/Egflam/Chst1/Csgalnact1/Dsel/Foxc1/Ndnf/Dse/Fgf2/Extl1/Itih2	15
GO:0090263	positive regulation of canonical Wnt signaling pathway	15/1613	101/23210	0.00412593	0.0166215	0.0100182	Sfrp2/Sulf2/Col1a1/Gpc3/Fzd9/Wnt10b/Aspm/Gpc5/Dkk2/Rspo3/Peg12/Fgf2/Ror2/Trpm4/Rspo1	15
GO:0048872	homeostasis of number of cells	35/1613	315/23210	0.00413146	0.0166318	0.0100245	Mb/Ildr2/Tal1/Slc7a11/Pmaip1/Sox6/Gata3/Ccn3/Nckap1l/Cdk6/Mef2c/Cd44/Fcer1g/Tgfb2/Col14a1/Zfp36l1/Spi1/Cd74/Ikzf1/Bmp4/Ets1/Jak3/P2rx7/Gcnt4/Hcls1/Spta1/Anxa1/Ahr/Sash3/Kitl/Tnfsf13b/Mafb/Mecom/Ccnb2/Hba-a1	35
GO:0010665	regulation of cardiac muscle cell apoptotic process	10/1613	55/23210	0.00420702	0.016897	0.0101843	Sfrp2/Pou4f2/Fndc1/Hand2/Nupr1/Gata4/Gata6/Acot1/Nkx2-5/Nol3	10
GO:0035019	somatic stem cell population maintenance	10/1613	55/23210	0.00420702	0.016897	0.0101843	Cdkn2a/Sall1/Ldb2/Bmp7/Nr2e1/Lbh/Tfap2c/Spi1/Six2/Tcf7l2	10
GO:0021782	glial cell development	16/1613	111/23210	0.00420878	0.016897	0.0101843	Trem2/Tenm4/Gfap/C1qa/Tlr2/Cspg5/Pou3f2/Itgam/Zfp488/Ascl1/Pou3f1/Nkx2-2/Ror2/Tcf7l2/Tlr4/Dmd	16
GO:1903038	negative regulation of leukocyte cell-cell adhesion	18/1613	131/23210	0.00420929	0.016897	0.0101843	Cdkn2a/Ass1/Ripor2/Cd44/Fgl2/Vsir/Dusp22/Cd74/Bmp4/Ptpn6/Jak3/Runx1/Foxj1/Havcr2/Lrrc32/Anxa1/Klf4/Runx3	18
GO:0043112	receptor metabolic process	25/1613	205/23210	0.00437857	0.0175516	0.0105788	Hap1/Htr1b/Dab2/Ahi1/Plcg2/Bves/Anxa2/Lrrtm1/Fcer1g/Drd2/Akap5/Cacng3/Necab2/Caly/Gsg1l/Agrn/Ramp1/Cd36/Cav3/Pld2/Itgb2/Syk/Dmd/Ptger3/Rspo1	25
GO:0050770	regulation of axonogenesis	25/1613	205/23210	0.00437857	0.0175516	0.0105788	Slit1/Slit2/Nrp1/Epha4/Robo1/Pou4f2/Nefm/Chn1/Bcl11a/Nkx6-1/Wnt5a/Efna5/Sema4a/Sema3c/Pou3f2/Shox2/Crabp2/Myo5b/Chodl/Pak3/Sema3f/Agrn/Trpc5/Bdnf/Sema3a	25
GO:0016525	negative regulation of angiogenesis	16/1613	112/23210	0.00460136	0.0184229	0.011104	Thbs2/Cx3cr1/Sulf1/Dcn/Thbs1/Ngfr/Tgfb2/Adamts9/Sema4a/Ptn/Emilin1/Efna3/Foxc1/Stab1/Cd36/Klf4	16
GO:0071674	mononuclear cell migration	13/1613	83/23210	0.00462228	0.0184229	0.011104	Slit2/Ccn3/Cx3cl1/Thbs1/C3ar1/Ptpro/Ccl21a/Ccl3/Ccl6/Anxa1/Ccl9/Aif1/Ccl4	13
GO:0002026	regulation of the force of heart contraction	7/1613	31/23210	0.00462857	0.0184229	0.011104	Myh7/Myl4/Myl3/Myh6/Csrp3/Adra1b/Myl2	7
GO:0010574	regulation of vascular endothelial growth factor production	7/1613	31/23210	0.00462857	0.0184229	0.011104	Sulf2/Sulf1/C3ar1/Gata4/Cyp1b1/Isl1/Il1a	7
GO:0019884	antigen processing and presentation of exogenous antigen	7/1613	31/23210	0.00462857	0.0184229	0.011104	Fcer1g/Fcgr3/Cd74/Ctse/H2-DMb1/Unc93b1/Fcgr1	7
GO:0050482	arachidonic acid secretion	7/1613	31/23210	0.00462857	0.0184229	0.011104	Drd2/Ntsr1/Anxa1/Hrh2/Bdkrb2/Syk/Sstr4	7
GO:0050718	positive regulation of interleukin-1 beta secretion	7/1613	31/23210	0.00462857	0.0184229	0.011104	Lpl/Wnt5a/Tlr2/P2rx7/Ccl3/Pycard/Tlr4	7
GO:0061036	positive regulation of cartilage development	7/1613	31/23210	0.00462857	0.0184229	0.011104	Sox6/Loxl2/Anxa2/Wnt5a/Bmp4/Runx2/Ccn1	7
GO:0090504	epiboly	7/1613	31/23210	0.00462857	0.0184229	0.011104	Arhgap24/Rreb1/Cd44/Pdpn/Ajuba/Mmp12/Ccn1	7
GO:1903963	arachidonate transport	7/1613	31/23210	0.00462857	0.0184229	0.011104	Drd2/Ntsr1/Anxa1/Hrh2/Bdkrb2/Syk/Sstr4	7
GO:0030431	sleep	8/1613	39/23210	0.00472963	0.0187855	0.0113225	Htr7/Oxtr/Htr2a/Drd2/Ptgdr/Ptgds/Npy2r/Ptger3	8
GO:0044331	cell-cell adhesion mediated by cadherin	8/1613	39/23210	0.00472963	0.0187855	0.0113225	Cdh11/Cdh13/Cdh9/Plekha7/Cdh6/Wnt5a/Cdh24/Cdh12	8
GO:0090175	regulation of establishment of planar polarity	8/1613	39/23210	0.00472963	0.0187855	0.0113225	Ankrd6/Sfrp2/Dab2/Gpc3/Wnt5a/Celsr1/Wnt7b/Ror2	8
GO:1901224	positive regulation of NIK/NF-kappaB signaling	12/1613	74/23210	0.0047942	0.019022	0.0114651	Trem2/Sash1/Samd5/Chil1/Tlr2/Tlr1/Nr3c2/Ptp4a3/Havcr2/Cd14/Tlr7/Tlr4	12
GO:0002704	negative regulation of leukocyte mediated immunity	10/1613	56/23210	0.00480938	0.019022	0.0114651	Igf2/Susd4/Vsir/Dusp22/Ptpn6/Jak3/Foxj1/Ptprc/Havcr2/Cd84	10
GO:0031641	regulation of myelination	10/1613	56/23210	0.00480938	0.019022	0.0114651	Igf1/Tenm4/Itgax/Ngfr/Ctsc/Ptn/Zfp488/Hgf/Rxrg/Tcf7l2	10
GO:0045620	negative regulation of lymphocyte differentiation	10/1613	56/23210	0.00480938	0.019022	0.0114651	Cdkn2a/Cd44/Fgl2/Cd74/Bmp4/Jak3/Runx1/Foxj1/Anxa1/Runx3	10
GO:0072347	response to anesthetic	10/1613	56/23210	0.00480938	0.019022	0.0114651	Htr1b/Oprk1/Crhbp/Htr2a/Tacr3/Drd2/Slc6a3/Adra1b/Crh/Pgr	10
GO:1902883	negative regulation of response to oxidative stress	10/1613	56/23210	0.00480938	0.019022	0.0114651	Slc7a11/Ncoa7/Gata4/Hgf/Nol3/Hk3/Met/Nme5/Hspb1/Ngb	10
GO:0019221	cytokine-mediated signaling pathway	37/1613	341/23210	0.00481643	0.0190365	0.0114739	Padi2/Slit2/Cx3cr1/Tnfrsf1a/Osmr/Cx3cl1/Trem2/Robo1/Csf1r/Grem2/Traf3/Palm3/Wnt5a/Fcer1g/Lepr/Spi1/Cd74/Ptpn6/Ifitm2/Ccl21a/Jak3/Foxc1/Ccl3/Ccl6/Csf2rb/Ptprc/Pycard/Nol3/Ccl9/Mmp12/Tnip2/Ccl4/Syk/Irf5/Cxcr4/Il1a/Prlr	37
GO:0001707	mesoderm formation	11/1613	65/23210	0.00487232	0.0192171	0.0115827	Tal1/Eya1/Sfrp2/Bmp7/Lef1/Wnt5a/Crb2/Bmp4/Six2/Foxc1/Foxc2	11
GO:0043647	inositol phosphate metabolic process	11/1613	65/23210	0.00487232	0.0192171	0.0115827	Plcg2/Plch1/Ntsr1/Ip6k3/Plek/Fgf2/P2ry1/P2ry6/Ppip5k2/Prkg1/Ptafr	11
GO:0045123	cellular extravasation	11/1613	65/23210	0.00487232	0.0192171	0.0115827	Cx3cr1/Vcam1/Cx3cl1/Ripor2/Itgam/Icam1/Itgb2/Itga1/Ptger3/Il1a/Ptafr	11
GO:0003198	epithelial to mesenchymal transition involved in endocardial cushion formation	5/1613	17/23210	0.00492031	0.0192985	0.0116318	Heyl/Tgfb2/Tmem100/Tgfbr1/Tgfbr2	5
GO:0034331	cell junction maintenance	5/1613	17/23210	0.00492031	0.0192985	0.0116318	Shroom2/Csf1r/Plekha7/Inava/Kifc3	5
GO:0035988	chondrocyte proliferation	5/1613	17/23210	0.00492031	0.0192985	0.0116318	Ccn3/Stc1/Six2/Mmp14/Scube2	5
GO:0060413	atrial septum morphogenesis	5/1613	17/23210	0.00492031	0.0192985	0.0116318	Tgfb2/Gata4/Isl1/Nkx2-5/Ccn1	5
GO:0071636	positive regulation of transforming growth factor beta production	5/1613	17/23210	0.00492031	0.0192985	0.0116318	Cx3cl1/Thbs1/Cd34/Lum/Serpinf2	5
GO:0090185	negative regulation of kidney development	5/1613	17/23210	0.00492031	0.0192985	0.0116318	Gata3/Sall1/Bmp7/Bmp4/Osr1	5
GO:1900746	regulation of vascular endothelial growth factor signaling pathway	5/1613	17/23210	0.00492031	0.0192985	0.0116318	Robo1/Dcn/Adamts3/Smoc2/Ptp4a3	5
GO:2001170	negative regulation of ATP biosynthetic process	5/1613	17/23210	0.00492031	0.0192985	0.0116318	Myog/Pid1/Nupr1/Entpd1/Actn3	5
GO:0009855	determination of bilateral symmetry	18/1613	133/23210	0.00494592	0.0193855	0.0116842	Pitx2/Ahi1/Aldh1a2/Grem2/Mef2c/Wnt5a/Bicc1/Hand2/Dnaic1/Gata4/Tgfbr2/Foxj1/Nkx2-5/Pcsk5/Dnah5/Rpgrip1l/Disp1/Lrrc6	18
GO:0009953	dorsal/ventral pattern formation	15/1613	103/23210	0.00497444	0.0194568	0.0117272	Pax7/Lhx2/Grem2/Vax2/Nkx6-1/En1/Bmp4/Sp8/Ascl1/Foxa2/Gsc/Nkx2-2/Disp1/Foxa1/Mnx1	15
GO:0010657	muscle cell apoptotic process	15/1613	103/23210	0.00497444	0.0194568	0.0117272	Cdkn2a/Sfrp2/Igf1/Adcyap1/Pou4f2/Fndc1/Pde1a/Hand2/Nupr1/Gata4/Gata6/Acot1/Nkx2-5/Nol3/Cftr	15
GO:0043255	regulation of carbohydrate biosynthetic process	15/1613	103/23210	0.00497444	0.0194568	0.0117272	Igf2/Grb10/Igf1/Fam3c/Sik1/Lepr/Ntsr1/Plek/P2ry1/P2ry6/Tcf7l2/C1qtnf2/Prkg1/Ptafr/Ppp1r3b	15
GO:0003181	atrioventricular valve morphogenesis	6/1613	24/23210	0.00506228	0.0197048	0.0118767	Heyl/Tgfb2/Gata4/Tgfbr2/Ccn1/Twist1	6
GO:0032352	positive regulation of hormone metabolic process	6/1613	24/23210	0.00506228	0.0197048	0.0118767	Igf2/Gata3/Dab2/Igf1/Wnt4/Chrna7	6
GO:0032753	positive regulation of interleukin-4 production	6/1613	24/23210	0.00506228	0.0197048	0.0118767	Gata3/Il33/Fcer1g/Havcr2/Sash3/Syk	6
GO:0032928	regulation of superoxide anion generation	6/1613	24/23210	0.00506228	0.0197048	0.0118767	Tyrobp/Itgam/Cyba/Itgb2/Syk/Pon3	6
GO:0062009	secondary palate development	6/1613	24/23210	0.00506228	0.0197048	0.0118767	Col11a2/Lef1/Wnt5a/Tgfb2/Tgfbr2/Lrrc32	6
GO:0071392	cellular response to estradiol stimulus	6/1613	24/23210	0.00506228	0.0197048	0.0118767	Mmp2/Pou4f1/Pou4f2/Sstr1/Crhbp/Myog	6
GO:1900120	regulation of receptor binding	6/1613	24/23210	0.00506228	0.0197048	0.0118767	Grem2/Anxa2/Crtac1/Lef1/Lox/Bdnf	6
GO:0001838	embryonic epithelial tube formation	20/1613	154/23210	0.0050734	0.0197346	0.0118946	Cobl/Gata3/Sall1/Sfrp2/Lhx2/Bmp7/Wnt5a/Tgfb2/Bmp4/Wnt4/Celsr1/Irx2/Alx1/Lrp2/Twist1/Shroom3/Casp8/Kif20b/Wnt6/Osr1	20
GO:0034103	regulation of tissue remodeling	13/1613	84/23210	0.00512903	0.019827	0.0119503	Dlk1/Cdkn2a/Csf1r/Hand2/Mc4r/Cartpt/Lepr/Gata4/P2rx7/Spp1/Thbs4/Syk/Tnfrsf11b	13
GO:0045844	positive regulation of striated muscle tissue development	13/1613	84/23210	0.00512903	0.019827	0.0119503	Igf1/Myog/Mef2c/Akap6/Lmod3/Ccnb1/Bmp4/Shox2/Cdk1/Gata4/Gata6/Actn3/Fgf2	13
GO:0045913	positive regulation of carbohydrate metabolic process	13/1613	84/23210	0.00512903	0.019827	0.0119503	Igf2/Igf1/Htr2a/Adra1b/P2rx7/Myc/Ntsr1/Actn3/P2ry1/P2ry6/Tcf7l2/C1qtnf2/Ptafr	13
GO:0048636	positive regulation of muscle organ development	13/1613	84/23210	0.00512903	0.019827	0.0119503	Igf1/Myog/Mef2c/Akap6/Lmod3/Ccnb1/Bmp4/Shox2/Cdk1/Gata4/Gata6/Actn3/Fgf2	13
GO:0001765	membrane raft assembly	4/1613	11/23210	0.00516037	0.019827	0.0119503	Anxa2/Cav2/S100a10/Cav3	4
GO:0002579	positive regulation of antigen processing and presentation	4/1613	11/23210	0.00516037	0.019827	0.0119503	Trem2/Cd74/Slc11a1/Pycard	4
GO:0019511	peptidyl-proline hydroxylation	4/1613	11/23210	0.00516037	0.019827	0.0119503	P4ha3/Egln3/P3h2/Crtap	4
GO:0032490	detection of molecule of bacterial origin	4/1613	11/23210	0.00516037	0.019827	0.0119503	Trem2/Tlr2/Tlr1/Tlr4	4
GO:0032905	transforming growth factor beta1 production	4/1613	11/23210	0.00516037	0.019827	0.0119503	Cx3cl1/Tyrobp/Lum/Gata6	4
GO:0033603	positive regulation of dopamine secretion	4/1613	11/23210	0.00516037	0.019827	0.0119503	Chrna4/Oprk1/Chrna6/Npy2r	4
GO:0038063	collagen-activated tyrosine kinase receptor signaling pathway	4/1613	11/23210	0.00516037	0.019827	0.0119503	Col4a5/Col4a6/Col1a1/Syk	4
GO:0045416	positive regulation of interleukin-8 biosynthetic process	4/1613	11/23210	0.00516037	0.019827	0.0119503	Cd74/Syk/Tlr7/Tlr4	4
GO:0051967	negative regulation of synaptic transmission, glutamatergic	4/1613	11/23210	0.00516037	0.019827	0.0119503	Htr1b/Htr2a/Drd2/Npy2r	4
GO:0060346	bone trabecula formation	4/1613	11/23210	0.00516037	0.019827	0.0119503	Mmp2/Col1a1/Fbn2/Wnt10b	4
GO:0072075	metanephric mesenchyme development	4/1613	11/23210	0.00516037	0.019827	0.0119503	Bmp7/Wnt4/Myc/Osr1	4
GO:1901339	regulation of store-operated calcium channel activity	4/1613	11/23210	0.00516037	0.019827	0.0119503	Plcg2/Bmp4/Casq1/Cracr2a	4
GO:1903365	regulation of fear response	4/1613	11/23210	0.00516037	0.019827	0.0119503	Mef2c/Cck/Cckbr/Crh	4
GO:2000822	regulation of behavioral fear response	4/1613	11/23210	0.00516037	0.019827	0.0119503	Mef2c/Cck/Cckbr/Crh	4
GO:0009991	response to extracellular stimulus	42/1613	401/23210	0.00525262	0.0201593	0.0121506	Vcam1/Kcnb1/Sfrp2/Lpl/Plcg2/Fstl1/Htr2c/Postn/Cck/Vgf/5330417C22Rik/Sik1/Ryr1/Impact/Mc4r/Cartpt/Hrk/Cd68/P2rx7/Wnt4/Foxa2/Bche/Htr4/Spp1/Rnase4/Ptprc/Oprm1/Slc22a3/Kif26a/Nim1k/Ghsr/Chrna7/P2ry12/Rbp1/Sctr/Gpr39/Wrn/Nucb2/Tcf7l2/Trpm4/Cdkn2b/Fos	42
GO:2000725	regulation of cardiac muscle cell differentiation	9/1613	48/23210	0.00525398	0.0201593	0.0121506	Sox6/Igf1/Mef2c/Rgs4/Akap6/Col14a1/Bmp4/Rgs2/Cav3	9
GO:0010769	regulation of cell morphogenesis involved in differentiation	37/1613	343/23210	0.00529213	0.0202919	0.0122305	Slit1/Slit2/Ngef/Nrp1/Epha4/Dab2/Rreb1/Robo1/Pou4f2/Nefm/Chn1/Nr2e1/Bcl11a/Postn/Nkx6-1/Cit/Wnt5a/Efna5/Sema4a/Sema3c/Cspg5/Akap5/Pou3f2/Shox2/Pdpn/Crabp2/Chrna3/Myo5b/Chodl/Pak3/Sema3f/S100a10/Agrn/Trpc5/Bdnf/Met/Sema3a	37
GO:0001570	vasculogenesis	14/1613	94/23210	0.0053398	0.0204469	0.0123239	Nrp1/Pitx2/Hoxa13/Tmem100/Asb4/Zfp36l1/Cd34/Gata4/Tgfbr2/Wnt7b/Aplnr/Nkx2-5/Foxm1/Myo18b	14
GO:0070555	response to interleukin-1	14/1613	94/23210	0.0053398	0.0204469	0.0123239	Cx3cl1/Adamts12/Ccl21a/Ccl3/Ccl6/Adamts7/Pycard/Anxa1/Ccl9/Tnip2/Ankrd1/Ccl4/Il1a/Mylk3	14
GO:0048592	eye morphogenesis	22/1613	176/23210	0.00539738	0.0206534	0.0124484	Tenm3/Shroom2/Pitx2/Ahi1/Bmp7/Col5a2/Jag1/Vax2/Sdk2/Rorb/Tspan12/Ptn/Ikzf1/Bmp4/Casz1/Rbp4/Miat/Th/Bdnf/Fgf2/Vsx2/Twist1	22
GO:0007368	determination of left/right symmetry	17/1613	124/23210	0.00543911	0.020799	0.0125361	Pitx2/Ahi1/Aldh1a2/Mef2c/Wnt5a/Bicc1/Hand2/Dnaic1/Gata4/Tgfbr2/Foxj1/Nkx2-5/Pcsk5/Dnah5/Rpgrip1l/Disp1/Lrrc6	17
GO:0001736	establishment of planar polarity	10/1613	57/23210	0.00547739	0.020917	0.0126073	Ankrd6/Sfrp2/Dab2/Gpc3/Wnt5a/Fat4/Celsr1/Wnt7b/Rpgrip1l/Ror2	10
GO:0048016	inositol phosphate-mediated signaling	10/1613	57/23210	0.00547739	0.020917	0.0126073	Igf1/Lmcd1/Htr2c/Myoz2/Akap6/Akap5/Nfatc2/Fhl2/Actn3/Edn3	10
GO:0032623	interleukin-2 production	11/1613	66/23210	0.00548805	0.0209295	0.0126148	Gata3/Fcer1g/Cd34/Cd83/Runx1/Ptprc/Slc11a1/Havcr2/Anxa1/Sash3/Il1a	11
GO:0090278	negative regulation of peptide hormone secretion	11/1613	66/23210	0.00548805	0.0209295	0.0126148	Kcnb1/Ccn3/Crhbp/Drd2/Cartpt/Adra2a/Ptprv/Crh/Ghsr/Nucb2/Ptger3	11
GO:2001233	regulation of apoptotic signaling pathway	43/1613	414/23210	0.00553987	0.0211061	0.0127212	Nrp1/Cx3cr1/Eya1/Pmaip1/Sfrp2/Dab2/Steap3/Cx3cl1/Igf1/Agtr2/Eya4/Cd44/Thbs1/Dapk1/Ngfr/Tgfb2/Acsl5/Ctsc/Tgfbr1/Tpd52l1/Cd74/Nupr1/Bmp4/Acaa2/Jak3/Gata4/Wnt4/Myc/Icam1/Hgf/Bub1/Ptprc/Pycard/Nol3/Bdnf/Asah2/Runx3/Trps1/Bdkrb2/Bcl2a1b/Casp8/Nme5/Hspb1	43
GO:0030225	macrophage differentiation	8/1613	40/23210	0.00555894	0.0211061	0.0127212	C1qc/Tlr2/Spi1/Bmp4/Itgam/Hcls1/Casp8/Ror2	8
GO:0046456	icosanoid biosynthetic process	8/1613	40/23210	0.00555894	0.0211061	0.0127212	Hpgds/Cd74/Ptgis/Ptgds/Ptgs1/Anxa1/Avpr1a/Syk	8
GO:0048520	positive regulation of behavior	8/1613	40/23210	0.00555894	0.0211061	0.0127212	Oprk1/Mef2c/Cck/Cckbr/Crh/Ghsr/Npy2r/Ptger3	8
GO:0060325	face morphogenesis	8/1613	40/23210	0.00555894	0.0211061	0.0127212	Mmp2/Col1a1/Pdgfra/Lef1/Tgfb2/Crispld1/Crispld2/Tcf7l2	8
GO:0002446	neutrophil mediated immunity	7/1613	32/23210	0.00557547	0.0211061	0.0127212	Myo1f/Itgam/Anxa3/Itgb2/Syk/Ncf1/Ptafr	7
GO:0045577	regulation of B cell differentiation	7/1613	32/23210	0.00557547	0.0211061	0.0127212	Nckap1l/Zfp36l1/Pnp/Ptpn6/Mmp14/Syk/Nfam1	7
GO:0045616	regulation of keratinocyte differentiation	7/1613	32/23210	0.00557547	0.0211061	0.0127212	Hoxa7/Cd109/Tgfb2/Zfp36l1/Foxc1/Grhl1/Alox8	7
GO:0045672	positive regulation of osteoclast differentiation	7/1613	32/23210	0.00557547	0.0211061	0.0127212	Pou4f1/Trem2/Pou4f2/Csf1r/Tyrobp/Ccl3/Fos	7
GO:0060306	regulation of membrane repolarization	7/1613	32/23210	0.00557547	0.0211061	0.0127212	Scn5a/Akap6/Kcne1l/Kcne4/Kcnj2/Cav3/Rnf207	7
GO:0060977	coronary vasculature morphogenesis	7/1613	32/23210	0.00557547	0.0211061	0.0127212	Nrp1/Hand2/Tgfbr1/Gata4/Lrp2/Fgf2/Sgcd	7
GO:1901653	cellular response to peptide	32/1613	287/23210	0.00561456	0.0212398	0.0128018	Actn2/Igf2/Epha4/Grb10/Vcam1/Lpl/Trem2/Irs4/Igf1/Pou4f2/Hdac9/Crhbp/Pid1/Ngfr/Rhoq/Csrp3/Zfp36l1/Slc30a10/Ghr/Ptprv/Dnaic1/Icam1/Cav2/Grm5/Ghsr/Cd36/Cdk2/Rab8b/Trim72/Nucb2/Foxc2/Tlr4	32
GO:0045216	cell-cell junction organization	19/1613	145/23210	0.00563374	0.0212981	0.012837	Cdh11/Gjb2/Shroom2/Cdh13/Csf1r/Cdh9/Plekha7/Cdh6/Tgfb2/Xirp2/Tgfbr1/Ptpro/Cdh24/Fscn1/Cldn19/Grhl1/Kifc3/Ect2/Cdh12	19
GO:0048708	astrocyte differentiation	13/1613	85/23210	0.00567935	0.0214275	0.012915	Tal1/Epha4/Serpine2/Sox6/Trem2/Dll3/Nr2e1/Gfap/C1qa/Pou3f2/Nkx2-2/Ror2/Tlr4	13
GO:1900407	regulation of cellular response to oxidative stress	13/1613	85/23210	0.00567935	0.0214275	0.012915	Slc7a11/Ncoa7/Gata4/Hgf/Cd36/Nol3/Hk3/Met/Fbln5/Tlr4/Nme5/Hspb1/Ngb	13
GO:1901863	positive regulation of muscle tissue development	13/1613	85/23210	0.00567935	0.0214275	0.012915	Igf1/Myog/Mef2c/Akap6/Lmod3/Ccnb1/Bmp4/Shox2/Cdk1/Gata4/Gata6/Actn3/Fgf2	13
GO:0043254	regulation of protein complex assembly	46/1613	451/23210	0.00589139	0.0222127	0.0133882	Slit2/Tal1/Gda/Nckap1l/Asap1/Magel2/Fhod3/Stxbp6/Psrc1/Eln/Cck/Lcp1/Irf8/Arhgap18/Kank4/Tlr2/Lmod2/Impact/Lmod3/Wnt10b/Ikzf1/Pak3/Icam1/Piezo1/Fscn1/Hcls1/Spta1/P2ry12/Nkx2-5/Cd36/Pycard/Nol3/Pcsk5/Ajuba/Palld/Mapk15/Cav3/Ahr/Plek/Twist1/Met/Arhgap28/Foxc2/Syk/Kif9/Tlr4	46
GO:0050764	regulation of phagocytosis	15/1613	105/23210	0.0059591	0.022453	0.013533	Pros1/Nckap1l/Trem2/Dysf/Fcer1g/Tlr2/Fcgr3/Dock2/Cyba/Ptprc/Slc11a1/Cd36/Pycard/Fcgr1/Syk	15
GO:0070228	regulation of lymphocyte apoptotic process	12/1613	76/23210	0.00596663	0.0224663	0.0135411	Cd44/Wnt5a/Tgfb2/Cd74/Bmp4/Pnp/Jak3/P2rx7/Myc/Dock8/Aurkb/Casp8	12
GO:0090102	cochlea development	9/1613	49/23210	0.0060478	0.0227568	0.0137162	Epha4/Eya1/Gabra5/Slitrk6/Wnt5a/Tbx18/Pou3f4/Tifab/Rpgrip1l	9
GO:0051604	protein maturation	33/1613	300/23210	0.00609063	0.0229027	0.0138041	Serpine2/Adamts3/Anxa2/Thbs1/Aebp1/Hjv/Nkd2/Cfh/Susd4/Vsir/Cpxm2/Plau/Mme/Cpxm1/Cd55/Pcsk1/Ctss/P2rx7/Klk1/Myc/Ctsz/Mmp14/Ctse/Pycard/Nol3/Pcsk5/Srgn/Atp7b/Serpinf2/Casp7/Prss12/Casp8/Disp1	33
GO:0002673	regulation of acute inflammatory response	11/1613	67/23210	0.0061635	0.0231613	0.01396	Tac1/Adcyap1/Cfh/Fcer1g/Susd4/Fcgr3/Cd55/Ednrb/Fcgr1/Pik3cg/Ptger3	11
GO:0002011	morphogenesis of an epithelial sheet	10/1613	58/23210	0.00621573	0.0232647	0.0140223	Arhgap24/Rreb1/Bmp7/Jag1/Cd44/Wnt5a/Pdpn/Ajuba/Mmp12/Ccn1	10
GO:0007164	establishment of tissue polarity	10/1613	58/23210	0.00621573	0.0232647	0.0140223	Ankrd6/Sfrp2/Dab2/Gpc3/Wnt5a/Fat4/Celsr1/Wnt7b/Rpgrip1l/Ror2	10
GO:0010656	negative regulation of muscle cell apoptotic process	10/1613	58/23210	0.00621573	0.0232647	0.0140223	Sfrp2/Igf1/Adcyap1/Hand2/Nupr1/Gata4/Acot1/Nkx2-5/Nol3/Cftr	10
GO:0010662	regulation of striated muscle cell apoptotic process	10/1613	58/23210	0.00621573	0.0232647	0.0140223	Sfrp2/Pou4f2/Fndc1/Hand2/Nupr1/Gata4/Gata6/Acot1/Nkx2-5/Nol3	10
GO:0021517	ventral spinal cord development	10/1613	58/23210	0.00621573	0.0232647	0.0140223	Hoxc10/Nkx6-1/Vstm5/Ascl1/Hoxd10/Isl1/Lhx4/Nkx2-2/Isl2/Mnx1	10
GO:0098900	regulation of action potential	10/1613	58/23210	0.00621573	0.0232647	0.0140223	Kcnb1/Tac1/Scn5a/Tacr1/Ntsr1/Kcnj2/Cd36/Cav3/Trpm4/Rnf207	10
GO:0003351	epithelial cilium movement	6/1613	25/23210	0.00627557	0.0233042	0.0140461	Dnaic1/Dnah5/Lrrc6/Spef2/Nme5/Kif27	6
GO:0006925	inflammatory cell apoptotic process	6/1613	25/23210	0.00627557	0.0233042	0.0140461	Slc7a11/Cdkn2a/Mef2c/Cd44/Ghsr/Anxa1	6
GO:0009595	detection of biotic stimulus	6/1613	25/23210	0.00627557	0.0233042	0.0140461	Trem2/Tlr2/Naip5/Tlr1/Naip2/Tlr4	6
GO:0010165	response to X-ray	6/1613	25/23210	0.00627557	0.0233042	0.0140461	Ccnd2/Pmaip1/Gata3/Sfrp2/Lrp2/Anxa1	6
GO:0030194	positive regulation of blood coagulation	6/1613	25/23210	0.00627557	0.0233042	0.0140461	Thbs1/Pdpn/Cd36/Plek/Serpinf2/Tlr4	6
GO:0031639	plasminogen activation	6/1613	25/23210	0.00627557	0.0233042	0.0140461	Serpine2/Anxa2/Thbs1/Plau/Ctsz/Serpinf2	6
GO:0034123	positive regulation of toll-like receptor signaling pathway	6/1613	25/23210	0.00627557	0.0233042	0.0140461	Tlr2/Tlr1/Cyba/Rsad2/Pik3ap1/Wdfy1	6
GO:0048266	behavioral response to pain	6/1613	25/23210	0.00627557	0.0233042	0.0140461	Htr7/Scn9a/Thbs1/Tacr1/Runx1/Thbs4	6
GO:0060004	reflex	6/1613	25/23210	0.00627557	0.0233042	0.0140461	Npnt/Slitrk6/Pcdh15/Ascl1/Npsr1/Foxp2	6
GO:1900048	positive regulation of hemostasis	6/1613	25/23210	0.00627557	0.0233042	0.0140461	Thbs1/Pdpn/Cd36/Plek/Serpinf2/Tlr4	6
GO:1905939	regulation of gonad development	6/1613	25/23210	0.00627557	0.0233042	0.0140461	Nupr1/Wnt4/Runx1/Cftr/Il1a/Sema3a	6
GO:0060079	excitatory postsynaptic potential	13/1613	86/23210	0.00627578	0.0233042	0.0140461	Chrna4/Neto1/Mef2c/Grip2/Ngfr/Rgs4/Chrna3/Begain/Oprm1/Chrna7/Bdnf/Met/Npy2r	13
GO:0001710	mesodermal cell fate commitment	5/1613	18/23210	0.00642799	0.0235902	0.0142185	Eya1/Sfrp2/Bmp4/Six2/Foxc2	5
GO:0002031	G protein-coupled receptor internalization	5/1613	18/23210	0.00642799	0.0235902	0.0142185	Htr1b/Drd2/Necab2/Pld2/Ptger3	5
GO:0005980	glycogen catabolic process	5/1613	18/23210	0.00642799	0.0235902	0.0142185	Adra1b/Pygl/Pygm/Stbd1/Ppp1r3b	5
GO:0007252	I-kappaB phosphorylation	5/1613	18/23210	0.00642799	0.0235902	0.0142185	Cx3cr1/Cx3cl1/Tlr2/Tlr7/Tlr4	5
GO:0009251	glucan catabolic process	5/1613	18/23210	0.00642799	0.0235902	0.0142185	Adra1b/Pygl/Pygm/Stbd1/Ppp1r3b	5
GO:0010002	cardioblast differentiation	5/1613	18/23210	0.00642799	0.0235902	0.0142185	Tgfb2/Gata4/Gata6/Isl1/Nkx2-5	5
GO:0021783	preganglionic parasympathetic fiber development	5/1613	18/23210	0.00642799	0.0235902	0.0142185	Nrp1/Nrp2/Sema3f/Hes3/Sema3a	5
GO:0030809	negative regulation of nucleotide biosynthetic process	5/1613	18/23210	0.00642799	0.0235902	0.0142185	Myog/Pid1/Nupr1/Entpd1/Actn3	5
GO:0034138	toll-like receptor 3 signaling pathway	5/1613	18/23210	0.00642799	0.0235902	0.0142185	Havcr2/Tnip2/Colec12/Unc93b1/Wdfy1	5
GO:0050961	detection of temperature stimulus involved in sensory perception	5/1613	18/23210	0.00642799	0.0235902	0.0142185	Htr2a/Ntsr1/Ano1/Cxcr4/Tlr4	5
GO:0050965	detection of temperature stimulus involved in sensory perception of pain	5/1613	18/23210	0.00642799	0.0235902	0.0142185	Htr2a/Ntsr1/Ano1/Cxcr4/Tlr4	5
GO:0071801	regulation of podosome assembly	5/1613	18/23210	0.00642799	0.0235902	0.0142185	Asap1/Lcp1/Fscn1/Palld/Kif9	5
GO:0072148	epithelial cell fate commitment	5/1613	18/23210	0.00642799	0.0235902	0.0142185	Hoxa13/Pdpn/Gata4/Nkx2-2/Esrp1	5
GO:0072578	neurotransmitter-gated ion channel clustering	5/1613	18/23210	0.00642799	0.0235902	0.0142185	Slc7a11/Htr1a/Grip2/Lrrtm4/Glra3	5
GO:0086011	membrane repolarization during action potential	5/1613	18/23210	0.00642799	0.0235902	0.0142185	Kcnj5/Kcne1l/Kcne4/Kcnj2/Rnf207	5
GO:1900372	negative regulation of purine nucleotide biosynthetic process	5/1613	18/23210	0.00642799	0.0235902	0.0142185	Myog/Pid1/Nupr1/Entpd1/Actn3	5
GO:1904424	regulation of GTP binding	5/1613	18/23210	0.00642799	0.0235902	0.0142185	Epha4/Ripor2/Tgfb2/Met/Arhgap28	5
GO:2000846	regulation of corticosteroid hormone secretion	5/1613	18/23210	0.00642799	0.0235902	0.0142185	Dab2/Tac1/Agtr2/Crh/C1qtnf1	5
GO:0051154	negative regulation of striated muscle cell differentiation	8/1613	41/23210	0.00649453	0.0238034	0.014347	Sox6/Ccn3/Rgs4/Rgs2/Nkx2-5/Bdnf/Cav3/Trim72	8
GO:0086009	membrane repolarization	8/1613	41/23210	0.00649453	0.0238034	0.014347	Kcnj5/Scn5a/Akap6/Kcne1l/Kcne4/Kcnj2/Cav3/Rnf207	8
GO:0046660	female sex differentiation	19/1613	147/23210	0.00652527	0.0239006	0.0144056	Mmp2/Adcyap1/Fst/Pdgfra/Vgf/Wnt5a/Mir124-2hg/Nupr1/Bmp4/Rbp4/Foxc1/Wnt4/Runx1/Gpr149/Dmrta1/Lrp2/Pgr/Ahr/Kitl	19
GO:0032729	positive regulation of interferon-gamma production	12/1613	77/23210	0.00663231	0.024253	0.014618	Wnt5a/Irf8/Runx1/Isl1/Slc11a1/Havcr2/Pycard/Cd14/Sash3/Ulbp1/Tlr7/Tlr4	12
GO:0050766	positive regulation of phagocytosis	12/1613	77/23210	0.00663231	0.024253	0.014618	Pros1/Nckap1l/Trem2/Fcer1g/Fcgr3/Dock2/Cyba/Ptprc/Slc11a1/Cd36/Pycard/Fcgr1	12
GO:0010667	negative regulation of cardiac muscle cell apoptotic process	7/1613	33/23210	0.00666013	0.024253	0.014618	Sfrp2/Hand2/Nupr1/Gata4/Acot1/Nkx2-5/Nol3	7
GO:0032467	positive regulation of cytokinesis	7/1613	33/23210	0.00666013	0.024253	0.014618	Cit/Drd2/Aurkb/Rxfp3/Kif20b/Ect2/Kif23	7
GO:0033598	mammary gland epithelial cell proliferation	7/1613	33/23210	0.00666013	0.024253	0.014618	Gata3/Cdkn2a/Rreb1/Robo1/Ccnd1/Wnt5a/Tfap2c	7
GO:0035883	enteroendocrine cell differentiation	7/1613	33/23210	0.00666013	0.024253	0.014618	Cdk6/Nkx6-1/Wnt5a/Bmp4/Gata6/Cftr/Nkx2-2	7
GO:0043950	positive regulation of cAMP-mediated signaling	7/1613	33/23210	0.00666013	0.024253	0.014618	Adcyap1/Crh/Oprm1/Gpr61/Sctr/Mrap2/Ptger3	7
GO:0045879	negative regulation of smoothened signaling pathway	7/1613	33/23210	0.00666013	0.024253	0.014618	Serpine2/Sall1/Gpc3/Sall3/Wnt7b/Runx2/Kif7	7
GO:0048841	regulation of axon extension involved in axon guidance	7/1613	33/23210	0.00666013	0.024253	0.014618	Slit1/Nrp1/Wnt5a/Sema4a/Sema3c/Sema3f/Sema3a	7
GO:0008154	actin polymerization or depolymerization	24/1613	201/23210	0.00670367	0.0243958	0.0147041	Actn2/Slit2/Cobl/Shroom2/Nckap1l/Magel2/Fhod3/Eln/Cit/Arhgap18/Kank4/Tlr2/Lmod2/Lmod3/Pak3/Diaph3/Icam1/Hcls1/Spta1/Ghsr/Pycard/Aif1/Plek/Arhgap28	24
GO:0007601	visual perception	20/1613	158/23210	0.00674251	0.0245056	0.0147702	Col11a1/Col1a1/Sox14/Adgrv1/Nr2e1/Vax2/Rorb/Slitrk6/Rlbp1/Pcdh15/Rgs9/Lum/Rbp4/Th/Olfm2/Gpr179/Gucy2f/Vsx2/Cplx3/Ngb	20
GO:0009755	hormone-mediated signaling pathway	20/1613	158/23210	0.00674251	0.0245056	0.0147702	Padi2/Dab2/Heyl/Igf1/Bmp7/Pou4f2/Crhbp/Lbh/Trh/Nr5a2/Ghr/Bmp4/Prcp/Crh/Isl1/Ghsr/Pgr/Bdnf/Foxa1/Prlr	20
GO:0034599	cellular response to oxidative stress	30/1613	268/23210	0.0067755	0.0246097	0.014833	Mmp2/Slc7a11/Cdkn2a/Pdgfra/Thbs1/Dapk1/Kcnc2/Ngfr/Ncoa7/Impact/Uaca/Bmp4/Mgst1/Gata4/Cyp1b1/Hgf/Cd36/Nol3/Hk3/Anxa1/Aif1/Met/Fbln5/Tlr4/Nme5/Ncf1/Ect2/Hspb1/Ngb/Fos	30
GO:0006855	drug transmembrane transport	11/1613	68/23210	0.0069025	0.0250548	0.0151013	Slc7a11/Slc25a18/Slc7a3/Rgs4/Rgs2/Rbp4/Slc47a1/Oscp1/Ntsr1/Slc36a2/Lrp2	11
GO:0043370	regulation of CD4-positive, alpha-beta T cell differentiation	9/1613	50/23210	0.00693081	0.0251415	0.0151535	Gata3/Nckap1l/Jak3/Cd83/Runx1/Anxa1/Sash3/Runx3/Shb	9
GO:0008347	glial cell migration	10/1613	59/23210	0.00702918	0.0254329	0.0153292	Epha4/Trem2/Hexb/Nr2e1/Tgfb2/Efemp1/Ccl3/Cspg4/P2ry12/P2ry1	10
GO:0010659	cardiac muscle cell apoptotic process	10/1613	59/23210	0.00702918	0.0254329	0.0153292	Sfrp2/Pou4f2/Fndc1/Hand2/Nupr1/Gata4/Gata6/Acot1/Nkx2-5/Nol3	10
GO:0015807	L-amino acid transport	10/1613	59/23210	0.00702918	0.0254329	0.0153292	Slc7a11/Slc25a18/Slc7a3/Rgs4/Rgs2/Ntsr1/Slc36a2/Slc11a1/Slc6a20a/Slc38a5	10
GO:0051148	negative regulation of muscle cell differentiation	10/1613	59/23210	0.00702918	0.0254329	0.0153292	Sox6/Ccn3/Rgs4/Rgs2/Nfatc2/Prdm6/Nkx2-5/Bdnf/Cav3/Trim72	10
GO:0001933	negative regulation of protein phosphorylation	42/1613	408/23210	0.00705113	0.025496	0.0153672	Slit2/Cdkn2a/Sfrp2/Dab2/Igf1/Bmp7/Prkar2b/Gfra2/Ppm1e/Cd109/Pid1/C1ql4/Drd2/Pbk/Ptpn13/Impact/Dusp22/Ccnb1/Bmp4/Ptpn6/Emilin1/Rgs2/P2rx7/Rps6ka6/Hgf/Ptprc/Chrna7/Pycard/Klf4/Cav3/Pip5kl1/Twist1/Klhl31/Met/Bdkrb2/Mecom/Tlr4/Dmd/Foxm1/Shb/Hspb1/Samsn1	42
GO:0002444	myeloid leukocyte mediated immunity	14/1613	97/23210	0.0070649	0.0255131	0.0153775	Fcer1g/Myo1f/Fcgr3/Itgam/Spon2/Anxa3/Cd84/Fcgr1/Pld2/Itgb2/Syk/Rac2/Ncf1/Ptafr	14
GO:0072676	lymphocyte migration	14/1613	97/23210	0.0070649	0.0255131	0.0153775	Padi2/Gata3/Cx3cl1/Ripor2/Wnt5a/Ccl21a/Ccl3/Ccl6/Icam1/Dock8/Pycard/Ccl9/Aif1/Ccl4	14
GO:0007050	cell cycle arrest	18/1613	138/23210	0.00725807	0.0260796	0.0157189	Cdkn1c/Pou4f1/Cdkn2a/Map3k20/Myog/Ripor2/Ccnd1/Thbs1/Fzd9/Tgfb2/Wnt10b/Ptprv/Cgref1/Myc/Gata6/Tcf7l2/Foxm1/Cdkn2b	18
GO:0001973	adenosine receptor signaling pathway	4/1613	12/23210	0.00731872	0.0260796	0.0157189	Necab2/Acpp/P2ry12/P2ry1	4
GO:0014832	urinary bladder smooth muscle contraction	4/1613	12/23210	0.00731872	0.0260796	0.0157189	Htr7/Htr2a/Tacr1/Ptger3	4
GO:0021561	facial nerve development	4/1613	12/23210	0.00731872	0.0260796	0.0157189	Nrp1/Nrp2/Sema3f/Sema3a	4
GO:0021610	facial nerve morphogenesis	4/1613	12/23210	0.00731872	0.0260796	0.0157189	Nrp1/Nrp2/Sema3f/Sema3a	4
GO:0031033	myosin filament organization	4/1613	12/23210	0.00731872	0.0260796	0.0157189	Ttn/Myom2/Myom3/Myom1	4
GO:0035588	G protein-coupled purinergic receptor signaling pathway	4/1613	12/23210	0.00731872	0.0260796	0.0157189	Necab2/Acpp/P2ry12/P2ry1	4
GO:0045217	cell-cell junction maintenance	4/1613	12/23210	0.00731872	0.0260796	0.0157189	Shroom2/Csf1r/Plekha7/Kifc3	4
GO:0051798	positive regulation of hair follicle development	4/1613	12/23210	0.00731872	0.0260796	0.0157189	Fst/Wnt5a/Tgfb2/Wnt10b	4
GO:0060033	anatomical structure regression	4/1613	12/23210	0.00731872	0.0260796	0.0157189	Lef1/Spi1/Wnt7b/Cd248	4
GO:0060073	micturition	4/1613	12/23210	0.00731872	0.0260796	0.0157189	Htr7/Tacr1/Chrna3/Ptger3	4
GO:0060159	regulation of dopamine receptor signaling pathway	4/1613	12/23210	0.00731872	0.0260796	0.0157189	Alk/Rgs4/Drd2/Cav2	4
GO:0060433	bronchus development	4/1613	12/23210	0.00731872	0.0260796	0.0157189	Adamtsl2/Bmp4/Tgfbr2/Wnt7b	4
GO:0060525	prostate glandular acinus development	4/1613	12/23210	0.00731872	0.0260796	0.0157189	Igf1/Hoxb13/Hoxd13/Foxa1	4
GO:0070472	regulation of uterine smooth muscle contraction	4/1613	12/23210	0.00731872	0.0260796	0.0157189	Oxtr/Tacr3/Adra2a/Tacr1	4
GO:0071639	positive regulation of monocyte chemotactic protein-1 production	4/1613	12/23210	0.00731872	0.0260796	0.0157189	Cd84/Twist1/Syk/Il1a	4
GO:0097688	glutamate receptor clustering	4/1613	12/23210	0.00731872	0.0260796	0.0157189	Slc7a11/Grip2/Lrrtm4/Glra3	4
GO:0099639	neurotransmitter receptor transport, endosome to plasma membrane	4/1613	12/23210	0.00731872	0.0260796	0.0157189	Grip1/Grip2/Myo5b/Lrrc7	4
GO:1900272	negative regulation of long-term synaptic potentiation	4/1613	12/23210	0.00731872	0.0260796	0.0157189	Epha4/Cx3cr1/Tyrobp/Ptn	4
GO:1903789	regulation of amino acid transmembrane transport	4/1613	12/23210	0.00731872	0.0260796	0.0157189	Rgs4/Rgs2/Slc36a2/Osr1	4
GO:1903961	positive regulation of anion transmembrane transport	4/1613	12/23210	0.00731872	0.0260796	0.0157189	Acsl5/Slc36a2/Cftr/Ptafr	4
GO:0002260	lymphocyte homeostasis	12/1613	78/23210	0.00735519	0.026193	0.0157873	Pmaip1/Nckap1l/Mef2c/Cd44/Tgfb2/Cd74/Jak3/P2rx7/Spta1/Ahr/Tnfsf13b/Ccnb2	12
GO:0009749	response to glucose	22/1613	181/23210	0.00747956	0.0266191	0.0160441	Ildr2/Nnat/Vcam1/Kcnb1/Baiap3/Igf1/Epha5/Oprk1/Thbs1/Efna5/Lepr/Adra2a/Glp1r/Crh/Icam1/Foxa2/Ano1/Birc5/Cftr/Gpr39/Tcf7l2/Trpm4	22
GO:0030183	B cell differentiation	19/1613	149/23210	0.00752844	0.0267762	0.0161388	Nckap1l/Plcg2/Hdac9/Bcl11a/Itm2a/Fzd9/Zfp36l1/Ikzf1/Pnp/Ptpn6/Jak3/Lgals1/Mmp14/Ptprc/Onecut1/Ahr/Syk/Nfam1/Mfng	19
GO:0021522	spinal cord motor neuron differentiation	8/1613	42/23210	0.00754458	0.026783	0.0161429	Hoxc10/Nkx6-1/Hoxd10/Isl1/Lhx4/Nkx2-2/Isl2/Mnx1	8
GO:0045923	positive regulation of fatty acid metabolic process	8/1613	42/23210	0.00754458	0.026783	0.0161429	Acsl5/Cd74/Ghsr/Anxa1/Twist1/Avpr1a/Nucb2/C1qtnf2	8
GO:0055023	positive regulation of cardiac muscle tissue growth	8/1613	42/23210	0.00754458	0.026783	0.0161429	Igf1/Mef2c/Akap6/Ccnb1/Cdk1/Gata4/Gata6/Fgf2	8
GO:0035914	skeletal muscle cell differentiation	13/1613	88/23210	0.00761762	0.0270253	0.0162889	Klhl41/Pax7/Heyl/Pax5/Myog/Plagl1/Dmrta2/Mef2c/Nupr1/Gata4/Myc/Ankrd1/Fos	13
GO:0060759	regulation of response to cytokine stimulus	16/1613	118/23210	0.00763006	0.0270525	0.0163053	Padi2/Slit2/Trem2/Robo1/Palm3/Wnt5a/Tlr2/Cd74/Ptprc/Pycard/Nol3/Klf4/Mmp12/Syk/Cxcr4/Tlr4	16
GO:0035929	steroid hormone secretion	6/1613	26/23210	0.00768706	0.0272033	0.0163962	Dab2/Tac1/Agtr2/Crh/Runx1/C1qtnf1	6
GO:0089718	amino acid import across plasma membrane	6/1613	26/23210	0.00768706	0.0272033	0.0163962	Slc7a11/Slc7a3/Rgs4/Rgs2/Ntsr1/Slc36a2	6
GO:1905523	positive regulation of macrophage migration	6/1613	26/23210	0.00768706	0.0272033	0.0163962	Cx3cl1/Trem2/Thbs1/C3ar1/Mmp14/P2ry12	6
GO:0008542	visual learning	11/1613	69/23210	0.00770892	0.0272125	0.0164017	Slc7a11/Tafa2/Meis2/Dcdc2a/Neto1/Nts/Foxb1/Cck/Drd2/Adra1b/Hrh2	11
GO:0030888	regulation of B cell proliferation	11/1613	69/23210	0.00770892	0.0272125	0.0164017	Cdkn2a/Nckap1l/Mef2c/Tyrobp/Cd74/Nfatc2/Ptprc/Ahr/Sash3/Tnfsf13b/Tlr4	11
GO:0048332	mesoderm morphogenesis	11/1613	69/23210	0.00770892	0.0272125	0.0164017	Tal1/Eya1/Sfrp2/Bmp7/Lef1/Wnt5a/Crb2/Bmp4/Six2/Foxc1/Foxc2	11
GO:2000107	negative regulation of leukocyte apoptotic process	11/1613	69/23210	0.00770892	0.0272125	0.0164017	Cd44/Fcer1g/Cd74/Bmp4/Pnp/Jak3/Dock8/Hcls1/Ghsr/Aurkb/Kitl	11
GO:0030316	osteoclast differentiation	15/1613	108/23210	0.00772442	0.0272502	0.0164244	Pou4f1/Trem2/Pou4f2/Gpc3/Csf1r/Sh3pxd2a/Anxa2/Cd109/Tyrobp/Fcer1g/Calcr/Cartpt/Ccl3/Mafb/Fos	15
GO:2001237	negative regulation of extrinsic apoptotic signaling pathway	14/1613	98/23210	0.00772948	0.027251	0.0164249	Nrp1/Cx3cr1/Eya1/Sfrp2/Dab2/Cx3cl1/Igf1/Eya4/Dapk1/Tgfbr1/Bmp4/Icam1/Hgf/Nol3	14
GO:0043409	negative regulation of MAPK cascade	21/1613	171/23210	0.00787464	0.0277455	0.016723	Sfrp2/Dab2/Igf1/Bmp7/C1ql4/Pbk/Bmp4/Ptpn6/Emilin1/Rgs2/P2rx7/Rps6ka6/Ptprc/Chrna7/Klf4/Cav3/Klhl31/Mecom/Tlr4/Dmd/Foxm1	21
GO:0002931	response to ischemia	7/1613	34/23210	0.00789397	0.0277616	0.0167327	Cx3cr1/Cx3cl1/Trem2/Csf1r/Bves/Ndnf/Nol3	7
GO:0010737	protein kinase A signaling	7/1613	34/23210	0.00789397	0.0277616	0.0167327	Ttn/Adgrv1/Myom1/Lcp1/Akap6/Calcr/Akap5	7
GO:0050716	positive regulation of interleukin-1 secretion	7/1613	34/23210	0.00789397	0.0277616	0.0167327	Lpl/Wnt5a/Tlr2/P2rx7/Ccl3/Pycard/Tlr4	7
GO:0019098	reproductive behavior	9/1613	51/23210	0.00790922	0.0277634	0.0167338	Serpine2/Hexb/Oprk1/Oxtr/Npas1/Th/Dmrta1/Pgr/Avpr1a	9
GO:0044058	regulation of digestive system process	9/1613	51/23210	0.00790922	0.0277634	0.0167338	Tac1/Oprk1/Oxtr/Tacr1/Crh/Ghsr/Tifab/Gpr39/Ptger3	9
GO:0048806	genitalia development	9/1613	51/23210	0.00790922	0.0277634	0.0167338	Hoxa13/Pdgfra/Wnt5a/Rbp4/Hoxd13/Lrp2/Tifab/Ror2/Tcf7l2	9
GO:0045776	negative regulation of blood pressure	10/1613	60/23210	0.00792258	0.027793	0.0167516	Agtr2/Drd2/Prcp/Crh/Ntsr1/Cd36/Ahr/Hrh3/Bdkrb2/Ptafr	10
GO:0002695	negative regulation of leukocyte activation	22/1613	182/23210	0.00796596	0.0279278	0.0168329	Lrfn5/Cdkn2a/Cx3cl1/Ripor2/Cd44/Tyrobp/Fgl2/Vsir/Dusp22/Cd74/Bmp4/Ptpn6/Jak3/Runx1/Foxj1/Havcr2/Lrrc32/Anxa1/Cd84/Runx3/Cd37/Samsn1	22
GO:0001666	response to hypoxia	24/1613	204/23210	0.00801907	0.0280966	0.0169346	Mb/Mmp2/Chrna4/Fndc1/Loxl2/Tgfb2/Drd2/Ryr1/Plau/Zfp36l1/Cd34/Acaa2/Pygm/Myc/Ndnf/Ptgis/Gata6/Th/Limd1/Chrna7/Nol3/Ajuba/Twist1/Pld2	24
GO:0051101	regulation of DNA binding	17/1613	129/23210	0.00806113	0.0282264	0.0170129	Pax7/Pou4f1/Gata3/Pitx2/Lhx2/Igf1/Zbtb7c/Pou4f2/Lef1/Hand2/Foxc1/Myc/Isl1/Klf4/Twist1/Nek2/Tlr4	17
GO:0008360	regulation of cell shape	19/1613	150/23210	0.00807493	0.0282397	0.0170209	Epb41l2/Hexb/Pakap/Csf1r/Bves/Arhgap18/Rhoq/Sema4a/Ptn/Pdpn/Ccl3/Icam1/Coch/Limd1/Spta1/Anxa1/Rhov/P2ry1/Shroom3	19
GO:0071322	cellular response to carbohydrate stimulus	19/1613	150/23210	0.00807493	0.0282397	0.0170209	Vcam1/Kcnb1/Baiap3/Igf1/Epha5/Oprk1/Efna5/Zfp36l1/Lepr/Adra2a/Crh/Icam1/Foxa2/Ano1/Birc5/Cftr/Gpr39/Tcf7l2/Trpm4	19
GO:0043525	positive regulation of neuron apoptotic process	12/1613	79/23210	0.00813851	0.0284269	0.0171337	Tnfrsf1a/Pmaip1/Ppp2r2b/Tyrobp/Tgfb2/Hrk/Ccl3/Pak3/Ctsz/Ascl1/Agrn/Itga1	12
GO:1902117	positive regulation of organelle assembly	12/1613	79/23210	0.00813851	0.0284269	0.0171337	Hap1/Dzip1/Sept9/Asap1/5330417C22Rik/Lcp1/Mns1/Fscn1/Palld/Mapk15/Mylk3/Plk4	12
GO:0001502	cartilage condensation	5/1613	19/23210	0.00823204	0.0285945	0.0172347	Col11a1/Acan/Tgfb2/Barx2/Ror2	5
GO:0002043	blood vessel endothelial cell proliferation involved in sprouting angiogenesis	5/1613	19/23210	0.00823204	0.0285945	0.0172347	Bmper/Thbs1/Ngfr/Bmp4/Aplnr	5
GO:0003214	cardiac left ventricle morphogenesis	5/1613	19/23210	0.00823204	0.0285945	0.0172347	Sfrp2/Tgfb2/Tgfbr2/Ahr/Npy2r	5
GO:0031664	regulation of lipopolysaccharide-mediated signaling pathway	5/1613	19/23210	0.00823204	0.0285945	0.0172347	Cx3cl1/Sash1/Cd180/Ly86/Cd84	5
GO:0032095	regulation of response to food	5/1613	19/23210	0.00823204	0.0285945	0.0172347	Cck/Cartpt/Oprm1/Ghsr/Nucb2	5
GO:0035930	corticosteroid hormone secretion	5/1613	19/23210	0.00823204	0.0285945	0.0172347	Dab2/Tac1/Agtr2/Crh/C1qtnf1	5
GO:0046886	positive regulation of hormone biosynthetic process	5/1613	19/23210	0.00823204	0.0285945	0.0172347	Igf2/Dab2/Igf1/Wnt4/Chrna7	5
GO:0060231	mesenchymal to epithelial transition	5/1613	19/23210	0.00823204	0.0285945	0.0172347	Gata3/Sall1/Bmp4/Six2/Wnt4	5
GO:1902259	regulation of delayed rectifier potassium channel activity	5/1613	19/23210	0.00823204	0.0285945	0.0172347	Akap6/Kcne1l/Kcng1/Kcne4/Rnf207	5
GO:0050868	negative regulation of T cell activation	16/1613	119/23210	0.00826264	0.0286655	0.0172775	Cdkn2a/Ripor2/Cd44/Fgl2/Vsir/Dusp22/Cd74/Bmp4/Ptpn6/Jak3/Runx1/Foxj1/Havcr2/Lrrc32/Anxa1/Runx3	16
GO:0090090	negative regulation of canonical Wnt signaling pathway	16/1613	119/23210	0.00826264	0.0286655	0.0172775	Ankrd6/Sfrp2/Dab2/Gpc3/Nkd2/Wnt5a/Tbx18/Bicc1/Rbms3/Ptpro/Isl1/Limd1/Dkk2/Nkx2-5/Ror2/Tcf7l2	16
GO:0072175	epithelial tube formation	20/1613	161/23210	0.00826806	0.0286667	0.0172782	Cobl/Gata3/Sall1/Sfrp2/Lhx2/Bmp7/Wnt5a/Tgfb2/Bmp4/Wnt4/Celsr1/Irx2/Alx1/Lrp2/Twist1/Shroom3/Casp8/Kif20b/Wnt6/Osr1	20
GO:0045444	fat cell differentiation	27/1613	238/23210	0.00829381	0.0287383	0.0173214	Mb/Trib2/Dlk1/Gata3/Sfrp2/Lpl/Vstm2a/Igf1/Zbtb7c/Htr2c/Dysf/Htr2a/Jag1/Ccnd1/C1ql4/Wnt5a/Zfp36l1/Wnt10b/Dlk2/Sh3pxd2b/Rgs2/Ebf2/Klf4/Nucb2/Mecom/Tcf7l2/Trpm4	27
GO:0035773	insulin secretion involved in cellular response to glucose stimulus	13/1613	89/23210	0.00836844	0.0289791	0.0174665	Baiap3/Epha5/Efna5/Lepr/Adra2a/Crh/Foxa2/Ano1/Birc5/Cftr/Gpr39/Tcf7l2/Trpm4	13
GO:0032649	regulation of interferon-gamma production	15/1613	109/23210	0.00839762	0.0290479	0.017508	Gata3/Il33/Wnt5a/Irf8/Vsir/Runx1/Isl1/Slc11a1/Havcr2/Pycard/Cd14/Sash3/Ulbp1/Tlr7/Tlr4	15
GO:0071333	cellular response to glucose stimulus	18/1613	140/23210	0.00839858	0.0290479	0.017508	Vcam1/Kcnb1/Baiap3/Igf1/Epha5/Oprk1/Efna5/Lepr/Adra2a/Crh/Icam1/Foxa2/Ano1/Birc5/Cftr/Gpr39/Tcf7l2/Trpm4	18
GO:0010771	negative regulation of cell morphogenesis involved in differentiation	14/1613	99/23210	0.00844268	0.0291825	0.0175891	Slit1/Slit2/Ngef/Nrp1/Bcl11a/Postn/Cit/Wnt5a/Efna5/Sema4a/Sema3c/Sema3f/Trpc5/Sema3a	14
GO:0031345	negative regulation of cell projection organization	24/1613	205/23210	0.00850179	0.0293602	0.0176962	Slit1/Slit2/Arhgap24/Ngef/Nrp1/Epha4/Dab2/Asap1/Bcl11a/Gfap/Xylt1/D130043K22Rik/Ngfr/Cit/Wnt5a/Sema4a/Efemp1/Sema3c/Lgals1/Cspg4/Ctsz/Sema3f/Trpc5/Sema3a	24
GO:0016051	carbohydrate biosynthetic process	23/1613	194/23210	0.00850968	0.0293602	0.0176962	Igf2/Grb10/Igf1/Ppp1r3c/Fam3c/Sik1/Gyg/St6galnac5/Lepr/Csgalnact1/St8sia6/Rbp4/Ntsr1/Ndst4/Plek/P2ry1/P2ry6/Extl1/Tcf7l2/C1qtnf2/Prkg1/Ptafr/Ppp1r3b	23
GO:0099173	postsynapse organization	23/1613	194/23210	0.00850968	0.0293602	0.0176962	Ngef/Nrp1/Epha4/Slc7a11/Nrp2/Epha5/Htr1a/Grip2/Lrrtm4/Fzd9/Lrrtm1/Wnt5a/Lrfn2/Ptn/Myo5b/Pak3/Dgkb/Sema3f/Agrn/Ghsr/Chrna7/Arhgap22/Srgn	23
GO:0002090	regulation of receptor internalization	11/1613	70/23210	0.00858674	0.02959	0.0178347	Hap1/Dab2/Ahi1/Plcg2/Lrrtm1/Drd2/Akap5/Necab2/Gsg1l/Syk/Rspo1	11
GO:0003341	cilium movement	11/1613	70/23210	0.00858674	0.02959	0.0178347	Tekt5/Cfap54/Dnaic1/Tekt1/Rsph4a/Dnah5/Lrrc6/Ccdc65/Spef2/Nme5/Kif27	11
GO:0040018	positive regulation of multicellular organism growth	8/1613	43/23210	0.00871735	0.0300034	0.0180839	Igf2/Drd2/Slc6a3/Ghr/Ikzf1/Pou3f2/Sh3pxd2b/Ghsr	8
GO:0043403	skeletal muscle tissue regeneration	8/1613	43/23210	0.00871735	0.0300034	0.0180839	Pax7/Igf1/Dysf/Plau/Mymk/Wnt10b/Ptgfrn/Anxa1	8
GO:0016311	dephosphorylation	38/1613	366/23210	0.00876503	0.0301492	0.0181718	Npnt/Elfn1/Tmem132d/Alpl/Eya1/Elfn2/Nckap1l/Agtr2/Ppm1e/Ppp1r3c/Pcdh11x/Eya4/Mef2c/Ppp2r2b/Rimbp2/Ptpn14/Tgfb2/Drd2/Ptpn13/Dusp22/Dusp27/Ptprv/Ptpro/Ptpn6/Csrnp3/Plpp1/Acpp/Ptprc/Ptp4a3/Ccdc8/Ahr/Plek/Plpp4/Lhpp/Itga1/Chrm5/Knl1/Ppp1r3b	38
GO:0050953	sensory perception of light stimulus	20/1613	162/23210	0.00883459	0.0303699	0.0183048	Col11a1/Col1a1/Sox14/Adgrv1/Nr2e1/Vax2/Rorb/Slitrk6/Rlbp1/Pcdh15/Rgs9/Lum/Rbp4/Th/Olfm2/Gpr179/Gucy2f/Vsx2/Cplx3/Ngb	20
GO:0051591	response to cAMP	10/1613	61/23210	0.00890087	0.0305791	0.0184309	Crhbp/Akap6/Slc6a3/Zfp36l1/Wnt10b/Pygm/Cftr/Cdk2/Ahr/Pik3cg	10
GO:0001954	positive regulation of cell-matrix adhesion	9/1613	52/23210	0.00898927	0.0307892	0.0185575	Nrp1/Col16a1/Cdh13/Cdk6/Wnt4/S100a10/Cd36/Pcsk5/Dmd	9
GO:0031529	ruffle organization	9/1613	52/23210	0.00898927	0.0307892	0.0185575	Cobl/Arhgap24/Csf1r/Aif1l/Icam1/P2ry12/Palld/Aif1/Plek	9
GO:0048713	regulation of oligodendrocyte differentiation	9/1613	52/23210	0.00898927	0.0307892	0.0185575	Tenm4/Tlr2/Ptn/Bmp4/Zfp488/Dlx2/Nkx2-2/Tcf7l2/Cxcr4	9
GO:0061614	pri-miRNA transcription by RNA polymerase II	9/1613	52/23210	0.00898927	0.0307892	0.0185575	Ngfr/Tgfb2/Tgfbr1/Spi1/Bmp4/Ets1/Gata6/Klf4/Fos	9
GO:0097720	calcineurin-mediated signaling	9/1613	52/23210	0.00898927	0.0307892	0.0185575	Igf1/Lmcd1/Myoz2/Akap6/Nr5a2/Akap5/Nfatc2/Fhl2/Actn3	9
GO:0009746	response to hexose	22/1613	184/23210	0.00901606	0.0308622	0.0186016	Ildr2/Nnat/Vcam1/Kcnb1/Baiap3/Igf1/Epha5/Oprk1/Thbs1/Efna5/Lepr/Adra2a/Glp1r/Crh/Icam1/Foxa2/Ano1/Birc5/Cftr/Gpr39/Tcf7l2/Trpm4	22
GO:0002702	positive regulation of production of molecular mediator of immune response	14/1613	100/23210	0.00920689	0.0314964	0.0189838	Gata3/Il33/Wnt5a/Fcer1g/Tlr2/Cd74/Spon2/Rbp4/Ptprc/Cd36/Sash3/Rsad2/Cd37/Tlr4	14
GO:0001539	cilium or flagellum-dependent cell motility	7/1613	35/23210	0.00928838	0.0316502	0.0190765	Cfap44/Tekt5/Cfap54/Efcab1/Tekt1/Lrrc6/Ccdc65	7
GO:0033238	regulation of cellular amine metabolic process	7/1613	35/23210	0.00928838	0.0316502	0.0190765	Slc7a11/Htr2c/Htr1a/Tacr3/Slc6a3/Chrna7/Slc7a7	7
GO:0060285	cilium-dependent cell motility	7/1613	35/23210	0.00928838	0.0316502	0.0190765	Cfap44/Tekt5/Cfap54/Efcab1/Tekt1/Lrrc6/Ccdc65	7
GO:0060441	epithelial tube branching involved in lung morphogenesis	7/1613	35/23210	0.00928838	0.0316502	0.0190765	Pdgfra/Bmp4/Celsr1/Ctsz/Foxa2/Foxa1/Esrp1	7
GO:2000171	negative regulation of dendrite development	7/1613	35/23210	0.00928838	0.0316502	0.0190765	Ngef/Asap1/Bcl11a/D130043K22Rik/Ngfr/Cit/Trpc5	7
GO:0002052	positive regulation of neuroblast proliferation	6/1613	27/23210	0.00931349	0.0316502	0.0190765	Cx3cr1/Cx3cl1/Dmrta2/Drd2/Otp/Aspm	6
GO:0003085	negative regulation of systemic arterial blood pressure	6/1613	27/23210	0.00931349	0.0316502	0.0190765	Agtr2/Prcp/Crh/Ntsr1/Cd36/Ahr	6
GO:0014829	vascular smooth muscle contraction	6/1613	27/23210	0.00931349	0.0316502	0.0190765	Htr2a/Grip2/Acta2/Ednrb/Chrm3/Edn3	6
GO:0044342	type B pancreatic cell proliferation	6/1613	27/23210	0.00931349	0.0316502	0.0190765	Ccn3/Igfbp4/Nkx6-1/Nupr1/Ptprv/Birc5	6
GO:0060045	positive regulation of cardiac muscle cell proliferation	6/1613	27/23210	0.00931349	0.0316502	0.0190765	Mef2c/Ccnb1/Cdk1/Gata4/Gata6/Fgf2	6
GO:1901018	positive regulation of potassium ion transmembrane transporter activity	6/1613	27/23210	0.00931349	0.0316502	0.0190765	Actn2/Trem2/Kcnc2/Akap6/Prkg1/Rnf207	6
GO:1990778	protein localization to cell periphery	36/1613	344/23210	0.00934946	0.0317533	0.0191386	Actn2/Epb41l2/Grip1/Tnfrsf1a/Kcnb1/Dab2/Trem2/Anxa2/Nptx2/Grip2/Lypd1/Pid1/Nkd2/Fyb/Fcer1g/Rhoq/Csrp3/Akap5/Myo5b/Cacng3/Lrrc7/Mmp14/Lin7b/S100a10/Ramp1/Ghsr/Gpr179/Cnih3/Mrap2/Gpc4/Cav3/Rab8b/P2ry1/Ttc7/Prkg2/Rab26	36
GO:0042733	embryonic digit morphogenesis	11/1613	71/23210	0.00953997	0.0323614	0.0195051	Sall1/Sfrp2/Map3k20/Wnt5a/Hand2/Alx4/Bmp4/Hoxd13/Twist1/Ror2/Osr1	11
GO:0097120	receptor localization to synapse	11/1613	71/23210	0.00953997	0.0323614	0.0195051	Grip1/Neto1/Nptx2/Grip2/Tyrobp/Cacng3/Lrrc7/Ghsr/Cnih3/Gpc4/Cep112	11
GO:0034284	response to monosaccharide	22/1613	185/23210	0.00958167	0.0324834	0.0195787	Ildr2/Nnat/Vcam1/Kcnb1/Baiap3/Igf1/Epha5/Oprk1/Thbs1/Efna5/Lepr/Adra2a/Glp1r/Crh/Icam1/Foxa2/Ano1/Birc5/Cftr/Gpr39/Tcf7l2/Trpm4	22
GO:0071331	cellular response to hexose stimulus	18/1613	142/23210	0.00967886	0.0327539	0.0197417	Vcam1/Kcnb1/Baiap3/Igf1/Epha5/Oprk1/Efna5/Lepr/Adra2a/Crh/Icam1/Foxa2/Ano1/Birc5/Cftr/Gpr39/Tcf7l2/Trpm4	18
GO:0106106	cold-induced thermogenesis	18/1613	142/23210	0.00967886	0.0327539	0.0197417	Grb10/Adcyap1/Hoxc10/Oxtr/Npr3/Mfap2/Lepr/Wnt10b/Adamts5/Ebf2/Cd36/Actn3/Foxc2/Syk/Cxcr4/Tlr4/Sln/Prlr	18
GO:0120161	regulation of cold-induced thermogenesis	18/1613	142/23210	0.00967886	0.0327539	0.0197417	Grb10/Adcyap1/Hoxc10/Oxtr/Npr3/Mfap2/Lepr/Wnt10b/Adamts5/Ebf2/Cd36/Actn3/Foxc2/Syk/Cxcr4/Tlr4/Sln/Prlr	18
GO:2000243	positive regulation of reproductive process	12/1613	81/23210	0.00989966	0.0333113	0.0200777	Cacna1h/Oxtr/Wnt5a/Plau/Ednrb/Wnt4/Runx1/Cftr/Mapk15/P2ry1/Sema3a/Ptafr	12
GO:0010171	body morphogenesis	10/1613	62/23210	0.009969	0.0333113	0.0200777	Mmp2/Col1a1/Gpc3/Grem2/Pdgfra/Lef1/Tgfb2/Crispld1/Crispld2/Tcf7l2	10
GO:0010658	striated muscle cell apoptotic process	10/1613	62/23210	0.009969	0.0333113	0.0200777	Sfrp2/Pou4f2/Fndc1/Hand2/Nupr1/Gata4/Gata6/Acot1/Nkx2-5/Nol3	10
GO:0018149	peptide cross-linking	10/1613	62/23210	0.009969	0.0333113	0.0200777	Bgn/Col3a1/Dcn/Thbs1/Egflam/Ndnf/F13a1/Anxa1/Evpl/Krt1	10
GO:0070206	protein trimerization	10/1613	62/23210	0.009969	0.0333113	0.0200777	Col6a1/Col1a1/Col1a2/Cd74/Nell1/Mgst1/Emilin1/Col6a2/C1qtnf1/C1qtnf2	10
GO:0007320	insemination	4/1613	13/23210	0.00999692	0.0333113	0.0200777	Serpine2/Oxtr/Tacr1/Avpr1a	4
GO:0014848	urinary tract smooth muscle contraction	4/1613	13/23210	0.00999692	0.0333113	0.0200777	Htr7/Htr2a/Tacr1/Ptger3	4
GO:0021877	forebrain neuron fate commitment	4/1613	13/23210	0.00999692	0.0333113	0.0200777	Bcl11b/Tfap2c/Ascl1/Dlx2	4
GO:0031223	auditory behavior	4/1613	13/23210	0.00999692	0.0333113	0.0200777	Slitrk6/Drd2/Tifab/Foxp2	4
GO:0032060	bleb assembly	4/1613	13/23210	0.00999692	0.0333113	0.0200777	Emp1/Mylk/Emp3/P2rx7	4
GO:0032099	negative regulation of appetite	4/1613	13/23210	0.00999692	0.0333113	0.0200777	Cck/Cartpt/Ghsr/Nucb2	4
GO:0032494	response to peptidoglycan	4/1613	13/23210	0.00999692	0.0333113	0.0200777	Trem2/Tlr2/Inava/Irf5	4
GO:0035810	positive regulation of urine volume	4/1613	13/23210	0.00999692	0.0333113	0.0200777	Npr3/Drd2/Ednrb/Ptger3	4
GO:0042635	positive regulation of hair cycle	4/1613	13/23210	0.00999692	0.0333113	0.0200777	Fst/Wnt5a/Tgfb2/Wnt10b	4
GO:0042693	muscle cell fate commitment	4/1613	13/23210	0.00999692	0.0333113	0.0200777	AW551984/Mef2c/Myl2/Nkx2-5	4
GO:0048340	paraxial mesoderm morphogenesis	4/1613	13/23210	0.00999692	0.0333113	0.0200777	Lef1/Wnt5a/Foxc1/Foxc2	4
GO:0055119	relaxation of cardiac muscle	4/1613	13/23210	0.00999692	0.0333113	0.0200777	Ttn/Akap6/Rgs2/Kcnj2	4
GO:0060272	embryonic skeletal joint morphogenesis	4/1613	13/23210	0.00999692	0.0333113	0.0200777	Bmp7/Bmp4/Shox2/Osr1	4
GO:0060452	positive regulation of cardiac muscle contraction	4/1613	13/23210	0.00999692	0.0333113	0.0200777	Cacna1h/Rgs2/Trpm4/Rnf207	4
GO:0060911	cardiac cell fate commitment	4/1613	13/23210	0.00999692	0.0333113	0.0200777	AW551984/Tenm4/Isl1/Nkx2-5	4
GO:0070471	uterine smooth muscle contraction	4/1613	13/23210	0.00999692	0.0333113	0.0200777	Oxtr/Tacr3/Adra2a/Tacr1	4
GO:0072160	nephron tubule epithelial cell differentiation	4/1613	13/23210	0.00999692	0.0333113	0.0200777	Gata3/Mef2c/Fat4/Osr1	4
GO:0106072	negative regulation of adenylate cyclase-activating G protein-coupled receptor signaling pathway	4/1613	13/23210	0.00999692	0.0333113	0.0200777	Oprm1/Mrap2/Ptger3/Sstr4	4
GO:1902285	semaphorin-plexin signaling pathway involved in neuron projection guidance	4/1613	13/23210	0.00999692	0.0333113	0.0200777	Nrp1/Nrp2/Sema3f/Sema3a	4
GO:1904181	positive regulation of membrane depolarization	4/1613	13/23210	0.00999692	0.0333113	0.0200777	Dcn/Cck/P2rx7/Trpm4	4
GO:2000018	regulation of male gonad development	4/1613	13/23210	0.00999692	0.0333113	0.0200777	Wnt4/Cftr/Il1a/Sema3a	4
GO:0061098	positive regulation of protein tyrosine kinase activity	8/1613	44/23210	0.0100211	0.0333639	0.0201093	Tal1/Epha4/Csf1r/Adra2a/Agrn/Grm5/Fcgr1/Ncf1	8
GO:0034446	substrate adhesion-dependent cell spreading	14/1613	101/23210	0.0100245	0.0333639	0.0201093	Nrp1/Dab2/Rreb1/Postn/Bves/Antxr1/Egflam/Efna5/Cspg5/Pdpn/S100a10/Parvg/Hspg2/Itga8	14
GO:0030902	hindbrain development	20/1613	164/23210	0.0100616	0.0334606	0.0201677	Pou4f1/Hap1/Serpine2/Ahi1/Igf1/Bmp7/Klhl1/Agtr2/Aldh1a2/Lef1/En1/Foxc1/Ascl1/Foxa2/Hes3/Fgf2/Gbx2/Rpgrip1l/Mafb/Foxp2	20
GO:0060271	cilium assembly	32/1613	299/23210	0.0100654	0.0334606	0.0201677	Hap1/Dzip1/Sept9/Ahi1/Dcdc2a/Asap1/Cfap44/Tekt5/Pcdh15/Iqcg/Cfap54/Mns1/Spata6/Dnaic1/Tekt1/Foxj1/Rsph4a/Fhdc1/Wdr60/Onecut1/Mapk15/Dnah5/Rpgrip1l/Lrrc6/Spag6l/Ccdc65/Spef2/Fnbp1l/Nme5/Onecut2/Rfx2/Kif27	32
GO:1905475	regulation of protein localization to membrane	22/1613	186/23210	0.0101756	0.0337927	0.0203678	Slc7a11/Pmaip1/Kcnb1/Dab2/Trem2/Gpc3/Grip2/Lypd1/Pid1/Nkd2/Fzd9/Rhoq/Csrp3/Ptn/Akap5/Gpc5/Myo5b/Necab2/Mmp14/Ghsr/Mrap2/Gpc4	22
GO:0055078	sodium ion homeostasis	9/1613	53/23210	0.0101773	0.0337927	0.0203678	Tac1/Agtr2/Drd2/Tacr1/Ednrb/Nr3c2/Scn7a/Avpr1a/Anpep	9
GO:0002755	MyD88-dependent toll-like receptor signaling pathway	5/1613	20/23210	0.0103587	0.0341941	0.0206098	Tlr2/Tlr1/Tlr7/Tlr4/Tlr13	5
GO:0033599	regulation of mammary gland epithelial cell proliferation	5/1613	20/23210	0.0103587	0.0341941	0.0206098	Gata3/Cdkn2a/Rreb1/Robo1/Ccnd1	5
GO:0035584	calcium-mediated signaling using intracellular calcium source	5/1613	20/23210	0.0103587	0.0341941	0.0206098	Vcam1/Tenm2/Ptprc/Grm5/Ptgfr	5
GO:0042730	fibrinolysis	5/1613	20/23210	0.0103587	0.0341941	0.0206098	Pros1/Anxa2/Thbs1/Plau/Serpinf2	5
GO:0044247	cellular polysaccharide catabolic process	5/1613	20/23210	0.0103587	0.0341941	0.0206098	Adra1b/Pygl/Pygm/Stbd1/Ppp1r3b	5
GO:0060307	regulation of ventricular cardiac muscle cell membrane repolarization	5/1613	20/23210	0.0103587	0.0341941	0.0206098	Scn5a/Kcne1l/Kcne4/Cav3/Rnf207	5
GO:0061323	cell proliferation involved in heart morphogenesis	5/1613	20/23210	0.0103587	0.0341941	0.0206098	Eya1/Pitx2/Hand2/Bmp4/Isl1	5
GO:0072087	renal vesicle development	5/1613	20/23210	0.0103587	0.0341941	0.0206098	Sall1/Bmp4/Six2/Wnt4/Osr1	5
GO:0098743	cell aggregation	5/1613	20/23210	0.0103587	0.0341941	0.0206098	Col11a1/Acan/Tgfb2/Barx2/Ror2	5
GO:1904994	regulation of leukocyte adhesion to vascular endothelial cell	5/1613	20/23210	0.0103587	0.0341941	0.0206098	Ets1/Icam1/Klf4/Itgb2/Ptafr	5
GO:0071326	cellular response to monosaccharide stimulus	18/1613	143/23210	0.010375	0.0342278	0.0206301	Vcam1/Kcnb1/Baiap3/Igf1/Epha5/Oprk1/Efna5/Lepr/Adra2a/Crh/Icam1/Foxa2/Ano1/Birc5/Cftr/Gpr39/Tcf7l2/Trpm4	18
GO:0032609	interferon-gamma production	16/1613	122/23210	0.0104148	0.0343389	0.020697	Gata3/Il33/Wnt5a/Irf8/Vsir/Runx1/Isl1/Slc11a1/Havcr2/Pycard/Cd14/Sash3/Runx3/Ulbp1/Tlr7/Tlr4	16
GO:0051251	positive regulation of lymphocyte activation	40/1613	394/23210	0.0104556	0.0344534	0.020766	Igf2/Vcam1/Gata3/Nckap1l/Tac1/Igfbp2/Igf1/Tox/Mef2c/Tyrobp/Vsir/Cd74/Ephb6/Tacr1/Ikzf1/Pnp/Nfatc2/Jak3/Tgfbr2/Lgals1/Cd83/Dock8/Runx1/Mmp14/Ptprc/Spta1/Havcr2/Pycard/Anxa1/Tnip2/Aif1/Sash3/Runx3/Tnfsf13b/Ulbp1/Syk/Tlr4/Shb/Rasal3/Il1rl2	40
GO:0007632	visual behavior	11/1613	72/23210	0.0105726	0.0348188	0.0209863	Slc7a11/Tafa2/Meis2/Dcdc2a/Neto1/Nts/Foxb1/Cck/Drd2/Adra1b/Hrh2	11
GO:0043123	positive regulation of I-kappaB kinase/NF-kappaB signaling	15/1613	112/23210	0.0107003	0.0352186	0.0212273	Eda2r/Tnfrsf19/Cx3cr1/Cx3cl1/Zc3hav1/Alpk1/Cd74/Trim25/Inava/Cd36/Ajuba/Tnip2/Casp8/Tlr4/Il1a	15
GO:0009743	response to carbohydrate	23/1613	198/23210	0.0107578	0.0353875	0.0213291	Ildr2/Nnat/Vcam1/Kcnb1/Baiap3/Igf1/Epha5/Oprk1/Thbs1/Efna5/Zfp36l1/Lepr/Adra2a/Glp1r/Crh/Icam1/Foxa2/Ano1/Birc5/Cftr/Gpr39/Tcf7l2/Trpm4	23
GO:0002262	myeloid cell homeostasis	21/1613	176/23210	0.0107907	0.0354749	0.0213818	Mb/Tal1/Slc7a11/Sox6/Gata3/Nckap1l/Cdk6/Cd44/Fcer1g/Zfp36l1/Spi1/Ikzf1/Bmp4/Ets1/Jak3/Hcls1/Anxa1/Kitl/Mafb/Mecom/Hba-a1	21
GO:0002920	regulation of humoral immune response	7/1613	36/23210	0.0108547	0.0355404	0.0214212	Cfh/Susd4/Cd55/Ptpn6/Foxj1/Ptprc/Cd37	7
GO:0010664	negative regulation of striated muscle cell apoptotic process	7/1613	36/23210	0.0108547	0.0355404	0.0214212	Sfrp2/Hand2/Nupr1/Gata4/Acot1/Nkx2-5/Nol3	7
GO:0032735	positive regulation of interleukin-12 production	7/1613	36/23210	0.0108547	0.0355404	0.0214212	Irf8/Tlr2/Isl1/Cd36/Unc93b1/Syk/Tlr4	7
GO:0048009	insulin-like growth factor receptor signaling pathway	7/1613	36/23210	0.0108547	0.0355404	0.0214212	Grb10/Igfbp2/Igf1/Igfbp4/Ghr/Ghsr/Trim72	7
GO:0051482	positive regulation of cytosolic calcium ion concentration involved in phospholipase C-activating G protein-coupled signaling pathway	7/1613	36/23210	0.0108547	0.0355404	0.0214212	Htr2c/Drd2/C3ar1/Gpr17/Lpar4/Rxfp3/Gna15	7
GO:0061384	heart trabecula morphogenesis	7/1613	36/23210	0.0108547	0.0355404	0.0214212	Bmp7/Tgfb2/Tgfbr1/Rbp4/Fhl2/Nkx2-5/Cav3	7
GO:0071320	cellular response to cAMP	7/1613	36/23210	0.0108547	0.0355404	0.0214212	Crhbp/Akap6/Zfp36l1/Wnt10b/Cftr/Ahr/Pik3cg	7
GO:0043434	response to peptide hormone	34/1613	324/23210	0.0108631	0.0355473	0.0214254	Actn2/Igf2/Atp2a1/Grb10/Lpl/Irs4/Igf1/Oprk1/Pou4f2/Hdac9/Crhbp/Pid1/Vgf/Rhoq/Csrp3/Mc4r/Zfp36l1/Slc30a10/Ghr/Ptprv/Ednrb/Rbp4/Dnaic1/Cav2/Serpina3g/Ghsr/Anxa1/Cdk2/Rab8b/Pld2/Trim72/Nucb2/Foxc2/Cacybp	34
GO:0046849	bone remodeling	14/1613	102/23210	0.010898	0.0356409	0.0214818	Dlk1/Htr1b/Csf1r/Ptn/Mc4r/Cartpt/Lepr/Ctss/P2rx7/Spp1/Syk/Rac2/Ctsk/Tnfrsf11b	14
GO:0043462	regulation of ATPase activity	10/1613	63/23210	0.011132	0.036322	0.0218923	Tnnt2/Myl4/Tnnc1/Tnnt3/Myh6/Zc3hav1/Efcab1/Agrn/Casr/Sln	10
GO:0045661	regulation of myoblast differentiation	10/1613	63/23210	0.011132	0.036322	0.0218923	Klhl41/Zfhx3/Myog/Ripor2/Mef2c/Csrp3/Zfp36l1/Bmp4/Mkx/Ccl9	10
GO:0046579	positive regulation of Ras protein signal transduction	10/1613	63/23210	0.011132	0.036322	0.0218923	Synpo2l/Col3a1/Igf1/Robo1/Rasgrf1/Ngfr/Gpr17/Dock2/Lpar4/Kitl	10
GO:2001169	regulation of ATP biosynthetic process	10/1613	63/23210	0.011132	0.036322	0.0218923	Trem2/Igf1/Myog/Htr2a/Pid1/Nupr1/P2rx7/Myc/Entpd1/Actn3	10
GO:0035162	embryonic hemopoiesis	6/1613	28/23210	0.0111712	0.0363241	0.0218936	Tal1/Gata3/Tgfbr2/Runx1/Ahr/Kitl	6
GO:0050820	positive regulation of coagulation	6/1613	28/23210	0.0111712	0.0363241	0.0218936	Thbs1/Pdpn/Cd36/Plek/Serpinf2/Tlr4	6
GO:0051589	negative regulation of neurotransmitter transport	6/1613	28/23210	0.0111712	0.0363241	0.0218936	Htr1b/Htr7/Slc18a2/Rgs4/Rgs2/Hrh3	6
GO:0061050	regulation of cell growth involved in cardiac muscle cell development	6/1613	28/23210	0.0111712	0.0363241	0.0218936	Igf1/Rgs4/Akap6/Col14a1/Rgs2/Cav3	6
GO:0086005	ventricular cardiac muscle cell action potential	6/1613	28/23210	0.0111712	0.0363241	0.0218936	Scn5a/Kcne1l/Kcne4/Cav3/Trpm4/Rnf207	6
GO:1902932	positive regulation of alcohol biosynthetic process	6/1613	28/23210	0.0111712	0.0363241	0.0218936	Dab2/Wnt4/Ntsr1/P2ry1/P2ry6/Ptafr	6
GO:1901215	negative regulation of neuron death	27/1613	244/23210	0.0113473	0.0368754	0.0222259	Nrp1/Pou4f1/Cx3cr1/Slc7a11/Gabra5/Cx3cl1/Igf1/Grm7/Mef2c/Sncg/Fzd9/Foxb1/Ngfr/Tox3/Ncoa7/En1/Slc30a10/Cd34/Ghr/Nes/Glp1r/Ndnf/Isl1/Birc5/Bdnf/Vstm2l/Crlf1	27
GO:0030522	intracellular receptor signaling pathway	23/1613	199/23210	0.0113888	0.0369891	0.0222944	Padi2/Dab2/Heyl/Igf1/Pou4f2/Zc3hav1/Cyp2j6/Aldh1a2/Lbh/Tspan6/Alpk1/Crabp2/Prcp/Ptgis/Isl1/Rxrg/Inava/Pgr/Bdnf/Twist1/Alox8/Foxa1/Tlr4	23
GO:0002888	positive regulation of myeloid leukocyte mediated immunity	8/1613	45/23210	0.0114641	0.0370708	0.0223436	Fcer1g/Fcgr3/Itgam/Fcgr1/Pld2/Itgb2/Syk/Ptafr	8
GO:0003254	regulation of membrane depolarization	8/1613	45/23210	0.0114641	0.0370708	0.0223436	Dcn/Scn5a/Ngfr/Cck/P2rx7/Ntsr1/Cav3/Trpm4	8
GO:0007212	dopamine receptor signaling pathway	8/1613	45/23210	0.0114641	0.0370708	0.0223436	Alk/Rgs4/Drd2/Rgs9/Caly/Cav2/Oprm1/Gna15	8
GO:0030890	positive regulation of B cell proliferation	8/1613	45/23210	0.0114641	0.0370708	0.0223436	Nckap1l/Mef2c/Cd74/Nfatc2/Ptprc/Sash3/Tnfsf13b/Tlr4	8
GO:0060421	positive regulation of heart growth	8/1613	45/23210	0.0114641	0.0370708	0.0223436	Igf1/Mef2c/Akap6/Ccnb1/Cdk1/Gata4/Gata6/Fgf2	8
GO:0071526	semaphorin-plexin signaling pathway	8/1613	45/23210	0.0114641	0.0370708	0.0223436	Nrp1/Nrp2/Hand2/Sema4a/Sema3c/Sema3f/Met/Sema3a	8
GO:0044060	regulation of endocrine process	9/1613	54/23210	0.0114796	0.0370708	0.0223436	Dab2/Tac1/Oprk1/Agtr2/Crhbp/Crh/Runx1/Rab8b/C1qtnf1	9
GO:0045599	negative regulation of fat cell differentiation	9/1613	54/23210	0.0114796	0.0370708	0.0223436	Trib2/Dlk1/Gata3/Jag1/C1ql4/Wnt5a/Wnt10b/Nucb2/Tcf7l2	9
GO:0045604	regulation of epidermal cell differentiation	9/1613	54/23210	0.0114796	0.0370708	0.0223436	Hoxa7/Cd109/Tgfb2/Zfp36l1/Bmp4/Foxc1/Grhl1/Alox8/Esrp1	9
GO:0055025	positive regulation of cardiac muscle tissue development	9/1613	54/23210	0.0114796	0.0370708	0.0223436	Igf1/Mef2c/Akap6/Ccnb1/Bmp4/Cdk1/Gata4/Gata6/Fgf2	9
GO:0008585	female gonad development	15/1613	113/23210	0.0115692	0.0373388	0.0225052	Mmp2/Adcyap1/Fst/Pdgfra/Vgf/Nupr1/Bmp4/Foxc1/Wnt4/Runx1/Gpr149/Dmrta1/Pgr/Ahr/Kitl	15
GO:1901293	nucleoside phosphate biosynthetic process	31/1613	291/23210	0.011884	0.0383329	0.0231043	Trem2/Igf1/Myog/Htr2a/Adcy2/Pid1/Adcy7/Ak5/Ampd1/Acsl5/Acss1/Nupr1/Pnp/Cmpk2/P2rx7/Myc/Gucy2c/Ido2/Entpd1/Qprt/Gucy2f/Hk3/Prps2/Actn3/Acsl4/Rrm2/Eno3/Uprt/Nme5/Dctd/Naprt	31
GO:0036473	cell death in response to oxidative stress	13/1613	93/23210	0.0119696	0.0385611	0.0232419	Slc7a11/Ncoa7/Uaca/Gata4/Cyp1b1/Hgf/Nol3/Hk3/Met/Tlr4/Nme5/Hspb1/Ngb	13
GO:0046889	positive regulation of lipid biosynthetic process	13/1613	93/23210	0.0119696	0.0385611	0.0232419	Igf2/Dab2/Igf1/Htr2c/Htr2a/Acsl5/Cd74/Wnt4/Anxa1/Ccn1/Avpr1a/Tcf7l2/Il1a	13
GO:0071407	cellular response to organic cyclic compound	47/1613	482/23210	0.0119752	0.0385611	0.0232419	Mmp2/Padi2/Pou4f1/Alpl/Dab2/Heyl/Igf1/Bmp7/Epha5/Agtr2/Pou4f2/Zc3hav1/Sstr1/Crhbp/Myog/Mef2c/Lbh/Adcy2/Akap6/Efna5/Ryr1/Impact/Zfp36l1/Wnt10b/Bmp4/P2ry13/Cyp1b1/P2rx7/Crh/Pak3/Isl1/Spp1/P2ry12/Gabrb1/Anxa1/Pgr/Bdnf/Cftr/Ahr/Pik3cg/P2ry1/P2ry6/Casp7/Foxa1/Trpm4/Ptger3/Sstr4	47
GO:0035303	regulation of dephosphorylation	20/1613	167/23210	0.0121546	0.0391163	0.0235765	Npnt/Elfn1/Tmem132d/Elfn2/Nckap1l/Agtr2/Pcdh11x/Mef2c/Ppp2r2b/Rimbp2/Tgfb2/Drd2/Csrnp3/Ptprc/Ccdc8/Ahr/Plek/Itga1/Chrm5/Knl1	20
GO:0043524	negative regulation of neuron apoptotic process	21/1613	178/23210	0.0121758	0.0391624	0.0236043	Nrp1/Pou4f1/Cx3cr1/Gabra5/Cx3cl1/Grm7/Mef2c/Fzd9/Foxb1/Ngfr/Tox3/En1/Slc30a10/Nes/Glp1r/Ndnf/Isl1/Birc5/Bdnf/Vstm2l/Crlf1	21
GO:0044782	cilium organization	34/1613	327/23210	0.0123708	0.0397668	0.0239686	Hap1/Dzip1/Sept9/Ahi1/Dcdc2a/Asap1/Cfap44/Kif19a/Tekt5/Pcdh15/Iqcg/Cfap54/Mns1/Spata6/Dnaic1/Tekt1/Foxj1/Fam161b/Rsph4a/Fhdc1/Wdr60/Onecut1/Mapk15/Dnah5/Rpgrip1l/Lrrc6/Spag6l/Ccdc65/Spef2/Fnbp1l/Nme5/Onecut2/Rfx2/Kif27	34
GO:0031668	cellular response to extracellular stimulus	25/1613	223/23210	0.0123933	0.0397988	0.0239879	Vcam1/Kcnb1/Sfrp2/Lpl/Postn/5330417C22Rik/Sik1/Ryr1/Impact/Cartpt/Hrk/Cd68/P2rx7/Wnt4/Foxa2/Rnase4/Ptprc/Kif26a/Nim1k/P2ry12/Wrn/Tcf7l2/Trpm4/Cdkn2b/Fos	25
GO:0010676	positive regulation of cellular carbohydrate metabolic process	10/1613	64/23210	0.0123948	0.0397988	0.0239879	Igf2/Igf1/Adra1b/Ntsr1/Actn3/P2ry1/P2ry6/Tcf7l2/C1qtnf2/Ptafr	10
GO:0072331	signal transduction by p53 class mediator	17/1613	135/23210	0.0124519	0.0399594	0.0240847	Eda2r/Pou4f1/Pmaip1/Cdkn2a/Chd5/Steap3/Pou4f2/Cd44/Cd74/Nupr1/Ptprv/Rps6ka6/Pycard/Twist1/Ankrd1/Bdkrb2/Foxm1	17
GO:0015695	organic cation transport	7/1613	37/23210	0.012604	0.0403555	0.0243234	Htr2c/Chrna3/Slc47a1/Slc22a3/Scn4a/Slc5a7/Slc6a20a	7
GO:0045684	positive regulation of epidermis development	7/1613	37/23210	0.012604	0.0403555	0.0243234	Fst/Wnt5a/Tgfb2/Wnt10b/Bmp4/Foxc1/Alox8	7
GO:0045746	negative regulation of Notch signaling pathway	7/1613	37/23210	0.012604	0.0403555	0.0243234	Dlk1/Bmp7/Dll3/Jag1/Dlk2/Mmp14/Dlx2	7
GO:0061756	leukocyte adhesion to vascular endothelial cell	7/1613	37/23210	0.012604	0.0403555	0.0243234	Cx3cr1/Vcam1/Ets1/Icam1/Klf4/Itgb2/Ptafr	7
GO:0052547	regulation of peptidase activity	41/1613	411/23210	0.0127025	0.0406481	0.0244997	Cst3/Epha4/Serpine2/Pmaip1/Cdkn2a/Sfrp2/Igf1/Robo1/Wfdc18/Gpc3/Cd44/Antxr1/Cd109/Thbs1/Dapk1/Lef1/Ngfr/Cck/Vsir/Crb2/Uaca/Efna3/Tfpi/Pi15/Myc/Hgf/Serpina3g/Birc5/Pycard/Nol3/Serpind1/Klf4/Ccn1/Serpinf2/Syk/Casp8/Mgmt/Renbp/Spink10/Naip2/Itih2	41
GO:0043281	regulation of cysteine-type endopeptidase activity involved in apoptotic process	23/1613	201/23210	0.0127399	0.0407445	0.0245579	Pmaip1/Cdkn2a/Sfrp2/Igf1/Robo1/Cd44/Thbs1/Dapk1/Lef1/Ngfr/Cck/Uaca/Myc/Hgf/Birc5/Pycard/Nol3/Klf4/Ccn1/Syk/Casp8/Mgmt/Naip2	23
GO:0001976	neurological system process involved in regulation of systemic arterial blood pressure	5/1613	21/23210	0.0128328	0.0408105	0.0245976	Agtr2/Drd2/Adra1b/Tacr1/Chrna7	5
GO:0003283	atrial septum development	5/1613	21/23210	0.0128328	0.0408105	0.0245976	Tgfb2/Gata4/Isl1/Nkx2-5/Ccn1	5
GO:0014808	release of sequestered calcium ion into cytosol by sarcoplasmic reticulum	5/1613	21/23210	0.0128328	0.0408105	0.0245976	Ryr1/Trdn/Casq1/Nol3/Dmd	5
GO:0030813	positive regulation of nucleotide catabolic process	5/1613	21/23210	0.0128328	0.0408105	0.0245976	Igf1/Htr2a/P2rx7/Myc/Actn3	5
GO:0032693	negative regulation of interleukin-10 production	5/1613	21/23210	0.0128328	0.0408105	0.0245976	Trib2/Tyrobp/Vsir/Jak3/Cd84	5
GO:0032930	positive regulation of superoxide anion generation	5/1613	21/23210	0.0128328	0.0408105	0.0245976	Tyrobp/Itgam/Cyba/Itgb2/Syk	5
GO:0046325	negative regulation of glucose import	5/1613	21/23210	0.0128328	0.0408105	0.0245976	Grb10/Ahi1/Pid1/Rhoq/Myc	5
GO:0051197	positive regulation of coenzyme metabolic process	5/1613	21/23210	0.0128328	0.0408105	0.0245976	Igf1/Htr2a/P2rx7/Myc/Actn3	5
GO:1901017	negative regulation of potassium ion transmembrane transporter activity	5/1613	21/23210	0.0128328	0.0408105	0.0245976	Actn2/Kcne1l/Kcne4/Agrn/Cav3	5
GO:2000193	positive regulation of fatty acid transport	5/1613	21/23210	0.0128328	0.0408105	0.0245976	Acsl5/P2rx7/Ntsr1/Sstr4/Il1a	5
GO:0014743	regulation of muscle hypertrophy	11/1613	74/23210	0.0128927	0.0408712	0.0246342	Tnfrsf1a/Igf1/Lmcd1/Mef2c/Rgs4/Akap6/Col14a1/Mymk/Hand2/Rgs2/Cav3	11
GO:0045453	bone resorption	11/1613	74/23210	0.0128927	0.0408712	0.0246342	Dlk1/Csf1r/Mc4r/Cartpt/Ctss/P2rx7/Spp1/Syk/Rac2/Ctsk/Tnfrsf11b	11
GO:1903201	regulation of oxidative stress-induced cell death	11/1613	74/23210	0.0128927	0.0408712	0.0246342	Slc7a11/Ncoa7/Gata4/Hgf/Nol3/Hk3/Met/Tlr4/Nme5/Hspb1/Ngb	11
[truncated: 69 more rows]

## Sheet: cKO_WT-DOWN-GO
Table S2 GO analysis of differentially expressed genes (DEGs) between cKO and WT mice
[truncated: 376 more rows]
