# Supplementary material for: An EED/PRC2‐H19 Loop Regulates Cerebellar Development
Source: Adv Sci (Weinh). 2024 Nov 5;12(1):2403591. doi: 10.1002/advs.202403591 (PMC11714151; doi:10.1002/advs.202403591)
Supplement: Supplementary file 4 — Supporting Information [file ADVS-12-2403591-s004.xlsx]

## Sheet: GSEA-GO-BP
Table S3 GSEA analysis of the differentially expressed genes(DEGs) between WT and cKO mice
ID	Description	setSize	enrichmentScore	NES	pvalue	p.adjust	qvalues	rank	leading_edge	core_enrichment
GO:0006941	striated muscle contraction	156	0.598371	2.23859	0.00141443	0.0174285	0.0137278	3076	tags=25%, list=11%, signal=23%	11447/13009/11449/17885/17883/18091/14463/11464/17901/320502/21955/17897/22226/21956/11435/435766/21957/21953/140781/22138/12292/110880/17896/21924/11937/17906/20271/12391/16521/17888/20855/12372/71912/57814/17295/230899/11448/21925/11474/58226
GO:0055002	striated muscle cell development	190	0.58153	2.23278	0.00136054	0.0174285	0.0137278	4043	tags=31%, list=14%, signal=27%	13009/18091/93677/17928/14463/11464/59006/320502/18741/21955/17878/228003/59011/21956/11459/21957/68760/22138/12292/23925/17930/18175/791364/11472/64082/18092/242702/17906/12391/237560/68794/22437/22410/17888/12818/12372/72330/16000/23828/11609/17929/68802/20429/16669/12335/213435/17295/233199/11474/12390/20471/26903/14200/24052/231602/68016/79221/11548/74376
GO:0010927	cellular component assembly involved in morphogenesis	116	0.614262	2.22408	0.0014245	0.0174285	0.0137278	2946	tags=26%, list=10%, signal=23%	13009/18091/93677/11464/59006/320502/21955/228003/59011/21956/11459/21957/68760/22138/17930/18175/11472/242702/17906/12391/24088/22437/17888/12372/17929/68802/16669/12335/213435/233199
GO:0030326	embryonic limb morphogenesis	141	0.595947	2.20593	0.00142248	0.0174285	0.0137278	3888	tags=28%, list=14%, signal=25%	15398/209448/15438/15395/15405/15111/15430/13396/18740/216285/15396/109663/18741/15431/15433/13395/320145/21388/14179/99377/20204/381373/14734/12904/20319/12393/20429/14119/22160/11695/12162/19378/13798/13380/16842/65964/23967/58198/26564/231470
GO:0035113	embryonic appendage morphogenesis	141	0.595947	2.20593	0.00142248	0.0174285	0.0137278	3888	tags=28%, list=14%, signal=25%	15398/209448/15438/15395/15405/15111/15430/13396/18740/216285/15396/109663/18741/15431/15433/13395/320145/21388/14179/99377/20204/381373/14734/12904/20319/12393/20429/14119/22160/11695/12162/19378/13798/13380/16842/65964/23967/58198/26564/231470
GO:0048706	embryonic skeletal system development	138	0.597958	2.20401	0.001443	0.0174285	0.0137278	4583	tags=33%, list=16%, signal=27%	15438/15405/15417/15430/14836/226049/15404/216285/15396/109663/12020/15431/15425/13392/15427/20472/18509/18507/21384/15429/20204/15403/12814/19662/20997/12393/20429/14048/22160/12842/11695/13345/12162/15394/14234/20471/13386/240725/23967/15436/21812/13390/72043/12159/15407
GO:0055001	muscle cell development	204	0.564127	2.1829	0.00135135	0.0174285	0.0137278	4043	tags=29%, list=14%, signal=25%	13009/18091/93677/17928/14463/11464/59006/320502/18741/21955/17878/228003/59011/21956/11459/21957/68760/22138/12292/23925/17930/18175/791364/11472/64082/18092/242702/17906/12391/237560/68794/22437/22410/17888/12818/12372/72330/16000/23828/11609/17929/68802/20429/16669/12335/213435/17295/233199/11474/12390/20471/26903/14200/24052/231602/68016/79221/11548/74376
GO:0003002	regionalization	363	0.534713	2.18146	0.00124378	0.0174285	0.0137278	4583	tags=29%, list=16%, signal=25%	15437/209448/24113/15438/15395/15405/15417/12022/15426/15430/14836/18091/15422/15376/226049/15404/216285/15396/14463/109663/18503/18741/17878/15431/15425/13392/15433/13082/15285/240590/13797/22138/622473/15375/242620/320145/15427/20472/22431/18014/14179/13172/18509/14843/21869/64290/13389/18095/16870/16392/15228/12591/15403/14472/13590/18096/20473/14734/14725/20997/20319/22413/17292/18530/15229/1…
GO:0006936	muscle contraction	287	0.543911	2.17596	0.00126582	0.0174285	0.0137278	4225	tags=30%, list=15%, signal=26%	11447/13009/11449/17885/17883/18091/93677/14463/11464/17901/320502/21955/17897/22226/17884/21956/11435/435766/21957/21953/140781/22138/12292/110880/17930/17896/17879/11472/21924/11937/277328/21337/18014/50501/242702/193034/17906/20271/12391/16521/17882/114249/208188/17888/20855/18430/12372/21952/17929/71912/57814/21338/15558/12062/17295/233199/230899/11448/21925/19204/11474/14573/18166/212937/582…
GO:0009952	anterior/posterior pattern specification	224	0.55981	2.16992	0.00136986	0.0174285	0.0137278	4024	tags=29%, list=14%, signal=25%	15437/209448/15438/15395/15405/15417/12022/15426/15430/15422/15376/226049/15404/216285/15396/14463/109663/18503/17878/15431/15425/15433/13082/13797/22138/622473/15427/20472/22431/18014/14179/64290/13389/18095/12591/15403/14472/13590/20473/14734/20997/20319/22413/17292/18530/12808/11695/212937/12614/14106/15394/19378/14234/56198/76365/20348/13798/13380/16842/241324/23967/15436/26564/68713/21812
GO:0048736	appendage development	193	0.562242	2.15749	0.00136799	0.0174285	0.0137278	3888	tags=25%, list=14%, signal=22%	15398/209448/15438/15395/15405/15111/15430/15422/13396/18740/216285/15396/109663/18741/15431/15433/13395/791364/320145/21388/14179/100503872/19434/99377/20204/381373/14734/12904/20319/26570/12393/20429/64075/14119/22160/11695/12162/19378/20348/20689/13798/13380/16842/228770/65964/23967/58198/26564/231470
GO:0060173	limb development	193	0.562242	2.15749	0.00136799	0.0174285	0.0137278	3888	tags=25%, list=14%, signal=22%	15398/209448/15438/15395/15405/15111/15430/15422/13396/18740/216285/15396/109663/18741/15431/15433/13395/791364/320145/21388/14179/100503872/19434/99377/20204/381373/14734/12904/20319/26570/12393/20429/64075/14119/22160/11695/12162/19378/20348/20689/13798/13380/16842/228770/65964/23967/58198/26564/231470
GO:0035107	appendage morphogenesis	169	0.569006	2.15541	0.00138313	0.0174285	0.0137278	3888	tags=26%, list=14%, signal=23%	15398/209448/15438/15395/15405/15111/15430/13396/18740/216285/15396/109663/18741/15431/15433/13395/791364/320145/21388/14179/100503872/99377/20204/381373/14734/12904/20319/12393/20429/14119/22160/11695/12162/19378/20348/20689/13798/13380/16842/65964/23967/58198/26564/231470
GO:0035108	limb morphogenesis	169	0.569006	2.15541	0.00138313	0.0174285	0.0137278	3888	tags=26%, list=14%, signal=23%	15398/209448/15438/15395/15405/15111/15430/13396/18740/216285/15396/109663/18741/15431/15433/13395/791364/320145/21388/14179/100503872/99377/20204/381373/14734/12904/20319/12393/20429/14119/22160/11695/12162/19378/20348/20689/13798/13380/16842/65964/23967/58198/26564/231470
GO:0014706	striated muscle tissue development	431	0.510909	2.11643	0.00121507	0.0174285	0.0137278	4334	tags=28%, list=15%, signal=24%	11447/15438/13009/241431/15430/18091/18740/17928/14463/11464/59006/320502/18741/17878/17897/22326/228003/215031/59011/17907/107765/21956/11459/11435/140781/22138/12292/23925/242620/17930/14465/18175/791364/11472/64082/21924/18996/22431/21388/14179/18092/18509/18507/242702/17906/12391/59091/244810/16392/237560/723954/114142/22437/22410/17888/12818/21416/12814/72330/16000/21952/23828/14725/19662/17…
GO:0003012	muscle system process	388	0.511775	2.1069	0.001221	0.0174285	0.0137278	4225	tags=27%, list=15%, signal=23%	11447/13009/15111/11449/17885/17883/18091/93677/17928/14463/11464/59006/17901/320502/21955/17897/22226/59011/17884/21956/11435/435766/21957/66139/21953/140781/22138/12292/110880/17930/14465/17896/17879/11472/21924/11937/277328/21337/18014/50501/242702/193034/17906/20271/12391/16521/17882/114249/208188/17888/12818/20855/18430/12372/16000/21952/66402/17700/11609/17929/71912/57814/21338/30937/15558/…
GO:0007519	skeletal muscle tissue development	184	0.547779	2.09417	0.00136799	0.0174285	0.0137278	4334	tags=29%, list=15%, signal=25%	11447/15438/15430/18740/17928/14463/59006/320502/18741/17878/22326/228003/215031/59011/17907/107765/11459/11435/12292/23925/242620/791364/64082/18509/18507/114142/22410/21416/72330/23828/17700/20429/12335/22160/17295/11474/56312/56198/12390/20471/11910/26903/13380/17869/78977/216459/231602/22634/13654/79221/13717/26927/54631
GO:0060538	skeletal muscle organ development	193	0.545111	2.09176	0.00136799	0.0174285	0.0137278	4334	tags=29%, list=15%, signal=25%	11447/15438/15430/18740/17928/14463/59006/320502/18741/17878/22326/228003/215031/59011/17907/107765/15285/11459/11435/12292/23925/242620/791364/64082/22431/18509/18507/114142/22410/21416/72330/23828/17700/20429/12335/22160/17295/11474/56312/56198/12390/20471/11910/116701/26903/13380/17869/78977/216459/231602/22634/13654/79221/13717/26927/54631
GO:0060537	muscle tissue development	453	0.497684	2.06978	0.00120627	0.0174285	0.0137278	4334	tags=27%, list=15%, signal=23%	11447/15438/13009/241431/15430/18091/18740/17928/14463/11464/59006/320502/18741/17878/17897/22326/228003/215031/59011/17907/107765/21956/11459/11435/140781/22138/12292/23925/242620/17930/14465/18175/791364/11472/64082/21924/18996/22431/21388/14179/18092/18509/18507/242702/17906/12391/59091/244810/16392/237560/723954/114142/22437/22410/17888/12818/21416/12814/72330/16000/21952/23828/14725/19662/17…
GO:0007389	pattern specification process	456	0.496998	2.0678	0.00120919	0.0174285	0.0137278	4583	tags=27%, list=16%, signal=23%	15437/209448/24113/15438/15395/15405/15111/15417/12022/15426/15430/14836/18091/15422/15376/226049/15404/216285/15396/14463/109663/18503/18741/17878/12020/15431/15425/13392/15433/13082/15285/240590/13797/22138/20465/622473/15375/242620/14313/320145/15427/20472/22431/21388/18014/14179/13172/19434/18509/14843/21869/64290/13389/18095/16870/16392/15228/12591/15403/14472/20855/13590/18096/20473/230824/…
GO:0051146	striated muscle cell differentiation	313	0.506346	2.03486	0.00127226	0.0174285	0.0137278	4043	tags=25%, list=14%, signal=22%	13009/18091/93677/17928/14463/11464/59006/320502/18741/21955/17878/228003/59011/21956/11459/21957/68760/66139/22138/12292/23925/17930/16334/14465/18175/791364/23886/11472/64082/22431/21388/18092/242702/17906/12391/244810/237560/68794/22437/22410/17888/12818/12372/72330/16000/23828/18133/11609/17929/20997/68802/15945/20429/16002/17292/16669/12335/213435/17295/233199/11474/12390/20471/12508/26903/1…
GO:0007517	muscle organ development	406	0.491986	2.02662	0.00122699	0.0174285	0.0137278	4561	tags=28%, list=16%, signal=24%	11447/15438/13009/241431/15430/14836/18091/18740/17928/14463/11464/59006/320502/18741/17878/17897/22326/228003/215031/59011/17907/107765/15285/21956/11459/11435/66139/140781/22138/12292/23925/242620/17930/14465/791364/64082/21924/18996/22431/21388/18014/14179/18509/18507/242702/17906/12391/59091/16392/16878/723954/114142/22410/17888/12818/21416/12814/72330/16000/21952/23828/14725/19662/17700/1792…
GO:0048704	embryonic skeletal system morphogenesis	104	0.569763	2.02532	0.00144928	0.0174285	0.0137278	4024	tags=28%, list=14%, signal=24%	15438/15430/14836/15404/216285/15396/109663/15431/13392/15427/20472/18507/21384/20204/15403/12814/12393/20429/14048/22160/11695/13345/12162/15394/14234/20471/23967/15436/21812
GO:0001708	cell fate specification	100	0.570371	2.01539	0.00144928	0.0174285	0.0137278	3496	tags=34%, list=12%, signal=30%	15398/209448/15430/14836/15376/15396/15285/240590/104360/15375/242620/20472/18996/21388/109575/207920/13172/18736/14843/17906/16392/21384/18096/20997/20319/14581/17292/13363/14048/17172/76365/57246/20471/13380
GO:2000027	regulation of animal organ morphogenesis	204	0.519303	2.00945	0.00135135	0.0174285	0.0137278	4561	tags=32%, list=16%, signal=27%	12578/15111/15396/109663/18511/15431/21926/15433/240590/11608/20472/22431/21388/15234/14179/14462/12391/16392/16878/15364/140489/56373/114142/18792/230824/14734/11609/20319/22413/12393/17292/22409/14048/22160/17295/14573/14186/12162/12614/14234/22420/20348/20471/13380/18053/17869/20583/140577/240725/58198/56753/26564/22417/13132/18383/16449/12064/21812/52906/18510/69743/14173/72043/12159/17300/12…
GO:0048705	skeletal system morphogenesis	257	0.506267	1.99601	0.00131234	0.0174285	0.0137278	4583	tags=28%, list=16%, signal=24%	15437/15438/15426/15430/14836/15404/216285/15396/109663/18503/12020/15431/13392/17182/622473/13395/791364/15427/73835/20472/18014/23850/17386/18507/11647/21384/20204/15403/22410/73121/12818/20855/17390/12835/12814/14177/20997/14191/20319/12393/20429/14119/17180/14048/22160/12842/74199/11474/11695/212937/17183/13345/12162/15394/14234/21825/12815/20471/15117/56788/17869/23967/15436/26564/11595/2181…
GO:0055013	cardiac muscle cell development	100	0.558325	1.97282	0.00144928	0.0174285	0.0137278	4561	tags=33%, list=16%, signal=28%	13009/18091/14463/11464/18741/22138/17930/18175/11472/64082/18092/242702/17906/12391/237560/22437/17888/12818/16000/23828/11609/17929/213435/17295/233199/14200/24052/68016/11548/74376/22402/12159/12154
GO:0048738	cardiac muscle tissue development	255	0.498513	1.96643	0.00130548	0.0174285	0.0137278	4561	tags=29%, list=16%, signal=24%	13009/241431/18091/14463/11464/18741/17897/107765/21956/140781/22138/17930/14465/18175/11472/64082/21924/18996/22431/21388/14179/18092/242702/17906/12391/59091/244810/16392/237560/723954/22437/17888/12818/12814/16000/21952/23828/14725/19662/11609/17929/20997/244431/22413/17292/12534/213435/17295/233199/12162/14106/19378/14234/268697/76365/57246/80857/13380/14200/24052/68016/11548/21812/20679/1014…
GO:0060048	cardiac muscle contraction	122	0.53949	1.9647	0.00143885	0.0174285	0.0137278	4649	tags=28%, list=16%, signal=23%	13009/18091/14463/11464/17901/21955/17897/22226/21956/435766/21957/21953/140781/22138/17896/21924/17906/20271/12391/16521/17888/20855/57814/17295/230899/58226/24052/12767/11548/66240/13511/16518/12154/57442
GO:0046661	male sex differentiation	142	0.529146	1.95946	0.00142653	0.0174285	0.0137278	4036	tags=26%, list=14%, signal=22%	15398/15395/15405/15396/14463/15433/50796/240590/14460/22431/668929/14179/12638/11614/21869/16175/14462/18095/75019/15364/16876/11625/14725/54562/19662/20319/140498/12316/13363/56312/237911/20675/15894/104271/22417/21812/66720
GO:0055006	cardiac cell development	106	0.549011	1.95878	0.001443	0.0174285	0.0137278	4561	tags=32%, list=16%, signal=27%	13009/18091/14463/11464/18741/22138/17930/18175/11472/64082/18092/242702/17906/12391/237560/22437/17888/12818/16000/23828/11609/17929/213435/17295/233199/14200/24052/68016/16449/11548/74376/22402/12159/12154
GO:0003231	cardiac ventricle development	140	0.528668	1.95273	0.00142653	0.0174285	0.0137278	4561	tags=30%, list=16%, signal=25%	15398/241431/15111/18091/14463/18741/17897/21956/140781/21924/18996/21388/99377/17906/14462/20271/16392/17888/12814/21952/14725/20319/17292/20563/14106/14234/56198/57246/20348/18167/116701/268977/12767/58198/16007/18168/16449/21812/18510/12159/17300/12154
GO:0070374	positive regulation of ERK1 and ERK2 cascade	207	0.501929	1.94326	0.00135501	0.0174285	0.0137278	4628	tags=29%, list=16%, signal=25%	15111/14463/14170/20296/20302/18816/20303/18829/27218/327957/100040035/14289/21943/107221/14179/20306/319239/20305/16175/100294583/20308/12768/24088/114249/12491/18390/171285/14063/19264/15558/83433/21898/20608/14186/12311/11687/81799/12505/73230/13489/230777/13176/233571/15560/66824/80857/18186/16149/321019/11516/93695/15894/20299/12654/18168/11475/20293/14173/12159/14161/21785
GO:0045165	cell fate commitment	280	0.48294	1.92637	0.00127226	0.0174285	0.0137278	4581	tags=31%, list=16%, signal=27%	15398/209448/15430/14836/18091/15376/18740/15396/21420/14463/13392/15285/240590/104360/21907/14460/15375/242620/14465/17085/20472/18996/22431/22423/21388/109575/18014/74748/14179/207920/13172/18509/11878/30925/18736/14843/21869/17906/14462/13389/21349/244810/16392/15228/11924/21384/15379/21908/22410/18096/21416/230587/12394/19213/20997/16874/20319/22413/12393/14581/17292/22409/58208/13363/14048/1…
GO:0009953	dorsal/ventral pattern formation	103	0.539343	1.91359	0.00145349	0.0174285	0.0137278	3446	tags=21%, list=12%, signal=19%	24113/14836/15376/15396/15431/15285/240590/15375/320145/14179/13172/18509/14843/21869/16870/15228/18096/20473/17172/23893/57246/13798
GO:1990266	neutrophil migration	110	0.533164	1.91026	0.00144092	0.0174285	0.0137278	7441	tags=50%, list=26%, signal=37%	20296/20302/20303/18829/100040035/55985/74748/20306/20305/16175/20308/57349/12267/21828/22324/15945/20343/14127/20563/20311/56744/12775/105855/26903/12986/20750/16149/14131/104099/20299/19218/19354/20293/16414/20201/56069/14825/114774/16409/215274/227288/19219/20963/20202/58218/12182/20312/193385/257632/16854/20307/12273/75458/13616/109700
GO:0007631	feeding behavior	122	0.521995	1.90098	0.00143885	0.0174285	0.0137278	4438	tags=38%, list=16%, signal=32%	15111/22226/15874/16334/23886/11608/22044/18996/319239/21869/18387/17202/27220/12491/18390/208188/18430/50518/217212/21338/140477/21823/71111/15171/18166/17201/13489/230777/15560/21336/18167/13798/11604/387285/13488/207911/15550/16847/14652/15551/18168/12425/12064/12424/404194/108073
GO:0071621	granulocyte chemotaxis	116	0.518072	1.8758	0.0014245	0.0174285	0.0137278	7441	tags=49%, list=26%, signal=36%	20296/20302/20303/18829/27218/100040035/55985/20306/20305/20308/57349/12267/17700/21828/66166/22324/15945/20343/14127/20563/16952/20311/56744/12775/21825/105855/26903/12986/20750/16149/14131/104099/20299/19354/20293/16414/20201/56069/14825/16409/12771/215274/227288/20963/232983/20202/58218/12182/20312/193385/257632/16854/20307/12273/75458/13616/109700
GO:0008584	male gonad development	115	0.517846	1.8756	0.00142045	0.0174285	0.0137278	4036	tags=28%, list=14%, signal=24%	15395/15405/15396/14463/50796/14460/22431/668929/12638/11614/21869/16175/14462/18095/75019/15364/16876/11625/14725/54562/19662/20319/140498/12316/13363/56312/237911/20675/15894/22417/21812/66720
GO:0014902	myotube differentiation	123	0.514186	1.87229	0.00144928	0.0174285	0.0137278	4022	tags=25%, list=14%, signal=22%	13009/18091/17928/320502/18741/17878/228003/11459/66139/12292/23925/16334/791364/23886/12391/22410/72330/16000/18133/15945/20429/17295/11474/12390/20471/12508/26903/231602/434246/79221/12064
GO:0046546	development of primary male sexual characteristics	116	0.516536	1.87024	0.0014245	0.0174285	0.0137278	4036	tags=28%, list=14%, signal=24%	15395/15405/15396/14463/50796/14460/22431/668929/12638/11614/21869/16175/14462/18095/75019/15364/16876/11625/14725/54562/19662/20319/140498/12316/13363/56312/237911/20675/15894/22417/21812/66720
GO:0035051	cardiocyte differentiation	179	0.490276	1.86603	0.00137552	0.0174285	0.0137278	4561	tags=28%, list=16%, signal=24%	13009/15111/18091/14463/11464/18741/22138/17930/14465/18175/11472/64082/22431/21388/18092/50501/242702/17906/12391/244810/16392/237560/22437/17888/12818/16000/23828/11609/17929/20997/17292/213435/22160/17295/233199/12162/20348/13380/14200/24052/68016/16449/11548/20679/74376/22329/22402/12306/12159/12154
GO:0060047	heart contraction	207	0.481639	1.86471	0.00135501	0.0174285	0.0137278	4225	tags=23%, list=15%, signal=20%	13009/76757/18091/14463/11464/17901/21955/17897/22226/21956/435766/21957/21953/140781/22138/17896/64082/21924/15464/193034/17906/20271/12391/16521/54140/233080/17888/20855/21333/23828/11609/244431/57814/21338/21823/17295/230899/58226/17201/13489/24052/243764/12767/14652/24111/11548/66240/13511
GO:0055007	cardiac muscle cell differentiation	143	0.502212	1.85574	0.00143678	0.0174285	0.0137278	4179	tags=27%, list=15%, signal=23%	13009/18091/14463/11464/18741/22138/17930/14465/18175/11472/64082/22431/21388/18092/242702/17906/12391/244810/237560/22437/17888/12818/16000/23828/11609/17929/20997/17292/213435/17295/233199/13380/14200/24052/68016/11548/20679/74376/22402
GO:0035282	segmentation	102	0.521388	1.84987	0.00144718	0.0174285	0.0137278	4537	tags=34%, list=16%, signal=29%	15376/226049/18503/17878/22138/622473/22431/18014/64290/13389/18095/12591/20997/20319/17292/18530/12808/212937/19378/14234/76365/20348/18186/13380/16842/241324/23967/26564/13654/68713/194908/20350/18187/12159/17300
GO:0042692	muscle cell differentiation	391	0.449365	1.84875	0.00121951	0.0174285	0.0137278	4043	tags=21%, list=14%, signal=18%	13009/18091/93677/17928/14463/11464/59006/320502/18741/21955/17878/228003/59011/21956/11459/21957/68760/66139/22138/12292/23925/17930/16334/14465/18175/791364/23886/11472/64082/22431/21388/18092/50501/242702/17906/12391/244810/225518/237560/114249/68794/22437/22410/17888/12818/12372/72330/16000/23828/18133/11609/17929/20997/68802/15945/20429/16002/17292/16669/12335/213435/17295/233199/11474/76365…
GO:0097530	granulocyte migration	136	0.50036	1.84399	0.00142857	0.0174285	0.0137278	7441	tags=46%, list=26%, signal=34%	20296/20302/20303/18829/27218/100040035/55985/74748/20306/13861/20305/16175/20308/57349/12267/17700/21828/66166/22324/15945/20343/14127/20563/16952/20311/56744/12775/21825/105855/26903/12986/20750/16149/14131/104099/20299/19218/19354/20293/16414/20201/56069/14825/114774/16409/12771/215274/227288/19219/20963/232983/20202/58218/12182/20312/193385/257632/16854/20307/12273/75458/13616/109700
GO:0048754	branching morphogenesis of an epithelial tube	184	0.481988	1.84265	0.00136799	0.0174285	0.0137278	4256	tags=24%, list=15%, signal=21%	15376/15396/21420/18741/15431/21926/12165/15375/11608/20472/22431/11839/14179/207920/12391/18095/15364/114249/14472/16000/14734/11609/20319/22413/20563/15229/14048/17295/14573/12162/12614/14234/22420/12505/57246/20471/18186/17869/16842/12767/58198/56753/22417/18510/14173
GO:0043500	muscle adaptation	115	0.507118	1.83675	0.00142045	0.0174285	0.0137278	3294	tags=18%, list=12%, signal=16%	15111/17928/14463/59006/21955/59011/66139/140781/12292/14465/21924/12391/17888/12818/16000/21952/30937/230899/11474/21937/11629
GO:0048562	embryonic organ morphogenesis	314	0.456227	1.83297	0.00127389	0.0174285	0.0137278	4202	tags=24%, list=15%, signal=20%	24113/15438/15111/15430/14836/18091/13396/15404/216285/15396/14463/109663/110805/18741/12020/15431/13392/13395/18998/15427/20472/18014/14179/15209/18507/14462/14051/239250/15228/21384/237523/20204/15403/14472/20473/21416/12814/230824/19662/20997/15373/12393/20429/14581/17292/21823/14048/22160/11695/212937/13345/12162/12614/14106/15394/19378/14234/76365/57246/11994/20471/17869/241324/72088/23967/1…
GO:0061138	morphogenesis of a branching epithelium	221	0.471206	1.82332	0.00137741	0.0174285	0.0137278	4256	tags=24%, list=15%, signal=21%	15398/15408/15376/15396/21420/18741/15431/21926/15433/12165/15375/11608/20472/22431/11839/15234/14179/207920/12391/18095/15364/114249/14472/16000/14734/11609/20319/22413/20563/15229/14048/17295/14573/12162/12614/14234/22420/12505/57246/20348/20471/18186/17869/16842/20583/240725/12767/58198/56753/22417/72780/18510/14173
GO:0003205	cardiac chamber development	187	0.476703	1.82279	0.00137741	0.0174285	0.0137278	4561	tags=28%, list=16%, signal=24%	15398/241431/15111/18091/14463/18741/17897/21956/140781/14465/21924/18996/21388/14179/99377/17906/14462/20271/12391/16392/17888/12814/21952/14725/19662/20319/22413/20429/17292/20563/12162/14106/14234/56198/57246/20348/18167/18186/116701/14200/268977/12767/58198/16007/18168/16449/21812/18510/18187/12159/17300/12154
GO:0035270	endocrine system development	129	0.499809	1.82063	0.00144718	0.0174285	0.0137278	4256	tags=31%, list=15%, signal=26%	13162/18091/15376/18740/18503/110805/18741/15285/18609/14465/22431/14179/15209/12638/18736/11614/21869/14462/16392/15364/15379/12918/12577/18096/20473/21416/16952/18420/214593/17172/13489/20471/12571/20675/14601/14842/22417/21812/18510/14173
GO:0050715	positive regulation of cytokine secretion	144	0.493432	1.82001	0.00145138	0.0174285	0.0137278	4130	tags=31%, list=15%, signal=26%	21926/20302/17381/547431/27218/170779/16334/208098/16956/21897/23845/16175/14462/18106/56619/24088/12491/50706/12523/171285/14063/11609/14191/21898/17082/195046/18413/56620/12475/22160/233079/77125/94088/81799/12775/11629/13489/66824/257630/232414/637515/15139/13110/216799
GO:0003015	heart process	217	0.468677	1.81339	0.00137174	0.0174285	0.0137278	4225	tags=22%, list=15%, signal=19%	13009/76757/18091/14463/11464/17901/21955/17897/22226/21956/435766/21957/21953/140781/22138/17896/64082/21924/15464/193034/17906/20271/12391/16521/54140/233080/17888/20855/21333/23828/11609/244431/57814/21338/21823/17295/230899/58226/17201/13489/24052/243764/12767/14652/24111/11548/66240/13511
GO:0001763	morphogenesis of a branching structure	240	0.463583	1.8103	0.00132802	0.0174285	0.0137278	4256	tags=23%, list=15%, signal=20%	15398/15408/15376/15396/21420/18741/15431/13392/21926/15433/12165/15375/11608/20472/22431/11839/15234/14179/207920/12391/18095/15364/114249/14472/16000/14734/11609/20319/22413/20429/20563/15229/14048/17295/14573/12162/12614/14234/22420/12505/13489/57246/20348/20471/18186/17869/16842/20583/240725/12767/58198/56753/22417/72780/18510/14173
GO:0031032	actomyosin structure organization	203	0.460413	1.78029	0.00135135	0.0174285	0.0137278	4561	tags=23%, list=16%, signal=19%	13009/18091/93677/11464/59006/320502/21955/228003/59011/21956/11459/18816/21957/68760/22138/17930/18175/385354/11472/242702/17906/12391/14744/22437/17888/21333/12372/17929/68802/16669/12335/213435/17295/233199/21336/18186/268970/68016/56753/22417/21812/13717/13822/13605/71819/12154
GO:0003206	cardiac chamber morphogenesis	140	0.481885	1.77993	0.00142653	0.0174285	0.0137278	4561	tags=31%, list=16%, signal=27%	15111/18091/14463/18741/17897/21956/140781/14465/21924/18996/21388/14179/17906/14462/12391/16392/17888/12814/21952/14725/19662/20319/22413/20429/17292/20563/12162/14106/14234/56198/57246/20348/18167/18186/116701/14200/16007/18168/16449/21812/18187/12159/17300/12154
GO:0006937	regulation of muscle contraction	153	0.476063	1.77593	0.00142045	0.0174285	0.0137278	8020	tags=44%, list=28%, signal=32%	18091/14463/21955/17897/22226/21956/435766/21957/21953/140781/110880/21924/11937/21337/50501/20271/12391/114249/208188/20855/18430/12372/21952/21338/230899/21925/19204/11474/58226/21336/18167/243764/19218/110834/11548/19224/13511/114774/16518/12154/57442/433809/19219/16818/319552/19735/109620/17969/11551/21390/11541/70008/20190/12310/29856/13405/11603/12671/18821/238161/68667/19091/54598/12389/18…
GO:0097529	myeloid leukocyte migration	196	0.461186	1.77477	0.00136612	0.0174285	0.0137278	4854	tags=32%, list=17%, signal=26%	20296/20302/20303/18829/27218/100040035/55985/320701/14289/21943/74748/20306/13861/20305/16175/20308/12768/57349/12267/57781/17700/18133/21828/66166/22324/15945/83433/20343/14205/14127/20563/16952/20311/56744/100952/12775/21825/11629/105855/26903/12986/20750/16149/14131/104099/20299/26564/19218/13051/70839/19354/15139/20293/16414/20201/56069/14825/114774/16409/12771/215274/227288
GO:0090257	regulation of muscle system process	237	0.451457	1.76369	0.00132626	0.0174285	0.0137278	4649	tags=24%, list=16%, signal=20%	15111/18091/17928/14463/21955/17897/22226/21956/435766/21957/66139/21953/140781/22138/110880/21924/11937/21337/18014/50501/20271/12391/114249/208188/12818/20855/18430/12372/16000/21952/66402/17700/21338/30937/230899/21925/19204/11474/21937/212937/58226/11629/21336/18167/243764/241113/433766/19218/110834/11548/19224/22402/13511/114774/16518/12154/57442
GO:0051216	cartilage development	206	0.455786	1.76055	0.00136426	0.0174285	0.0137278	4561	tags=29%, list=16%, signal=24%	15111/18740/15396/12020/15431/13392/73234/12165/17182/13516/12399/20472/17386/18509/110075/20204/73121/12818/20855/12835/12814/18133/14177/20319/12393/20429/239337/108153/17180/231162/12842/74199/17183/12111/12162/21825/12815/56788/257630/216616/20583/240725/23967/16840/26564/94352/16007/11595/21812/20679/242316/12833/22402/14173/12306/234356/72043/12159/12154
GO:0003007	heart morphogenesis	267	0.44011	1.74891	0.00128866	0.0174285	0.0137278	4561	tags=26%, list=16%, signal=22%	241431/15111/18091/14463/11464/18741/17897/107765/21956/68760/140781/22138/17930/14465/21924/18996/21388/14179/242702/17906/14462/12391/16392/22437/17888/13590/12814/21952/14725/19662/17929/20997/20319/22413/20429/17292/20563/14048/22160/233199/18166/12162/14106/19378/14234/21825/56198/57246/20348/20471/15117/18167/18186/116701/13380/14200/67888/20583/399558/16007/18168/16449/21812/68270/52906/18…
GO:0002687	positive regulation of leukocyte migration	140	0.472771	1.74627	0.00142653	0.0174285	0.0137278	9097	tags=49%, list=32%, signal=33%	20296/20303/18829/27218/12061/55985/14289/16175/12768/24088/12267/12458/14063/17700/21828/66166/15945/83433/20343/14205/19204/12775/21825/11542/11629/16399/21336/105855/66824/26903/16149/76088/15894/19218/70839/19354/20293/114774/22164/19219/106512/232983/20312/22418/193385/19242/17311/17387/20344/16854/12273/13616/11754/18654/227541/12977/17123/105722/13617/19229/13615/50930/21803/18787/53416/14…
GO:0061448	connective tissue development	276	0.436108	1.73574	0.00128866	0.0174285	0.0137278	4561	tags=25%, list=16%, signal=22%	15111/15376/18740/15396/12020/15431/13392/73234/12165/17182/13516/15375/12399/20472/22431/17386/18509/110075/18997/15364/12267/20204/73121/12818/20855/12835/12814/16000/232685/18133/14177/20319/12393/20429/239337/108153/15229/17180/231162/12842/74199/17183/12111/12162/14234/21825/12815/56788/257630/216616/20583/240725/23967/16840/26564/94352/16007/11595/21812/20679/242316/12833/22402/14173/12306/…
GO:0022612	gland morphogenesis	149	0.464638	1.72819	0.002849	0.0251252	0.0197901	3953	tags=21%, list=14%, signal=19%	15398/12578/15408/18089/21420/21926/15433/15375/11839/15234/14179/207920/12391/18095/56373/20724/18792/17390/16000/19773/17345/20563/17295/12162/214593/12505/20348/18186/20583/240725/22417/56711
GO:0008015	blood circulation	471	0.413641	1.72084	0.00120337	0.0174285	0.0137278	4670	tags=25%, list=16%, signal=21%	13009/76757/18091/17227/14463/11464/17901/21955/17897/22226/12873/21926/21956/18816/435766/21957/20303/21953/140781/22138/12061/17896/11608/64082/21924/16612/277328/21337/15464/12638/21869/193034/17906/20271/12391/16521/27220/54140/12267/16618/109648/19217/12491/233080/50706/18162/12918/17888/20855/21333/17390/18430/67405/14063/18216/23828/11609/244431/57814/21338/58861/15558/12062/15484/11998/21…
GO:0060349	bone morphogenesis	115	0.474405	1.71826	0.00284091	0.0251252	0.0197901	4537	tags=30%, list=16%, signal=25%	15396/18503/15431/17182/622473/13395/791364/73835/18014/23850/17386/11647/12818/20855/12835/20997/20319/12393/20429/17180/22160/12842/74199/11474/212937/17183/21825/15117/56788/12833/12306/234356/12159/17300
GO:0048732	gland development	438	0.414042	1.71769	0.00121359	0.0174285	0.0137278	4256	tags=21%, list=15%, signal=19%	15398/12578/15438/15408/15405/15111/15417/13162/18091/18089/18740/21420/18503/110805/18741/21926/15433/18609/15375/14465/22431/21943/11839/15234/14179/76943/207920/15209/18534/18736/11614/21869/14462/64290/12391/18095/16392/15364/56373/15379/12994/20724/12918/81879/77055/12577/18792/17390/20473/21416/16000/19773/17345/12394/19213/16002/17292/22409/58208/20563/12808/171211/17295/69047/16952/18420/…
GO:0001657	ureteric bud development	104	0.480845	1.70924	0.00289855	0.0251252	0.0197901	4537	tags=32%, list=16%, signal=27%	15396/15431/20464/11608/20472/22431/14179/14462/114249/14734/11609/20563/15229/14048/14573/12162/14234/22420/12505/73230/20471/17869/12931/23967/58198/56753/22417/12064/18510/14173/17075/12159/17300
GO:0072163	mesonephric epithelium development	104	0.480845	1.70924	0.00289855	0.0251252	0.0197901	4537	tags=32%, list=16%, signal=27%	15396/15431/20464/11608/20472/22431/14179/14462/114249/14734/11609/20563/15229/14048/14573/12162/14234/22420/12505/73230/20471/17869/12931/23967/58198/56753/22417/12064/18510/14173/17075/12159/17300
GO:0072164	mesonephric tubule development	104	0.480845	1.70924	0.00289855	0.0251252	0.0197901	4537	tags=32%, list=16%, signal=27%	15396/15431/20464/11608/20472/22431/14179/14462/114249/14734/11609/20563/15229/14048/14573/12162/14234/22420/12505/73230/20471/17869/12931/23967/58198/56753/22417/12064/18510/14173/17075/12159/17300
GO:0002793	positive regulation of peptide secretion	321	0.422626	1.70202	0.00126422	0.0174285	0.0137278	4228	tags=25%, list=15%, signal=21%	22226/107765/21926/20302/17381/18609/547431/22138/27218/170779/16334/83428/208098/22044/277328/16956/12097/21943/280287/12638/17386/21897/239436/23845/16175/14462/16392/18106/16878/56619/24088/12491/50706/12918/12523/18096/21416/171285/16000/14063/19662/11609/17929/102635496/14191/83433/21898/17082/195046/80885/18111/71111/18413/56620/12475/22160/233079/77125/94088/81799/12775/545192/11629/13489/…
GO:0010657	muscle cell apoptotic process	102	0.479057	1.69968	0.00289436	0.0251252	0.0197901	3061	tags=15%, list=11%, signal=13%	12578/15111/18091/14463/14465/14699/16160/12638/18997/16000/20319/68655/18573/56312/11684
GO:0003013	circulatory system process	482	0.40745	1.69883	0.00120192	0.0174285	0.0137278	4670	tags=24%, list=16%, signal=20%	13009/76757/18091/17227/14463/11464/17901/21955/17897/22226/12873/21926/21956/18816/435766/21957/20303/21953/140781/22138/12061/17896/11608/64082/21924/16612/277328/21337/15464/12638/21869/193034/17906/20271/12391/16521/27220/54140/12267/16618/109648/19217/12491/233080/50706/18162/12918/17888/20855/21333/17390/18430/67405/14063/18216/23828/11609/244431/57814/21338/58861/15558/12062/15484/11998/21…
GO:0050714	positive regulation of protein secretion	292	0.423064	1.69314	0.00126743	0.0174285	0.0137278	4130	tags=24%, list=15%, signal=21%	107765/21926/20302/17381/18609/547431/22138/27218/170779/16334/83428/208098/22044/277328/16956/12097/12638/17386/21897/239436/23845/16175/14462/16392/18106/56619/24088/12491/50706/12918/12523/18096/21416/171285/16000/14063/19662/11609/17929/102635496/14191/83433/21898/17082/195046/80885/18111/71111/18413/56620/12475/22160/233079/77125/94088/81799/12775/545192/11629/13489/66824/257630/232414/16534…
GO:0045931	positive regulation of mitotic cell cycle	164	0.446169	1.68666	0.00138696	0.0174285	0.0137278	4126	tags=19%, list=15%, signal=16%	15398/21926/50796/15375/16334/18014/14179/16175/18095/21349/22410/67052/12223/16000/16002/12444/12534/64074/19363/17295/16952/240641/17536/229841/11799/11629/268697/67849/76843/12532/13685
GO:0002685	regulation of leukocyte migration	197	0.433421	1.66965	0.00136612	0.0174285	0.0137278	4080	tags=26%, list=14%, signal=22%	15404/20296/20303/18829/27218/12061/55985/14289/74748/16175/12768/24088/12267/14525/57781/12458/14063/17700/18133/109254/21828/66166/56838/15945/83433/20343/14205/20563/77125/16952/18600/19204/100952/12775/21825/11542/11629/16399/21336/56532/105855/66824/26903/16149/76088/15894/19218/70839/19354/15139/20293
GO:0002062	chondrocyte differentiation	117	0.459548	1.66686	0.00285714	0.0251252	0.0197901	7256	tags=42%, list=26%, signal=31%	15396/12020/15431/17182/12399/20472/73121/12818/12835/12814/18133/20319/12393/20429/239337/108153/17180/231162/74199/17183/12815/56788/216616/20583/240725/23967/94352/11595/21812/20679/242316/12833/22402/12306/72043/12159/12834/12810/107587/12156/17260/214685/17195/83925/106522/14172/21813/15530/373864
GO:0030595	leukocyte chemotaxis	203	0.431007	1.66658	0.00135135	0.0174285	0.0137278	8959	tags=49%, list=31%, signal=34%	20296/20302/20303/18829/27218/100040035/55985/320701/14289/21943/74748/20306/12642/20305/20308/12768/57349/12267/12458/14063/17700/18133/21828/66166/22324/15945/20343/14205/14127/20563/233079/16952/18600/20311/56744/12775/21825/11629/105855/26903/12986/20750/16149/321019/14131/104099/20299/13051/19354/15139/20293/16414/20201/56069/14825/16409/12771/215274/227288/106512/20963/13075/232983/20202/58…
GO:0022404	molting cycle process	106	0.466324	1.66376	0.004329	0.03157	0.0248665	3834	tags=20%, list=13%, signal=17%	15422/21420/110805/21926/12399/14313/193034/16870/235505/22410/232685/12394/16826/22409/171211/11695/12614/13380/18053/29820/223227
GO:0022405	hair cycle process	106	0.466324	1.66376	0.004329	0.03157	0.0248665	3834	tags=20%, list=13%, signal=17%	15422/21420/110805/21926/12399/14313/193034/16870/235505/22410/232685/12394/16826/22409/171211/11695/12614/13380/18053/29820/223227
GO:0001942	hair follicle development	104	0.466983	1.65997	0.00434783	0.03157	0.0248665	3834	tags=20%, list=13%, signal=18%	15422/21420/110805/21926/12399/14313/193034/16870/235505/22410/232685/12394/16826/22409/171211/11695/12614/13380/18053/29820/223227
GO:0042476	odontogenesis	112	0.46256	1.65872	0.00289017	0.0251252	0.0197901	8899	tags=47%, list=31%, signal=33%	15111/18089/18741/18511/13392/240590/16875/14313/21943/14179/21416/12393/56640/22409/58208/171211/12842/12162/22420/18053/16842/23967/18383/13390/12159/17300/22061/546144/22422/11704/15110/107587/12156/13388/252974/12490/20423/13393/18595/16323/319757/16403/12977/17701/13617/13608/80752/238384/21803/14634/18787/13406/27060
GO:0001823	mesonephros development	107	0.463447	1.65682	0.00432277	0.03157	0.0248665	4537	tags=31%, list=16%, signal=26%	15396/15431/20464/11608/20472/22431/14179/14462/114249/14734/11609/20563/15229/14048/14573/12162/14234/22420/12505/73230/20471/17869/12931/23967/58198/56753/22417/12064/18510/14173/17075/12159/17300
GO:0070372	regulation of ERK1 and ERK2 cascade	294	0.412655	1.65534	0.00126103	0.0174285	0.0137278	4080	tags=23%, list=14%, signal=20%	15111/14463/14170/20296/20302/18816/20303/18829/27218/327957/100040035/14289/21943/107221/14179/20306/319239/20305/16175/16878/100294583/20308/12768/24088/114249/12491/18390/239659/171285/16000/14063/19264/15558/83433/21898/20608/14186/12311/11687/81799/72373/15170/100952/12505/73230/241035/13489/230777/13176/233571/15560/66824/80857/18186/11910/16149/321019/11516/93695/15894/51791/20299/16007/12…
GO:1905330	regulation of morphogenesis of an epithelium	112	0.461388	1.65452	0.00289017	0.0251252	0.0197901	4481	tags=29%, list=16%, signal=25%	21926/15433/16411/11608/20472/15234/14462/12391/16878/230824/14734/11609/20319/22413/15945/239337/17295/14573/11684/12162/12614/20471/20583/140577/240725/58198/56753/26564/22417/13132/52906/18510/12159
GO:0048863	stem cell differentiation	215	0.426551	1.65054	0.00137931	0.0174285	0.0137278	4537	tags=24%, list=16%, signal=20%	15111/14836/18091/15404/216285/14463/18741/14170/13082/18609/15375/14465/21388/21349/16392/16878/387229/14472/320265/20473/20997/19264/12393/22409/22160/54427/14573/94088/12162/19378/14234/17172/12038/20348/18188/18186/12571/53314/20583/23967/170574/15436/56753/223227/16449/20679/14173/20350/17075/18187/12159/17300
GO:0048568	embryonic organ development	480	0.396097	1.65038	0.00120627	0.0174285	0.0137278	4202	tags=20%, list=15%, signal=18%	24113/15438/15111/15430/14836/18091/13396/15404/216285/15396/14463/109663/110805/18741/12020/15431/13392/15221/14460/13395/18998/15427/20472/18014/14179/15209/18092/18507/100038489/14462/14051/239250/21349/15228/16878/13984/12591/21384/237523/20204/15403/14472/12577/20473/21416/12814/230824/19662/12394/20997/15373/22413/12393/20429/16002/14581/17292/21823/16669/14048/12808/22160/14573/11695/21293…
GO:0070371	ERK1 and ERK2 cascade	311	0.409537	1.64572	0.00126904	0.0174285	0.0137278	4080	tags=23%, list=14%, signal=20%	15111/14463/14170/20296/20302/18816/20303/18829/27218/327957/100040035/14289/21943/107221/14179/20306/319239/20305/16175/16878/100294583/20308/12768/24088/114249/12491/18390/239659/18430/171285/16000/14063/19264/15558/83433/21898/20608/11998/14186/12311/11687/81799/72373/15170/100952/12505/73230/241035/13489/230777/13176/233571/15560/66824/80857/18186/11910/17869/16149/321019/11516/93695/15894/51…
GO:0060326	cell chemotaxis	281	0.410157	1.63508	0.00127714	0.0174285	0.0137278	4564	tags=27%, list=16%, signal=23%	15417/20296/20302/20303/18829/27218/100040035/55985/320701/14289/21943/74748/80901/15234/432867/20306/12642/20305/20308/12768/57349/12267/12458/14063/17700/18133/21828/654465/66166/56838/66793/22324/15945/20343/14205/14127/20563/64074/17295/233079/16952/18600/20311/56744/12775/21825/668218/230972/11629/105855/18186/26903/12986/20750/16149/321019/14131/16842/20583/12767/104099/20299/13051/19354/15…
GO:0098773	skin epidermis development	106	0.45719	1.63117	0.004329	0.03157	0.0248665	3834	tags=20%, list=13%, signal=17%	15422/21420/110805/21926/12399/14313/193034/16870/235505/22410/232685/12394/16826/22409/171211/11695/12614/13380/18053/29820/223227
GO:0030198	extracellular matrix organization	263	0.411688	1.63078	0.00129534	0.0174285	0.0137278	8357	tags=47%, list=29%, signal=34%	17228/21926/17381/18816/21907/22431/15891/17386/545291/77018/12813/56373/14115/114249/56429/20724/50706/12818/17390/67573/17022/12814/69700/71355/109254/12825/94216/20319/56640/64075/54156/107581/64074/12842/74199/21937/14186/67896/100952/14234/11568/14580/12815/17385/15117/77794/69675/240725/68553/12832/399558/94352/16007/13040/12830/11595/21810/18383/21812/12819/101401/13078/13717/12306/234356/…
GO:0050900	leukocyte migration	328	0.403031	1.6294	0.00125313	0.0174285	0.0137278	4630	tags=27%, list=16%, signal=22%	18089/15404/20296/21926/20302/20303/18829/27218/12061/100040035/55985/320701/14289/21943/74748/20306/12642/13861/20305/16175/14462/20308/12768/57349/24088/12267/14525/57781/12458/14063/17700/18133/109254/21828/66166/56838/22324/15945/83433/20343/14205/14127/20563/233079/77125/16952/18600/19204/20311/56744/100952/12775/21825/11542/11629/16399/21336/56532/105855/66824/26903/12986/20750/16149/321019…
GO:0002688	regulation of leukocyte chemotaxis	109	0.45485	1.62791	0.004329	0.03157	0.0248665	8784	tags=45%, list=31%, signal=31%	20296/20303/27218/55985/14289/74748/12768/12267/12458/14063/17700/18133/21828/66166/15945/20343/14205/20563/18600/12775/21825/11629/105855/26903/16149/19354/15139/20293/106512/13075/232983/12182/20312/22418/193385/257632/19242/12273/13616/18654/227541/12977/105722/13617/19229/13615/50930/18787/53416
GO:0050707	regulation of cytokine secretion	206	0.420211	1.62314	0.00136426	0.0174285	0.0137278	4179	tags=27%, list=15%, signal=23%	21926/20302/17381/547431/27218/170779/16334/208098/16956/107221/21897/23845/16175/14462/18106/56619/24088/12491/50706/208188/57781/12523/171285/14063/21899/11609/14191/21898/17082/195046/18413/56620/12475/22160/233079/77125/16952/94088/81799/12775/11629/13489/66824/257630/232414/53791/637515/434215/242248/15139/79221/66222/13110/216799/22402
GO:0009582	detection of abiotic stimulus	124	0.446551	1.62302	0.00290276	0.0251252	0.0197901	4495	tags=31%, list=16%, signal=26%	13009/21926/22138/14699/277328/193034/12391/14539/245650/237523/12814/16000/18216/19662/225004/64378/15558/21898/14685/381359/110789/14913/14686/57811/15566/13409/11994/171209/13603/18053/17869/12767/20720/14823/64379/24115/114774/620246
GO:1903532	positive regulation of secretion by cell	458	0.389781	1.62268	0.00120627	0.0174285	0.0137278	4182	tags=24%, list=15%, signal=20%	22226/107765/21926/20302/17381/18609/547431/22138/27218/170779/16334/83428/208098/22044/11440/277328/16956/12097/21943/21337/280287/12638/17386/21897/239436/23845/16175/14462/18095/16392/18106/16878/18387/27220/54140/56373/56619/24088/12491/50706/12918/12523/21333/18096/18430/21416/171285/16000/14063/18216/19662/12394/11609/17929/102635496/14191/83433/21898/17082/195046/80885/11438/14126/11998/18…
GO:0042471	ear morphogenesis	133	0.442021	1.62199	0.00285307	0.0251252	0.0197901	4202	tags=26%, list=15%, signal=23%	14836/13396/12020/13395/18998/20472/18014/14179/15209/14462/14051/239250/15228/237523/20204/14472/12814/230824/15373/14581/14048/212937/12614/15394/76365/11994/20471/17869/72088/23967/20776/58198/26564/18994/18510
GO:0032103	positive regulation of response to external stimulus	299	0.403968	1.62179	0.00125628	0.0174285	0.0137278	8574	tags=44%, list=30%, signal=31%	20296/21926/20302/18816/20303/18829/27218/23993/55985/17079/16956/14289/21943/15930/11770/12768/58992/56373/24088/12267/18390/233080/208188/21333/171285/12458/14063/21899/17700/21828/66166/12229/15945/83433/21898/20343/17082/14205/17084/18413/14127/20563/64074/17295/230899/233079/77125/21937/56312/78781/12775/21825/11542/11629/105855/18186/257630/26903/234311/16149/14131/20583/12767/14129/19218/1…
GO:0032612	interleukin-1 production	101	0.455664	1.61391	0.00289436	0.0251252	0.0197901	7294	tags=43%, list=26%, signal=32%	17228/20302/208098/16956/17951/16392/24088/54483/12491/208188/171285/16000/14063/21899/83433/21898/195046/16952/22177/12775/13610/66824/106869/637515/15064/13051/66222/216799/12370/12774/67313/19219/11441/18439/20312/22418/257632/15507/15951/383619/217203/244202/12362
GO:0008016	regulation of heart contraction	174	0.42344	1.61056	0.00273973	0.0251252	0.0197901	7941	tags=37%, list=28%, signal=27%	13009/18091/14463/17897/22226/21956/435766/140781/17896/64082/15464/193034/17906/20271/12391/16521/54140/233080/17888/20855/21333/23828/11609/57814/21338/21823/230899/58226/17201/13489/243764/14652/24111/11548/66240/13511/16518/12154/57442/387204/433809/19736/11441/19735/21808/109620/110312/14528/70008/353155/20346/12310/29856/13616/13405/11603/54352/18821/238161/68667/19091/12296/20787/12389/330…
GO:0019233	sensory perception of pain	140	0.43511	1.60716	0.00285307	0.0251252	0.0197901	4091	tags=30%, list=14%, signal=26%	20296/21926/15874/12061/16160/320701/277328/56318/193034/16175/18387/20269/15429/18390/21333/20274/18216/18133/17380/15558/21898/11438/381359/19204/18166/58226/22353/15566/15560/21336/171209/18167/18053/18442/11516/67888/12767/13040/14823/19224/12426/12424
GO:0009581	detection of external stimulus	125	0.442114	1.60657	0.00289855	0.0251252	0.0197901	4495	tags=30%, list=16%, signal=26%	13009/21926/22138/14699/277328/193034/12391/14539/245650/237523/12814/16000/18216/19662/225004/64378/15558/21898/14685/381359/110789/14913/14686/57811/15566/13409/11994/171209/13603/18053/17869/12767/20720/14823/64379/24115/114774/620246
GO:0003279	cardiac septum development	122	0.438987	1.59869	0.0028777	0.0251252	0.0197901	4481	tags=23%, list=16%, signal=19%	15398/241431/18091/14463/18741/14465/21388/14179/99377/14462/16392/14725/20563/12162/56198/57246/20348/18186/116701/268977/12767/58198/16007/16449/21812/18510/18187/12159
GO:0043062	extracellular structure organization	304	0.397718	1.59799	0.00126422	0.0174285	0.0137278	8380	tags=45%, list=29%, signal=32%	17228/21926/17381/18816/21907/22431/15891/16956/17386/545291/238055/77018/12813/56373/14115/114249/56429/20724/12491/50706/12818/17390/67573/17022/12814/69700/71355/17523/109254/12825/94216/20319/56640/64075/54156/16891/107581/64074/12842/74199/21937/14186/67896/12162/100952/14234/11568/14580/12815/17385/15117/77794/69675/240725/68553/12832/399558/94352/16007/13040/12830/11595/21810/18383/21812/1…
GO:0042303	molting cycle	122	0.438419	1.59662	0.0028777	0.0251252	0.0197901	3834	tags=19%, list=13%, signal=16%	15422/21420/110805/21926/12399/14313/100126226/193034/16870/235505/16664/22410/232685/12394/16826/22409/171211/11695/12614/13380/18053/29820/223227
GO:0042633	hair cycle	122	0.438419	1.59662	0.0028777	0.0251252	0.0197901	3834	tags=19%, list=13%, signal=16%	15422/21420/110805/21926/12399/14313/100126226/193034/16870/235505/16664/22410/232685/12394/16826/22409/171211/11695/12614/13380/18053/29820/223227
GO:0015696	ammonium transport	121	0.438523	1.5952	0.00286533	0.0251252	0.0197901	4690	tags=31%, list=16%, signal=26%	13162/110880/56315/11440/21337/59020/213788/20518/18387/12918/19743/70129/12229/332110/15558/11438/14127/230899/14573/319508/19746/11542/13489/15566/20519/15560/18167/14131/13488/11516/15550/15551/110834/12426/110058/20618/63993/70840
GO:0090596	sensory organ morphogenesis	291	0.39737	1.59034	0.00126263	0.0174285	0.0137278	4350	tags=23%, list=15%, signal=20%	24113/14836/15422/13396/18741/12020/13395/14699/12790/18998/18742/20472/17364/18014/14179/15209/14462/14051/239250/15228/140489/237523/20204/14472/20473/12814/230824/19662/19213/15373/14581/14685/23965/21823/14048/22160/114889/12677/212937/14686/12162/12614/15394/225998/76365/22778/11994/20471/238021/17869/72088/23967/12832/20776/58198/26564/237979/16449/12064/64379/18994/52906/18510/69743/14173/…
GO:0060562	epithelial tube morphogenesis	377	0.38755	1.58974	0.00123457	0.0174285	0.0137278	4256	tags=19%, list=15%, signal=16%	15111/18091/15376/216285/15396/21420/14463/18741/15431/21926/16411/12165/15375/11608/20472/22431/11839/14179/207920/15209/99377/14462/12391/18095/16870/15364/114249/14472/230824/16000/14734/14725/11609/20997/20319/636931/22413/15945/17292/239337/20563/15229/14048/12808/22160/17295/14573/11684/12162/12614/240641/14106/19378/14234/22420/12505/57246/20471/18186/17869/16842/23967/12767/58198/56753/13…
GO:0032675	regulation of interleukin-6 production	147	0.426841	1.5862	0.00284495	0.0251252	0.0197901	4012	tags=29%, list=14%, signal=25%	22226/21926/27218/16956/15234/21897/100689/16175/16392/24088/12491/208188/57781/12523/171285/14063/21899/83433/21898/170743/14205/14127/22160/17295/77125/19204/22177/107527/21937/81799/15170/11629/225471/105855/66824/217305/257630/16149/11516/96875/73914/242248/13057
GO:0060348	bone development	225	0.408175	1.58103	0.00136986	0.0174285	0.0137278	4537	tags=23%, list=16%, signal=19%	15396/18503/18741/15431/17182/13516/622473/13395/791364/73835/12097/21943/18014/14179/23850/17386/21349/11647/74511/73121/12818/20855/12835/16000/20997/20319/19264/12393/20429/17180/22160/12842/22177/74199/11474/212937/12095/17183/12111/15170/21825/15117/56788/240725/12833/22402/12306/234356/72043/12159/17300
GO:1903522	regulation of blood circulation	235	0.405595	1.5793	0.00135135	0.0174285	0.0137278	8020	tags=40%, list=28%, signal=29%	13009/18091/14463/17897/22226/21956/435766/140781/17896/11608/64082/277328/15464/193034/17906/20271/12391/16521/54140/19217/233080/17888/20855/21333/17390/18430/14063/23828/11609/57814/21338/58861/15558/11998/21823/230899/19204/18166/58226/17201/13489/15560/21336/13488/243764/14652/15894/19218/24111/11548/19224/66240/13511/16518/12154/14161/57442/68678/387204/433809/19736/11441/20312/19735/15466/…
GO:0015837	amine transport	116	0.436131	1.57912	0.002849	0.0251252	0.0197901	4535	tags=32%, list=16%, signal=27%	22226/21926/22044/11440/21337/18387/27220/54140/12918/208188/18430/246049/18216/11609/15558/11438/11998/21823/14573/319508/13489/22353/15560/18167/214084/13195/23967/15551/19218/110834/70839/18168/19224/12424/16500/110058/108073/20618
GO:0034341	response to interferon-gamma	127	0.433068	1.57599	0.00289436	0.0251252	0.0197901	8176	tags=38%, list=29%, signal=27%	20296/20302/20303/18829/100040035/16160/634650/20306/209590/20305/22165/20308/24088/54483/18173/21898/213002/19332/15900/626578/17533/14969/20299/68713/20293/80876/14961/18126/74482/229900/20312/69635/15018/14528/66102/12362/20307/16365/55932/14960/11829/66141/100702/319278/69550/12332/80285/20821
GO:0021953	central nervous system neuron differentiation	209	0.406174	1.57191	0.0013587	0.0174285	0.0137278	4471	tags=24%, list=16%, signal=20%	209448/15430/21420/13392/15285/240590/104360/16875/21907/13395/18996/14179/13172/18509/11878/14843/21869/21349/16392/15228/11924/14472/18096/16874/20319/22413/16872/58208/20563/18420/15394/17172/13489/13176/57246/20689/18186/13380/12552/13488/58198/210801/13838/19218/14842/18994/13390/54713/18187/269610
GO:0001819	positive regulation of cytokine production	431	0.378835	1.56932	0.00121507	0.0174285	0.0137278	4646	tags=25%, list=16%, signal=21%	14463/20296/22226/21926/20302/17381/18816/12165/20303/547431/27218/170779/16334/17085/208098/16160/16956/15234/21897/30925/15930/17951/100689/209590/13861/23845/16175/14462/16392/22165/18106/56619/24088/12267/12491/233080/50706/12523/17022/171285/14063/77777/18173/21899/12394/11609/14191/58185/19264/83433/21898/170743/17082/195046/14205/18413/14127/56620/234779/15900/12475/22160/233079/77125/1695…
GO:0061326	renal tubule development	102	0.438806	1.55687	0.00723589	0.0446099	0.0351375	4481	tags=27%, list=16%, signal=23%	15396/15431/11608/20472/22431/14179/14462/16878/114249/14734/11609/15229/14048/14573/22420/12505/56198/20471/17869/23967/58198/56753/22417/16449/52906/18510/14173/12159
GO:0071346	cellular response to interferon-gamma	106	0.435883	1.55515	0.00577201	0.0381011	0.0300107	3248	tags=16%, list=11%, signal=14%	20296/20302/20303/18829/100040035/16160/634650/20306/20305/22165/20308/24088/21898/19332/15900/626578/17533
GO:0048634	regulation of muscle organ development	166	0.411254	1.5543	0.00278164	0.0251252	0.0197901	4561	tags=25%, list=16%, signal=21%	18091/17928/14463/320502/17878/228003/14465/21388/18014/14179/12391/59091/723954/22410/12818/21416/16000/19662/17700/22413/20429/12534/12335/22160/11474/212937/268697/57246/20471/108000/80857/13380/16842/79221/12064/21812/20679/22402/14173/12159/12154
GO:0061458	reproductive system development	443	0.374312	1.55338	0.00121359	0.0174285	0.0137278	4577	tags=22%, list=16%, signal=18%	15398/15395/15408/15405/15396/14463/15433/50796/15221/16875/14460/100535/15375/14313/22431/668929/18014/14179/76943/280287/12638/380709/100038489/11614/21869/16175/14462/18095/75019/16878/15364/13984/12591/16876/11625/20724/208188/12577/17390/21416/16000/19773/14725/54562/19662/12394/26972/20319/140498/22413/12316/16002/16872/16669/13363/17295/16952/54427/229357/212937/56312/12162/12505/15486/192…
GO:0001655	urogenital system development	338	0.382936	1.55238	0.00124688	0.0174285	0.0137278	8904	tags=40%, list=31%, signal=28%	15398/15408/15396/109663/15431/15433/13797/20464/15375/11608/20472/22431/14179/76943/14462/64290/18095/16878/114249/12267/20724/12577/17390/16000/74107/19773/14734/19662/11609/100534287/218476/20563/15229/14048/16952/14573/12162/19378/14234/22420/12505/73230/56198/241035/76365/20471/108000/18186/17869/12733/12931/240725/23967/58198/56753/13838/231470/22417/22270/56711/16449/12064/21812/19116/1879…
GO:0045766	positive regulation of angiogenesis	181	0.406877	1.55008	0.00410959	0.03157	0.0248665	9107	tags=45%, list=32%, signal=31%	14463/17228/16411/12165/21907/14465/15234/100038489/16175/16392/15364/12267/208188/12394/20319/58861/16002/14205/68792/64074/16952/21937/14234/19223/21825/73230/18186/12767/16402/12654/13051/15139/79221/24111/13078/16414/14173/12771/387220/12266/13058/23796/11745/16600/11441/20312/22418/23871/12796/15507/21390/15368/16854/70097/14172/21813/13388/11489/109901/12490/12273/20423/18654/13036/16412/20…
GO:0007548	sex differentiation	264	0.390715	1.54913	0.00129534	0.0174285	0.0137278	4577	tags=23%, list=16%, signal=19%	15398/15395/15405/15396/14463/15433/50796/240590/16875/14460/100535/14313/22431/668929/18014/14179/723955/12638/11614/21869/16175/14462/18095/75019/15364/16876/11625/17390/21416/14725/54562/19662/12394/26972/20319/140498/12316/13363/229357/212937/56312/70441/11516/237911/20675/242523/23967/15894/26564/104271/22417/21812/66720/26927/12155/12159/17300/381677/13874/14308
GO:0007204	positive regulation of cytosolic calcium ion concentration	312	0.385173	1.5488	0.00126743	0.0174285	0.0137278	4564	tags=28%, list=16%, signal=24%	76757/20302/12061/114875/11608/55985/17364/277328/14289/80901/280287/319239/14293/19214/23833/193034/12391/59091/14744/140741/54140/12768/12267/19217/12491/18390/78134/21333/18430/12372/12458/14063/18216/71912/56838/19264/15945/15558/12062/14126/11998/71111/14676/15114/12335/234779/15171/14686/12311/15170/12775/19220/13489/233571/15560/21336/18167/64177/18442/13488/207911/22045/11516/239336/12767…
GO:0048608	reproductive structure development	439	0.37271	1.54567	0.00121507	0.0174285	0.0137278	4577	tags=22%, list=16%, signal=18%	15398/15395/15408/15405/15396/14463/15433/50796/15221/16875/14460/100535/15375/14313/22431/668929/18014/14179/76943/280287/12638/100038489/11614/21869/16175/14462/18095/75019/16878/15364/13984/12591/16876/11625/20724/208188/12577/17390/21416/16000/19773/14725/54562/19662/12394/26972/20319/140498/22413/12316/16002/16872/16669/13363/17295/16952/54427/229357/212937/56312/12162/12505/15486/19223/1462…
GO:0006939	smooth muscle contraction	112	0.43013	1.54243	0.00722543	0.0446099	0.0351375	8482	tags=50%, list=30%, signal=35%	277328/21337/18014/50501/193034/114249/208188/18430/21338/15558/12062/19204/14573/18166/212937/13489/15566/21336/18167/13488/243764/231602/240725/19218/110834/11475/11548/19224/114774/72043/19219/16818/319552/107589/15552/243547/19735/17969/11551/21390/11541/12310/13618/13616/12671/19091/54598/12389/18436/17880/71544/20416/13617/11486/13615/17540
GO:0008406	gonad development	207	0.398247	1.54185	0.00271003	0.0251252	0.0197901	4577	tags=24%, list=16%, signal=20%	15395/15405/15396/14463/50796/16875/14460/100535/14313/22431/668929/14179/12638/11614/21869/16175/14462/18095/75019/15364/16876/11625/17390/14725/54562/19662/12394/26972/20319/140498/12316/13363/229357/56312/11516/237911/20675/242523/23967/15894/22417/21812/66720/26927/12155/12159/17300/381677/13874/14308
GO:0050921	positive regulation of chemotaxis	138	0.418033	1.54082	0.002886	0.0251252	0.0197901	8959	tags=49%, list=31%, signal=34%	20296/20303/18829/27218/55985/14289/12768/12267/12458/14063/17700/21828/66166/15945/83433/20343/14205/20563/64074/17295/12775/21825/11629/105855/18186/26903/16149/20583/12767/70839/11876/19354/14173/80903/12554/106512/232983/20312/22418/193385/19242/15507/12374/14172/18261/12273/20423/13616/18654/20356/227541/20254/12977/105722/13617/14268/16542/19229/13615/50930/12766/21803/18787/13508/53416/121…
GO:0071706	tumor necrosis factor superfamily cytokine production	167	0.407044	1.54001	0.00414938	0.03157	0.0248665	4124	tags=26%, list=14%, signal=22%	20296/20302/20303/27218/16160/16956/21897/100689/16392/24088/12491/208188/12523/171285/16000/21899/19264/83433/21898/14127/12475/22160/19204/22177/74131/21937/56744/13345/15170/69165/12775/21825/66824/217305/21941/257630/14131/93695/26888/13051/73914/13057/13110
GO:0007188	adenylate cyclase-modulating G protein-coupled receptor signaling pathway	192	0.40105	1.53863	0.0027248	0.0251252	0.0197901	8887	tags=51%, list=31%, signal=35%	83428/14289/76943/213788/15564/237175/14744/18387/17202/239283/17773/15557/19217/18390/20609/233080/18162/19773/15562/140498/15945/382045/20608/14685/14676/13733/56744/14686/12311/245424/12669/17201/19220/13610/243277/13489/22353/15566/18167/13488/11516/15550/243764/233919/14652/15551/14601/19218/11513/14675/70839/11548/14823/108073/238276/111174/16336/19219/11556/54672/381489/239853/15552/99633/…
GO:0055123	digestive system development	129	0.422259	1.53814	0.00289436	0.0251252	0.0197901	7935	tags=42%, list=28%, signal=30%	12022/18089/14463/18741/12020/15433/18609/14465/20472/18092/12591/12577/21416/16000/19213/12825/20319/20429/16002/20459/12808/11695/19378/17172/14241/58198/68270/12426/52906/12159/22061/12224/15284/23795/15227/22418/18552/15466/13852/18088/106522/21385/94192/109901/20423/13618/329628/15205/18590/73293/18595/319757/16403/207607
GO:0003073	regulation of systemic arterial blood pressure	112	0.428568	1.53683	0.00722543	0.0446099	0.0351375	4602	tags=28%, list=16%, signal=23%	17227/12873/18816/11608/16612/21869/193034/54140/16618/12491/50706/12918/18430/14063/18216/11609/15484/11998/230899/13489/21336/110115/231602/13057/24111/11548/13648/16613/16615/18048/18050
GO:1903555	regulation of tumor necrosis factor superfamily cytokine production	163	0.407052	1.53669	0.00417246	0.03157	0.0248665	4124	tags=26%, list=14%, signal=22%	20296/20302/20303/27218/16160/16956/21897/100689/16392/24088/12491/208188/12523/171285/16000/21899/19264/83433/21898/14127/12475/22160/19204/22177/74131/21937/56744/13345/15170/69165/12775/21825/66824/217305/21941/14131/93695/26888/13051/73914/13057/13110
GO:0032680	regulation of tumor necrosis factor production	161	0.408074	1.53499	0.00421348	0.03157	0.0248665	4124	tags=26%, list=14%, signal=22%	20296/20302/20303/27218/16160/16956/21897/100689/16392/24088/12491/208188/12523/171285/16000/21899/19264/83433/21898/14127/12475/22160/19204/22177/74131/21937/56744/13345/15170/69165/12775/21825/66824/217305/21941/14131/93695/26888/13051/73914/13057/13110
GO:0016202	regulation of striated muscle tissue development	162	0.407312	1.53417	0.0027972	0.0251252	0.0197901	4561	tags=24%, list=16%, signal=20%	18091/17928/14463/320502/17878/228003/14465/21388/14179/12391/59091/723954/22410/12818/21416/16000/19662/17700/22413/20429/12534/12335/22160/11474/268697/57246/20471/108000/80857/13380/16842/79221/12064/21812/20679/22402/14173/12159/12154
GO:0009612	response to mechanical stimulus	150	0.411556	1.53015	0.00428571	0.03157	0.0248665	4035	tags=23%, list=14%, signal=20%	13009/14463/22226/107765/21926/22138/12061/277328/18014/12391/239250/114142/237523/12491/17390/12814/16000/15558/21898/14581/12842/110789/212937/21825/13489/15566/13409/21336/11994/171209/17869/12767/20720/14823
GO:0051047	positive regulation of secretion	492	0.365449	1.52777	0.00118765	0.0174285	0.0137278	4228	tags=23%, list=15%, signal=20%	22226/107765/21926/20302/17381/18609/547431/22138/27218/170779/16334/83428/208098/22044/11440/277328/16956/12097/21943/21337/280287/12638/17386/21897/239436/193034/23845/16175/14462/18095/16392/18106/16878/18387/27220/54140/56373/56619/24088/12491/50706/12918/12523/21333/18096/18430/21416/171285/16000/14063/18216/19662/12394/11609/17929/102635496/14191/83433/21898/17082/195046/20608/80885/11438/1…
GO:0032640	tumor necrosis factor production	164	0.404022	1.52733	0.00416089	0.03157	0.0248665	4124	tags=26%, list=14%, signal=22%	20296/20302/20303/27218/16160/16956/21897/100689/16392/24088/12491/208188/12523/171285/16000/21899/19264/83433/21898/14127/12475/22160/19204/22177/74131/21937/56744/13345/15170/69165/12775/21825/66824/217305/21941/14131/93695/26888/13051/73914/13057/13110
GO:0009636	response to toxic substance	328	0.377508	1.52622	0.00125313	0.0174285	0.0137278	4637	tags=21%, list=16%, signal=18%	12578/11447/11449/13162/17189/21926/11435/20303/14611/14917/11440/277328/15234/20306/108043/110835/110304/20269/12919/12491/18390/11529/17390/18430/20274/16000/17523/14187/26570/16002/21898/212032/11438/12534/21823/17295/11448/16952/56312/15394/13489/15560/21336/56532/214084/269823/12780/13488/14102/70415/13195/20533/13107/15551/11513/110834/16210/268345/11548/11898/13078/12370/13605/114774/13849…
GO:0045137	development of primary sexual characteristics	211	0.393495	1.52498	0.0027137	0.0251252	0.0197901	4577	tags=24%, list=16%, signal=20%	15395/15405/15396/14463/50796/16875/14460/100535/14313/22431/668929/14179/12638/11614/21869/16175/14462/18095/75019/15364/16876/11625/17390/14725/54562/19662/12394/26972/20319/140498/12316/13363/229357/56312/11516/237911/20675/242523/23967/15894/22417/21812/66720/26927/12155/12159/17300/381677/13874/14308
GO:0071772	response to BMP	164	0.403264	1.52447	0.00416089	0.03157	0.0248665	4574	tags=25%, list=16%, signal=21%	15398/18091/14463/12165/13395/69585/14313/14465/23886/14179/14462/17888/21416/14734/14725/320460/20997/20319/12393/239337/72693/108153/15229/211739/12162/73230/56198/23893/13380/16842/67888/241324/240725/26564/16007/242316/13390/12155/12159/12154/14008
GO:0071773	cellular response to BMP stimulus	164	0.403264	1.52447	0.00416089	0.03157	0.0248665	4574	tags=25%, list=16%, signal=21%	15398/18091/14463/12165/13395/69585/14313/14465/23886/14179/14462/17888/21416/14734/14725/320460/20997/20319/12393/239337/72693/108153/15229/211739/12162/73230/56198/23893/13380/16842/67888/241324/240725/26564/16007/242316/13390/12155/12159/12154/14008
GO:0061041	regulation of wound healing	134	0.414777	1.52248	0.00286944	0.0251252	0.0197901	7647	tags=43%, list=27%, signal=31%	15376/20296/100503895/59011/18816/225152/58992/56373/216350/235505/12491/18792/14063/109254/19128/21898/14127/12335/64074/16952/11684/214593/14234/21825/12767/19218/20720/21824/22417/21788/11475/22402/14173/12306/56868/14161/109821/27359/16336/19219/20963/68750/56745/56193/20202/107589/14726/20344/11551/21390/17927/12490/208177/18590/19091/94045/18595
GO:1901861	regulation of muscle tissue development	165	0.402896	1.52203	0.00417827	0.03157	0.0248665	4561	tags=24%, list=16%, signal=20%	18091/17928/14463/320502/17878/228003/14465/21388/14179/12391/59091/723954/22410/12818/21416/16000/19662/17700/22413/20429/12534/12335/22160/11474/268697/57246/20471/108000/80857/13380/16842/79221/12064/21812/20679/22402/14173/12159/12154
GO:0046887	positive regulation of hormone secretion	159	0.404404	1.51755	0.00422535	0.03157	0.0248665	4061	tags=25%, list=14%, signal=22%	22226/18609/83428/22044/277328/12097/21943/21337/280287/12638/239436/18095/16392/16878/27220/12918/21333/18096/21416/19662/12394/80885/18111/71111/230899/14186/81799/545192/13489/22353/15560/21336/20750/11516/16847/14652/14601/13132/12425/12426
GO:0050729	positive regulation of inflammatory response	133	0.413027	1.5156	0.00285307	0.0251252	0.0197901	7642	tags=41%, list=27%, signal=30%	21926/20302/16956/21943/15930/11770/58992/24088/233080/21333/21899/12229/83433/21898/17082/18413/14127/230899/233079/77125/21937/56312/12775/11542/257630/14131/14129/19218/13040/18168/13032/22402/20201/56069/12774/22164/12266/19219/30955/106512/11690/20202/245126/22418/257632/23871/11541/329731/18783/244202/73845/12606/11754/12608
GO:0014896	muscle hypertrophy	105	0.424745	1.51312	0.00721501	0.0446099	0.0351375	4179	tags=19%, list=15%, signal=16%	13009/15111/14463/66139/140781/22138/14465/12391/17888/12818/16000/17700/11609/30937/230899/21937/433766/13057/11548/22402
GO:0050663	cytokine secretion	236	0.386867	1.50913	0.00267738	0.0251252	0.0197901	4179	tags=25%, list=15%, signal=22%	21926/20302/17381/547431/27218/170779/16334/208098/16956/107221/21897/23845/16175/14462/18106/56619/24088/12491/50706/208188/57781/12523/171285/14063/21899/11609/14191/21898/17082/195046/14126/18413/56620/12475/22160/233079/77125/16952/94088/81799/12775/11629/13489/66824/257630/26903/232414/53791/637515/434215/12654/242248/15139/79221/66222/108723/13110/216799/22402
GO:0050905	neuromuscular process	135	0.410122	1.50912	0.00286533	0.0251252	0.0197901	3368	tags=15%, list=12%, signal=13%	209448/13162/15430/22226/11435/791364/18998/18996/18014/18997/239250/237523/15373/382543/64378/212937/18142/15394/13489/11994
GO:0050673	epithelial cell proliferation	416	0.365144	1.50858	0.00122699	0.0174285	0.0137278	4591	tags=21%, list=16%, signal=18%	12578/13396/21420/20296/21926/17381/12165/13395/12399/14313/12097/21943/11839/15234/207920/100038489/13924/14462/20271/18094/18095/16392/259277/15364/64103/56373/235505/114142/20724/208188/22410/18792/18096/21416/21816/16000/17345/14734/18133/21828/20319/22413/16002/12444/14205/13661/58208/14048/22160/18140/56312/13345/19378/21825/73230/11799/22353/76365/12390/21336/20471/15117/12571/26903/13386/…
GO:0019722	calcium-mediated signaling	200	0.389168	1.50441	0.00270636	0.0251252	0.0197901	4628	tags=23%, list=16%, signal=19%	76757/59006/26424/59011/21926/20303/71326/14289/21943/80901/70405/59091/54140/12768/12372/16000/12458/71912/12483/30937/19264/83433/15114/11474/12775/19220/11542/233571/244579/14200/13488/100504518/24052/67888/12767/13051/70839/211482/22637/22329/23832/320482/238276/12774/12771/21785
GO:0030099	myeloid cell differentiation	381	0.366145	1.50438	0.0012285	0.0174285	0.0137278	4577	tags=21%, list=16%, signal=18%	15405/17189/18089/15404/21926/319159/20302/14460/16160/18996/21943/110794/23845/14462/18997/21349/15122/16878/27220/12768/319160/326619/235505/24088/74511/110257/12577/19743/17150/14063/381319/14734/12394/11656/83433/216781/241764/20375/14127/15900/22177/56744/13345/12311/19746/15170/19824/17536/12775/170741/56760/22778/105855/74614/12571/12986/17869/16149/321019/16842/320332/14102/53314/20533/12…
GO:0051480	regulation of cytosolic calcium ion concentration	359	0.367544	1.49954	0.00124224	0.0174285	0.0137278	4564	tags=26%, list=16%, signal=22%	76757/12788/20302/12061/114875/11608/55985/17364/277328/14289/80901/280287/15464/319239/14293/19214/23833/193034/12391/59091/14744/140741/54140/12768/12267/19217/12491/18390/78134/21333/18430/12372/12458/14063/18216/71912/56838/19264/15945/15558/12062/14126/11998/71111/14676/15114/12335/234779/15171/14371/18166/14686/12311/15170/12775/19220/13489/230777/233571/15560/21336/18167/387285/64177/18442…
GO:0032635	interleukin-6 production	156	0.400629	1.49881	0.00424328	0.03157	0.0248665	4012	tags=28%, list=14%, signal=24%	22226/21926/27218/16956/15234/21897/100689/16175/16392/24088/12491/208188/57781/12523/171285/14063/21899/83433/21898/170743/14205/14127/22160/17295/77125/19204/22177/107527/21937/81799/15170/11629/225471/105855/66824/217305/257630/16149/11516/96875/73914/242248/13057
GO:0007596	blood coagulation	150	0.40179	1.49384	0.00428571	0.03157	0.0248665	8979	tags=48%, list=32%, signal=33%	15376/14071/100503895/18816/14460/71326/58992/56373/216350/12491/18792/14063/109254/19128/26570/21898/14127/56744/11684/21789/15170/21825/16399/20533/15160/74145/19218/20720/21824/70839/21788/14067/12306/56868/14058/14161/109821/12266/14069/20963/56745/56193/20202/22416/14726/20312/12496/70945/20344/21390/12490/73182/20423/12495/19124/18441/18590/19091/18595/14724/12389/18436/11747/105722/74012/1…
GO:0007599	hemostasis	152	0.400539	1.4937	0.00424328	0.03157	0.0248665	8979	tags=47%, list=32%, signal=33%	15376/14071/100503895/18816/14460/71326/58992/56373/216350/12491/18792/14063/109254/19128/26570/21898/14127/56744/11684/21789/15170/21825/16399/20533/15160/74145/19218/20720/21824/70839/21788/14067/12306/56868/14058/14161/109821/12266/14069/20963/56745/56193/20202/22416/14726/20312/12496/70945/20344/21390/12490/73182/20423/12495/19124/18441/18590/19091/18595/14724/12389/18436/11747/105722/74012/1…
GO:1904018	positive regulation of vasculature development	200	0.386148	1.49274	0.00541272	0.0372216	0.029318	9107	tags=44%, list=32%, signal=30%	14463/17228/16411/12165/21907/14465/15234/100038489/16175/16392/15364/12267/208188/12394/20319/58861/16002/14205/68792/64074/16952/21937/14234/19223/21825/73230/18186/65255/67888/12767/16402/12654/13051/15139/79221/24111/13078/16414/14173/12771/387220/12266/13058/23796/11745/16600/11441/20312/22418/23871/12796/15507/21390/15368/16854/70097/14172/21813/13388/11489/109901/12490/12273/20423/18654/13…
GO:0019932	second-messenger-mediated signaling	405	0.362157	1.49211	0.00122399	0.0174285	0.0137278	8838	tags=41%, list=31%, signal=28%	76757/59006/26424/22226/59011/21926/18609/20303/16334/83428/71326/14289/21943/80901/319229/70405/237175/59091/14744/17202/54140/12768/245650/19217/12491/18390/12918/12372/16000/12458/19773/71912/15562/12483/140498/30937/19264/15945/382045/83433/20608/15114/13839/13733/230899/11474/14913/56744/12311/245424/12775/17201/19220/21825/243277/11542/13489/22353/15566/233571/15560/18167/244579/14200/13488…
GO:0050817	coagulation	153	0.399838	1.49158	0.00426136	0.03157	0.0248665	8979	tags=47%, list=32%, signal=32%	15376/14071/100503895/18816/14460/71326/58992/56373/216350/12491/18792/14063/109254/19128/26570/21898/14127/56744/11684/21789/15170/21825/16399/20533/15160/74145/19218/20720/21824/70839/21788/14067/12306/56868/14058/14161/109821/12266/14069/20963/56745/56193/20202/22416/14726/20312/12496/70945/20344/21390/12490/73182/20423/12495/19124/18441/18590/19091/18595/14724/12389/18436/11747/105722/74012/1…
GO:0002573	myeloid leukocyte differentiation	204	0.384652	1.48842	0.00540541	0.0372216	0.029318	4577	tags=23%, list=16%, signal=19%	18089/15404/21926/20302/14460/16160/18996/21943/110794/14462/18997/21349/16878/27220/12768/235505/24088/74511/14063/381319/14734/12394/83433/20375/14127/22177/56744/12311/12775/170741/22778/74614/12571/17869/16149/321019/16842/53314/12262/26564/22402/12370/15163/12306/12159/16409/14308
GO:0060485	mesenchyme development	268	0.373089	1.48397	0.00385604	0.03157	0.0248665	4537	tags=21%, list=16%, signal=18%	15111/14836/18091/15376/216285/14463/18503/18741/14170/13082/15375/20472/22431/21388/14179/242509/21869/13389/16392/14472/20319/22413/17292/22409/15229/22160/12842/14573/12162/19378/14234/21825/56198/57246/20348/20471/15117/18188/18186/17869/16842/67888/241324/20583/23967/94352/68790/22417/13132/16449/21812/18793/20350/114774/18187/12159/17300
GO:0008217	regulation of blood pressure	191	0.385925	1.48217	0.00543478	0.0372216	0.029318	8484	tags=45%, list=30%, signal=32%	17227/22226/12873/18816/12061/11608/16612/21869/193034/27220/54140/12267/16618/109648/12491/233080/50706/18162/12918/17888/21333/18430/14063/18216/11609/21338/12062/15484/11998/230899/19204/18166/17201/13489/21336/224065/110115/231602/14652/13057/24111/11475/11548/19224/13648/16613/16615/18048/18050/12843/18126/11556/243547/11441/52150/19277/110312/21390/14528/15368/70008/72461/13388/11622/12310/…
GO:0019935	cyclic-nucleotide-mediated signaling	198	0.384061	1.48105	0.00544959	0.0372216	0.029318	9059	tags=47%, list=32%, signal=33%	22226/83428/319229/237175/14744/17202/245650/19217/12491/18390/12918/15562/140498/15945/382045/20608/13839/13733/230899/14913/56744/12311/245424/17201/19220/21825/243277/13489/22353/15566/15560/18167/13488/11516/233919/14652/14601/170761/19218/11513/241489/268345/11548/19088/111174/244701/16336/19219/11556/23796/54672/381853/381489/239853/99633/19735/22095/53322/210044/11551/21390/11541/11622/123…
GO:0035265	organ growth	211	0.381355	1.47793	0.00407056	0.03157	0.0248665	8199	tags=37%, list=29%, signal=27%	18091/14463/17182/22138/14465/22431/21388/14179/76943/17386/242509/11878/12391/723954/17888/12818/20855/21416/12835/16000/19773/19662/11609/22413/17292/12534/17180/74199/74131/17183/14234/21825/268697/57246/80857/16847/56711/11548/21812/12833/19116/22402/239790/14173/12306/17300/12154/387204/19736/12834/12810/13982/13075/19374/15284/211652/19735/23966/17260/21808/17195/21813/21385/13388/11622/373…
GO:0042060	wound healing	348	0.363015	1.47539	0.00124533	0.0174285	0.0137278	7647	tags=36%, list=27%, signal=27%	15376/14463/17878/14071/20296/100503895/59011/17381/18816/66139/225152/14460/16334/71326/18509/16175/12391/17882/58992/56373/216350/235505/12491/22410/18792/230824/16000/14063/18173/17700/18133/109254/12825/19128/26570/21898/14127/12335/64074/12842/16952/231532/14371/56744/11684/11687/12614/21789/214593/15170/14234/12505/21825/16399/26903/20533/15160/20583/16475/12767/74145/19218/16007/20720/2182…
GO:0030900	forebrain development	371	0.359073	1.46939	0.00124069	0.0174285	0.0137278	4554	tags=21%, list=16%, signal=18%	24113/13162/14836/18740/21420/18741/13392/13797/16875/21907/13395/242620/140486/18996/14179/15209/18092/19434/11878/18507/18736/14843/21869/64290/16870/16392/15228/15364/11924/15495/14472/20473/21416/11682/14725/20562/16874/12825/26570/12316/58208/20563/15114/13839/22177/18420/214593/19378/17172/13489/22778/20689/18186/13380/16842/13488/20675/12767/58198/14601/19218/14842/13051/22417/70839/12425/…
GO:0090068	positive regulation of cell cycle process	246	0.372921	1.46425	0.00395257	0.03157	0.0248665	4573	tags=18%, list=16%, signal=15%	15398/12578/17928/21926/50796/16334/14465/18996/18014/14179/13924/16175/14539/20609/13164/22410/67052/12223/16000/332110/16002/12444/12534/19363/17295/16952/20877/240641/229841/11799/11629/13489/268697/67849/16842/239336/108961/23834/22417/76843/12532/13605/71819/381293/13874
GO:0007088	regulation of mitotic nuclear division	161	0.389213	1.46404	0.00561798	0.0376549	0.0296593	7572	tags=27%, list=27%, signal=20%	15398/21926/50796/16334/18014/14179/16175/12577/67052/12223/16000/12235/17345/16002/241764/17295/20877/12162/240641/229841/11799/268697/67849/16551/23834/70385/12159/13874/628119/12649/434130/13982/327799/193385/12704/18817/12236/22137/13490/18005/66214/13616/209334
GO:0045787	positive regulation of cell cycle	343	0.358205	1.45672	0.00246305	0.0251252	0.0197901	4573	tags=17%, list=16%, signal=15%	15398/12578/17928/14463/21926/50796/21907/15375/16334/14465/18996/18014/14179/13924/16175/18095/21349/56742/14539/15228/20609/13164/22410/67052/12223/21816/16000/332110/16002/12444/12534/64074/19363/17295/16952/20877/14371/240641/17536/17172/229841/11799/11629/13489/268697/67849/17869/16842/239336/108961/23834/22417/76843/12532/13685/13605/71819/381293/13874
GO:0043583	ear development	235	0.373507	1.45436	0.00405405	0.03157	0.0248665	4576	tags=23%, list=16%, signal=19%	15398/14836/13396/12020/13395/18998/20472/18014/14179/207920/15209/14462/14051/239250/15228/237523/20204/14472/12814/230824/16000/15373/14581/110886/14048/231162/110789/212937/12614/15394/214593/73230/76365/13409/11994/20471/80857/17869/72088/23967/20776/58198/12260/13838/26564/16449/12064/18994/52906/18510/18256/110380/12159/14233
GO:0019933	cAMP-mediated signaling	168	0.384085	1.45426	0.00552486	0.0372216	0.029318	9159	tags=48%, list=32%, signal=33%	22226/83428/319229/237175/14744/17202/19217/18390/12918/15562/140498/15945/382045/20608/13839/13733/56744/12311/245424/17201/19220/243277/13489/22353/15566/18167/13488/11516/233919/14652/14601/19218/11513/241489/11548/111174/16336/19219/11556/23796/54672/381853/381489/239853/99633/19735/22095/53322/210044/11551/21390/11541/11622/12310/13490/229714/244958/18821/116903/51801/214763/19222/240888/215…
GO:0007187	G protein-coupled receptor signaling pathway, coupled to cyclic nucleotide second messenger	211	0.375239	1.45423	0.00542741	0.0372216	0.029318	8278	tags=46%, list=29%, signal=33%	83428/14289/76943/213788/15564/237175/14744/18387/17202/239283/17773/15557/19217/18390/20609/233080/18162/19773/11609/15562/140498/15945/382045/15558/20608/14685/14676/13733/16952/56744/14686/12311/245424/12669/17201/19220/13610/243277/13489/22353/15566/15560/18167/13488/11516/15550/243764/233919/14652/15551/14601/19218/11513/14675/70839/11548/14823/108073/238276/111174/16336/19219/11556/54672/38…
GO:0042742	defense response to bacterium	238	0.37176	1.45321	0.00396301	0.03157	0.0248665	6958	tags=41%, list=24%, signal=31%	21926/23993/170779/16160/634650/55985/16770/14289/74748/503491/404711/432867/110794/17951/100689/13861/72432/56619/246079/24088/13218/18778/12945/211331/12491/17916/171285/17523/14063/18173/654465/332427/14191/380797/83433/17476/21898/17948/110786/195046/100123473/18843/14127/15900/66438/17952/626578/21937/20311/100125263/66824/106869/17105/53791/15064/14129/15162/13057/216799/278203/21949/14991/…
GO:0050708	regulation of protein secretion	476	0.349238	1.4532	0.00120919	0.0174285	0.0137278	4184	tags=21%, list=15%, signal=18%	15376/107765/21926/20302/17381/18609/547431/22138/27218/170779/16334/83428/208098/22044/277328/16956/12097/107221/12638/17386/66809/21897/239436/13924/23845/16175/14462/16392/18106/27220/56619/17773/24088/12491/18390/20609/50706/12918/208188/57781/12523/18096/21416/171285/16000/14063/21899/19662/18133/11609/109254/17929/102635496/12483/14191/58185/83433/21898/17082/195046/80885/18111/71111/18413/…
GO:0051783	regulation of nuclear division	190	0.377276	1.44855	0.00544218	0.0372216	0.029318	8971	tags=34%, list=32%, signal=23%	15398/21926/50796/16334/18014/14179/16175/16878/13164/12577/67052/12223/16000/12235/17345/332110/16002/241764/18413/17295/20877/12162/240641/229841/11799/268697/67849/16551/23834/70385/78803/22417/12159/13874/628119/12649/434130/13982/327799/22418/193385/12704/18817/12236/22137/13490/18005/66214/13616/209334/107995/21335/328440/233328/68549/17701/21803/381759/68053/19385/18591/69716/108907/213582
GO:0009410	response to xenobiotic stimulus	187	0.377758	1.44445	0.00550964	0.0372216	0.029318	4684	tags=24%, list=16%, signal=20%	13162/394435/613123/13082/243881/11608/13086/622402/18534/72303/18387/12919/226143/27384/394432/12918/18430/17700/11609/13087/21338/15558/230459/14858/14573/13489/214084/12571/269823/13488/11624/13107/15551/433766/14600/67606/11548/13078/13110/13685/12159/13085/22072/69888
GO:0051606	detection of stimulus	193	0.376356	1.44419	0.00547196	0.0372216	0.029318	4558	tags=28%, list=16%, signal=24%	13009/15376/21926/18609/22138/14699/277328/21897/17951/193034/12391/14539/57271/24088/245650/237523/12814/16000/18216/21899/19662/237178/225004/64378/15558/83433/21898/353167/17948/14685/17952/235636/381359/110789/14913/14686/57811/69165/15566/13409/11994/171209/13603/18053/17869/231602/12767/20720/14823/19023/64379/24115/114774/620246/12007
GO:0050953	sensory perception of light stimulus	157	0.385887	1.44341	0.0056899	0.0379115	0.0298615	4161	tags=25%, list=15%, signal=22%	24113/12788/21907/14611/12790/17364/20669/239250/14539/12961/245650/75124/17022/12814/19662/22293/225004/235415/14685/21823/12964/12842/110789/114889/12677/14913/14686/214301/57811/225998/11994/12970/12960/170735/72088/217143/19023/19771/24115/63859
GO:0035296	regulation of tube diameter	170	0.380581	1.44303	0.00686813	0.043157	0.0339931	8904	tags=45%, list=31%, signal=31%	22226/21926/18816/11608/12638/54140/17390/18430/67405/14063/11609/58861/15558/12062/11998/230899/19204/18166/11684/14234/22353/15566/15560/21336/224065/18442/13488/11516/15550/15551/15894/19218/24111/11475/11548/19224/17300/12944/14161/68678/244701/11556/15552/243547/20312/19735/15466/11551/21390/14528/11541/12374/11622/12310/15567/13618/13616/18441/109700/12671/68667/19091/12389/18436/71544/2041…
GO:0050880	regulation of blood vessel size	170	0.380581	1.44303	0.00686813	0.043157	0.0339931	8904	tags=45%, list=31%, signal=31%	22226/21926/18816/11608/12638/54140/17390/18430/67405/14063/11609/58861/15558/12062/11998/230899/19204/18166/11684/14234/22353/15566/15560/21336/224065/18442/13488/11516/15550/15551/15894/19218/24111/11475/11548/19224/17300/12944/14161/68678/244701/11556/15552/243547/20312/19735/15466/11551/21390/14528/11541/12374/11622/12310/15567/13618/13616/18441/109700/12671/68667/19091/12389/18436/71544/2041…
GO:0097746	regulation of blood vessel diameter	170	0.380581	1.44303	0.00686813	0.043157	0.0339931	8904	tags=45%, list=31%, signal=31%	22226/21926/18816/11608/12638/54140/17390/18430/67405/14063/11609/58861/15558/12062/11998/230899/19204/18166/11684/14234/22353/15566/15560/21336/224065/18442/13488/11516/15550/15551/15894/19218/24111/11475/11548/19224/17300/12944/14161/68678/244701/11556/15552/243547/20312/19735/15466/11551/21390/14528/11541/12374/11622/12310/15567/13618/13616/18441/109700/12671/68667/19091/12389/18436/71544/2041…
GO:1903034	regulation of response to wounding	172	0.378683	1.43887	0.00820793	0.0498966	0.0393016	7647	tags=37%, list=27%, signal=27%	15376/20296/100503895/59011/18816/225152/259277/58992/56373/216350/235505/12491/18792/14063/109254/19128/21898/14127/12335/64074/16952/11684/214593/14234/21825/12767/13838/19218/20720/21824/22417/21788/11475/22402/14173/12306/56868/14161/109821/27359/16336/19219/20963/68750/56745/56193/20202/107589/16600/14726/19242/20344/11551/21390/233781/18261/17927/12490/208177/18590/19091/94045/18595
GO:0035150	regulation of tube size	171	0.378343	1.43708	0.00819672	0.0498966	0.0393016	8904	tags=45%, list=31%, signal=31%	22226/21926/18816/11608/12638/54140/17390/18430/67405/14063/11609/58861/15558/12062/11998/230899/19204/18166/11684/14234/22353/15566/15560/21336/224065/18442/13488/11516/15550/15551/15894/19218/24111/11475/11548/19224/17300/12944/14161/68678/244701/11556/15552/243547/20312/19735/15466/11551/21390/14528/11541/12374/11622/12310/15567/13618/13616/18441/109700/12671/68667/19091/12389/18436/71544/2041…
GO:0006874	cellular calcium ion homeostasis	457	0.344553	1.4341	0.00120627	0.0174285	0.0137278	4564	tags=22%, list=16%, signal=19%	13009/76757/20296/12788/20302/12061/23925/114875/11608/11937/55985/17364/277328/14289/80901/280287/15464/319239/14293/19214/23833/193034/12391/59091/14744/140741/54140/12768/12267/19217/12491/18390/78134/20855/21333/18430/12372/12458/14063/18216/71912/56838/19264/15945/15558/12062/14126/11998/71111/14676/15114/12335/234779/15171/69047/14371/18166/14686/12311/15170/12775/19220/241035/13489/230777/…
GO:0051222	positive regulation of protein transport	425	0.346273	1.43258	0.00122249	0.0174285	0.0137278	4630	tags=20%, list=16%, signal=17%	20296/107765/21926/20302/17381/18609/547431/22138/27218/170779/16334/83428/208098/22044/277328/16956/12097/59020/12638/17386/21897/239436/23845/16175/14462/16392/18106/56619/24088/12491/50706/12918/12523/18096/21416/171285/16000/14063/14725/19662/11609/17929/102635496/14191/83433/21898/238257/17082/195046/330962/80885/18111/71111/18413/56620/12475/22160/233079/77125/94088/12669/240641/81799/12775…
GO:0043270	positive regulation of ion transport	315	0.356319	1.43214	0.00254777	0.0251252	0.0197901	4510	tags=21%, list=16%, signal=18%	76757/18091/20296/22226/20303/12061/11472/22044/11440/277328/21943/21337/59020/12638/319239/16175/20271/59091/18387/54140/12768/57014/12918/20855/12372/246049/18216/15945/83433/20608/11438/11998/71111/15114/12335/234779/15171/230899/69047/19204/12311/12669/13489/233571/15560/18167/18442/13488/207911/12767/381812/13040/70839/268345/193003/16453/20293/12424/66240/15561/12306/65086/14825/12159/23827…
GO:0072503	cellular divalent inorganic cation homeostasis	480	0.343498	1.43122	0.00120627	0.0174285	0.0137278	4564	tags=22%, list=16%, signal=19%	13009/76757/20296/12788/20302/12061/23925/114875/11608/11937/55985/17364/277328/14289/80901/280287/15464/319239/239436/14293/19214/23833/193034/12391/59091/14744/140741/54140/12768/12267/19217/12491/18390/78134/20855/21333/18430/12372/12458/14063/18216/18173/71912/56838/19264/15945/15558/12062/14126/11998/71111/14676/15114/12335/234779/15171/69047/14371/18166/14686/12311/15170/12775/19220/241035/…
GO:0055074	calcium ion homeostasis	473	0.343563	1.42895	0.00120627	0.0174285	0.0137278	4564	tags=22%, list=16%, signal=19%	13009/76757/20296/12788/20302/12061/23925/114875/11608/11937/55985/17364/277328/14289/21943/80901/280287/15464/319239/14293/19214/23833/193034/20271/12391/59091/14744/140741/54140/12768/12267/19217/12491/18390/78134/20855/21333/18430/12372/12458/14063/18216/71912/56838/19264/15945/15558/12062/14126/11998/71111/14676/15114/12335/234779/15171/69047/14371/18166/14686/12311/15170/12775/19220/241035/1…
GO:0060541	respiratory system development	239	0.363835	1.42141	0.00529101	0.0372216	0.029318	7975	tags=33%, list=28%, signal=24%	15376/14463/18741/21926/15285/20465/15375/13395/14465/104798/22431/21388/14179/207920/15209/12638/21869/18094/16878/15364/114142/12918/16000/14734/19662/26570/22413/14048/171211/14186/12614/19378/17172/20471/77794/116701/16842/68790/12654/68270/320277/14173/12159/723928/101772/16948/15223/22422/381489/23795/73703/14726/15227/64138/22418/68897/17387/106522/52377/14172/252973/21813/20423/74591/1866…
GO:0045637	regulation of myeloid cell differentiation	203	0.367098	1.41946	0.00675676	0.043157	0.0339931	4257	tags=21%, list=15%, signal=18%	15405/15404/21926/319159/20302/14460/16160/18996/21943/18997/21349/16878/27220/12768/319160/326619/74511/12394/83433/216781/241764/20375/22177/56744/13345/17536/170741/22778/105855/74614/12571/12986/17869/16149/16842/320332/14102/12262/26564/16449/12370/15163
GO:1904951	positive regulation of establishment of protein localization	444	0.341681	1.41838	0.00121359	0.0174285	0.0137278	4630	tags=19%, list=16%, signal=16%	20296/107765/21926/20302/17381/18609/547431/22138/27218/170779/16334/83428/208098/58801/22044/277328/16956/12097/59020/12638/17386/21897/239436/23845/16175/14462/16392/18106/56619/24088/12491/50706/12918/12523/18096/21416/171285/16000/14063/14725/19662/11609/17929/102635496/14191/83433/21898/238257/17082/195046/330962/80885/18111/71111/18413/56620/12475/22160/233079/77125/94088/12669/240641/81799…
GO:0050920	regulation of chemotaxis	210	0.365628	1.41569	0.00542741	0.0372216	0.029318	8959	tags=43%, list=31%, signal=30%	20296/20303/18829/27218/55985/14289/74748/18997/12768/12267/12458/14063/20562/17700/18133/21828/66166/15945/83433/20343/14205/20563/64074/17295/18600/12775/21825/11629/20348/105855/18186/26903/16149/321019/20583/12767/70839/11876/19354/15139/20293/14173/54713/80903/20350/12554/106512/13075/232983/22416/12182/20312/22418/193385/257632/19876/19242/20351/15507/12374/14172/20346/18261/12273/20423/136…
GO:0030324	lung development	208	0.364575	1.411	0.00680272	0.043157	0.0339931	7975	tags=32%, list=28%, signal=23%	15376/14463/18741/21926/20465/15375/14465/104798/21388/14179/207920/12638/21869/18094/16878/15364/114142/12918/16000/14734/19662/26570/22413/14048/14186/12614/19378/17172/77794/12654/68270/14173/12159/723928/16948/15223/22422/381489/23795/73703/14726/15227/64138/22418/17387/106522/52377/14172/252973/21813/20423/74591/18667/233752/15205/18590/12606/15242/14178/18595/13036/16772/17263/16950/207607/…
GO:0050678	regulation of epithelial cell proliferation	351	0.345776	1.40866	0.00247219	0.0251252	0.0197901	8904	tags=36%, list=31%, signal=25%	12578/13396/20296/21926/17381/12165/13395/12399/207920/100038489/14462/20271/18094/18095/16392/15364/64103/56373/235505/114142/20724/208188/22410/18792/21416/21816/16000/14734/21828/20319/22413/16002/12444/14205/58208/14048/22160/18140/56312/13345/19378/21825/11799/22353/76365/12390/21336/20471/15117/12571/26903/13386/18053/17869/12579/20583/240725/23967/16840/56753/13132/13057/21812/20293/14173/…
GO:0045765	regulation of angiogenesis	300	0.351059	1.40849	0.00629723	0.0413085	0.0325371	9155	tags=39%, list=32%, signal=27%	14463/17228/20296/16411/12165/21907/14465/15234/50501/100038489/16175/16392/16878/15364/64103/12267/12491/208188/12394/20319/15945/58861/16002/14205/68792/21826/64074/16952/21937/56744/100952/14234/19223/21825/13179/73230/18186/257630/18053/240725/16840/12767/16402/12654/13051/15139/79221/24111/101401/13078/16414/14173/53415/14991/17300/12771/387220/12266/13638/269831/13058/23796/11745/16600/1144…
GO:0030323	respiratory tube development	211	0.363179	1.40749	0.00678426	0.043157	0.0339931	7975	tags=32%, list=28%, signal=23%	15376/14463/18741/21926/20465/15375/14465/104798/21388/14179/207920/12638/21869/18094/16878/15364/114142/12918/16000/14734/19662/26570/22413/14048/14186/12614/19378/17172/77794/12654/68270/14173/12159/723928/16948/15223/22422/381489/23795/73703/14726/15227/64138/22418/18552/17387/106522/52377/14172/252973/21813/20423/74591/18667/233752/15205/18590/12606/15242/14178/18595/13036/16772/17263/16950/2…
GO:0098542	defense response to other organism	463	0.337005	1.40238	0.00241255	0.0251252	0.0197901	8440	tags=39%, list=30%, signal=28%	21926/17381/16411/231699/100535/23993/170779/16160/634650/55985/16770/14289/74748/503491/404711/432867/110794/76681/17951/100689/209590/13861/18387/17857/237886/72432/56619/246079/24088/13218/18778/12945/211331/12491/17916/14190/171285/17523/14063/18173/667373/654465/332427/14191/58185/380797/19264/15945/83433/17476/21898/17948/213002/170743/110786/195046/100123473/57444/18843/14127/56620/15900/6…
GO:0001503	ossification	368	0.342574	1.40208	0.00246914	0.0251252	0.0197901	8184	tags=36%, list=29%, signal=26%	15111/17928/21926/12165/14460/13395/73835/20472/15891/12097/21943/11839/17386/110075/23845/93966/11647/12768/114249/723954/11625/74511/22410/73121/20855/21333/17390/21416/16000/14734/230587/14191/20319/58185/12393/20429/16002/64075/14119/13363/17180/22160/12842/110789/11474/14371/12095/433938/13345/12311/12162/11687/214593/14234/71584/225998/21336/56788/12571/13386/13380/20750/18442/16842/14200/2…
GO:1901342	regulation of vasculature development	333	0.344346	1.39318	0.00251256	0.0251252	0.0197901	9155	tags=39%, list=32%, signal=27%	14463/17228/20296/16411/12165/21907/14465/22431/15234/50501/100038489/16175/16392/16878/15364/64103/12267/12491/208188/12394/20319/15945/58861/16002/14205/68792/21826/64074/16952/21937/56744/12162/100952/14234/19223/21825/13179/73230/18186/257630/18053/65255/67888/240725/16840/12767/16402/12654/13051/22417/15139/79221/24111/101401/13078/16414/14173/53415/12159/14991/17300/12771/387220/12266/13638…
GO:0070661	leukocyte proliferation	306	0.344919	1.3864	0.00632111	0.0413085	0.0325371	7964	tags=38%, list=28%, signal=28%	12578/547431/27218/20739/16160/17079/170786/21943/545645/30925/15930/18106/545648/18162/21333/171285/16000/14063/18173/12229/12483/380797/19264/83433/16002/21898/77125/16952/22177/22780/74131/15170/12775/12505/94176/11629/320484/21336/56532/114570/105855/12524/66824/74614/319146/16149/321019/16842/76088/16008/93695/20533/24099/12767/434215/22417/22637/19354/16453/22329/108723/20293/16414/238875/1…
GO:0072001	renal system development	294	0.345141	1.38451	0.0075662	0.0464274	0.0365691	10012	tags=45%, list=35%, signal=30%	15396/109663/15431/13797/20464/11608/20472/22431/14179/14462/18095/16878/114249/12267/12577/74107/14734/19662/11609/100534287/218476/20563/15229/14048/14573/12162/19378/14234/22420/12505/73230/56198/241035/76365/20471/108000/18186/17869/12733/12931/240725/23967/58198/56753/13838/231470/22417/22270/16449/12064/21812/52906/18510/14173/17075/72043/12159/17300/22061/22422/72077/241226/12879/107587/15…
GO:0002683	negative regulation of immune system process	460	0.332143	1.38175	0.00241546	0.0251252	0.0197901	4633	tags=21%, list=16%, signal=18%	12578/15405/15404/21926/319159/17381/547431/27218/80782/12399/16334/16160/18566/13011/74748/140474/15930/21349/27220/12768/100340/545378/319160/326619/72432/14525/74511/57781/12523/14190/67742/171285/16000/14063/21899/12394/18133/109254/56838/12229/12825/12483/19264/16002/17082/14127/20563/77125/16952/18600/22177/56744/13345/12514/11687/15170/100952/17536/84544/170741/12505/71183/21825/13489/2254…
GO:0031349	positive regulation of defense response	353	0.337425	1.37434	0.00248447	0.0251252	0.0197901	7979	tags=36%, list=28%, signal=26%	379043/22226/21926/20302/17381/23993/16160/16956/14289/21943/56554/667281/21897/30925/15930/11770/22165/100340/545378/58992/56619/24088/12491/233080/12918/21333/17390/171285/14063/77777/21899/66166/12229/22324/58185/83433/21898/170743/14581/17082/18413/14127/12475/230899/233079/77125/71481/21937/56312/94088/279572/78781/12775/11542/225471/12524/66824/257630/234311/16149/14131/53791/14129/19218/83…
GO:0050727	regulation of inflammatory response	339	0.332442	1.34938	0.00496278	0.0358362	0.0282268	7642	tags=35%, list=27%, signal=26%	21926/20302/16334/16160/74603/13011/13421/16956/14289/21943/107221/74748/15234/15930/14462/16392/11770/100340/58992/66811/24088/54483/11625/233080/208188/57781/52033/21333/16000/21899/18133/12229/83433/21898/239337/17082/18413/14127/20563/230899/233079/77125/16952/107527/21937/56312/12628/81799/12775/12505/19223/11542/13136/66824/257630/238205/14131/11516/69769/14129/19218/11513/83490/13040/13051…
GO:0048167	regulation of synaptic plasticity	256	-0.319505	-1.39203	0.00420168	0.03157	0.0248665	6111	tags=30%, list=21%, signal=24%	13385/20972/20845/20614/12323/20908/20807/17257/241770/116838/108100/18011/214162/208898/14799/12890/12494/16440/12048/19401/387133/18479/13844/387248/723902/58234/382018/14169/57340/116837/387235/387167/387182/387186/387237/387246/723844/723889/723933/723960/735252/751535/100049549/245666/242662/20983/751546/723941/723937/382056/14806/16590/171180/723876/100503991/319984/69017/19699/18125/268755…
GO:0060291	long-term synaptic potentiation	140	-0.351737	-1.41346	0.00664452	0.042992	0.0338632	4535	tags=29%, list=16%, signal=24%	18479/13844/387248/723902/58234/382018/116837/387235/387167/387182/387186/387237/387246/723844/723889/723933/723960/735252/751535/100049549/751546/723941/723937/382056/171180/723876/19699/18125/268755/12921/12308/387150/387226/723863/723838/723925/110891/432530/268709/14813
GO:0007608	sensory perception of smell	461	-0.313186	-1.47006	0.00571429	0.0379115	0.0298615	4300	tags=34%, list=15%, signal=30%	629524/258918/258728/258967/258679/257931/258335/258360/258748/258640/258705/258777/258766/258147/258859/258549/258198/258392/258323/258287/258495/258303/258218/258944/258391/258825/546989/18307/18312/18323/18331/18351/257662/257883/257902/257917/257961/258016/258025/258055/258120/258160/258177/258228/258246/258272/258286/258316/258342/258388/258400/258408/258424/258438/258454/258484/258487/25850…
GO:0008380	RNA splicing	353	-0.357456	-1.61205	0.00507614	0.0364534	0.0287129	10225	tags=59%, list=36%, signal=38%	53379/28000/72193/68479/68879/67197/386612/234373/68272/12812/66094/74255/56031/71702/66381/18949/66603/15481/66877/53609/68278/67106/73713/69562/56335/51810/60365/57905/72459/319322/50783/66185/66354/100336/70312/66441/193116/209416/66978/171170/76265/19655/233208/51796/20383/69878/11834/107817/234723/108121/19652/331401/101985/66492/14300/230596/269966/107829/328110/67755/76936/109095/229700/67…
GO:0000375	RNA splicing, via transesterification reactions	245	-0.374658	-1.62311	0.00411523	0.03157	0.0248665	10526	tags=60%, list=37%, signal=38%	53379/28000/72193/68479/68879/67197/12812/66094/74255/56031/71702/66381/66603/15481/66877/68278/69562/56335/51810/60365/57905/72459/319322/50783/66354/66441/193116/209416/66978/171170/19655/51796/20383/69878/11834/107817/234723/108121/19652/66492/230596/269966/328110/76936/109095/229700/67010/53975/22185/60321/15381/15387/67836/210529/28035/54614/83486/20218/72935/68981/68183/22258/68295/20630/11…
GO:0000377	RNA splicing, via transesterification reactions with bulged adenosine as nucleophile	245	-0.374658	-1.62311	0.00411523	0.03157	0.0248665	10526	tags=60%, list=37%, signal=38%	53379/28000/72193/68479/68879/67197/12812/66094/74255/56031/71702/66381/66603/15481/66877/68278/69562/56335/51810/60365/57905/72459/319322/50783/66354/66441/193116/209416/66978/171170/19655/51796/20383/69878/11834/107817/234723/108121/19652/66492/230596/269966/328110/76936/109095/229700/67010/53975/22185/60321/15381/15387/67836/210529/28035/54614/83486/20218/72935/68981/68183/22258/68295/20630/11…
GO:0000398	mRNA splicing, via spliceosome	245	-0.374658	-1.62311	0.00411523	0.03157	0.0248665	10526	tags=60%, list=37%, signal=38%	53379/28000/72193/68479/68879/67197/12812/66094/74255/56031/71702/66381/66603/15481/66877/68278/69562/56335/51810/60365/57905/72459/319322/50783/66354/66441/193116/209416/66978/171170/19655/51796/20383/69878/11834/107817/234723/108121/19652/66492/230596/269966/328110/76936/109095/229700/67010/53975/22185/60321/15381/15387/67836/210529/28035/54614/83486/20218/72935/68981/68183/22258/68295/20630/11…
GO:0000956	nuclear-transcribed mRNA catabolic process	104	-0.423271	-1.62657	0.00641026	0.0416826	0.0328318	10527	tags=60%, list=37%, signal=38%	66362/233033/14853/18983/66094/233833/27998/69125/269037/74133/60365/244551/229003/50783/66441/78428/225929/69639/231464/104625/210106/214627/236511/109075/234069/100715/67229/67440/50912/319618/332397/378430/71723/12457/240023/75420/213988/108077/112403/230753/208718/234594/226517/230738/24127/103677/19826/229512/234699/353190/192160/75901/56055/217351/19704/545388/13207/103135/233789/22057/7199…
GO:0006397	mRNA processing	436	-0.361566	-1.68288	0.00543478	0.0372216	0.029318	10225	tags=57%, list=36%, signal=37%	68272/12812/66094/74255/56031/71702/66381/380601/18949/66603/15481/51786/66877/53609/68278/19647/73713/227682/69562/109331/56335/94191/54194/51810/94230/60365/57905/72459/319322/50783/66185/66354/100336/70312/18795/66441/193116/209416/15499/66978/171170/24128/76265/19655/233208/51796/20383/69878/11834/107817/234723/68188/108121/19652/331401/21379/66492/67471/16588/14300/432508/230596/269966/10782…
