# Supplementary material for: An EED/PRC2‐H19 Loop Regulates Cerebellar Development
Source: Adv Sci (Weinh). 2024 Nov 5;12(1):2403591. doi: 10.1002/advs.202403591 (PMC11714151; doi:10.1002/advs.202403591)
Supplement: Supplementary file 5 — Supporting Information [file ADVS-12-2403591-s003.xls]

geneId	seqnames	start	end	width	strand	V4	V5	annotation	geneChr	geneStart	geneEnd	geneLength	geneStrand	distanceToTSS	symbol	genetype
ENSMUSG00000000003.15	chrX	77844209	77844303	95	*	1.26579	0.0184822082519531	Intron (ENSMUST00000000003.13/ENSMUSG00000000003.15, intron 3 of 6)	20	77837901	77853623	15723	2	9320	Pbsn	protein_coding
ENSMUSG00000000003.15	chrX	77848353	77848431	79	*	0.24265	0.0800895690917967	Intron (ENSMUST00000000003.13/ENSMUSG00000000003.15, intron 1 of 6)	20	77837901	77853623	15723	2	5192	Pbsn	protein_coding
ENSMUSG00000000028.15	chr16	18821040	18821090	51	*	-0.11087	0.0981903076171875	3' UTR	16	18780447	18811987	31541	2	-9053	Cdc45	protein_coding
ENSMUSG00000000028.15	chr16	18818505	18818554	50	*	0.30143	0.0743908882141116	Intron (ENSMUST00000115578.9/ENSMUSG00000005262.13, intron 5 of 12)	16	18780447	18811987	31541	2	-6518	Cdc45	protein_coding
ENSMUSG00000000031.16	chr7	142578124	142578174	51	*	0.29844	0.0664204359054566	Promoter	7	142575529	142578143	2615	2	0	H19	lncRNA
ENSMUSG00000000037.17	chrX	161163419	161163469	51	*	0.40666	0.0575643777847294	Intron (ENSMUST00000238603.1/ENSMUSG00000000037.17, intron 6 of 11)	20	161082525	161258213	175689	1	80894	Scml2	protein_coding
ENSMUSG00000000037.17	chrX	161096090	161096139	50	*	0.61519	0.0399987772107125	Intron (ENSMUST00000238603.1/ENSMUSG00000000037.17, intron 3 of 11)	20	161082525	161258213	175689	1	13565	Scml2	protein_coding
ENSMUSG00000000037.17	chrX	161092447	161092497	51	*	0.02563	0.0880985260009761	Intron (ENSMUST00000238603.1/ENSMUSG00000000037.17, intron 2 of 11)	20	161082525	161258213	175689	1	9922	Scml2	protein_coding
ENSMUSG00000000037.17	chrX	161112176	161112226	51	*	-0.55473	0.0485699437558653	Intron (ENSMUST00000238603.1/ENSMUSG00000000037.17, intron 3 of 11)	20	161082525	161258213	175689	1	29651	Scml2	protein_coding
ENSMUSG00000000037.17	chrX	161046244	161046332	89	*	-0.18297	0.0743908882141116	Distal Intergenic	20	161082525	161258213	175689	1	-36193	Scml2	protein_coding
ENSMUSG00000000037.17	chrX	161040572	161040621	50	*	1.25751	0.00827042385935789	Distal Intergenic	20	161082525	161258213	175689	1	-41904	Scml2	protein_coding
ENSMUSG00000000049.11	chr11	108321208	108321297	90	*	-0.16347	0.0840940475463864	Intron (ENSMUST00000059595.10/ENSMUSG00000050965.14, intron 2 of 16)	11	108343354	108414396	71043	1	-22057	Apoh	protein_coding
ENSMUSG00000000049.11	chr11	108269184	108269233	50	*	-0.16347	0.0840940475463864	Intron (ENSMUST00000059595.10/ENSMUSG00000050965.14, intron 2 of 16)	11	108343354	108414396	71043	1	-74121	Apoh	protein_coding
ENSMUSG00000000058.6	chr6	17268566	17268616	51	*	0.17048	0.0800895690917967	Intron (ENSMUST00000131334.1/ENSMUSG00000085264.1, intron 1 of 4)	6	17281185	17289115	7931	1	-12569	Cav2	protein_coding
ENSMUSG00000000058.6	chr6	17270561	17270675	115	*	0.3703	0.0681916475296021	Intron (ENSMUST00000131334.1/ENSMUSG00000085264.1, intron 1 of 4)	6	17281185	17289115	7931	1	-10510	Cav2	protein_coding
ENSMUSG00000000078.7	chr13	5867284	5867334	51	*	0.24042	0.0719554722309116	3' UTR	13	5861482	5870394	8913	1	5802	Klf6	protein_coding
ENSMUSG00000000085.16	chr4	120360870	120360926	57	*	-0.3935	0.0834617614746092	Distal Intergenic	4	120405281	120530186	124906	1	-44355	Scmh1	protein_coding
ENSMUSG00000000085.16	chr4	120449067	120449117	51	*	0.48306	0.0720806121826171	Intron (ENSMUST00000134375.7/ENSMUSG00000000085.16, intron 2 of 3)	4	120405281	120530186	124906	1	43786	Scmh1	protein_coding
ENSMUSG00000000085.16	chr4	120403540	120403602	63	*	0.05328	0.0805901288986208	Distal Intergenic	4	120405281	120530186	124906	1	-1679	Scmh1	protein_coding
ENSMUSG00000000085.16	chr4	120354996	120355045	50	*	0.75956	0.0487083196640015	Distal Intergenic	4	120405281	120530186	124906	1	-50236	Scmh1	protein_coding
ENSMUSG00000000093.6	chr11	85841309	85841420	112	*	-0.5425	0.0216635647031267	3' UTR	11	85832551	85841948	9398	1	8758	Tbx2	protein_coding
ENSMUSG00000000093.6	chr11	85835817	85835936	120	*	-0.57202	0.0247737822106946	Exon (ENSMUST00000000095.6/ENSMUSG00000000093.6, exon 3 of 7)	11	85832551	85841948	9398	1	3266	Tbx2	protein_coding
ENSMUSG00000000093.6	chr11	85837471	85837562	92	*	-0.62904	0.0112098650681226	Intron (ENSMUST00000000095.6/ENSMUSG00000000093.6, intron 5 of 6)	11	85832551	85841948	9398	1	4920	Tbx2	protein_coding
ENSMUSG00000000093.6	chr11	85838204	85838335	132	*	-0.70866	0.0135029513717913	Exon (ENSMUST00000000095.6/ENSMUSG00000000093.6, exon 6 of 7)	11	85832551	85841948	9398	1	5653	Tbx2	protein_coding
ENSMUSG00000000093.6	chr11	85832431	85832568	138	*	-0.71698	0.00849232202130481	Promoter	11	85832551	85841948	9398	1	0	Tbx2	protein_coding
ENSMUSG00000000093.6	chr11	85837365	85837415	51	*	-0.69226	0.00710869492124848	Exon (ENSMUST00000000095.6/ENSMUSG00000000093.6, exon 5 of 7)	11	85832551	85841948	9398	1	4814	Tbx2	protein_coding
ENSMUSG00000000093.6	chr11	85834834	85834894	61	*	-0.72465	0.0129848789518123	Exon (ENSMUST00000000095.6/ENSMUSG00000000093.6, exon 2 of 7)	11	85832551	85841948	9398	1	2283	Tbx2	protein_coding
ENSMUSG00000000093.6	chr11	85832939	85832995	57	*	-0.71109	0.0101417712860005	Promoter	11	85832551	85841948	9398	1	388	Tbx2	protein_coding
ENSMUSG00000000093.6	chr11	85840801	85841059	259	*	-0.7914	0.0102622430425612	3' UTR	11	85832551	85841948	9398	1	8250	Tbx2	protein_coding
ENSMUSG00000000093.6	chr11	85833255	85833307	53	*	-0.77547	0.00892029134834622	Promoter	11	85832551	85841948	9398	1	704	Tbx2	protein_coding
ENSMUSG00000000093.6	chr11	85834596	85834751	156	*	-0.66929	0.019507348212528	Exon (ENSMUST00000000095.6/ENSMUSG00000000093.6, exon 2 of 7)	11	85832551	85841948	9398	1	2045	Tbx2	protein_coding
ENSMUSG00000000093.6	chr11	85836851	85837208	358	*	-0.91902	0.00285839131448802	Exon (ENSMUST00000000095.6/ENSMUSG00000000093.6, exon 4 of 7)	11	85832551	85841948	9398	1	4300	Tbx2	protein_coding
ENSMUSG00000000093.6	chr11	85837630	85837699	70	*	-0.62904	0.0112098650681226	Intron (ENSMUST00000000095.6/ENSMUSG00000000093.6, intron 5 of 6)	11	85832551	85841948	9398	1	5079	Tbx2	protein_coding
ENSMUSG00000000093.6	chr11	85833575	85833649	75	*	-0.64714	0.0172162629990337	Intron (ENSMUST00000000095.6/ENSMUSG00000000093.6, intron 1 of 6)	11	85832551	85841948	9398	1	1024	Tbx2	protein_coding
ENSMUSG00000000093.6	chr11	85832600	85832679	80	*	-0.75538	0.00567003047290053	Promoter	11	85832551	85841948	9398	1	49	Tbx2	protein_coding
ENSMUSG00000000093.6	chr11	85837813	85837879	67	*	-0.78371	0.00509539321278293	Exon (ENSMUST00000000095.6/ENSMUSG00000000093.6, exon 6 of 7)	11	85832551	85841948	9398	1	5262	Tbx2	protein_coding
ENSMUSG00000000093.6	chr11	85839963	85840013	51	*	-0.92075	0.010553289866948	Intron (ENSMUST00000000095.6/ENSMUSG00000000093.6, intron 6 of 6)	11	85832551	85841948	9398	1	7412	Tbx2	protein_coding
ENSMUSG00000000093.6	chr11	85832806	85832866	61	*	-0.7318	0.00647034058766081	Promoter	11	85832551	85841948	9398	1	255	Tbx2	protein_coding
ENSMUSG00000000093.6	chr11	85836363	85836415	53	*	-0.81529	0.00579857205730658	Intron (ENSMUST00000000095.6/ENSMUSG00000000093.6, intron 3 of 6)	11	85832551	85841948	9398	1	3812	Tbx2	protein_coding
ENSMUSG00000000093.6	chr11	85836702	85836786	85	*	-0.8854	0.00372044583790491	Intron (ENSMUST00000000095.6/ENSMUSG00000000093.6, intron 3 of 6)	11	85832551	85841948	9398	1	4151	Tbx2	protein_coding
ENSMUSG00000000093.6	chr11	85836023	85836073	51	*	-0.63591	0.0176517934618071	Intron (ENSMUST00000000095.6/ENSMUSG00000000093.6, intron 3 of 6)	11	85832551	85841948	9398	1	3472	Tbx2	protein_coding
ENSMUSG00000000093.6	chr11	85839727	85839812	86	*	-0.90218	0.0129601805383574	Intron (ENSMUST00000000095.6/ENSMUSG00000000093.6, intron 6 of 6)	11	85832551	85841948	9398	1	7176	Tbx2	protein_coding
ENSMUSG00000000094.12	chr11	85891096	85891145	50	*	-0.77831	0.00739817814208087	Intron (ENSMUST00000108047.7/ENSMUSG00000000094.12, intron 3 of 8)	11	85886422	85916097	29676	1	4674	Tbx4	protein_coding
ENSMUSG00000000094.12	chr11	85888259	85888385	127	*	-0.65475	0.0200298664682209	Intron (ENSMUST00000108047.7/ENSMUSG00000000094.12, intron 1 of 8)	11	85886422	85916097	29676	1	1837	Tbx4	protein_coding
ENSMUSG00000000094.12	chr11	85890312	85890450	139	*	-0.83476	0.00273412145953645	Intron (ENSMUST00000108047.7/ENSMUSG00000000094.12, intron 2 of 8)	11	85886422	85916097	29676	1	3890	Tbx4	protein_coding
ENSMUSG00000000094.12	chr11	85886482	85886532	51	*	-1.29902	0.00147552800717676	Promoter	11	85886422	85916097	29676	1	60	Tbx4	protein_coding
ENSMUSG00000000094.12	chr11	85907765	85907815	51	*	-0.30186	0.070078372955322	Intron (ENSMUST00000108047.7/ENSMUSG00000000094.12, intron 5 of 8)	11	85886422	85916097	29676	1	21343	Tbx4	protein_coding
ENSMUSG00000000094.12	chr11	85885670	85885791	122	*	-1.13743	0.00267027752638073	Promoter	11	85886422	85916097	29676	1	-631	Tbx4	protein_coding
ENSMUSG00000000094.12	chr11	85885892	85886032	141	*	-1.28206	0.00103748063004615	Promoter	11	85886422	85916097	29676	1	-390	Tbx4	protein_coding
ENSMUSG00000000094.12	chr11	85891404	85891454	51	*	-0.83428	0.00801737737700105	Intron (ENSMUST00000108047.7/ENSMUSG00000000094.12, intron 3 of 8)	11	85886422	85916097	29676	1	4982	Tbx4	protein_coding
ENSMUSG00000000094.12	chr11	85886228	85886289	62	*	-1.30304	0.00103748063004615	Promoter	11	85886422	85916097	29676	1	-133	Tbx4	protein_coding
ENSMUSG00000000094.12	chr11	85891512	85891574	63	*	-0.72169	0.0124323309113095	Intron (ENSMUST00000108047.7/ENSMUSG00000000094.12, intron 3 of 8)	11	85886422	85916097	29676	1	5090	Tbx4	protein_coding
ENSMUSG00000000094.12	chr11	85895293	85895478	186	*	-0.34992	0.0515593736963642	Intron (ENSMUST00000108047.7/ENSMUSG00000000094.12, intron 3 of 8)	11	85886422	85916097	29676	1	8871	Tbx4	protein_coding
ENSMUSG00000000094.12	chr11	85892870	85892951	82	*	-0.14744	0.0610780273018472	Intron (ENSMUST00000108047.7/ENSMUSG00000000094.12, intron 3 of 8)	11	85886422	85916097	29676	1	6448	Tbx4	protein_coding
ENSMUSG00000000094.12	chr11	85890894	85890950	57	*	-0.97115	0.00199633679107099	Exon (ENSMUST00000108047.7/ENSMUSG00000000094.12, exon 3 of 9)	11	85886422	85916097	29676	1	4472	Tbx4	protein_coding
ENSMUSG00000000094.12	chr11	85889590	85889913	324	*	-0.80245	0.00423136602455271	Intron (ENSMUST00000108047.7/ENSMUSG00000000094.12, intron 1 of 8)	11	85886422	85916097	29676	1	3168	Tbx4	protein_coding
ENSMUSG00000000094.12	chr11	85889038	85889088	51	*	-0.70478	0.0121061096870413	Intron (ENSMUST00000108047.7/ENSMUSG00000000094.12, intron 1 of 8)	11	85886422	85916097	29676	1	2616	Tbx4	protein_coding
ENSMUSG00000000094.12	chr11	85901909	85901986	78	*	0.1187	0.0805901288986208	Intron (ENSMUST00000108047.7/ENSMUSG00000000094.12, intron 5 of 8)	11	85886422	85916097	29676	1	15487	Tbx4	protein_coding
ENSMUSG00000000094.12	chr11	85890767	85890826	60	*	-0.96242	0.00179810691529616	Intron (ENSMUST00000108047.7/ENSMUSG00000000094.12, intron 2 of 8)	11	85886422	85916097	29676	1	4345	Tbx4	protein_coding
ENSMUSG00000000094.12	chr11	85884943	85885048	106	*	-0.49985	0.0342981920675816	Distal Intergenic	11	85886422	85916097	29676	1	-1374	Tbx4	protein_coding
ENSMUSG00000000094.12	chr11	85894425	85894475	51	*	-0.15381	0.0584113430954856	Intron (ENSMUST00000108047.7/ENSMUSG00000000094.12, intron 3 of 8)	11	85886422	85916097	29676	1	8003	Tbx4	protein_coding
ENSMUSG00000000094.12	chr11	85890007	85890231	225	*	-0.88152	0.00254731813000289	5' UTR	11	85886422	85916097	29676	1	3585	Tbx4	protein_coding
ENSMUSG00000000120.6	chr11	95595051	95595101	51	*	-0.03227	0.0699749670457099	Distal Intergenic	11	95568818	95587735	18918	2	-7316	Ngfr	protein_coding
ENSMUSG00000000120.6	chr11	95585695	95585745	51	*	-0.78276	0.0254378188401462	Intron (ENSMUST00000000122.6/ENSMUSG00000000120.6, intron 1 of 5)	11	95568818	95587735	18918	2	1990	Ngfr	protein_coding
ENSMUSG00000000120.6	chr11	95579372	95579491	120	*	-0.56205	0.0487083196640015	Intron (ENSMUST00000000122.6/ENSMUSG00000000120.6, intron 2 of 5)	11	95568818	95587735	18918	2	8244	Ngfr	protein_coding
ENSMUSG00000000120.6	chr11	95571266	95571370	105	*	0.24204	0.0770862102508544	Intron (ENSMUST00000000122.6/ENSMUSG00000000120.6, intron 5 of 5)	11	95568818	95587735	18918	2	16365	Ngfr	protein_coding
ENSMUSG00000000120.6	chr11	95600709	95600758	50	*	1.06685	0.0203304290771484	Distal Intergenic	11	95568818	95587735	18918	2	-12974	Ngfr	protein_coding
ENSMUSG00000000120.6	chr11	95553471	95553521	51	*	0.17663	0.0770862102508544	Distal Intergenic	11	95568818	95587735	18918	2	34214	Ngfr	protein_coding
ENSMUSG00000000120.6	chr11	95597697	95597747	51	*	0.62854	0.0487083196640015	Distal Intergenic	11	95568818	95587735	18918	2	-9962	Ngfr	protein_coding
ENSMUSG00000000125.5	chr11	103770849	103770961	113	*	-0.14744	0.0610780273018472	Distal Intergenic	11	103774150	103817957	43808	1	-3189	Wnt3	protein_coding
ENSMUSG00000000125.5	chr11	103795517	103795599	83	*	-0.31189	0.0719554722309114	Intron (ENSMUST00000000127.5/ENSMUSG00000000125.5, intron 1 of 4)	11	103774150	103817957	43808	1	21367	Wnt3	protein_coding
ENSMUSG00000000125.5	chr11	103812428	103812501	74	*	0.71571	0.030442699790001	Exon (ENSMUST00000000127.5/ENSMUSG00000000125.5, exon 4 of 5)	11	103774150	103817957	43808	1	38278	Wnt3	protein_coding
ENSMUSG00000000125.5	chr11	103781144	103781212	69	*	-0.01532	0.0840940475463869	Intron (ENSMUST00000000127.5/ENSMUSG00000000125.5, intron 1 of 4)	11	103774150	103817957	43808	1	6994	Wnt3	protein_coding
ENSMUSG00000000125.5	chr11	103772220	103772269	50	*	-0.24349	0.054601907676215	Distal Intergenic	11	103774150	103817957	43808	1	-1881	Wnt3	protein_coding
ENSMUSG00000000125.5	chr11	103822362	103822412	51	*	-0.18675	0.0927352905273439	3' UTR	11	103774150	103817957	43808	1	48212	Wnt3	protein_coding
ENSMUSG00000000125.5	chr11	103774133	103774183	51	*	-0.71861	0.0156755476707814	Promoter	11	103774150	103817957	43808	1	0	Wnt3	protein_coding
ENSMUSG00000000125.5	chr11	103781387	103781437	51	*	-0.14546	0.0805901288986208	Intron (ENSMUST00000000127.5/ENSMUSG00000000125.5, intron 1 of 4)	11	103774150	103817957	43808	1	7237	Wnt3	protein_coding
ENSMUSG00000000125.5	chr11	103773893	103773943	51	*	-0.65974	0.0205024404502301	Promoter	11	103774150	103817957	43808	1	-207	Wnt3	protein_coding
ENSMUSG00000000125.5	chr11	103774455	103774540	86	*	-0.87755	0.00577251171144067	Promoter	11	103774150	103817957	43808	1	305	Wnt3	protein_coding
ENSMUSG00000000125.5	chr11	103773508	103773558	51	*	-0.59937	0.02438418526566	Promoter	11	103774150	103817957	43808	1	-592	Wnt3	protein_coding
ENSMUSG00000000125.5	chr11	103775266	103775333	68	*	-0.48247	0.0344663204600691	Intron (ENSMUST00000000127.5/ENSMUSG00000000125.5, intron 1 of 4)	11	103774150	103817957	43808	1	1116	Wnt3	protein_coding
ENSMUSG00000000125.5	chr11	103771971	103772037	67	*	-0.24349	0.054601907676215	Distal Intergenic	11	103774150	103817957	43808	1	-2113	Wnt3	protein_coding
ENSMUSG00000000125.5	chr11	103771526	103771587	62	*	-0.28952	0.0450465738328772	Distal Intergenic	11	103774150	103817957	43808	1	-2563	Wnt3	protein_coding
ENSMUSG00000000126.11	chr11	59302155	59302230	76	*	0.8799	0.0472106933593751	Distal Intergenic	11	59306928	59333552	26625	1	-4698	Wnt9a	protein_coding
ENSMUSG00000000126.11	chr11	59301529	59301578	50	*	0.48755	0.0584499835968019	Distal Intergenic	11	59306928	59333552	26625	1	-5350	Wnt9a	protein_coding
ENSMUSG00000000126.11	chr11	59307784	59307876	93	*	-0.46125	0.0483318557962776	Promoter	11	59306928	59333552	26625	1	856	Wnt9a	protein_coding
ENSMUSG00000000127.15	chr17	63812180	63812230	51	*	-0.24384	0.0800895690917967	Distal Intergenic	17	63863062	64139496	276435	1	-50832	Fer	protein_coding
ENSMUSG00000000127.15	chr17	63811841	63811890	50	*	-0.16627	0.0774905085563662	Distal Intergenic	17	63863062	64139496	276435	1	-51172	Fer	protein_coding
ENSMUSG00000000127.15	chr17	63822045	63822095	51	*	0.34864	0.0647599250078201	Distal Intergenic	17	63863062	64139496	276435	1	-40967	Fer	protein_coding
ENSMUSG00000000127.15	chr17	63848531	63848607	77	*	-0.41983	0.0720806121826173	Distal Intergenic	17	63863062	64139496	276435	1	-14455	Fer	protein_coding
ENSMUSG00000000127.15	chr17	63788008	63788074	67	*	0.43912	0.0592970848083496	Distal Intergenic	17	63863062	64139496	276435	1	-74988	Fer	protein_coding
ENSMUSG00000000127.15	chr17	63800654	63800704	51	*	0.30455	0.0681916475296021	Distal Intergenic	17	63863062	64139496	276435	1	-62358	Fer	protein_coding
ENSMUSG00000000134.17	chrX	7771030	7771131	102	*	0.18302	0.0774905085563662	3' UTR	20	7762560	7775202	12643	1	8470	Tfe3	protein_coding
ENSMUSG00000000142.15	chr11	108907361	108907410	50	*	1.0541	0.0277233123779296	Distal Intergenic	11	108920349	108950783	30435	1	-12939	Axin2	protein_coding
ENSMUSG00000000142.15	chr11	108882479	108882549	71	*	-0.11436	0.0774905085563662	Distal Intergenic	11	108920349	108950783	30435	1	-37800	Axin2	protein_coding
ENSMUSG00000000142.15	chr11	108899812	108899862	51	*	0.17048	0.0800895690917967	Distal Intergenic	11	108920349	108950783	30435	1	-20487	Axin2	protein_coding
ENSMUSG00000000142.15	chr11	108883119	108883168	50	*	-0.20574	0.0880985260009763	Distal Intergenic	11	108920349	108950783	30435	1	-37181	Axin2	protein_coding
ENSMUSG00000000142.15	chr11	108894409	108894459	51	*	-0.32908	0.0800895690917967	Distal Intergenic	11	108920349	108950783	30435	1	-25890	Axin2	protein_coding
ENSMUSG00000000149.10	chr5	140782632	140782681	50	*	0.911	0.0354080200195311	Intron (ENSMUST00000000153.8/ENSMUSG00000000149.10, intron 2 of 3)	5	140758408	140830431	72024	2	47750	Gna12	protein_coding
ENSMUSG00000000149.10	chr5	140878261	140878310	50	*	0.45926	0.070078372955322	Intron (ENSMUST00000085786.6/ENSMUSG00000036526.8, intron 21 of 24)	5	140758408	140830431	72024	2	-47830	Gna12	protein_coding
ENSMUSG00000000149.10	chr5	140871790	140871840	51	*	-0.21642	0.0719554722309114	Downstream (1-2kb)	5	140758408	140830431	72024	2	-41359	Gna12	protein_coding
ENSMUSG00000000149.10	chr5	140846405	140846454	50	*	0.32667	0.0834617614746091	Distal Intergenic	5	140758408	140830431	72024	2	-15974	Gna12	protein_coding
ENSMUSG00000000154.16	chr7	143484772	143484888	117	*	0.06735	0.0774905085563662	Intron (ENSMUST00000052348.11/ENSMUSG00000000154.16, intron 5 of 10)	7	143473736	143499334	25599	1	11036	Slc22a18	protein_coding
ENSMUSG00000000154.16	chr7	143474488	143474537	50	*	0.63048	0.0395755097270012	Promoter	7	143473736	143499334	25599	1	752	Slc22a18	protein_coding
ENSMUSG00000000154.16	chr7	143476904	143476953	50	*	0.45926	0.070078372955322	Intron (ENSMUST00000052348.11/ENSMUSG00000000154.16, intron 2 of 10)	7	143473736	143499334	25599	1	3168	Slc22a18	protein_coding
ENSMUSG00000000157.16	chr16	96407521	96407574	54	*	-0.59802	0.0763702392578125	Exon (ENSMUST00000136292.1/ENSMUSG00000000159.16, exon 3 of 4)	16	96422288	96443619	21332	2	36045	Itgb2l	protein_coding
ENSMUSG00000000157.16	chr16	96433754	96433840	87	*	0.3112	0.070078372955322	Intron (ENSMUST00000113795.7/ENSMUSG00000117081.1, intron 7 of 8)	16	96422288	96443619	21332	2	9779	Itgb2l	protein_coding
ENSMUSG00000000159.16	chr16	96325857	96325906	50	*	0.62379	0.0600671768188475	Distal Intergenic	16	96361668	96422121	60454	1	-35762	Igsf5	protein_coding
ENSMUSG00000000159.16	chr16	96316506	96316555	50	*	0.39978	0.0647599250078201	3' UTR	16	96361668	96422121	60454	1	-45113	Igsf5	protein_coding
ENSMUSG00000000167.14	chr9	50616163	50616213	51	*	-0.80085	0.0610961914062499	Intron (ENSMUST00000131351.7/ENSMUSG00000059820.14, intron 1 of 5)	9	50617321	50625000	7680	1	-1108	Pih1d2	protein_coding
ENSMUSG00000000171.5	chr9	50593179	50593229	51	*	0.15068	0.0981903076171875	Distal Intergenic	9	50596357	50603812	7456	2	10583	Sdhd	protein_coding
ENSMUSG00000000182.9	chr6	127076737	127076787	51	*	-0.08974	0.0927352905273439	Intron (ENSMUST00000000186.8/ENSMUSG00000000182.9, intron 1 of 2)	6	127072902	127081408	8507	1	3835	Fgf23	protein_coding
ENSMUSG00000000182.9	chr6	127049180	127049260	81	*	0.42179	0.0584499835968019	Distal Intergenic	6	127072902	127081408	8507	1	-23642	Fgf23	protein_coding
ENSMUSG00000000183.6	chr6	127025615	127025665	51	*	0.18302	0.0774905085563662	3' UTR	6	127015586	127028187	12602	1	10029	Fgf6	protein_coding
ENSMUSG00000000183.6	chr6	127008506	127008556	51	*	0.00101	0.0927352905273434	Distal Intergenic	6	127015586	127028187	12602	1	-7030	Fgf6	protein_coding
ENSMUSG00000000183.6	chr6	127033114	127033235	122	*	0.07889	0.0747229903936387	Distal Intergenic	6	127015586	127028187	12602	1	17528	Fgf6	protein_coding
ENSMUSG00000000184.12	chr6	127155239	127155289	51	*	-0.91662	0.00801268304712714	Intron (ENSMUST00000180811.1/ENSMUSG00000097166.1, intron 1 of 2)	6	127125162	127152193	27032	2	-3046	Ccnd2	protein_coding
ENSMUSG00000000184.12	chr6	127152247	127152318	72	*	-0.04972	0.066030299785781	Promoter	6	127125162	127152193	27032	2	-54	Ccnd2	protein_coding
ENSMUSG00000000184.12	chr6	127154882	127154942	61	*	-1.20934	0.00290114386189084	Intron (ENSMUST00000180811.1/ENSMUSG00000097166.1, intron 1 of 2)	6	127125162	127152193	27032	2	-2689	Ccnd2	protein_coding
ENSMUSG00000000184.12	chr6	127153070	127153123	54	*	-0.24349	0.054601907676215	Promoter	6	127125162	127152193	27032	2	-877	Ccnd2	protein_coding
ENSMUSG00000000184.12	chr6	127151992	127152102	111	*	0.28038	0.0603705598041422	Promoter	6	127125162	127152193	27032	2	91	Ccnd2	protein_coding
ENSMUSG00000000184.12	chr6	127155063	127155139	77	*	-0.97176	0.00801268304712714	Intron (ENSMUST00000180811.1/ENSMUSG00000097166.1, intron 1 of 2)	6	127125162	127152193	27032	2	-2870	Ccnd2	protein_coding
ENSMUSG00000000184.12	chr6	127152428	127152478	51	*	-0.1567	0.0610780273018472	Promoter	6	127125162	127152193	27032	2	-235	Ccnd2	protein_coding
ENSMUSG00000000194.13	chr2	31162339	31162389	51	*	0.10803	0.0840940475463864	Intron (ENSMUST00000056433.6/ENSMUSG00000000194.13, intron 1 of 17)	2	31152316	31218775	66460	1	10023	Gpr107	protein_coding
ENSMUSG00000000197.8	chr14	123537642	123537692	51	*	0.40666	0.0575643777847294	Intron (ENSMUST00000000201.6/ENSMUSG00000000197.8, intron 7 of 43)	14	123276634	123627144	350511	2	89452	Nalcn	protein_coding
ENSMUSG00000000197.8	chr14	123619002	123619051	50	*	0.95203	0.0472106933593751	Intron (ENSMUST00000000201.6/ENSMUSG00000000197.8, intron 1 of 43)	14	123276634	123627144	350511	2	8093	Nalcn	protein_coding
ENSMUSG00000000197.8	chr14	123583050	123583099	50	*	1.21345	0.0146124958992005	Intron (ENSMUST00000000201.6/ENSMUSG00000000197.8, intron 6 of 43)	14	123276634	123627144	350511	2	44045	Nalcn	protein_coding
ENSMUSG00000000197.8	chr14	123528770	123528819	50	*	0.40704	0.0834617614746091	Intron (ENSMUST00000000201.6/ENSMUSG00000000197.8, intron 7 of 43)	14	123276634	123627144	350511	2	98325	Nalcn	protein_coding
ENSMUSG00000000197.8	chr14	123607928	123607978	51	*	0.55636	0.0487083196640015	Intron (ENSMUST00000000201.6/ENSMUSG00000000197.8, intron 1 of 43)	14	123276634	123627144	350511	2	19166	Nalcn	protein_coding
ENSMUSG00000000202.9	chr11	114793276	114793344	69	*	0.97716	0.0292249917984009	Exon (ENSMUST00000156053.7/ENSMUSG00000000202.9, exon 2 of 2)	11	114791217	114795945	4729	2	2601	Btbd17	protein_coding
ENSMUSG00000000204.16	chr11	83177047	83177097	51	*	0.30455	0.0681916475296021	Intron (ENSMUST00000000208.12/ENSMUSG00000000204.16, intron 4 of 7)	11	83175186	83190216	15031	1	1861	Slfn4	protein_coding
ENSMUSG00000000214.11	chr7	142947902	142947951	50	*	0.18595	0.0747229903936387	Distal Intergenic	7	142892752	142931128	38377	2	-16774	Th	protein_coding
ENSMUSG00000000214.11	chr7	142934350	142934409	60	*	-0.10086	0.0774905085563662	Distal Intergenic	7	142892752	142931128	38377	2	-3222	Th	protein_coding
ENSMUSG00000000214.11	chr7	142910444	142910540	97	*	-0.26869	0.0800895690917967	Intron (ENSMUST00000105929.10/ENSMUSG00000000214.11, intron 1 of 11)	7	142892752	142931128	38377	2	20588	Th	protein_coding
ENSMUSG00000000215.11	chr7	142739896	142740025	130	*	-0.53368	0.0600671768188476	Intron (ENSMUST00000210288.1/ENSMUSG00000000215.11, intron 1 of 4)	7	142678656	142743381	64726	2	3356	Ins2	protein_coding
ENSMUSG00000000215.11	chr7	142744863	142744913	51	*	0.68369	0.0487083196640015	Distal Intergenic	7	142678656	142743381	64726	2	-1482	Ins2	protein_coding
ENSMUSG00000000215.11	chr7	142720556	142720606	51	*	0.02206	0.104736328125	Intron (ENSMUST00000210288.1/ENSMUSG00000000215.11, intron 2 of 4)	7	142678656	142743381	64726	2	22775	Ins2	protein_coding
ENSMUSG00000000215.11	chr7	142724106	142724156	51	*	0.23974	0.0719554722309116	Intron (ENSMUST00000210288.1/ENSMUSG00000000215.11, intron 2 of 4)	7	142678656	142743381	64726	2	19225	Ins2	protein_coding
ENSMUSG00000000215.11	chr7	142728712	142728762	51	*	0.2426	0.0800895690917967	Intron (ENSMUST00000210288.1/ENSMUSG00000000215.11, intron 2 of 4)	7	142678656	142743381	64726	2	14619	Ins2	protein_coding
ENSMUSG00000000215.11	chr7	142736544	142736597	54	*	0.72351	0.06109619140625	Intron (ENSMUST00000210288.1/ENSMUSG00000000215.11, intron 1 of 4)	7	142678656	142743381	64726	2	6784	Ins2	protein_coding
ENSMUSG00000000215.11	chr7	142730284	142730334	51	*	0.74034	0.0606994628906249	Intron (ENSMUST00000210288.1/ENSMUSG00000000215.11, intron 2 of 4)	7	142678656	142743381	64726	2	13047	Ins2	protein_coding
ENSMUSG00000000216.8	chr7	121732960	121733009	50	*	-0.20129	0.0805901288986208	Distal Intergenic	7	121734479	121768475	33997	1	-1470	Scnn1g	protein_coding
ENSMUSG00000000223.13	chrX	134367452	134367518	67	*	1.00688	0.0232797116041184	Distal Intergenic	20	134404551	134456573	52023	1	-37033	Drp2	protein_coding
ENSMUSG00000000223.13	chrX	134413804	134413860	57	*	-0.23073	0.0834617614746092	Intron (ENSMUST00000113228.7/ENSMUSG00000000223.13, intron 2 of 23)	20	134404551	134456573	52023	1	9253	Drp2	protein_coding
ENSMUSG00000000223.13	chrX	134376377	134376426	50	*	0.97063	0.0458221435546876	Distal Intergenic	20	134404551	134456573	52023	1	-28125	Drp2	protein_coding
ENSMUSG00000000223.13	chrX	134401983	134402032	50	*	0.78789	0.030442699790001	Distal Intergenic	20	134404551	134456573	52023	1	-2519	Drp2	protein_coding
ENSMUSG00000000244.17	chr7	142991954	142992031	78	*	0.39065	0.0800895690917967	Intron (ENSMUST00000131740.7/ENSMUSG00000052281.14, intron 2 of 4)	7	143005046	143019644	14599	1	-13015	Tspan32	protein_coding
ENSMUSG00000000244.17	chr7	143005471	143005536	66	*	0.35359	0.0664204359054566	Promoter	7	143005046	143019644	14599	1	425	Tspan32	protein_coding
ENSMUSG00000000247.11	chr2	38339533	38339852	320	*	-1.25171	0.000856773537876164	Promoter	2	38339281	38369733	30453	1	252	Lhx2	protein_coding
ENSMUSG00000000247.11	chr2	38336479	38336566	88	*	-0.61138	0.0276216975180434	Distal Intergenic	2	38339281	38369733	30453	1	-2715	Lhx2	protein_coding
ENSMUSG00000000247.11	chr2	38339912	38339974	63	*	-1.27652	0.000708028131994887	Promoter	2	38339281	38369733	30453	1	631	Lhx2	protein_coding
ENSMUSG00000000247.11	chr2	38328237	38328294	58	*	-0.35944	0.0720806121826173	Distal Intergenic	2	38339281	38369733	30453	1	-10987	Lhx2	protein_coding
ENSMUSG00000000248.16	chr6	128943371	128943425	55	*	1.45551	0.0163421630859375	Intron (ENSMUST00000000254.13/ENSMUSG00000000248.16, intron 1 of 6)	6	128934381	128984707	50327	1	8990	Clec2g	protein_coding
ENSMUSG00000000253.13	chr13	45572012	45572097	86	*	-0.54449	0.0741882324218749	Intron (ENSMUST00000091628.10/ENSMUSG00000046876.16, intron 6 of 7)	13	45507444	45553800	46357	1	64568	Gmpr	protein_coding
ENSMUSG00000000253.13	chr13	45543430	45543493	64	*	-0.22149	0.0770862102508541	Intron (ENSMUST00000000260.12/ENSMUSG00000000253.13, intron 8 of 8)	13	45507444	45553800	46357	1	35986	Gmpr	protein_coding
ENSMUSG00000000253.13	chr13	45594673	45594723	51	*	0.00485	0.0805901288986208	Intron (ENSMUST00000091628.10/ENSMUSG00000046876.16, intron 6 of 7)	13	45507444	45553800	46357	1	87229	Gmpr	protein_coding
ENSMUSG00000000253.13	chr13	45506806	45506856	51	*	-0.96979	0.0354080200195312	Promoter	13	45507444	45553800	46357	1	-588	Gmpr	protein_coding
ENSMUSG00000000253.13	chr13	45592660	45592710	51	*	-0.22149	0.0770862102508541	Intron (ENSMUST00000091628.10/ENSMUSG00000046876.16, intron 6 of 7)	13	45507444	45553800	46357	1	85216	Gmpr	protein_coding
ENSMUSG00000000253.13	chr13	45515542	45515592	51	*	0.86377	0.030442699790001	Intron (ENSMUST00000000260.12/ENSMUSG00000000253.13, intron 2 of 8)	13	45507444	45553800	46357	1	8098	Gmpr	protein_coding
ENSMUSG00000000253.13	chr13	45597713	45597763	51	*	0.67815	0.0314276106655599	Intron (ENSMUST00000091628.10/ENSMUSG00000046876.16, intron 6 of 7)	13	45507444	45553800	46357	1	90269	Gmpr	protein_coding
ENSMUSG00000000253.13	chr13	45546901	45546979	79	*	0.47694	0.0584499835968019	Intron (ENSMUST00000222227.1/ENSMUSG00000000253.13, intron 1 of 1)	13	45507444	45553800	46357	1	39457	Gmpr	protein_coding
ENSMUSG00000000263.15	chr11	55603775	55603825	51	*	-0.54864	0.0592970848083496	Intron (ENSMUST00000108853.7/ENSMUSG00000000263.15, intron 1 of 7)	11	55514238	55608198	93961	2	4373	Glra1	protein_coding
ENSMUSG00000000263.15	chr11	55588030	55588098	69	*	0.48706	0.0483318557962776	Intron (ENSMUST00000108853.7/ENSMUSG00000000263.15, intron 1 of 7)	11	55514238	55608198	93961	2	20100	Glra1	protein_coding
ENSMUSG00000000263.15	chr11	55682575	55682625	51	*	0.16663	0.0880985260009763	Distal Intergenic	11	55514238	55608198	93961	2	-74377	Glra1	protein_coding
ENSMUSG00000000263.15	chr11	55678366	55678415	50	*	0.6892	0.0600671768188475	Distal Intergenic	11	55514238	55608198	93961	2	-70168	Glra1	protein_coding
ENSMUSG00000000263.15	chr11	55585547	55585596	50	*	0.17048	0.0800895690917967	Intron (ENSMUST00000108853.7/ENSMUSG00000000263.15, intron 1 of 7)	11	55514238	55608198	93961	2	22602	Glra1	protein_coding
ENSMUSG00000000263.15	chr11	55584260	55584309	50	*	1.26279	0.0146124958992005	Intron (ENSMUST00000108853.7/ENSMUSG00000000263.15, intron 1 of 7)	11	55514238	55608198	93961	2	23889	Glra1	protein_coding
ENSMUSG00000000275.16	chr11	89020692	89020748	57	*	-0.68449	0.0485157966613769	Distal Intergenic	11	88999376	89020293	20918	1	21316	Trim25	protein_coding
ENSMUSG00000000282.12	chr11	74839111	74839178	68	*	-0.3935	0.0834617614746092	Intron (ENSMUST00000000291.8/ENSMUSG00000000282.12, intron 4 of 5)	11	74830920	74845725	14806	1	8191	Mnt	protein_coding
ENSMUSG00000000290.13	chr10	77528859	77528955	97	*	0.29844	0.0664204359054566	Distal Intergenic	10	77530252	77565708	35457	1	-1297	Itgb2	protein_coding
ENSMUSG00000000295.13	chr10	31285976	31286025	50	*	0.6892	0.0600671768188475	Distal Intergenic	10	31313383	31328204	14822	1	-27358	Hddc2	protein_coding
ENSMUSG00000000296.8	chr10	31447062	31447128	67	*	0.15687	0.0927352905273438	Downstream (1-2kb)	10	31332376	31445958	113583	2	-1104	Tpd52l1	protein_coding
ENSMUSG00000000301.16	chr11	60068076	60068144	69	*	0.84139	0.0369644165039062	Distal Intergenic	11	59970614	60046489	75876	2	-21587	Pemt	protein_coding
ENSMUSG00000000301.16	chr11	60037419	60037469	51	*	-0.307	0.0743908882141116	Intron (ENSMUST00000000310.13/ENSMUSG00000000301.16, intron 1 of 6)	11	59970614	60046489	75876	2	9020	Pemt	protein_coding
ENSMUSG00000000301.16	chr11	60069504	60069553	50	*	0.0359	0.0840940475463864	Distal Intergenic	11	59970614	60046489	75876	2	-23015	Pemt	protein_coding
ENSMUSG00000000303.12	chr8	106603408	106603458	51	*	-0.81312	0.0175888164449134	Promoter	8	106603351	106670246	66896	1	57	Cdh1	protein_coding
ENSMUSG00000000303.12	chr8	106635669	106635718	50	*	-0.29095	0.0872802734375001	Intron (ENSMUST00000000312.11/ENSMUSG00000000303.12, intron 2 of 15)	8	106603351	106670246	66896	1	32318	Cdh1	protein_coding
ENSMUSG00000000303.12	chr8	106603213	106603309	97	*	-0.75621	0.0222174523514697	Promoter	8	106603351	106670246	66896	1	-42	Cdh1	protein_coding
ENSMUSG00000000303.12	chr8	106636625	106636732	108	*	-0.06056	0.0805901288986208	Intron (ENSMUST00000000312.11/ENSMUSG00000000303.12, intron 2 of 15)	8	106603351	106670246	66896	1	33274	Cdh1	protein_coding
ENSMUSG00000000303.12	chr8	106633438	106633489	52	*	0.60465	0.0600671768188475	Intron (ENSMUST00000000312.11/ENSMUSG00000000303.12, intron 2 of 15)	8	106603351	106670246	66896	1	30087	Cdh1	protein_coding
ENSMUSG00000000305.12	chr2	179470241	179470291	51	*	-0.44445	0.0566649343818426	Intron (ENSMUST00000000314.12/ENSMUSG00000000305.12, intron 2 of 15)	2	179442431	179899373	456943	1	27810	Cdh4	protein_coding
ENSMUSG00000000305.12	chr2	179466953	179467003	51	*	0.86895	0.0381195545196533	Intron (ENSMUST00000000314.12/ENSMUSG00000000305.12, intron 2 of 15)	2	179442431	179899373	456943	1	24522	Cdh4	protein_coding
ENSMUSG00000000305.12	chr2	179516342	179516391	50	*	0.51182	0.0741882324218749	Intron (ENSMUST00000000314.12/ENSMUSG00000000305.12, intron 2 of 15)	2	179442431	179899373	456943	1	73911	Cdh4	protein_coding
ENSMUSG00000000305.12	chr2	179454398	179454448	51	*	-0.62104	0.0606994628906249	Intron (ENSMUST00000000314.12/ENSMUSG00000000305.12, intron 2 of 15)	2	179442431	179899373	456943	1	11967	Cdh4	protein_coding
ENSMUSG00000000305.12	chr2	179482843	179482893	51	*	-0.35944	0.0720806121826173	Intron (ENSMUST00000000314.12/ENSMUSG00000000305.12, intron 2 of 15)	2	179442431	179899373	456943	1	40412	Cdh4	protein_coding
ENSMUSG00000000317.11	chr11	70229957	70230021	65	*	-0.63539	0.0337598525220532	Promoter	11	70224128	70229798	5671	2	-159	Bcl6b	protein_coding
ENSMUSG00000000317.11	chr11	70229558	70229631	74	*	-0.49985	0.0342981920675816	Promoter	11	70224128	70229798	5671	2	167	Bcl6b	protein_coding
ENSMUSG00000000318.16	chr11	70151217	70151267	51	*	-0.63069	0.0600671768188476	Distal Intergenic	11	70156197	70170834	14638	1	-4930	Clec10a	protein_coding
ENSMUSG00000000318.16	chr11	70183319	70183369	51	*	-0.12049	0.0880985260009763	Distal Intergenic	11	70156197	70170834	14638	1	27122	Clec10a	protein_coding
ENSMUSG00000000318.16	chr11	70177555	70177619	65	*	0.24036	0.0981903076171875	Distal Intergenic	11	70156197	70170834	14638	1	21358	Clec10a	protein_coding
ENSMUSG00000000318.16	chr11	70172677	70172726	50	*	0.06612	0.0981903076171875	Distal Intergenic	11	70156197	70170834	14638	1	16480	Clec10a	protein_coding
ENSMUSG00000000320.10	chr11	70276516	70276605	90	*	-1.19612	0.0236053466796875	Distal Intergenic	11	70241457	70255353	13897	2	-21163	Alox12	protein_coding
ENSMUSG00000000320.10	chr11	70269803	70269861	59	*	0.97641	0.0354080200195311	Distal Intergenic	11	70241457	70255353	13897	2	-14450	Alox12	protein_coding
ENSMUSG00000000326.13	chr16	18451875	18451925	51	*	0.07689	0.0927352905273438	Intron (ENSMUST00000205679.1/ENSMUSG00000075704.16, intron 7 of 16)	16	18406886	18426852	19967	2	-25023	Comt	protein_coding
ENSMUSG00000000339.14	chr3	116503163	116503213	51	*	0.00485	0.0805901288986208	Intron (ENSMUST00000000348.14/ENSMUSG00000000339.14, intron 4 of 10)	3	116488963	116508208	19246	2	4995	Rtca	protein_coding
ENSMUSG00000000339.14	chr3	116498480	116498583	104	*	0.74034	0.0606994628906249	Intron (ENSMUST00000000348.14/ENSMUSG00000000339.14, intron 6 of 10)	3	116488963	116508208	19246	2	9625	Rtca	protein_coding
ENSMUSG00000000339.14	chr3	116499991	116500041	51	*	0.41398	0.0664204359054566	Intron (ENSMUST00000000348.14/ENSMUSG00000000339.14, intron 5 of 10)	3	116488963	116508208	19246	2	8167	Rtca	protein_coding
ENSMUSG00000000339.14	chr3	116502340	116502390	51	*	-0.12917	0.0805901288986208	Intron (ENSMUST00000000348.14/ENSMUSG00000000339.14, intron 4 of 10)	3	116488963	116508208	19246	2	5818	Rtca	protein_coding
ENSMUSG00000000355.13	chrX	38615946	38615995	50	*	0.17908	0.0805901288986208	Distal Intergenic	20	38600578	38613426	12849	1	15368	Mcts1	protein_coding
ENSMUSG00000000355.13	chrX	38613879	38613928	50	*	0.71347	0.048053741455078	Distal Intergenic	20	38600578	38613426	12849	1	13301	Mcts1	protein_coding
ENSMUSG00000000355.13	chrX	38598397	38598475	79	*	-0.29095	0.0872802734375001	Distal Intergenic	20	38600578	38613426	12849	1	-2103	Mcts1	protein_coding
ENSMUSG00000000359.3	chr2	152626823	152626916	94	*	-0.16653	0.0625550208496869	Promoter	2	152626951	152635198	8248	1	-35	Rem1	protein_coding
ENSMUSG00000000381.10	chr11	6643515	6643565	51	*	-0.44293	0.070078372955322	Distal Intergenic	11	6635482	6638637	3156	2	-4878	Wap	protein_coding
ENSMUSG00000000384.15	chr11	6626711	6626781	71	*	-0.10308	0.0840940475463864	Promoter	11	6615598	6626067	10470	2	-644	Tbrg4	protein_coding
ENSMUSG00000000384.15	chr11	6632296	6632370	75	*	-0.31654	0.0632031960412861	Distal Intergenic	11	6615598	6626067	10470	2	-6229	Tbrg4	protein_coding
ENSMUSG00000000385.8	chr16	97671606	97671672	67	*	1.26438	0.0129375457763671	Distal Intergenic	16	97564682	97611195	46514	2	-60411	Tmprss2	protein_coding
ENSMUSG00000000385.8	chr16	97610949	97611005	57	*	-1.15151	0.00355684954774918	Promoter	16	97564682	97611195	46514	2	190	Tmprss2	protein_coding
ENSMUSG00000000385.8	chr16	97593930	97593979	50	*	-0.44293	0.070078372955322	Intron (ENSMUST00000000395.7/ENSMUSG00000000385.8, intron 3 of 13)	16	97564682	97611195	46514	2	17216	Tmprss2	protein_coding
ENSMUSG00000000385.8	chr16	97646855	97646916	62	*	0.59161	0.0333626777864996	Distal Intergenic	16	97564682	97611195	46514	2	-35660	Tmprss2	protein_coding
ENSMUSG00000000385.8	chr16	97647562	97647668	107	*	0.3201	0.0540157640352854	Distal Intergenic	16	97564682	97611195	46514	2	-36367	Tmprss2	protein_coding
ENSMUSG00000000385.8	chr16	97648492	97648569	78	*	0.24104	0.0743908882141116	Distal Intergenic	16	97564682	97611195	46514	2	-37297	Tmprss2	protein_coding
ENSMUSG00000000385.8	chr16	97657395	97657444	50	*	0.05366	0.0981903076171875	Distal Intergenic	16	97564682	97611195	46514	2	-46200	Tmprss2	protein_coding
ENSMUSG00000000385.8	chr16	97677116	97677165	50	*	0.3078	0.0770862102508544	Distal Intergenic	16	97564682	97611195	46514	2	-65921	Tmprss2	protein_coding
ENSMUSG00000000385.8	chr16	97610731	97610807	77	*	-1.33484	0.00152436409189251	Promoter	16	97564682	97611195	46514	2	388	Tmprss2	protein_coding
ENSMUSG00000000385.8	chr16	97607977	97608027	51	*	-0.33111	0.0681916475296023	Intron (ENSMUST00000000395.7/ENSMUSG00000000385.8, intron 1 of 13)	16	97564682	97611195	46514	2	3168	Tmprss2	protein_coding
ENSMUSG00000000385.8	chr16	97611202	97611252	51	*	-1.08593	0.00673929387994582	Promoter	16	97564682	97611195	46514	2	-7	Tmprss2	protein_coding
ENSMUSG00000000385.8	chr16	97672655	97672704	50	*	0.53924	0.0600671768188475	Distal Intergenic	16	97564682	97611195	46514	2	-61460	Tmprss2	protein_coding
ENSMUSG00000000385.8	chr16	97610398	97610619	222	*	-1.29029	0.00254060681982083	Promoter	16	97564682	97611195	46514	2	576	Tmprss2	protein_coding
ENSMUSG00000000386.16	chr16	97444262	97444325	64	*	-0.04012	0.0880985260009761	Downstream (2-3kb)	16	97447035	97462907	15873	2	18582	Mx1	polymorphic_pseudogene
ENSMUSG00000000386.16	chr16	97435672	97435721	50	*	1.04076	0.0161167234182358	Intron (ENSMUST00000047275.7/ENSMUSG00000040605.7, intron 8 of 8)	16	97447035	97462907	15873	2	27186	Mx1	polymorphic_pseudogene
ENSMUSG00000000386.16	chr16	97440487	97440589	103	*	-0.3871	0.070078372955322	3' UTR	16	97447035	97462907	15873	2	22318	Mx1	polymorphic_pseudogene
ENSMUSG00000000392.17	chr2	62552355	62552405	51	*	-0.67906	0.048053741455078	Intron (ENSMUST00000102732.9/ENSMUSG00000000392.17, intron 5 of 25)	2	62500943	62574075	73133	2	21670	Fap	protein_coding
ENSMUSG00000000392.17	chr2	62545812	62545890	79	*	-0.07116	0.0927352905273434	Intron (ENSMUST00000102732.9/ENSMUSG00000000392.17, intron 9 of 25)	2	62500943	62574075	73133	2	28185	Fap	protein_coding
ENSMUSG00000000392.17	chr2	62541520	62541569	50	*	0.58717	0.0592970848083496	Intron (ENSMUST00000102732.9/ENSMUSG00000000392.17, intron 11 of 25)	2	62500943	62574075	73133	2	32506	Fap	protein_coding
ENSMUSG00000000394.15	chr2	62518293	62518387	95	*	1.10925	0.0203304290771484	Intron (ENSMUST00000102732.9/ENSMUSG00000000392.17, intron 19 of 25)	2	62474530	62483650	9121	2	-34643	Gcg	protein_coding
ENSMUSG00000000402.2	chrX	166572602	166572691	90	*	-0.73978	0.0389666557312013	Intron (ENSMUST00000000412.2/ENSMUSG00000000402.2, intron 1 of 11)	20	166523007	166585720	62714	2	13029	Egfl6	protein_coding
ENSMUSG00000000411.7	chr4	129481987	129482052	66	*	0.59576	0.0487083196640015	Intron (ENSMUST00000048162.9/ENSMUSG00000040859.14, intron 9 of 10)	4	129489014	129491022	2009	2	8970	Tssk3	protein_coding
ENSMUSG00000000411.7	chr4	129481569	129481619	51	*	0.28758	0.0632031960412864	Intron (ENSMUST00000048162.9/ENSMUSG00000040859.14, intron 9 of 10)	4	129489014	129491022	2009	2	9403	Tssk3	protein_coding
ENSMUSG00000000411.7	chr4	129489151	129489200	50	*	0.58114	0.0395755097270012	Exon (ENSMUST00000000421.5/ENSMUSG00000000411.7, exon 2 of 2)	4	129489014	129491022	2009	2	1822	Tssk3	protein_coding
ENSMUSG00000000416.16	chr6	18514406	18514456	51	*	-0.35715	0.0664204359054568	Promoter	6	18366478	18514843	148366	2	387	Cttnbp2	protein_coding
ENSMUSG00000000416.16	chr6	18619553	18619603	51	*	-0.51684	0.0720806121826173	Distal Intergenic	6	18366478	18514843	148366	2	-104710	Cttnbp2	protein_coding
ENSMUSG00000000416.16	chr6	18592512	18592561	50	*	1.09876	0.0258750915527343	Distal Intergenic	6	18366478	18514843	148366	2	-77669	Cttnbp2	protein_coding
ENSMUSG00000000416.16	chr6	18574522	18574588	67	*	0.10803	0.0840940475463864	Distal Intergenic	6	18366478	18514843	148366	2	-59679	Cttnbp2	protein_coding
ENSMUSG00000000416.16	chr6	18557914	18557997	84	*	-1.0518	0.0277233123779296	Distal Intergenic	6	18366478	18514843	148366	2	-43071	Cttnbp2	protein_coding
ENSMUSG00000000416.16	chr6	18600256	18600306	51	*	-0.57486	0.0600671768188476	Distal Intergenic	6	18366478	18514843	148366	2	-85413	Cttnbp2	protein_coding
ENSMUSG00000000420.15	chr18	24191665	24191715	51	*	0.38338	0.070078372955322	Distal Intergenic	18	24205344	24286818	81475	1	-13629	Galnt1	protein_coding
ENSMUSG00000000420.15	chr18	24219804	24219854	51	*	-0.29648	0.0834617614746092	Intron (ENSMUST00000000430.13/ENSMUSG00000000420.15, intron 1 of 12)	18	24205344	24286818	81475	1	14460	Galnt1	protein_coding
ENSMUSG00000000435.1	chr10	107484160	107484209	50	*	0.53924	0.0600671768188475	Exon (ENSMUST00000000445.1/ENSMUSG00000000435.1, exon 3 of 3)	10	107482908	107486134	3227	2	1925	Myf5	protein_coding
ENSMUSG00000000440.12	chr6	115313339	115313388	50	*	0.43789	0.0916442871093751	Distal Intergenic	6	115360951	115490399	129449	1	-47563	Pparg	protein_coding
ENSMUSG00000000440.12	chr6	115325369	115325419	51	*	0.55519	0.0720806121826171	Distal Intergenic	6	115360951	115490399	129449	1	-35532	Pparg	protein_coding
ENSMUSG00000000440.12	chr6	115402251	115402300	50	*	0.38338	0.070078372955322	Intron (ENSMUST00000171644.7/ENSMUSG00000000440.12, intron 2 of 7)	6	115360951	115490399	129449	1	41300	Pparg	protein_coding
ENSMUSG00000000440.12	chr6	115361080	115361130	51	*	-0.33353	0.0664204359054568	Promoter	6	115360951	115490399	129449	1	129	Pparg	protein_coding
ENSMUSG00000000489.7	chr15	80015162	80015212	51	*	-1.2311	0.00666228588670496	Promoter	15	79995874	80014977	19104	2	-185	Pdgfb	protein_coding
ENSMUSG00000000489.7	chr15	80013891	80014019	129	*	-0.9237	0.0139908003620804	Promoter	15	79995874	80014977	19104	2	958	Pdgfb	protein_coding
ENSMUSG00000000489.7	chr15	80015000	80015090	91	*	-1.06549	0.0103265431243927	Promoter	15	79995874	80014977	19104	2	-23	Pdgfb	protein_coding
ENSMUSG00000000530.16	chr15	101128533	101128597	65	*	-0.78432	0.0168132071848962	Promoter	15	101128522	101145336	16815	1	11	Acvrl1	protein_coding
ENSMUSG00000000530.16	chr15	101129030	101129125	96	*	-0.61138	0.0276216975180434	Promoter	15	101128522	101145336	16815	1	508	Acvrl1	protein_coding
ENSMUSG00000000532.11	chr15	101180481	101180557	77	*	0.6308	0.0402765464968982	Intron (ENSMUST00000000544.11/ENSMUSG00000000532.11, intron 1 of 8)	15	101174067	101213684	39618	1	6414	Acvr1b	protein_coding
ENSMUSG00000000532.11	chr15	101158419	101158469	51	*	0.2425	0.0880985260009763	Distal Intergenic	15	101174067	101213684	39618	1	-15598	Acvr1b	protein_coding
ENSMUSG00000000544.14	chr1	166166251	166166301	51	*	-0.10308	0.0840940475463864	3' UTR	1	166130238	166166510	36273	1	36013	Gpa33	protein_coding
ENSMUSG00000000544.14	chr1	166159666	166159716	51	*	-0.57416	0.0487083196640014	Intron (ENSMUST00000060833.13/ENSMUSG00000000544.14, intron 4 of 6)	1	166130238	166166510	36273	1	29428	Gpa33	protein_coding
ENSMUSG00000000544.14	chr1	166139244	166139294	51	*	-0.307	0.0743908882141116	Intron (ENSMUST00000060833.13/ENSMUSG00000000544.14, intron 1 of 6)	1	166130238	166166510	36273	1	9006	Gpa33	protein_coding
ENSMUSG00000000544.14	chr1	166149663	166149715	53	*	0.71571	0.030442699790001	Intron (ENSMUST00000060833.13/ENSMUSG00000000544.14, intron 2 of 6)	1	166130238	166166510	36273	1	19425	Gpa33	protein_coding
ENSMUSG00000000544.14	chr1	166155065	166155115	51	*	-0.10308	0.0840940475463864	Intron (ENSMUST00000060833.13/ENSMUSG00000000544.14, intron 3 of 6)	1	166130238	166166510	36273	1	24827	Gpa33	protein_coding
ENSMUSG00000000552.10	chr15	103341786	103341874	89	*	0.07889	0.0747229903936387	Downstream (2-3kb)	15	103313895	103340093	26199	2	-1693	Zfp385a	protein_coding
ENSMUSG00000000552.10	chr15	103331965	103332015	51	*	0.99831	0.0333251953125001	Intron (ENSMUST00000229373.1/ENSMUSG00000000552.10, intron 2 of 7)	15	103313895	103340093	26199	2	8078	Zfp385a	protein_coding
ENSMUSG00000000552.10	chr15	103339350	103339467	118	*	-0.81757	0.0254378188401462	Promoter	15	103313895	103340093	26199	2	626	Zfp385a	protein_coding
ENSMUSG00000000552.10	chr15	103338153	103338203	51	*	-0.47018	0.0575643777847292	Intron (ENSMUST00000168828.2/ENSMUSG00000000552.10, intron 1 of 7)	15	103313895	103340093	26199	2	1890	Zfp385a	protein_coding
ENSMUSG00000000555.8	chr15	103365958	103366044	87	*	-0.90218	0.0129601805383574	Promoter	15	103344286	103366763	22478	2	719	Itga5	protein_coding
ENSMUSG00000000555.8	chr15	103366275	103366392	118	*	-0.66653	0.0276216975180434	Promoter	15	103344286	103366763	22478	2	371	Itga5	protein_coding
ENSMUSG00000000560.9	chr5	70990780	70990829	50	*	0.62854	0.0487083196640015	Intron (ENSMUST00000197284.4/ENSMUSG00000000560.9, intron 8 of 9)	5	70957597	71095849	138253	2	105020	Gabra2	protein_coding
ENSMUSG00000000560.9	chr5	71208252	71208302	51	*	0.44879	0.070078372955322	Distal Intergenic	5	70957597	71095849	138253	2	-112403	Gabra2	protein_coding
ENSMUSG00000000560.9	chr5	71142363	71142440	78	*	0.16663	0.0880985260009763	Distal Intergenic	5	70957597	71095849	138253	2	-46514	Gabra2	protein_coding
ENSMUSG00000000560.9	chr5	71136797	71136846	50	*	1.10925	0.0203304290771484	Distal Intergenic	5	70957597	71095849	138253	2	-40948	Gabra2	protein_coding
ENSMUSG00000000560.9	chr5	71260977	71261026	50	*	0.32248	0.0834617614746091	Distal Intergenic	5	70957597	71095849	138253	2	-165128	Gabra2	protein_coding
ENSMUSG00000000560.9	chr5	71273403	71273453	51	*	-0.11087	0.0981903076171875	Distal Intergenic	5	70957597	71095849	138253	2	-177554	Gabra2	protein_coding
ENSMUSG00000000560.9	chr5	70991427	70991476	50	*	0.95863	0.0277233123779296	Intron (ENSMUST00000197284.4/ENSMUSG00000000560.9, intron 8 of 9)	5	70957597	71095849	138253	2	104373	Gabra2	protein_coding
ENSMUSG00000000560.9	chr5	70977003	70977053	51	*	0.99309	0.0219187438488007	Intron (ENSMUST00000197284.4/ENSMUSG00000000560.9, intron 8 of 9)	5	70957597	71095849	138253	2	118796	Gabra2	protein_coding
ENSMUSG00000000560.9	chr5	71075217	71075267	51	*	-0.52585	0.0763702392578125	Intron (ENSMUST00000197284.4/ENSMUSG00000000560.9, intron 3 of 9)	5	70957597	71095849	138253	2	20582	Gabra2	protein_coding
ENSMUSG00000000560.9	chr5	71005425	71005474	50	*	0.74034	0.0606994628906249	Intron (ENSMUST00000197284.4/ENSMUSG00000000560.9, intron 8 of 9)	5	70957597	71095849	138253	2	90375	Gabra2	protein_coding
ENSMUSG00000000560.9	chr5	71121410	71121460	51	*	0.52864	0.0763702392578126	Distal Intergenic	5	70957597	71095849	138253	2	-25561	Gabra2	protein_coding
ENSMUSG00000000560.9	chr5	71070809	71070858	50	*	1.0541	0.0277233123779296	Intron (ENSMUST00000197284.4/ENSMUSG00000000560.9, intron 3 of 9)	5	70957597	71095849	138253	2	24991	Gabra2	protein_coding
ENSMUSG00000000560.9	chr5	71055842	71055892	51	*	-0.14546	0.0805901288986208	Intron (ENSMUST00000197284.4/ENSMUSG00000000560.9, intron 3 of 9)	5	70957597	71095849	138253	2	39957	Gabra2	protein_coding
ENSMUSG00000000560.9	chr5	71085999	71086048	50	*	0.00485	0.0805901288986208	Intron (ENSMUST00000197284.4/ENSMUSG00000000560.9, intron 3 of 9)	5	70957597	71095849	138253	2	9801	Gabra2	protein_coding
ENSMUSG00000000560.9	chr5	71027904	71027953	50	*	1.06685	0.0203304290771484	Intron (ENSMUST00000197284.4/ENSMUSG00000000560.9, intron 4 of 9)	5	70957597	71095849	138253	2	67896	Gabra2	protein_coding
ENSMUSG00000000560.9	chr5	71224247	71224304	58	*	0.6892	0.0600671768188475	Distal Intergenic	5	70957597	71095849	138253	2	-128398	Gabra2	protein_coding
ENSMUSG00000000561.14	chr3	105948707	105948756	50	*	0.51818	0.0485699437558655	Intron (ENSMUST00000118209.7/ENSMUSG00000000563.17, intron 6 of 7)	3	105959369	105970037	10669	1	-10613	Wdr77	protein_coding
ENSMUSG00000000561.14	chr3	105951857	105951932	76	*	0.3112	0.070078372955322	Intron (ENSMUST00000118209.7/ENSMUSG00000000563.17, intron 5 of 7)	3	105959369	105970037	10669	1	-7437	Wdr77	protein_coding
ENSMUSG00000000562.5	chr3	105855430	105855479	50	*	0.53924	0.0600671768188475	Distal Intergenic	3	105870858	105908926	38069	1	-15379	Adora3	protein_coding
ENSMUSG00000000562.5	chr3	105845500	105845549	50	*	0.0359	0.0840940475463864	Distal Intergenic	3	105870858	105908926	38069	1	-25309	Adora3	protein_coding
ENSMUSG00000000562.5	chr3	105851999	105852049	51	*	-0.16347	0.0840940475463864	Distal Intergenic	3	105870858	105908926	38069	1	-18809	Adora3	protein_coding
ENSMUSG00000000567.5	chr11	112782360	112782409	50	*	-0.30965	0.0540157640352852	Promoter	11	112782224	112787760	5537	1	136	Sox9	protein_coding
ENSMUSG00000000568.15	chr5	99985829	99985879	51	*	-0.65986	0.0763702392578125	Distal Intergenic	5	99955935	99978938	23004	2	-6891	Hnrnpd	protein_coding
ENSMUSG00000000568.15	chr5	99997680	99997729	50	*	0.9967	0.0369644165039062	Distal Intergenic	5	99955935	99978938	23004	2	-18742	Hnrnpd	protein_coding
ENSMUSG00000000568.15	chr5	100006204	100006263	60	*	-0.79161	0.048053741455078	Distal Intergenic	5	99955935	99978938	23004	2	-27266	Hnrnpd	protein_coding
ENSMUSG00000000568.15	chr5	100003822	100003871	50	*	1.25933	0.0116398558020592	Distal Intergenic	5	99955935	99978938	23004	2	-24884	Hnrnpd	protein_coding
ENSMUSG00000000581.8	chr11	17262630	17262696	67	*	0.1187	0.0805901288986208	5' UTR	11	17257579	17269176	11598	1	5051	C1d	protein_coding
ENSMUSG00000000581.8	chr11	17271825	17271874	50	*	-0.05474	0.0880985260009763	Distal Intergenic	11	17257579	17269176	11598	1	14246	C1d	protein_coding
ENSMUSG00000000594.7	chr11	55097352	55097401	50	*	1.34785	0.030548095703125	Promoter	11	55098115	55113029	14915	1	-714	Gm2a	protein_coding
ENSMUSG00000000594.7	chr11	55106407	55106457	51	*	0.01408	0.0927352905273434	Intron (ENSMUST00000000608.7/ENSMUSG00000000594.7, intron 2 of 3)	11	55098115	55113029	14915	1	8292	Gm2a	protein_coding
ENSMUSG00000000594.7	chr11	55101340	55101389	50	*	0.00485	0.0805901288986208	Intron (ENSMUST00000000608.7/ENSMUSG00000000594.7, intron 1 of 3)	11	55098115	55113029	14915	1	3225	Gm2a	protein_coding
ENSMUSG00000000617.14	chr11	50850737	50850924	188	*	-0.35258	0.0455015897301787	Promoter	11	50850685	50866208	15524	1	52	Grm6	protein_coding
ENSMUSG00000000617.14	chr11	50849102	50849178	77	*	-0.68356	0.0328571826685223	Distal Intergenic	11	50850685	50866208	15524	1	-1507	Grm6	protein_coding
ENSMUSG00000000617.14	chr11	50851103	50851250	148	*	-0.20496	0.054601907676215	Promoter	11	50850685	50866208	15524	1	418	Grm6	protein_coding
ENSMUSG00000000617.14	chr11	50848061	50848111	51	*	-0.5007	0.0483318557962776	Distal Intergenic	11	50850685	50866208	15524	1	-2574	Grm6	protein_coding
ENSMUSG00000000627.15	chr6	82933556	82933653	98	*	0.41398	0.0664204359054566	Intron (ENSMUST00000000641.14/ENSMUSG00000000627.15, intron 4 of 13)	6	82911885	82939769	27885	2	6116	Sema4f	protein_coding
ENSMUSG00000000628.10	chr6	82773633	82773743	111	*	-0.94219	0.0159592030104252	Promoter	6	82725025	82774454	49430	2	711	Hk2	protein_coding
ENSMUSG00000000628.10	chr6	82773475	82773561	87	*	-1.11281	0.00538776163011791	Promoter	6	82725025	82774454	49430	2	893	Hk2	protein_coding
ENSMUSG00000000628.10	chr6	82774383	82774433	51	*	-0.94915	0.015020426362753	Promoter	6	82725025	82774454	49430	2	21	Hk2	protein_coding
ENSMUSG00000000632.13	chr11	77954286	77954335	50	*	0.75171	0.0485157966613768	Intron (ENSMUST00000093995.9/ENSMUSG00000000632.13, intron 2 of 16)	11	77930800	77979048	48249	1	23486	Sez6	protein_coding
ENSMUSG00000000673.9	chr17	83845342	83845391	50	*	-0.25509	0.0743908882141116	Intron (ENSMUST00000000687.8/ENSMUSG00000000673.9, intron 1 of 9)	17	83831156	83847963	16808	2	2572	Haao	protein_coding
ENSMUSG00000000673.9	chr17	83835720	83835770	51	*	-0.65215	0.0785522460937502	Exon (ENSMUST00000234750.1/ENSMUSG00000000673.9, exon 1 of 2)	17	83831156	83847963	16808	2	12193	Haao	protein_coding
ENSMUSG00000000673.9	chr17	83791685	83791766	82	*	0.71571	0.030442699790001	3' UTR	17	83831156	83847963	16808	2	56197	Haao	protein_coding
ENSMUSG00000000673.9	chr17	83820744	83820811	68	*	-0.79161	0.048053741455078	3' UTR	17	83831156	83847963	16808	2	27152	Haao	protein_coding
ENSMUSG00000000682.7	chr4	134083950	134083999	50	*	0.45926	0.070078372955322	Intron (ENSMUST00000227683.1/ENSMUSG00000012123.17, intron 16 of 21)	4	134082448	134095082	12635	2	11083	Cd52	protein_coding
ENSMUSG00000000686.11	chr11	77515170	77515272	103	*	-1.05242	0.00751021318137645	Promoter	11	77515121	77538607	23487	1	49	Abhd15	protein_coding
ENSMUSG00000000686.11	chr11	77515505	77515555	51	*	-1.23932	0.00469388323836032	Promoter	11	77515121	77538607	23487	1	384	Abhd15	protein_coding
ENSMUSG00000000690.5	chr11	96290690	96290761	72	*	-0.43335	0.0476609682664279	Downstream (<1kb)	11	96292476	96301569	9094	1	-1715	Hoxb6	protein_coding
ENSMUSG00000000690.5	chr11	96292031	96292190	160	*	-1.04402	0.00267027752638073	Promoter	11	96292476	96301569	9094	1	-286	Hoxb6	protein_coding
ENSMUSG00000000690.5	chr11	96296680	96296731	52	*	-1.47959	0.000157589727312057	Intron (ENSMUST00000173432.2/ENSMUSG00000000690.5, intron 1 of 2)	11	96292476	96301569	9094	1	4204	Hoxb6	protein_coding
ENSMUSG00000000690.5	chr11	96291735	96291792	58	*	-0.81275	0.00753960713331032	Promoter	11	96292476	96301569	9094	1	-684	Hoxb6	protein_coding
ENSMUSG00000000690.5	chr11	96296827	96296877	51	*	-1.30686	0.000856773537876164	Intron (ENSMUST00000173432.2/ENSMUSG00000000690.5, intron 1 of 2)	11	96292476	96301569	9094	1	4351	Hoxb6	protein_coding
ENSMUSG00000000690.5	chr11	96296368	96296418	51	*	-1.34631	0.000599741476513309	Intron (ENSMUST00000173432.2/ENSMUSG00000000690.5, intron 1 of 2)	11	96292476	96301569	9094	1	3892	Hoxb6	protein_coding
ENSMUSG00000000690.5	chr11	96296504	96296554	51	*	-1.40358	0.000416487136467581	Intron (ENSMUST00000173432.2/ENSMUSG00000000690.5, intron 1 of 2)	11	96292476	96301569	9094	1	4028	Hoxb6	protein_coding
ENSMUSG00000000690.5	chr11	96292876	96292933	58	*	-1.09817	0.00218655746645481	Promoter	11	96292476	96301569	9094	1	400	Hoxb6	protein_coding
ENSMUSG00000000690.5	chr11	96297287	96297340	54	*	-1.17852	0.00194202001918598	Intron (ENSMUST00000173432.2/ENSMUSG00000000690.5, intron 1 of 2)	11	96292476	96301569	9094	1	4811	Hoxb6	protein_coding
ENSMUSG00000000690.5	chr11	96294307	96294356	50	*	-0.04126	0.0598020893596637	Intron (ENSMUST00000173432.2/ENSMUSG00000000690.5, intron 1 of 2)	11	96292476	96301569	9094	1	1831	Hoxb6	protein_coding
ENSMUSG00000000690.5	chr11	96291678	96291727	50	*	-0.76792	0.00973865921385915	Promoter	11	96292476	96301569	9094	1	-749	Hoxb6	protein_coding
ENSMUSG00000000690.5	chr11	96293026	96293110	85	*	-0.9035	0.00534055505276147	Promoter	11	96292476	96301569	9094	1	550	Hoxb6	protein_coding
ENSMUSG00000000690.5	chr11	96297822	96297871	50	*	-0.54745	0.0292610223187921	Intron (ENSMUST00000173432.2/ENSMUSG00000000690.5, intron 1 of 2)	11	96292476	96301569	9094	1	5346	Hoxb6	protein_coding
ENSMUSG00000000690.5	chr11	96293275	96293401	127	*	-0.49865	0.0295176979531677	Promoter	11	96292476	96301569	9094	1	799	Hoxb6	protein_coding
ENSMUSG00000000706.16	chr13	23476624	23476674	51	*	0.34088	0.0916442871093751	Downstream (1-2kb)	13	23456992	23465901	8910	2	-10723	Btn1a1	protein_coding
ENSMUSG00000000708.14	chr17	53556217	53556266	50	*	0.31853	0.0800895690917967	Distal Intergenic	17	53566861	53672720	105860	1	-10595	Kat2b	protein_coding
ENSMUSG00000000724.10	chr11	77726320	77726370	51	*	-0.33111	0.0681916475296023	Intron (ENSMUST00000181023.1/ENSMUSG00000037857.16, intron 3 of 3)	11	77718615	77725283	6669	2	-1037	Cryba1	protein_coding
ENSMUSG00000000724.10	chr11	77718578	77718690	113	*	0.97716	0.0292249917984009	3' UTR	11	77718615	77725283	6669	2	6593	Cryba1	protein_coding
ENSMUSG00000000730.13	chr10	78041449	78041525	77	*	0.94375	0.0219187438488007	Promoter	10	78041947	78063622	21676	1	-422	Dnmt3l	protein_coding
ENSMUSG00000000732.9	chr10	78077038	78077091	54	*	-0.12049	0.0880985260009763	Intron (ENSMUST00000105393.2/ENSMUSG00000000732.9, intron 5 of 6)	10	78069302	78083913	14612	1	7736	Icosl	protein_coding
ENSMUSG00000000732.9	chr10	78072459	78072508	50	*	-0.40157	0.0647599250078203	Intron (ENSMUST00000105393.2/ENSMUSG00000000732.9, intron 3 of 6)	10	78069302	78083913	14612	1	3157	Icosl	protein_coding
ENSMUSG00000000738.18	chr8	123075825	123075875	51	*	-0.07334	0.0805901288986208	Intron (ENSMUST00000127664.1/ENSMUSG00000092329.1, intron 1 of 15)	8	123062942	123097760	34819	1	12883	Spg7	protein_coding
ENSMUSG00000000740.12	chr8	123084646	123084695	50	*	0.81155	0.0485157966613768	Intron (ENSMUST00000127664.1/ENSMUSG00000092329.1, intron 1 of 15)	8	123102350	123105244	2895	1	-17655	Rpl13	protein_coding
ENSMUSG00000000753.15	chr11	75418107	75418157	51	*	0.52467	0.070078372955322	5' UTR	11	75409769	75422701	12933	2	4544	Serpinf1	protein_coding
ENSMUSG00000000753.15	chr11	75420035	75420085	51	*	-0.65986	0.0763702392578125	Intron (ENSMUST00000000769.13/ENSMUSG00000000753.15, intron 1 of 7)	11	75409769	75422701	12933	2	2616	Serpinf1	protein_coding
ENSMUSG00000000759.14	chr8	12674517	12674567	51	*	-0.43194	0.0741882324218749	Intron (ENSMUST00000131064.1/ENSMUSG00000054910.5, intron 1 of 1)	8	12614277	12672248	57972	2	-2269	Tubgcp3	protein_coding
ENSMUSG00000000759.14	chr8	12685094	12685143	50	*	0.59576	0.0487083196640015	Distal Intergenic	8	12614277	12672248	57972	2	-12846	Tubgcp3	protein_coding
ENSMUSG00000000766.18	chr10	6679651	6679769	119	*	0.24036	0.0981903076171875	Distal Intergenic	10	6758506	7038198	279693	1	-78737	Oprm1	protein_coding
ENSMUSG00000000766.18	chr10	6725092	6725141	50	*	1.0283	0.0219187438488007	Distal Intergenic	10	6758506	7038198	279693	1	-33365	Oprm1	protein_coding
ENSMUSG00000000766.18	chr10	6741135	6741184	50	*	0.8799	0.0472106933593751	Intron (ENSMUST00000105596.1/ENSMUSG00000078488.1, intron 1 of 1)	10	6758506	7038198	279693	1	-17322	Oprm1	protein_coding
ENSMUSG00000000766.18	chr10	6652352	6652401	50	*	0.42179	0.0584499835968019	Distal Intergenic	10	6758506	7038198	279693	1	-106105	Oprm1	protein_coding
ENSMUSG00000000782.16	chr11	52282447	52282641	195	*	-1.39535	0.00889456272125246	Promoter	11	52252371	52283331	30961	2	690	Tcf7	protein_coding
ENSMUSG00000000782.16	chr11	52284660	52284714	55	*	-0.33353	0.0664204359054568	Exon (ENSMUST00000150973.1/ENSMUSG00000086395.1, exon 2 of 2)	11	52252371	52283331	30961	2	-1329	Tcf7	protein_coding
ENSMUSG00000000782.16	chr11	52286504	52286553	50	*	0.13958	0.0722322240471839	Distal Intergenic	11	52252371	52283331	30961	2	-3173	Tcf7	protein_coding
ENSMUSG00000000782.16	chr11	52284246	52284296	51	*	-0.68449	0.0485157966613769	Promoter	11	52252371	52283331	30961	2	-915	Tcf7	protein_coding
ENSMUSG00000000782.16	chr11	52315642	52315692	51	*	-0.07334	0.0805901288986208	Distal Intergenic	11	52252371	52283331	30961	2	-32311	Tcf7	protein_coding
ENSMUSG00000000791.9	chr8	70822941	70822990	50	*	-0.03836	0.0774905085563662	Distal Intergenic	8	70808449	70821424	12976	1	14492	Il12rb1	protein_coding
ENSMUSG00000000791.9	chr8	70819056	70819105	50	*	0.24042	0.0719554722309116	Intron (ENSMUST00000000808.7/ENSMUSG00000000791.9, intron 13 of 15)	8	70808449	70821424	12976	1	10607	Il12rb1	protein_coding
ENSMUSG00000000792.2	chr8	70883897	70883946	50	*	0.24104	0.0743908882141116	Exon (ENSMUST00000000809.2/ENSMUSG00000000792.2, exon 15 of 15)	8	70882889	70892757	9869	2	8811	Slc5a5	protein_coding
ENSMUSG00000000792.2	chr8	70891121	70891171	51	*	-0.53782	0.040511823026464	Exon (ENSMUST00000000809.2/ENSMUSG00000000792.2, exon 4 of 15)	8	70882889	70892757	9869	2	1586	Slc5a5	protein_coding
ENSMUSG00000000792.2	chr8	70888562	70888612	51	*	0.18302	0.0774905085563662	Exon (ENSMUST00000000809.2/ENSMUSG00000000792.2, exon 9 of 15)	8	70882889	70892757	9869	2	4145	Slc5a5	protein_coding
ENSMUSG00000000794.9	chr3	89579097	89579146	50	*	0.44912	0.0566649343818428	Intron (ENSMUST00000000811.7/ENSMUSG00000000794.9, intron 2 of 7)	3	89520164	89675132	154969	1	58933	Kcnn3	protein_coding
ENSMUSG00000000794.9	chr3	89509732	89509813	82	*	0.64487	0.0606994628906249	Distal Intergenic	3	89520164	89675132	154969	1	-10351	Kcnn3	protein_coding
ENSMUSG00000000794.9	chr3	89542879	89542929	51	*	-0.89075	0.0369644165039062	Intron (ENSMUST00000000811.7/ENSMUSG00000000794.9, intron 1 of 7)	3	89520164	89675132	154969	1	22715	Kcnn3	protein_coding
ENSMUSG00000000794.9	chr3	89496048	89496125	78	*	-0.01532	0.0840940475463869	Distal Intergenic	3	89520164	89675132	154969	1	-24039	Kcnn3	protein_coding
ENSMUSG00000000794.9	chr3	89489670	89489753	84	*	-0.06673	0.0747229903936384	Distal Intergenic	3	89520164	89675132	154969	1	-30411	Kcnn3	protein_coding
ENSMUSG00000000794.9	chr3	89508429	89508490	62	*	0.06068	0.0805901288986208	Distal Intergenic	3	89520164	89675132	154969	1	-11674	Kcnn3	protein_coding
ENSMUSG00000000794.9	chr3	89570206	89570256	51	*	-0.62104	0.0606994628906249	Intron (ENSMUST00000000811.7/ENSMUSG00000000794.9, intron 2 of 7)	3	89520164	89675132	154969	1	50042	Kcnn3	protein_coding
ENSMUSG00000000794.9	chr3	89534506	89534594	89	*	-0.3805	0.0664204359054568	Intron (ENSMUST00000000811.7/ENSMUSG00000000794.9, intron 1 of 7)	3	89520164	89675132	154969	1	14342	Kcnn3	protein_coding
ENSMUSG00000000794.9	chr3	89503387	89503460	74	*	-0.45262	0.0664204359054568	Distal Intergenic	3	89520164	89675132	154969	1	-16704	Kcnn3	protein_coding
ENSMUSG00000000794.9	chr3	89578193	89578268	76	*	0.3167	0.0540157640352854	Intron (ENSMUST00000000811.7/ENSMUSG00000000794.9, intron 2 of 7)	3	89520164	89675132	154969	1	58029	Kcnn3	protein_coding
ENSMUSG00000000794.9	chr3	89615432	89615482	51	*	0.15068	0.0981903076171875	Intron (ENSMUST00000000811.7/ENSMUSG00000000794.9, intron 3 of 7)	3	89520164	89675132	154969	1	95268	Kcnn3	protein_coding
ENSMUSG00000000794.9	chr3	89547926	89548008	83	*	0.52467	0.070078372955322	Intron (ENSMUST00000000811.7/ENSMUSG00000000794.9, intron 1 of 7)	3	89520164	89675132	154969	1	27762	Kcnn3	protein_coding
ENSMUSG00000000804.14	chr11	85143242	85143325	84	*	0.71571	0.030442699790001	Distal Intergenic	11	84984442	85140161	155720	2	-3081	Usp32	protein_coding
ENSMUSG00000000804.14	chr11	85132370	85132420	51	*	0.66715	0.0485157966613768	Intron (ENSMUST00000108075.8/ENSMUSG00000000804.14, intron 1 of 33)	11	84984442	85140161	155720	2	7741	Usp32	protein_coding
ENSMUSG00000000805.18	chr11	84973930	84973993	64	*	-0.04012	0.0880985260009761	Distal Intergenic	11	84957786	84966044	8259	1	16144	Car4	protein_coding
ENSMUSG00000000805.18	chr11	84963038	84963087	50	*	0.11367	0.0805901288986208	Intron (ENSMUST00000103194.9/ENSMUSG00000000805.18, intron 2 of 7)	11	84957786	84966044	8259	1	5252	Car4	protein_coding
ENSMUSG00000000805.18	chr11	84962791	84962841	51	*	0.30143	0.0743908882141116	Intron (ENSMUST00000103194.9/ENSMUSG00000000805.18, intron 2 of 7)	11	84957786	84966044	8259	1	5005	Car4	protein_coding
ENSMUSG00000000811.13	chr6	89628407	89628456	50	*	1.41252	0.00601691007614137	Distal Intergenic	6	89643988	89675529	31542	1	-15532	Txnrd3	protein_coding
ENSMUSG00000000811.13	chr6	89640022	89640072	51	*	-0.05474	0.0880985260009763	Distal Intergenic	6	89643988	89675529	31542	1	-3916	Txnrd3	protein_coding
ENSMUSG00000000811.13	chr6	89638313	89638385	73	*	0.1812	0.0743908882141116	Distal Intergenic	6	89643988	89675529	31542	1	-5603	Txnrd3	protein_coding
ENSMUSG00000000811.13	chr6	89639966	89640018	53	*	0.01408	0.0927352905273434	Distal Intergenic	6	89643988	89675529	31542	1	-3970	Txnrd3	protein_coding
ENSMUSG00000000826.16	chr2	181548757	181548806	50	*	0.24042	0.0719554722309116	Exon (ENSMUST00000072334.11/ENSMUSG00000000826.16, exon 4 of 5)	2	181520485	181555133	34649	1	28272	Dnajc5	protein_coding
ENSMUSG00000000861.15	chr11	24087202	24087252	51	*	-0.38302	0.0681916475296023	Exon (ENSMUST00000124148.1/ENSMUSG00000000861.15, exon 2 of 2)	11	24078056	24174123	96068	1	9146	Bcl11a	protein_coding
ENSMUSG00000000869.12	chr11	53594409	53594505	97	*	-1.48769	0.00889456272125246	Intron (ENSMUST00000057330.14/ENSMUSG00000018395.19, intron 12 of 16)	11	53602982	53618669	15688	2	24164	Il4	protein_coding
ENSMUSG00000000881.12	chrX	100818939	100818988	50	*	0.54289	0.0483318557962776	Distal Intergenic	20	100767722	100818410	50689	1	51217	Dlg3	protein_coding
ENSMUSG00000000881.12	chrX	100812930	100812998	69	*	0.2827	0.0617426179815088	Intron (ENSMUST00000000901.12/ENSMUSG00000000881.12, intron 14 of 18)	20	100767722	100818410	50689	1	45208	Dlg3	protein_coding
ENSMUSG00000000881.12	chrX	100786847	100786916	70	*	-0.5423	0.0575643777847292	Intron (ENSMUST00000000901.12/ENSMUSG00000000881.12, intron 9 of 18)	20	100767722	100818410	50689	1	19125	Dlg3	protein_coding
ENSMUSG00000000881.12	chrX	100799946	100799998	53	*	0.13404	0.0747229903936387	Intron (ENSMUST00000000901.12/ENSMUSG00000000881.12, intron 10 of 18)	20	100767722	100818410	50689	1	32224	Dlg3	protein_coding
ENSMUSG00000000881.12	chrX	100809833	100809919	87	*	1.04076	0.0161167234182358	Exon (ENSMUST00000000901.12/ENSMUSG00000000881.12, exon 13 of 19)	20	100767722	100818410	50689	1	42111	Dlg3	protein_coding
ENSMUSG00000000881.12	chrX	100816702	100816767	66	*	0.24036	0.0981903076171875	3' UTR	20	100767722	100818410	50689	1	48980	Dlg3	protein_coding
ENSMUSG00000000889.8	chr2	27175313	27175433	121	*	-0.24384	0.0800895690917967	Intron (ENSMUST00000000910.6/ENSMUSG00000000889.8, intron 6 of 11)	2	27165233	27183200	17968	1	10080	Dbh	protein_coding
ENSMUSG00000000915.15	chr5	123964229	123964279	51	*	-0.24384	0.0800895690917967	Exon (ENSMUST00000197673.1/ENSMUSG00000061882.12, exon 1 of 1)	5	123973628	124005558	31931	1	-9349	Hip1r	protein_coding
ENSMUSG00000000934.9	chr15	75679742	75679792	51	*	0.00101	0.0927352905273434	Promoter	15	75657035	75678800	21766	2	-942	Top1mt	protein_coding
ENSMUSG00000000938.11	chr6	52240520	52240591	72	*	-0.132	0.0518193104581005	Promoter	6	52231197	52240854	9658	2	263	Hoxa10	protein_coding
ENSMUSG00000000938.11	chr6	52236824	52236899	76	*	-0.5844	0.0234370979128471	Intron (ENSMUST00000121043.1/ENSMUSG00000000938.11, intron 1 of 1)	6	52231197	52240854	9658	2	3955	Hoxa10	protein_coding
ENSMUSG00000000938.11	chr6	52242239	52242296	58	*	-0.39456	0.0402107072034139	3' UTR	6	52231197	52240854	9658	2	-1385	Hoxa10	protein_coding
ENSMUSG00000000938.11	chr6	52241756	52241828	73	*	-0.27916	0.0493367237217233	Promoter	6	52231197	52240854	9658	2	-902	Hoxa10	protein_coding
ENSMUSG00000000938.11	chr6	52236091	52236141	51	*	-0.61828	0.023940836442648	Intron (ENSMUST00000121043.1/ENSMUSG00000000938.11, intron 1 of 1)	6	52231197	52240854	9658	2	4713	Hoxa10	protein_coding
ENSMUSG00000000938.11	chr6	52238329	52238395	67	*	-0.98515	0.00984973720915149	Intron (ENSMUST00000121043.1/ENSMUSG00000000938.11, intron 1 of 1)	6	52231197	52240854	9658	2	2459	Hoxa10	protein_coding
ENSMUSG00000000938.11	chr6	52240707	52240764	58	*	-0.16509	0.0518193104581005	Promoter	6	52231197	52240854	9658	2	90	Hoxa10	protein_coding
ENSMUSG00000000942.10	chr6	52191522	52191613	92	*	-1.07316	0.00121194851197755	Promoter	6	52189671	52191753	2083	2	140	Hoxa4	protein_coding
ENSMUSG00000000942.10	chr6	52193766	52193900	135	*	-0.67177	0.0222174523514697	Intron (ENSMUST00000136806.7/ENSMUSG00000085696.8, intron 1 of 2)	6	52189671	52191753	2083	2	-2013	Hoxa4	protein_coding
ENSMUSG00000000942.10	chr6	52190571	52190746	176	*	-0.89254	0.00509730934191217	Exon (ENSMUST00000101395.2/ENSMUSG00000000942.10, exon 2 of 2)	6	52189671	52191753	2083	2	1007	Hoxa4	protein_coding
ENSMUSG00000000942.10	chr6	52192301	52192350	50	*	-0.77253	0.00847770526467568	Promoter	6	52189671	52191753	2083	2	-548	Hoxa4	protein_coding
ENSMUSG00000000942.10	chr6	52194426	52194476	51	*	-0.78635	0.0144228294848289	Intron (ENSMUST00000136806.7/ENSMUSG00000085696.8, intron 1 of 2)	6	52189671	52191753	2083	2	-2673	Hoxa4	protein_coding
ENSMUSG00000000942.10	chr6	52191243	52191395	153	*	-1.05606	0.00121194851197755	Promoter	6	52189671	52191753	2083	2	358	Hoxa4	protein_coding
ENSMUSG00000000942.10	chr6	52191875	52191925	51	*	-1.11392	0.000780577007714335	Promoter	6	52189671	52191753	2083	2	-122	Hoxa4	protein_coding
ENSMUSG00000000942.10	chr6	52192915	52192966	52	*	-1.00051	0.00363612258911413	Exon (ENSMUST00000139055.1/ENSMUSG00000085696.8, exon 2 of 2)	6	52189671	52191753	2083	2	-1162	Hoxa4	protein_coding
ENSMUSG00000000942.10	chr6	52196117	52196173	57	*	-0.73521	0.0144228294848289	Intron (ENSMUST00000136806.7/ENSMUSG00000085696.8, intron 1 of 2)	6	52189671	52191753	2083	2	-4364	Hoxa4	protein_coding
ENSMUSG00000000942.10	chr6	52190009	52190211	203	*	-0.84234	0.0129601805383574	3' UTR	6	52189671	52191753	2083	2	1542	Hoxa4	protein_coding
ENSMUSG00000000942.10	chr6	52194910	52194960	51	*	-0.39456	0.0402107072034139	Intron (ENSMUST00000136806.7/ENSMUSG00000085696.8, intron 1 of 2)	6	52189671	52191753	2083	2	-3157	Hoxa4	protein_coding
ENSMUSG00000000942.10	chr6	52192009	52192186	178	*	-1.05046	0.0013523571810481	Promoter	6	52189671	52191753	2083	2	-256	Hoxa4	protein_coding
ENSMUSG00000000942.10	chr6	52192246	52192296	51	*	-0.8536	0.00660762322099724	Promoter	6	52189671	52191753	2083	2	-493	Hoxa4	protein_coding
ENSMUSG00000000942.10	chr6	52197321	52197383	63	*	-0.63539	0.0337598525220532	Intron (ENSMUST00000136806.7/ENSMUSG00000085696.8, intron 1 of 2)	6	52189671	52191753	2083	2	-5568	Hoxa4	protein_coding
ENSMUSG00000000942.10	chr6	52197699	52197748	50	*	-0.72979	0.0175888164449134	Intron (ENSMUST00000136806.7/ENSMUSG00000085696.8, intron 1 of 2)	6	52189671	52191753	2083	2	-5946	Hoxa4	protein_coding
ENSMUSG00000000942.10	chr6	52194061	52194128	68	*	-0.56757	0.0281421063118615	Intron (ENSMUST00000136806.7/ENSMUSG00000085696.8, intron 1 of 2)	6	52189671	52191753	2083	2	-2308	Hoxa4	protein_coding
ENSMUSG00000000942.10	chr6	52192572	52192622	51	*	-0.92892	0.0070449875164087	Promoter	6	52189671	52191753	2083	2	-819	Hoxa4	protein_coding
ENSMUSG00000000942.10	chr6	52191029	52191154	126	*	-1.11161	0.000947135181774239	Promoter	6	52189671	52191753	2083	2	599	Hoxa4	protein_coding
ENSMUSG00000000942.10	chr6	52195506	52195556	51	*	-0.42145	0.0346512106406749	Intron (ENSMUST00000136806.7/ENSMUSG00000085696.8, intron 1 of 2)	6	52189671	52191753	2083	2	-3753	Hoxa4	protein_coding
ENSMUSG00000000948.16	chr7	60037536	60037585	50	*	0.08389	0.0747229903936384	Intron (ENSMUST00000098402.4/ENSMUSG00000102252.5, intron 2 of 10)	7	59974149	60005064	30916	2	-32472	Gm38393	protein_coding
ENSMUSG00000000948.16	chr7	60016974	60017024	51	*	-0.62104	0.0606994628906249	Intron (ENSMUST00000098402.4/ENSMUSG00000102252.5, intron 2 of 10)	7	59974149	60005064	30916	2	-11910	Gm38393	protein_coding
ENSMUSG00000000957.11	chr14	54431996	54432068	73	*	-0.43335	0.0476609682664279	Promoter	14	54431612	54445364	13753	1	384	Mmp14	protein_coding
ENSMUSG00000000957.11	chr14	54433174	54433224	51	*	-0.15101	0.0719554722309114	Exon (ENSMUST00000198679.1/ENSMUSG00000000957.11, exon 1 of 1)	14	54431612	54445364	13753	1	1562	Mmp14	protein_coding
ENSMUSG00000000959.7	chr14	54387252	54387370	119	*	-0.11436	0.0774905085563662	Intron (ENSMUST00000000984.8/ENSMUSG00000000958.10, intron 2 of 9)	14	54360834	54369673	8840	1	26418	Oxa1l	protein_coding
ENSMUSG00000000976.13	chr11	83758573	83758622	50	*	0.59576	0.0487083196640015	Intron (ENSMUST00000001002.7/ENSMUSG00000000976.13, intron 4 of 19)	11	83753696	83783754	30059	1	4877	Heatr6	protein_coding
ENSMUSG00000000983.13	chr11	83723756	83723827	72	*	0.3078	0.0770862102508544	Distal Intergenic	11	83709015	83711348	2334	1	14741	Wfdc18	protein_coding
ENSMUSG00000001014.6	chr9	21029840	21029911	72	*	-0.35944	0.0720806121826173	Promoter	9	21029373	21030595	1223	1	467	Icam4	protein_coding
ENSMUSG00000001023.10	chr3	90608588	90608663	76	*	-0.18297	0.0743908882141116	Promoter	3	90608523	90611780	3258	1	65	S100a5	protein_coding
ENSMUSG00000001025.8	chr3	90617384	90617433	50	*	0.55636	0.0487083196640015	Intron (ENSMUST00000200289.1/ENSMUSG00000001025.8, intron 2 of 2)	3	90612882	90624181	11300	1	4502	S100a6	protein_coding
ENSMUSG00000001027.7	chr11	106342603	106342706	104	*	-0.68954	0.0485157966613769	Intron (ENSMUST00000021056.7/ENSMUSG00000001027.7, intron 8 of 23)	11	106318592	106353288	34697	2	10582	Scn4a	protein_coding
ENSMUSG00000001027.7	chr11	106343099	106343149	51	*	-0.03836	0.0774905085563662	Intron (ENSMUST00000021056.7/ENSMUSG00000001027.7, intron 8 of 23)	11	106318592	106353288	34697	2	10139	Scn4a	protein_coding
ENSMUSG00000001029.15	chr11	106430133	106430182	50	*	0.95203	0.0472106933593751	Intron (ENSMUST00000001059.8/ENSMUSG00000020715.9, intron 4 of 21)	11	106377656	106388075	10420	2	-42058	Icam2	protein_coding
ENSMUSG00000001029.15	chr11	106425357	106425407	51	*	-0.23073	0.0834617614746092	Intron (ENSMUST00000001059.8/ENSMUSG00000020715.9, intron 6 of 21)	11	106377656	106388075	10420	2	-37282	Icam2	protein_coding
ENSMUSG00000001034.17	chr11	61496479	61496549	71	*	0.31853	0.0800895690917967	Distal Intergenic	11	61488812	61494406	5595	2	-2073	Mapk7	protein_coding
ENSMUSG00000001036.17	chr11	61593431	61593481	51	*	1.34014	0.0208282470703125	Distal Intergenic	11	61517249	61579687	62439	2	-13744	Epn2	protein_coding
ENSMUSG00000001036.17	chr11	61610402	61610451	50	*	0.75956	0.0487083196640015	Distal Intergenic	11	61517249	61579687	62439	2	-30715	Epn2	protein_coding
ENSMUSG00000001036.17	chr11	61599125	61599211	87	*	-0.14546	0.0805901288986208	Distal Intergenic	11	61517249	61579687	62439	2	-19438	Epn2	protein_coding
ENSMUSG00000001036.17	chr11	61564988	61565038	51	*	0.2425	0.0880985260009763	Intron (ENSMUST00000108711.7/ENSMUSG00000001036.17, intron 1 of 9)	11	61517249	61579687	62439	2	14649	Epn2	protein_coding
ENSMUSG00000001039.12	chr11	61513870	61513919	50	*	0.46705	0.0575643777847294	Distal Intergenic	11	61505144	61512931	7788	1	8726	B9d1	protein_coding
ENSMUSG00000001052.15	chr3	130030366	130030416	51	*	-0.32908	0.0800895690917967	Intron (ENSMUST00000001079.14/ENSMUSG00000001052.15, intron 3 of 23)	3	129982759	130061553	78795	2	31137	Sec24b	protein_coding
ENSMUSG00000001054.9	chr11	51628549	51628599	51	*	-0.44293	0.070078372955322	Intron (ENSMUST00000136020.7/ENSMUSG00000001054.9, intron 2 of 8)	11	51623671	51635896	12226	2	7297	Rmnd5b	protein_coding
ENSMUSG00000001054.9	chr11	51634449	51634524	76	*	-0.46339	0.0592970848083496	Intron (ENSMUST00000136020.7/ENSMUSG00000001054.9, intron 1 of 8)	11	51623671	51635896	12226	2	1372	Rmnd5b	protein_coding
ENSMUSG00000001062.18	chr8	123258459	123258509	51	*	-0.62104	0.0606994628906249	Intron (ENSMUST00000127664.1/ENSMUSG00000092329.1, intron 1 of 15)	8	123242356	123254348	11993	2	-4111	Vps9d1	protein_coding
ENSMUSG00000001062.18	chr8	123257362	123257412	51	*	-0.97363	0.0610961914062501	Exon (ENSMUST00000150356.7/ENSMUSG00000001065.15, exon 4 of 4)	8	123242356	123254348	11993	2	-3014	Vps9d1	protein_coding
ENSMUSG00000001076.7	chr15	99087560	99087610	51	*	0.29356	0.0455015897301787	Promoter	15	99084086	99087817	3732	2	207	C1ql4	protein_coding
ENSMUSG00000001076.7	chr15	99085985	99086161	177	*	-0.21264	0.0590797419135933	Intron (ENSMUST00000064462.4/ENSMUSG00000001076.7, intron 1 of 1)	15	99084086	99087817	3732	2	1656	C1ql4	protein_coding
ENSMUSG00000001076.7	chr15	99089625	99089675	51	*	-0.5007	0.0483318557962776	Distal Intergenic	15	99084086	99087817	3732	2	-1808	C1ql4	protein_coding
ENSMUSG00000001089.14	chr4	136518269	136518362	94	*	-0.35944	0.0720806121826173	Intron (ENSMUST00000170102.7/ENSMUSG00000001089.14, intron 1 of 4)	4	136469761	136554780	85020	1	48508	Luzp1	protein_coding
ENSMUSG00000001095.5	chr11	78417619	78417668	50	*	0.53924	0.0600671768188475	Intron (ENSMUST00000001122.5/ENSMUSG00000001095.5, intron 1 of 11)	11	78397087	78422217	25131	2	4549	Slc13a2	protein_coding
ENSMUSG00000001098.15	chr5	114335712	114335762	51	*	-0.25892	0.0927352905273439	Intron (ENSMUST00000169347.5/ENSMUSG00000066952.11, intron 12 of 31)	5	114363567	114380508	16942	2	44746	Kctd10	protein_coding
ENSMUSG00000001098.15	chr5	114374677	114374777	101	*	-0.31189	0.0719554722309114	Intron (ENSMUST00000102581.10/ENSMUSG00000001098.15, intron 2 of 6)	5	114363567	114380508	16942	2	5731	Kctd10	protein_coding
ENSMUSG00000001100.10	chr11	78515759	78515808	50	*	0.9241	0.0381195545196533	Intron (ENSMUST00000001127.10/ENSMUSG00000001100.10, intron 3 of 10)	11	78512193	78522736	10544	1	3566	Poldip2	protein_coding
ENSMUSG00000001103.7	chr11	78507455	78507509	55	*	1.21606	0.0116398558020592	3' UTR	11	78503447	78505081	1635	1	4008	Sebox	protein_coding
ENSMUSG00000001105.15	chr11	78541614	78541692	79	*	-0.13998	0.0880985260009763	3' UTR	11	78536361	78541737	5377	1	5253	Ift20	protein_coding
ENSMUSG00000001119.7	chr10	76714845	76714919	75	*	0.86377	0.030442699790001	Intron (ENSMUST00000001147.4/ENSMUSG00000001119.7, intron 22 of 34)	10	76708792	76726168	17377	2	11249	Col6a1	protein_coding
ENSMUSG00000001119.7	chr10	76717019	76717068	50	*	1.02063	0.0354080200195311	Intron (ENSMUST00000001147.4/ENSMUSG00000001119.7, intron 18 of 34)	10	76708792	76726168	17377	2	9100	Col6a1	protein_coding
ENSMUSG00000001120.15	chr10	76948146	76948196	51	*	0.49672	0.0741882324218749	Intron (ENSMUST00000001148.10/ENSMUSG00000001120.15, intron 1 of 15)	10	76761857	76961887	200031	2	13691	Pcbp3	protein_coding
ENSMUSG00000001123.15	chr11	78999858	78999908	51	*	-0.13998	0.0880985260009763	Distal Intergenic	11	78962974	78984946	21973	2	-14912	Lgals9	protein_coding
ENSMUSG00000001128.7	chrX	20940731	20940781	51	*	0.56752	0.0485699437558655	Exon (ENSMUST00000148133.1/ENSMUSG00000009406.13, exon 2 of 2)	20	20925454	20931555	6102	2	-9176	Cfp	protein_coding
ENSMUSG00000001128.7	chrX	20931776	20931825	50	*	0.35883	0.0664204359054566	Promoter	20	20925454	20931555	6102	2	-221	Cfp	protein_coding
ENSMUSG00000001131.11	chrX	20887546	20887596	51	*	0.911	0.0354080200195311	Intron (ENSMUST00000115345.7/ENSMUSG00000037217.15, intron 5 of 12)	20	20870166	20874735	4570	1	17380	Timp1	protein_coding
ENSMUSG00000001131.11	chrX	20875519	20875569	51	*	0.51818	0.0485699437558655	Intron (ENSMUST00000115345.7/ENSMUSG00000037217.15, intron 5 of 12)	20	20870166	20874735	4570	1	5353	Timp1	protein_coding
ENSMUSG00000001134.9	chrX	20991868	20991918	51	*	0.01408	0.0927352905273434	Distal Intergenic	20	20941722	20962017	20296	2	-29851	Uxt	protein_coding
ENSMUSG00000001134.9	chrX	20979306	20979355	50	*	0.57114	0.0592970848083496	Intron (ENSMUST00000123462.7/ENSMUSG00000086877.7, intron 4 of 5)	20	20941722	20962017	20296	2	-17289	Uxt	protein_coding
ENSMUSG00000001134.9	chrX	20962557	20962637	81	*	0.12318	0.0774905085563662	Promoter	20	20941722	20962017	20296	2	-540	Uxt	protein_coding
ENSMUSG00000001134.9	chrX	20988446	20988495	50	*	0.52864	0.0763702392578126	Distal Intergenic	20	20941722	20962017	20296	2	-26429	Uxt	protein_coding
ENSMUSG00000001134.9	chrX	20997193	20997242	50	*	1.5646	0.013885498046875	Distal Intergenic	20	20941722	20962017	20296	2	-35176	Uxt	protein_coding
ENSMUSG00000001143.13	chr1	36433785	36433836	52	*	-0.13701	0.0747229903936389	Intron (ENSMUST00000192969.5/ENSMUSG00000001143.13, intron 2 of 5)	1	36419871	36445271	25401	2	11435	Lman2l	protein_coding
ENSMUSG00000001143.13	chr1	36414203	36414252	50	*	2.01845	0.00231027603149413	Intron (ENSMUST00000179162.6/ENSMUSG00000037432.15, intron 37 of 52)	1	36419871	36445271	25401	2	31019	Lman2l	protein_coding
ENSMUSG00000001155.13	chr10	76575676	76575725	50	*	0.67815	0.0314276106655599	Promoter	10	76575648	76590338	14691	1	28	Ftcd	protein_coding
ENSMUSG00000001155.13	chr10	76575329	76575379	51	*	0.56752	0.0485699437558655	Promoter	10	76575648	76590338	14691	1	-269	Ftcd	protein_coding
ENSMUSG00000001155.13	chr10	76584822	76584906	85	*	-0.53368	0.0600671768188476	Intron (ENSMUST00000001183.7/ENSMUSG00000001155.13, intron 10 of 13)	10	76575648	76590338	14691	1	9174	Ftcd	protein_coding
ENSMUSG00000001157.13	chr6	86730551	86730601	51	*	0.24142	0.0927352905273438	Intron (ENSMUST00000001185.13/ENSMUSG00000001157.13, intron 1 of 13)	6	86691768	86733383	41616	2	2782	Gmcl1	protein_coding
ENSMUSG00000001158.13	chr6	86684834	86684966	133	*	0.37662	0.070078372955322	Promoter	6	86675151	86684522	9372	2	-312	Snrnp27	protein_coding
ENSMUSG00000001158.13	chr6	86682855	86682935	81	*	-0.10086	0.0774905085563662	Exon (ENSMUST00000001186.10/ENSMUSG00000001158.13, exon 2 of 6)	6	86675151	86684522	9372	2	1587	Snrnp27	protein_coding
ENSMUSG00000001166.17	chr5	120811311	120811360	50	*	0.74034	0.0606994628906249	Intron (ENSMUST00000117193.7/ENSMUSG00000001166.17, intron 1 of 6)	5	120800194	120812514	12321	2	1154	Oas1c	protein_coding
ENSMUSG00000001173.15	chrX	47917675	47917729	55	*	0.38338	0.070078372955322	Intron (ENSMUST00000001202.14/ENSMUSG00000001173.15, intron 3 of 23)	20	47912387	47965868	53482	1	5288	Ocrl	protein_coding
ENSMUSG00000001173.15	chrX	47907574	47907675	102	*	-0.35944	0.0720806121826173	Distal Intergenic	20	47912387	47965868	53482	1	-4712	Ocrl	protein_coding
ENSMUSG00000001173.15	chrX	47927640	47927690	51	*	-0.51684	0.0720806121826173	Intron (ENSMUST00000001202.14/ENSMUSG00000001173.15, intron 4 of 23)	20	47912387	47965868	53482	1	15253	Ocrl	protein_coding
ENSMUSG00000001173.15	chrX	47915067	47915117	51	*	0.10803	0.0840940475463864	Exon (ENSMUST00000144664.1/ENSMUSG00000001173.15, exon 2 of 2)	20	47912387	47965868	53482	1	2680	Ocrl	protein_coding
ENSMUSG00000001175.15	chr12	100217076	100217125	50	*	1.14854	0.0258750915527343	Distal Intergenic	12	100199435	100209814	10380	1	17641	Calm1	protein_coding
ENSMUSG00000001225.12	chr12	31386732	31386782	51	*	0.17663	0.0770862102508544	Distal Intergenic	12	31390871	31473917	83047	1	-4089	Slc26a3	protein_coding
ENSMUSG00000001225.12	chr12	31383551	31383601	51	*	-0.13998	0.0880985260009763	Distal Intergenic	12	31390871	31473917	83047	1	-7270	Slc26a3	protein_coding
ENSMUSG00000001225.12	chr12	31394914	31394963	50	*	0.32248	0.0834617614746091	Intron (ENSMUST00000167432.7/ENSMUSG00000001225.12, intron 1 of 6)	12	31390871	31473917	83047	1	4043	Slc26a3	protein_coding
ENSMUSG00000001225.12	chr12	31382187	31382236	50	*	0.77027	0.0472106933593751	Distal Intergenic	12	31390871	31473917	83047	1	-8635	Slc26a3	protein_coding
ENSMUSG00000001227.12	chr17	56146107	56146157	51	*	-0.73359	0.0606994628906249	Distal Intergenic	17	56123085	56140343	17259	2	-5764	Sema6b	protein_coding
ENSMUSG00000001227.12	chr17	56136055	56136105	51	*	-0.29648	0.0834617614746092	Intron (ENSMUST00000001256.10/ENSMUSG00000001227.12, intron 1 of 16)	17	56123085	56140343	17259	2	4238	Sema6b	protein_coding
ENSMUSG00000001228.14	chr17	56307871	56307920	50	*	1.00688	0.0232797116041184	Intron (ENSMUST00000001258.14/ENSMUSG00000001228.14, intron 2 of 16)	17	56303321	56323486	20166	1	4550	Uhrf1	protein_coding
ENSMUSG00000001229.9	chr17	56206354	56206412	59	*	1.0541	0.0277233123779296	Intron (ENSMUST00000223616.1/ENSMUSG00000001229.9, intron 1 of 18)	17	56186807	56218905	32099	2	12493	Dpp9	protein_coding
ENSMUSG00000001229.9	chr17	56221735	56221785	51	*	-0.80085	0.0610961914062499	Distal Intergenic	17	56186807	56218905	32099	2	-2830	Dpp9	protein_coding
ENSMUSG00000001247.16	chr7	30972775	30972824	50	*	-0.99977	0.0161167234182359	Promoter	7	30957770	30973464	15695	2	640	Lsr	protein_coding
ENSMUSG00000001247.16	chr7	30973209	30973324	116	*	-1.13623	0.0161167234182359	Promoter	7	30957770	30973464	15695	2	140	Lsr	protein_coding
ENSMUSG00000001249.14	chr7	31112465	31112515	51	*	0.17048	0.0800895690917967	Intron (ENSMUST00000165124.7/ENSMUSG00000001249.14, intron 2 of 11)	7	31098725	31115290	16566	2	2775	Hpn	protein_coding
ENSMUSG00000001260.10	chr5	70875704	70875753	50	*	1.01378	0.0277233123779296	Distal Intergenic	5	70751047	70842617	91571	2	-33087	Gabrg1	protein_coding
ENSMUSG00000001260.10	chr5	70955282	70955332	51	*	0.42658	0.0872802734375001	Downstream (2-3kb)	5	70751047	70842617	91571	2	-112665	Gabrg1	protein_coding
ENSMUSG00000001260.10	chr5	70742098	70742168	71	*	2.34088	0.000924110412597655	Distal Intergenic	5	70751047	70842617	91571	2	100449	Gabrg1	protein_coding
ENSMUSG00000001260.10	chr5	70868663	70868712	50	*	0.39065	0.0800895690917967	Distal Intergenic	5	70751047	70842617	91571	2	-26046	Gabrg1	protein_coding
ENSMUSG00000001260.10	chr5	70785103	70785152	50	*	0.40666	0.0575643777847294	Intron (ENSMUST00000031119.5/ENSMUSG00000001260.10, intron 3 of 8)	5	70751047	70842617	91571	2	57465	Gabrg1	protein_coding
ENSMUSG00000001260.10	chr5	70785908	70785970	63	*	0.58114	0.0395755097270012	Intron (ENSMUST00000031119.5/ENSMUSG00000001260.10, intron 3 of 8)	5	70751047	70842617	91571	2	56647	Gabrg1	protein_coding
ENSMUSG00000001260.10	chr5	70772839	70772888	50	*	0.71347	0.048053741455078	Intron (ENSMUST00000031119.5/ENSMUSG00000001260.10, intron 8 of 8)	5	70751047	70842617	91571	2	69729	Gabrg1	protein_coding
ENSMUSG00000001270.9	chr12	111649837	111649887	51	*	0.69425	0.06109619140625	Intron (ENSMUST00000075281.7/ENSMUSG00000007411.16, intron 15 of 15)	12	111669361	111672338	2978	2	22451	Ckb	protein_coding
ENSMUSG00000001281.10	chr15	102226386	102226436	51	*	-0.02706	0.0840940475463869	Intron (ENSMUST00000001327.10/ENSMUSG00000001281.10, intron 2 of 14)	15	102215995	102231944	15950	2	5508	Itgb7	protein_coding
ENSMUSG00000001288.15	chr15	102255744	102255876	133	*	-0.64199	0.0402765464968982	Intron (ENSMUST00000043172.14/ENSMUSG00000001288.15, intron 2 of 9)	15	102234938	102257517	22580	2	1641	Rarg	protein_coding
ENSMUSG00000001288.15	chr15	102254243	102254293	51	*	0.68369	0.0487083196640015	Intron (ENSMUST00000043172.14/ENSMUSG00000001288.15, intron 2 of 9)	15	102234938	102257517	22580	2	3224	Rarg	protein_coding
ENSMUSG00000001288.15	chr15	102248922	102249011	90	*	-0.41677	0.0480220362078404	Intron (ENSMUST00000043172.14/ENSMUSG00000001288.15, intron 3 of 9)	15	102234938	102257517	22580	2	8506	Rarg	protein_coding
ENSMUSG00000001288.15	chr15	102250357	102250406	50	*	0.18302	0.0774905085563662	Intron (ENSMUST00000043172.14/ENSMUSG00000001288.15, intron 3 of 9)	15	102234938	102257517	22580	2	7111	Rarg	protein_coding
ENSMUSG00000001288.15	chr15	102246500	102246550	51	*	-0.46125	0.0483318557962776	5' UTR	15	102234938	102257517	22580	2	10967	Rarg	protein_coding
ENSMUSG00000001288.15	chr15	102255617	102255667	51	*	-0.51407	0.0480220362078404	Intron (ENSMUST00000043172.14/ENSMUSG00000001288.15, intron 2 of 9)	15	102234938	102257517	22580	2	1850	Rarg	protein_coding
ENSMUSG00000001289.12	chr15	102322587	102322636	50	*	0.40666	0.0575643777847294	Exon (ENSMUST00000064924.5/ENSMUSG00000058290.4, exon 26 of 31)	15	102326116	102331873	5758	1	-3480	Pfdn5	protein_coding
ENSMUSG00000001305.5	chr1	186747153	186747203	51	*	0.1871	0.0697414577007291	Intron (ENSMUST00000001339.5/ENSMUSG00000001305.5, intron 1 of 4)	1	186720978	186749358	28381	2	2155	Rrp15	protein_coding
ENSMUSG00000001313.12	chr11	101463918	101463991	74	*	0.50714	0.0485699437558655	Intron (ENSMUST00000040430.7/ENSMUSG00000034993.7, intron 1 of 5)	11	101464999	101471853	6855	1	-1008	Rnd2	protein_coding
ENSMUSG00000001333.9	chr4	129292766	129292815	50	*	0.81272	0.0232797116041184	Intron (ENSMUST00000102599.3/ENSMUSG00000001333.9, intron 1 of 4)	4	129287617	129308559	20943	1	5149	Sync	protein_coding
ENSMUSG00000001334.9	chr4	129151326	129151376	51	*	-0.47567	0.0872802734375001	Intron (ENSMUST00000106061.8/ENSMUSG00000040928.15, intron 6 of 6)	4	129136999	129144593	7595	1	14327	Fndc5	protein_coding
ENSMUSG00000001349.5	chr9	22105430	22105515	86	*	0.48755	0.0584499835968019	Exon (ENSMUST00000214601.1/ENSMUSG00000001349.5, exon 4 of 6)	9	22099216	22109630	10415	1	6214	Cnn1	protein_coding
ENSMUSG00000001349.5	chr9	22100318	22100384	67	*	-0.4296	0.0472637935308744	Intron (ENSMUST00000214601.1/ENSMUSG00000001349.5, intron 1 of 5)	9	22099216	22109630	10415	1	1102	Cnn1	protein_coding
ENSMUSG00000001376.17	chr6	3518315	3518364	50	*	0.17048	0.0800895690917967	Intron (ENSMUST00000001412.16/ENSMUSG00000001376.17, intron 4 of 27)	6	3498382	3603531	105150	1	19933	Vps50	protein_coding
ENSMUSG00000001376.17	chr6	3523330	3523380	51	*	-0.04895	0.0774905085563662	Intron (ENSMUST00000001412.16/ENSMUSG00000001376.17, intron 8 of 27)	6	3498382	3603531	105150	1	24948	Vps50	protein_coding
ENSMUSG00000001415.10	chr3	88343054	88343104	51	*	1.03892	0.0258750915527343	Exon (ENSMUST00000194942.5/ENSMUSG00000001415.10, exon 5 of 5)	3	88336260	88362338	26079	1	6794	Smg5	protein_coding
ENSMUSG00000001415.10	chr3	88350303	88350353	51	*	-0.26493	0.0719554722309114	Intron (ENSMUST00000001451.10/ENSMUSG00000001415.10, intron 10 of 21)	3	88336260	88362338	26079	1	14043	Smg5	protein_coding
ENSMUSG00000001416.13	chr3	88302635	88302684	50	*	0.6892	0.0600671768188475	Intron (ENSMUST00000001452.13/ENSMUSG00000001416.13, intron 4 of 13)	3	88297116	88321767	24652	1	5519	Cct3	protein_coding
ENSMUSG00000001418.13	chr3	88329556	88329606	51	*	0.32248	0.0834617614746091	3' UTR	3	88325023	88331313	6291	1	4533	Glmp	protein_coding
ENSMUSG00000001418.13	chr3	88323527	88323577	51	*	-0.78655	0.0485157966613769	Distal Intergenic	3	88325023	88331313	6291	1	-1446	Glmp	protein_coding
ENSMUSG00000001419.17	chr3	88113489	88113539	51	*	-0.01532	0.0840940475463869	Intron (ENSMUST00000071812.10/ENSMUSG00000028068.14, intron 31 of 37)	3	88142372	88172086	29715	1	-28833	Mef2d	protein_coding
ENSMUSG00000001419.17	chr3	88158192	88158284	93	*	-0.36313	0.0872802734375001	Exon (ENSMUST00000107558.8/ENSMUSG00000001419.17, exon 4 of 11)	3	88142372	88172086	29715	1	15820	Mef2d	protein_coding
ENSMUSG00000001420.13	chr3	88332371	88332471	101	*	0.69624	0.0395755097270012	Exon (ENSMUST00000001456.10/ENSMUSG00000001420.13, exon 3 of 4)	3	88328655	88336148	7494	2	3677	Tmem79	protein_coding
ENSMUSG00000001424.14	chr6	28506187	28506253	67	*	0.31853	0.0800895690917967	Intron (ENSMUST00000168362.1/ENSMUSG00000001424.14, intron 1 of 3)	6	28475139	28935162	460024	1	31048	Snd1	protein_coding
ENSMUSG00000001435.15	chr10	77198754	77198803	50	*	0.01355	0.0774905085563662	Distal Intergenic	10	77052178	77166548	114371	2	-32206	Col18a1	protein_coding
ENSMUSG00000001435.15	chr10	77167800	77167863	64	*	-0.292	0.0647599250078203	Distal Intergenic	10	77052178	77166548	114371	2	-1252	Col18a1	protein_coding
ENSMUSG00000001435.15	chr10	77166510	77166600	91	*	-0.24745	0.0531717677222341	Promoter	10	77052178	77166548	114371	2	0	Col18a1	protein_coding
ENSMUSG00000001435.15	chr10	77209199	77209269	71	*	0.42179	0.0584499835968019	Distal Intergenic	10	77052178	77166548	114371	2	-42651	Col18a1	protein_coding
ENSMUSG00000001435.15	chr10	77171917	77172022	106	*	-0.32774	0.0834617614746092	Distal Intergenic	10	77052178	77166548	114371	2	-5369	Col18a1	protein_coding
ENSMUSG00000001435.15	chr10	77167379	77167430	52	*	-0.52666	0.0483318557962776	Promoter	10	77052178	77166548	114371	2	-831	Col18a1	protein_coding
ENSMUSG00000001435.15	chr10	77189890	77189955	66	*	-0.00473	0.0805901288986208	Distal Intergenic	10	77052178	77166548	114371	2	-23342	Col18a1	protein_coding
ENSMUSG00000001436.15	chr10	77077163	77077212	50	*	0.14335	0.0981903076171875	Exon (ENSMUST00000081654.12/ENSMUSG00000001435.15, exon 14 of 42)	10	77032241	77061002	28762	1	44922	Slc19a1	protein_coding
ENSMUSG00000001440.5	chr11	97192932	97192982	51	*	-0.07116	0.0927352905273434	Distal Intergenic	11	97159714	97187881	28168	2	-5051	Kpnb1	protein_coding
ENSMUSG00000001440.5	chr11	97191552	97191625	74	*	0.24211	0.0834617614746091	Distal Intergenic	11	97159714	97187881	28168	2	-3671	Kpnb1	protein_coding
ENSMUSG00000001444.2	chr11	97114752	97114818	67	*	-0.67177	0.0222174523514697	Promoter	11	97098071	97115331	17261	2	513	Tbx21	protein_coding
ENSMUSG00000001444.2	chr11	97111331	97111380	50	*	0.48306	0.0720806121826171	Intron (ENSMUST00000001484.2/ENSMUSG00000001444.2, intron 1 of 5)	11	97098071	97115331	17261	2	3951	Tbx21	protein_coding
ENSMUSG00000001467.5	chr5	4099904	4099986	83	*	0.51129	0.0592970848083496	Intron (ENSMUST00000001507.4/ENSMUSG00000001467.5, intron 4 of 9)	5	4081145	4104746	23602	2	4760	Cyp51	protein_coding
ENSMUSG00000001472.17	chr8	123380553	123380603	51	*	0.17048	0.0800895690917967	Intron (ENSMUST00000127664.1/ENSMUSG00000092329.1, intron 1 of 15)	8	123373753	123403835	30083	1	6800	Tcf25	protein_coding
ENSMUSG00000001472.17	chr8	123354306	123354356	51	*	-0.30186	0.070078372955322	Exon (ENSMUST00000010298.6/ENSMUSG00000010154.7, exon 3 of 15)	8	123373753	123403835	30083	1	-19397	Tcf25	protein_coding
ENSMUSG00000001472.17	chr8	123368922	123368988	67	*	-0.16191	0.0927352905273439	Intron (ENSMUST00000127664.1/ENSMUSG00000092329.1, intron 1 of 15)	8	123373753	123403835	30083	1	-4765	Tcf25	protein_coding
ENSMUSG00000001472.17	chr8	123358775	123358884	110	*	0.43015	0.0681916475296021	Intron (ENSMUST00000127664.1/ENSMUSG00000092329.1, intron 1 of 15)	8	123373753	123403835	30083	1	-14869	Tcf25	protein_coding
ENSMUSG00000001473.7	chr18	67392396	67392446	51	*	-0.2815	0.0617426179815086	Exon (ENSMUST00000236667.1/ENSMUSG00000001473.7, exon 1 of 2)	18	67390717	67402749	12033	1	1679	Tubb6	protein_coding
ENSMUSG00000001473.7	chr18	67401887	67401963	77	*	0.90347	0.0174597837030889	Exon (ENSMUST00000001513.7/ENSMUSG00000001473.7, exon 4 of 4)	18	67390717	67402749	12033	1	11170	Tubb6	protein_coding
ENSMUSG00000001473.7	chr18	67391076	67391167	92	*	-0.86011	0.00918911415183739	Promoter	18	67390717	67402749	12033	1	359	Tubb6	protein_coding
ENSMUSG00000001473.7	chr18	67385447	67385537	91	*	0.87792	0.0244436971843243	Distal Intergenic	18	67390717	67402749	12033	1	-5180	Tubb6	protein_coding
ENSMUSG00000001473.7	chr18	67370164	67370213	50	*	-0.05054	0.0981903076171877	Distal Intergenic	18	67390717	67402749	12033	1	-20504	Tubb6	protein_coding
ENSMUSG00000001473.7	chr18	67390290	67390354	65	*	-0.94148	0.00801268304712714	Promoter	18	67390717	67402749	12033	1	-363	Tubb6	protein_coding
ENSMUSG00000001473.7	chr18	67391513	67391612	100	*	-0.83942	0.010553289866948	Promoter	18	67390717	67402749	12033	1	796	Tubb6	protein_coding
ENSMUSG00000001493.9	chr11	101893681	101893767	87	*	-0.51306	0.0485699437558653	Promoter	11	101877510	101894374	16865	2	607	Meox1	protein_coding
ENSMUSG00000001494.6	chr11	101966681	101966734	54	*	0.05328	0.0805901288986208	Promoter	11	101962458	101967015	4558	2	281	Sost	protein_coding
ENSMUSG00000001494.6	chr11	101964543	101964593	51	*	-0.99973	0.0139908003620804	Intron (ENSMUST00000001534.6/ENSMUSG00000001494.6, intron 1 of 1)	11	101962458	101967015	4558	2	2422	Sost	protein_coding
ENSMUSG00000001494.6	chr11	101963358	101963457	100	*	-1.38481	0.00272548059001564	3' UTR	11	101962458	101967015	4558	2	3558	Sost	protein_coding
ENSMUSG00000001496.15	chr12	56537254	56537334	81	*	-0.97961	0.0032798361996822	Promoter	12	56531958	56536908	4951	2	-346	Nkx2-1	protein_coding
ENSMUSG00000001496.15	chr12	56538703	56538757	55	*	-0.10828	0.0598020893596637	Intron (ENSMUST00000182733.7/ENSMUSG00000098172.7, intron 1 of 2)	12	56531958	56536908	4951	2	-1795	Nkx2-1	protein_coding
ENSMUSG00000001496.15	chr12	56539778	56539828	51	*	-0.81276	0.0137192768270325	Intron (ENSMUST00000182733.7/ENSMUSG00000098172.7, intron 1 of 2)	12	56531958	56536908	4951	2	-2870	Nkx2-1	protein_coding
ENSMUSG00000001496.15	chr12	56540476	56540567	92	*	-1.44519	0.00183673691935838	Intron (ENSMUST00000182733.7/ENSMUSG00000098172.7, intron 1 of 2)	12	56531958	56536908	4951	2	-3568	Nkx2-1	protein_coding
ENSMUSG00000001496.15	chr12	56538847	56538974	128	*	-0.21419	0.054601907676215	Intron (ENSMUST00000182733.7/ENSMUSG00000098172.7, intron 1 of 2)	12	56531958	56536908	4951	2	-1939	Nkx2-1	protein_coding
ENSMUSG00000001496.15	chr12	56538152	56538241	90	*	-0.38184	0.0398488922367762	Intron (ENSMUST00000182733.7/ENSMUSG00000098172.7, intron 1 of 2)	12	56531958	56536908	4951	2	-1244	Nkx2-1	protein_coding
ENSMUSG00000001496.15	chr12	56539424	56539474	51	*	-0.3147	0.0531717677222341	Intron (ENSMUST00000182733.7/ENSMUSG00000098172.7, intron 1 of 2)	12	56531958	56536908	4951	2	-2516	Nkx2-1	protein_coding
ENSMUSG00000001496.15	chr12	56537046	56537146	101	*	-0.85292	0.00700880034512926	Promoter	12	56531958	56536908	4951	2	-138	Nkx2-1	protein_coding
ENSMUSG00000001496.15	chr12	56536318	56536450	133	*	-0.64102	0.0125081845860675	Promoter	12	56531958	56536908	4951	2	458	Nkx2-1	protein_coding
ENSMUSG00000001496.15	chr12	56536208	56536280	73	*	-0.55142	0.0187622768791011	Promoter	12	56531958	56536908	4951	2	628	Nkx2-1	protein_coding
ENSMUSG00000001497.18	chr12	56690719	56690861	143	*	-1.08629	0.00267027752638073	Promoter	12	56691767	56712822	21056	1	-906	Pax9	protein_coding
ENSMUSG00000001497.18	chr12	56691767	56691935	169	*	-1.07356	0.00363612258911413	Promoter	12	56691767	56712822	21056	1	0	Pax9	protein_coding
ENSMUSG00000001497.18	chr12	56689106	56689252	147	*	-1.46303	0.00102747377241031	Downstream (<1kb)	12	56691767	56712822	21056	1	-2515	Pax9	protein_coding
ENSMUSG00000001497.18	chr12	56688056	56688111	56	*	-1.20881	0.00469388323836032	Downstream (1-2kb)	12	56691767	56712822	21056	1	-3656	Pax9	protein_coding
ENSMUSG00000001497.18	chr12	56680022	56680072	51	*	-0.74712	0.0254378188401462	Distal Intergenic	12	56691767	56712822	21056	1	-11695	Pax9	protein_coding
ENSMUSG00000001497.18	chr12	56688745	56688913	169	*	-1.28553	0.00218883049092257	Downstream (1-2kb)	12	56691767	56712822	21056	1	-2854	Pax9	protein_coding
ENSMUSG00000001497.18	chr12	56683092	56683170	79	*	0.0094	0.0699749670457099	Distal Intergenic	12	56691767	56712822	21056	1	-8597	Pax9	protein_coding
ENSMUSG00000001497.18	chr12	56691531	56691676	146	*	-1.23159	0.00121376251199123	Promoter	12	56691767	56712822	21056	1	-91	Pax9	protein_coding
ENSMUSG00000001497.18	chr12	56680521	56680611	91	*	-0.66653	0.0276216975180434	Distal Intergenic	12	56691767	56712822	21056	1	-11156	Pax9	protein_coding
ENSMUSG00000001497.18	chr12	56685865	56685915	51	*	-0.64189	0.0276216975180434	Distal Intergenic	12	56691767	56712822	21056	1	-5852	Pax9	protein_coding
ENSMUSG00000001497.18	chr12	56685215	56685312	98	*	-0.60453	0.0402765464968982	Distal Intergenic	12	56691767	56712822	21056	1	-6455	Pax9	protein_coding
ENSMUSG00000001497.18	chr12	56681110	56681238	129	*	-0.45784	0.0404542778233012	Distal Intergenic	12	56691767	56712822	21056	1	-10529	Pax9	protein_coding
ENSMUSG00000001497.18	chr12	56686630	56686726	97	*	-0.5264	0.0404396094381812	Distal Intergenic	12	56691767	56712822	21056	1	-5041	Pax9	protein_coding
ENSMUSG00000001504.10	chr13	72631648	72631717	70	*	-0.86011	0.00918911415183739	Exon (ENSMUST00000074372.5/ENSMUSG00000001504.10, exon 3 of 5)	13	72628820	72634198	5379	1	2828	Irx2	protein_coding
ENSMUSG00000001504.10	chr13	72665682	72665739	58	*	-0.66121	0.0395755097270014	Distal Intergenic	13	72628820	72634198	5379	1	36862	Irx2	protein_coding
ENSMUSG00000001504.10	chr13	72634922	72634972	51	*	0.1812	0.0743908882141116	Distal Intergenic	13	72628820	72634198	5379	1	6102	Irx2	protein_coding
ENSMUSG00000001504.10	chr13	72630895	72630952	58	*	-0.65376	0.0228654613783875	Exon (ENSMUST00000074372.5/ENSMUSG00000001504.10, exon 2 of 5)	13	72628820	72634198	5379	1	2075	Irx2	protein_coding
ENSMUSG00000001504.10	chr13	72628886	72628990	105	*	-0.30666	0.0515593736963642	Promoter	13	72628820	72634198	5379	1	66	Irx2	protein_coding
ENSMUSG00000001504.10	chr13	72629206	72629259	54	*	-0.34992	0.0515593736963642	Promoter	13	72628820	72634198	5379	1	386	Irx2	protein_coding
ENSMUSG00000001504.10	chr13	72631781	72631835	55	*	-0.91286	0.0086136342756617	Exon (ENSMUST00000074372.5/ENSMUSG00000001504.10, exon 3 of 5)	13	72628820	72634198	5379	1	2961	Irx2	protein_coding
ENSMUSG00000001504.10	chr13	72632040	72632107	68	*	-0.65376	0.0228654613783875	Exon (ENSMUST00000163393.1/ENSMUSG00000001504.10, exon 1 of 2)	13	72628820	72634198	5379	1	3220	Irx2	protein_coding
ENSMUSG00000001504.10	chr13	72639292	72639359	68	*	-0.11343	0.0610780273018472	Distal Intergenic	13	72628820	72634198	5379	1	10472	Irx2	protein_coding
ENSMUSG00000001504.10	chr13	72628739	72628789	51	*	-0.39457	0.0464034363267279	Promoter	13	72628820	72634198	5379	1	-31	Irx2	protein_coding
ENSMUSG00000001507.16	chr11	95092876	95092946	71	*	0.99309	0.0219187438488007	Distal Intergenic	11	95044474	95076801	32328	2	-16075	Itga3	protein_coding
ENSMUSG00000001507.16	chr11	95089803	95089853	51	*	1.19915	0.0333251953125001	Distal Intergenic	11	95044474	95076801	32328	2	-13002	Itga3	protein_coding
ENSMUSG00000001507.16	chr11	95084960	95085009	50	*	0.1272	0.0774905085563662	Distal Intergenic	11	95044474	95076801	32328	2	-8159	Itga3	protein_coding
ENSMUSG00000001510.8	chr11	95101808	95101918	111	*	-0.02706	0.0840940475463869	Distal Intergenic	11	95120119	95125296	5178	1	-18201	Dlx3	protein_coding
ENSMUSG00000001510.8	chr11	95120407	95120554	148	*	-1.13832	0.00400634152356362	Promoter	11	95120119	95125296	5178	1	288	Dlx3	protein_coding
ENSMUSG00000001510.8	chr11	95124836	95124885	50	*	0.1187	0.0805901288986208	3' UTR	11	95120119	95125296	5178	1	4717	Dlx3	protein_coding
ENSMUSG00000001510.8	chr11	95121280	95121394	115	*	-1.12622	0.00492486860457577	Intron (ENSMUST00000092768.6/ENSMUSG00000001510.8, intron 1 of 2)	11	95120119	95125296	5178	1	1161	Dlx3	protein_coding
ENSMUSG00000001510.8	chr11	95121880	95122009	130	*	-1.0301	0.00910715389181866	Exon (ENSMUST00000092768.6/ENSMUSG00000001510.8, exon 2 of 3)	11	95120119	95125296	5178	1	1761	Dlx3	protein_coding
ENSMUSG00000001510.8	chr11	95123627	95123677	51	*	-0.60357	0.0337598525220532	Exon (ENSMUST00000092768.6/ENSMUSG00000001510.8, exon 3 of 3)	11	95120119	95125296	5178	1	3508	Dlx3	protein_coding
ENSMUSG00000001517.14	chr6	128366178	128366241	64	*	0.90347	0.0174597837030889	Exon (ENSMUST00000123988.7/ENSMUSG00000001517.14, exon 2 of 4)	6	128362967	128376146	13180	1	3211	Foxm1	protein_coding
ENSMUSG00000001518.12	chr6	128414547	128414608	62	*	-0.78655	0.0485157966613769	Intron (ENSMUST00000204836.1/ENSMUSG00000001520.12, intron 5 of 5)	6	128409444	128424931	15488	2	10323	Itfg2	protein_coding
ENSMUSG00000001524.14	chr17	35686153	35686203	51	*	0.04507	0.0840940475463869	Intron (ENSMUST00000119825.7/ENSMUSG00000003534.17, intron 12 of 17)	17	35667730	35673739	6010	2	-12414	Gtf2h4	protein_coding
ENSMUSG00000001552.14	chr11	100390349	100390412	64	*	0.24265	0.0800895690917967	Intron (ENSMUST00000001592.14/ENSMUSG00000001552.14, intron 1 of 13)	11	100368958	100397763	28806	2	7351	Jup	protein_coding
ENSMUSG00000001566.9	chr5	29471090	29471240	151	*	-0.68587	0.0189299636988379	Downstream (1-2kb)	5	29473034	29478470	5437	2	7230	Mnx1	protein_coding
ENSMUSG00000001566.9	chr5	29479632	29479682	51	*	-0.66146	0.0116813339085488	Downstream (1-2kb)	5	29473034	29478470	5437	2	-1162	Mnx1	protein_coding
ENSMUSG00000001566.9	chr5	29459539	29459588	50	*	0.64487	0.0606994628906249	Distal Intergenic	5	29473034	29478470	5437	2	18882	Mnx1	protein_coding
ENSMUSG00000001566.9	chr5	29466654	29466704	51	*	-1.273	0.0146124958992005	Distal Intergenic	5	29473034	29478470	5437	2	11766	Mnx1	protein_coding
ENSMUSG00000001566.9	chr5	29472705	29472758	54	*	-0.62465	0.019507348212528	Downstream (<1kb)	5	29473034	29478470	5437	2	5712	Mnx1	protein_coding
ENSMUSG00000001566.9	chr5	29479337	29479387	51	*	-0.8732	0.00509730934191217	Promoter	5	29473034	29478470	5437	2	-867	Mnx1	protein_coding
ENSMUSG00000001566.9	chr5	29467143	29467193	51	*	-1.02051	0.00673929387994582	Distal Intergenic	5	29473034	29478470	5437	2	11277	Mnx1	protein_coding
ENSMUSG00000001566.9	chr5	29472013	29472134	122	*	-0.90091	0.00577251171144067	Downstream (<1kb)	5	29473034	29478470	5437	2	6336	Mnx1	protein_coding
ENSMUSG00000001566.9	chr5	29474395	29474447	53	*	-0.87451	0.00660762322099724	Intron (ENSMUST00000165512.3/ENSMUSG00000001566.9, intron 2 of 2)	5	29473034	29478470	5437	2	4023	Mnx1	protein_coding
ENSMUSG00000001566.9	chr5	29474744	29474891	148	*	-1.19489	0.00115054571449169	Exon (ENSMUST00000165512.3/ENSMUSG00000001566.9, exon 2 of 3)	5	29473034	29478470	5437	2	3579	Mnx1	protein_coding
ENSMUSG00000001566.9	chr5	29473746	29473837	92	*	-0.74266	0.0156755476707814	3' UTR	5	29473034	29478470	5437	2	4633	Mnx1	protein_coding
ENSMUSG00000001566.9	chr5	29479098	29479171	74	*	-0.77253	0.00847770526467568	Promoter	5	29473034	29478470	5437	2	-628	Mnx1	protein_coding
ENSMUSG00000001566.9	chr5	29478075	29478125	51	*	-0.9992	0.00243644974833534	Promoter	5	29473034	29478470	5437	2	345	Mnx1	protein_coding
ENSMUSG00000001566.9	chr5	29475088	29475209	122	*	-1.02425	0.0032798361996822	Intron (ENSMUST00000165512.3/ENSMUSG00000001566.9, intron 1 of 2)	5	29473034	29478470	5437	2	3261	Mnx1	protein_coding
ENSMUSG00000001566.9	chr5	29475367	29475478	112	*	-0.76948	0.0102622430425612	Intron (ENSMUST00000165512.3/ENSMUSG00000001566.9, intron 1 of 2)	5	29473034	29478470	5437	2	2992	Mnx1	protein_coding
ENSMUSG00000001566.9	chr5	29472953	29473048	96	*	-0.56427	0.0295176979531677	3' UTR	5	29473034	29478470	5437	2	5422	Mnx1	protein_coding
ENSMUSG00000001566.9	chr5	29478576	29478836	261	*	-0.64106	0.0144423764687512	Promoter	5	29473034	29478470	5437	2	-106	Mnx1	protein_coding
ENSMUSG00000001566.9	chr5	29468583	29468672	90	*	-0.86173	0.0086136342756617	Distal Intergenic	5	29473034	29478470	5437	2	9798	Mnx1	protein_coding
ENSMUSG00000001566.9	chr5	29477497	29477607	111	*	-0.56544	0.028951709186458	Promoter	5	29473034	29478470	5437	2	863	Mnx1	protein_coding
ENSMUSG00000001566.9	chr5	29467807	29467888	82	*	-0.81256	0.00973865921385915	Distal Intergenic	5	29473034	29478470	5437	2	10582	Mnx1	protein_coding
ENSMUSG00000001566.9	chr5	29477262	29477312	51	*	-0.34	0.0455015897301787	Intron (ENSMUST00000165512.3/ENSMUSG00000001566.9, intron 1 of 2)	5	29473034	29478470	5437	2	1158	Mnx1	protein_coding
ENSMUSG00000001569.10	chr5	29431372	29431456	85	*	0.11367	0.0805901288986208	Distal Intergenic	5	29434664	29457843	23180	1	-3208	Nom1	protein_coding
ENSMUSG00000001569.10	chr5	29421516	29421566	51	*	-0.53368	0.0600671768188476	Distal Intergenic	5	29434664	29457843	23180	1	-13098	Nom1	protein_coding
ENSMUSG00000001569.10	chr5	29436953	29437016	64	*	0.09445	0.0880985260009763	Intron (ENSMUST00000001611.10/ENSMUSG00000001569.10, intron 2 of 10)	5	29434664	29457843	23180	1	2289	Nom1	protein_coding
ENSMUSG00000001583.13	chr11	69853759	69853809	51	*	0.10803	0.0840940475463864	Intron (ENSMUST00000001626.9/ENSMUSG00000001583.13, intron 8 of 13)	11	69851005	69858730	7726	2	4921	Tnk1	protein_coding
ENSMUSG00000001604.14	chr4	136247435	136247515	81	*	-1.12688	0.00607143592787911	Promoter	4	136247729	136274898	27170	1	-214	Tcea3	protein_coding
ENSMUSG00000001604.14	chr4	136240179	136240229	51	*	-0.38302	0.0681916475296023	Exon (ENSMUST00000047526.7/ENSMUSG00000036995.7, exon 18 of 25)	4	136247729	136274898	27170	1	-7500	Tcea3	protein_coding
ENSMUSG00000001604.14	chr4	136232738	136232788	51	*	-1.04804	0.0585937500000001	Intron (ENSMUST00000047526.7/ENSMUSG00000036995.7, intron 5 of 24)	4	136247729	136274898	27170	1	-14941	Tcea3	protein_coding
ENSMUSG00000001604.14	chr4	136245823	136245877	55	*	0.75956	0.0487083196640015	Distal Intergenic	4	136247729	136274898	27170	1	-1852	Tcea3	protein_coding
ENSMUSG00000001604.14	chr4	136248325	136248412	88	*	-1.00439	0.0032798361996822	Promoter	4	136247729	136274898	27170	1	596	Tcea3	protein_coding
ENSMUSG00000001604.14	chr4	136248711	136248765	55	*	-0.95238	0.00389377796951629	Promoter	4	136247729	136274898	27170	1	982	Tcea3	protein_coding
ENSMUSG00000001604.14	chr4	136248069	136248119	51	*	-1.02243	0.00363612258911413	Promoter	4	136247729	136274898	27170	1	340	Tcea3	protein_coding
ENSMUSG00000001604.14	chr4	136249513	136249627	115	*	-0.62465	0.019507348212528	Intron (ENSMUST00000136812.1/ENSMUSG00000001604.14, intron 1 of 8)	4	136247729	136274898	27170	1	1784	Tcea3	protein_coding
ENSMUSG00000001622.15	chr5	87926688	87926769	82	*	-0.26869	0.0800895690917967	Intron (ENSMUST00000001667.12/ENSMUSG00000001622.15, intron 1 of 4)	5	87925579	87932665	7087	1	1109	Csn3	protein_coding
ENSMUSG00000001622.15	chr5	87940231	87940280	50	*	0.71347	0.048053741455078	Intron (ENSMUST00000190123.1/ENSMUSG00000099605.1, intron 2 of 4)	5	87925579	87932665	7087	1	14652	Csn3	protein_coding
ENSMUSG00000001627.12	chr12	40239702	40239752	51	*	0.10166	0.0840940475463864	Intron (ENSMUST00000169926.7/ENSMUSG00000001627.12, intron 2 of 5)	12	40201567	40248504	46938	2	8752	Ifrd1	protein_coding
ENSMUSG00000001627.12	chr12	40268720	40268770	51	*	0.06068	0.0805901288986208	Distal Intergenic	12	40201567	40248504	46938	2	-20216	Ifrd1	protein_coding
ENSMUSG00000001630.13	chr6	146720570	146720620	51	*	0.52864	0.0763702392578126	Distal Intergenic	6	146724995	146778812	53818	1	-4375	Stk38l	protein_coding
ENSMUSG00000001630.13	chr6	146730770	146730819	50	*	0.69425	0.06109619140625	Intron (ENSMUST00000001675.13/ENSMUSG00000001630.13, intron 1 of 13)	6	146724995	146778812	53818	1	5775	Stk38l	protein_coding
ENSMUSG00000001630.13	chr6	146737453	146737504	52	*	-0.20574	0.0880985260009763	Intron (ENSMUST00000001675.13/ENSMUSG00000001630.13, intron 1 of 13)	6	146724995	146778812	53818	1	12458	Stk38l	protein_coding
ENSMUSG00000001655.6	chr15	102912709	102912769	61	*	-0.30965	0.0540157640352852	Distal Intergenic	15	102921103	102928814	7712	1	-8334	Hoxc13	protein_coding
ENSMUSG00000001655.6	chr15	102922854	102922963	110	*	-0.55832	0.0340667602722535	Intron (ENSMUST00000001700.6/ENSMUSG00000001655.6, intron 1 of 1)	15	102921103	102928814	7712	1	1751	Hoxc13	protein_coding
ENSMUSG00000001655.6	chr15	102916841	102916911	71	*	0.22752	0.0556298505671293	Distal Intergenic	15	102921103	102928814	7712	1	-4192	Hoxc13	protein_coding
ENSMUSG00000001655.6	chr15	102921404	102921568	165	*	-0.16746	0.0572019985179392	Promoter	15	102921103	102928814	7712	1	301	Hoxc13	protein_coding
ENSMUSG00000001655.6	chr15	102869208	102869257	50	*	0.55519	0.0720806121826171	Distal Intergenic	15	102921103	102928814	7712	1	-51846	Hoxc13	protein_coding
ENSMUSG00000001655.6	chr15	102917107	102917204	98	*	0.07937	0.0626853438097906	Distal Intergenic	15	102921103	102928814	7712	1	-3899	Hoxc13	protein_coding
ENSMUSG00000001655.6	chr15	102920198	102920296	99	*	-0.12266	0.0611928356238425	Promoter	15	102921103	102928814	7712	1	-807	Hoxc13	protein_coding
ENSMUSG00000001655.6	chr15	102891759	102891809	51	*	0.24159	0.0743908882141116	Distal Intergenic	15	102921103	102928814	7712	1	-29294	Hoxc13	protein_coding
ENSMUSG00000001655.6	chr15	102922568	102922619	52	*	-0.47056	0.0342981920675816	Intron (ENSMUST00000001700.6/ENSMUSG00000001655.6, intron 1 of 1)	15	102921103	102928814	7712	1	1465	Hoxc13	protein_coding
ENSMUSG00000001655.6	chr15	102917390	102917439	50	*	0.19178	0.0584113430954856	Distal Intergenic	15	102921103	102928814	7712	1	-3664	Hoxc13	protein_coding
ENSMUSG00000001655.6	chr15	102895169	102895226	58	*	0.3703	0.0681916475296021	Distal Intergenic	15	102921103	102928814	7712	1	-25877	Hoxc13	protein_coding
ENSMUSG00000001655.6	chr15	102913340	102913390	51	*	-0.07281	0.06791687977966	Distal Intergenic	15	102921103	102928814	7712	1	-7713	Hoxc13	protein_coding
ENSMUSG00000001655.6	chr15	102909634	102909794	161	*	-0.54796	0.0247737822106946	Distal Intergenic	15	102921103	102928814	7712	1	-11309	Hoxc13	protein_coding
ENSMUSG00000001655.6	chr15	102925966	102926015	50	*	-0.21264	0.0590797419135933	Intron (ENSMUST00000001700.6/ENSMUSG00000001655.6, intron 1 of 1)	15	102921103	102928814	7712	1	4863	Hoxc13	protein_coding
ENSMUSG00000001655.6	chr15	102920786	102920836	51	*	-0.24501	0.0567153110660011	Promoter	15	102921103	102928814	7712	1	-267	Hoxc13	protein_coding
ENSMUSG00000001655.6	chr15	102922172	102922283	112	*	-0.59937	0.02438418526566	Intron (ENSMUST00000001700.6/ENSMUSG00000001655.6, intron 1 of 1)	15	102921103	102928814	7712	1	1069	Hoxc13	protein_coding
ENSMUSG00000001655.6	chr15	102924645	102924714	70	*	0.04148	0.0722322240471839	Intron (ENSMUST00000001700.6/ENSMUSG00000001655.6, intron 1 of 1)	15	102921103	102928814	7712	1	3542	Hoxc13	protein_coding
ENSMUSG00000001655.6	chr15	102911074	102911150	77	*	-0.23747	0.060370559804142	Distal Intergenic	15	102921103	102928814	7712	1	-9953	Hoxc13	protein_coding
ENSMUSG00000001656.3	chr15	102956260	102956310	51	*	-0.43984	0.0260983161731507	Intron (ENSMUST00000001701.3/ENSMUSG00000001656.3, intron 1 of 1)	15	102954427	102957708	3282	1	1833	Hoxc11	protein_coding
ENSMUSG00000001656.3	chr15	102956465	102956648	184	*	-0.3787	0.0343493992094314	Exon (ENSMUST00000001701.3/ENSMUSG00000001656.3, exon 2 of 2)	15	102954427	102957708	3282	1	2038	Hoxc11	protein_coding
ENSMUSG00000001656.3	chr15	102956032	102956135	104	*	-0.38825	0.0302740467608545	Intron (ENSMUST00000001701.3/ENSMUSG00000001656.3, intron 1 of 1)	15	102954427	102957708	3282	1	1605	Hoxc11	protein_coding
ENSMUSG00000001656.3	chr15	102959711	102959761	51	*	-0.37903	0.0468417953743491	Distal Intergenic	15	102954427	102957708	3282	1	5284	Hoxc11	protein_coding
ENSMUSG00000001656.3	chr15	102952689	102952780	92	*	-0.11528	0.0584113430954856	Distal Intergenic	15	102954427	102957708	3282	1	-1647	Hoxc11	protein_coding
ENSMUSG00000001656.3	chr15	102958007	102958057	51	*	-0.30111	0.0523525948301546	Distal Intergenic	15	102954427	102957708	3282	1	3580	Hoxc11	protein_coding
ENSMUSG00000001656.3	chr15	102956909	102957020	112	*	-0.52907	0.0216635647031267	3' UTR	15	102954427	102957708	3282	1	2482	Hoxc11	protein_coding
ENSMUSG00000001656.3	chr15	102954672	102954751	80	*	-0.65212	0.0139882136867149	Promoter	15	102954427	102957708	3282	1	245	Hoxc11	protein_coding
ENSMUSG00000001656.3	chr15	102957186	102957272	87	*	-0.35773	0.0396380515371115	3' UTR	15	102954427	102957708	3282	1	2759	Hoxc11	protein_coding
ENSMUSG00000001656.3	chr15	102954918	102955163	246	*	-0.71508	0.0112329594756953	Promoter	15	102954427	102957708	3282	1	491	Hoxc11	protein_coding
ENSMUSG00000001657.7	chr15	102993537	102993587	51	*	-0.70288	0.0395755097270014	3' UTR	15	102990607	102994111	3505	1	2930	Hoxc8	protein_coding
ENSMUSG00000001657.7	chr15	102991237	102991330	94	*	-0.05055	0.0572832513567442	Promoter	15	102990607	102994111	3505	1	630	Hoxc8	protein_coding
ENSMUSG00000001657.7	chr15	102990525	102990620	96	*	-0.51412	0.0295176979531677	Promoter	15	102990607	102994111	3505	1	0	Hoxc8	protein_coding
ENSMUSG00000001657.7	chr15	102989477	102989534	58	*	-0.70684	0.0399987772107125	Intron (ENSMUST00000174869.1/ENSMUSG00000022485.3, intron 1 of 1)	15	102990607	102994111	3505	1	-1073	Hoxc8	protein_coding
ENSMUSG00000001657.7	chr15	102985914	102985970	57	*	-0.27221	0.050051748703197	Intron (ENSMUST00000174869.1/ENSMUSG00000022485.3, intron 1 of 1)	15	102990607	102994111	3505	1	-4637	Hoxc8	protein_coding
ENSMUSG00000001657.7	chr15	102989687	102989858	172	*	-0.14415	0.0677177100442349	Promoter	15	102990607	102994111	3505	1	-749	Hoxc8	protein_coding
ENSMUSG00000001657.7	chr15	102985223	102985298	76	*	0.05093	0.0611928356238421	Intron (ENSMUST00000174869.1/ENSMUSG00000022485.3, intron 1 of 1)	15	102990607	102994111	3505	1	-5309	Hoxc8	protein_coding
ENSMUSG00000001657.7	chr15	102983969	102984052	84	*	0.0217	0.0611928356238427	Exon (ENSMUST00000001706.6/ENSMUSG00000036139.6, exon 3 of 3)	15	102990607	102994111	3505	1	-6555	Hoxc8	protein_coding
ENSMUSG00000001657.7	chr15	102992589	102992663	75	*	-0.15381	0.0584113430954856	Exon (ENSMUST00000001703.7/ENSMUSG00000001657.7, exon 2 of 2)	15	102990607	102994111	3505	1	1982	Hoxc8	protein_coding
ENSMUSG00000001657.7	chr15	102987847	102987896	50	*	-0.47662	0.0480220362078404	Intron (ENSMUST00000174869.1/ENSMUSG00000022485.3, intron 1 of 1)	15	102990607	102994111	3505	1	-2711	Hoxc8	protein_coding
ENSMUSG00000001661.5	chr15	103004690	103004740	51	*	-0.45375	0.0403508141971545	Intron (ENSMUST00000174869.1/ENSMUSG00000022485.3, intron 1 of 1)	15	102998257	103011881	13625	1	6433	Hoxc6	protein_coding
ENSMUSG00000001661.5	chr15	102999577	102999661	85	*	-0.51616	0.021977529408969	Intron (ENSMUST00000174869.1/ENSMUSG00000022485.3, intron 1 of 1)	15	102998257	103011881	13625	1	1320	Hoxc6	protein_coding
ENSMUSG00000001661.5	chr15	103003164	103003230	67	*	-0.11343	0.0610780273018472	Intron (ENSMUST00000174869.1/ENSMUSG00000022485.3, intron 1 of 1)	15	102998257	103011881	13625	1	4907	Hoxc6	protein_coding
ENSMUSG00000001661.5	chr15	103005363	103005458	96	*	-0.62465	0.019507348212528	Intron (ENSMUST00000174869.1/ENSMUSG00000022485.3, intron 1 of 1)	15	102998257	103011881	13625	1	7106	Hoxc6	protein_coding
ENSMUSG00000001661.5	chr15	103002172	103002277	106	*	-0.15966	0.0536268736105684	Intron (ENSMUST00000174869.1/ENSMUSG00000022485.3, intron 1 of 1)	15	102998257	103011881	13625	1	3915	Hoxc6	protein_coding
ENSMUSG00000001661.5	chr15	103006411	103006479	69	*	-0.54085	0.0251154895515314	Intron (ENSMUST00000174869.1/ENSMUSG00000022485.3, intron 1 of 1)	15	102998257	103011881	13625	1	8154	Hoxc6	protein_coding
ENSMUSG00000001661.5	chr15	102998349	102998398	50	*	-0.23406	0.0436968391759781	Promoter	15	102998257	103011881	13625	1	92	Hoxc6	protein_coding
ENSMUSG00000001661.5	chr15	102998955	102999030	76	*	0.05802	0.0530734525824902	Promoter	15	102998257	103011881	13625	1	698	Hoxc6	protein_coding
ENSMUSG00000001661.5	chr15	102998066	102998138	73	*	-0.17989	0.0527005912482044	Promoter	15	102998257	103011881	13625	1	-119	Hoxc6	protein_coding
ENSMUSG00000001661.5	chr15	102997088	102997160	73	*	-0.11528	0.0584113430954856	Intron (ENSMUST00000174869.1/ENSMUSG00000022485.3, intron 1 of 1)	15	102998257	103011881	13625	1	-1097	Hoxc6	protein_coding
ENSMUSG00000001661.5	chr15	103000620	103000770	151	*	-0.25764	0.0428247858769058	Exon (ENSMUST00000173421.1/ENSMUSG00000001661.5, exon 1 of 2)	15	102998257	103011881	13625	1	2363	Hoxc6	protein_coding
ENSMUSG00000001661.5	chr15	102999395	102999490	96	*	-0.41944	0.0300352986519937	Intron (ENSMUST00000174869.1/ENSMUSG00000022485.3, intron 1 of 1)	15	102998257	103011881	13625	1	1138	Hoxc6	protein_coding
ENSMUSG00000001661.5	chr15	103003238	103003287	50	*	-0.10546	0.0626853438097901	Intron (ENSMUST00000174869.1/ENSMUSG00000022485.3, intron 1 of 1)	15	102998257	103011881	13625	1	4981	Hoxc6	protein_coding
ENSMUSG00000001661.5	chr15	102998783	102998853	71	*	-0.01535	0.0521583930552053	Promoter	15	102998257	103011881	13625	1	526	Hoxc6	protein_coding
ENSMUSG00000001661.5	chr15	103005946	103006168	223	*	-0.45638	0.0346832950949722	Intron (ENSMUST00000174869.1/ENSMUSG00000022485.3, intron 1 of 1)	15	102998257	103011881	13625	1	7689	Hoxc6	protein_coding
ENSMUSG00000001661.5	chr15	103005606	103005680	75	*	-0.6307	0.0200298664682209	Intron (ENSMUST00000174869.1/ENSMUSG00000022485.3, intron 1 of 1)	15	102998257	103011881	13625	1	7349	Hoxc6	protein_coding
ENSMUSG00000001661.5	chr15	102995787	102995860	74	*	0.23123	0.0578633942859604	Intron (ENSMUST00000174869.1/ENSMUSG00000022485.3, intron 1 of 1)	15	102998257	103011881	13625	1	-2397	Hoxc6	protein_coding
ENSMUSG00000001665.11	chr10	75787546	75787599	54	*	1.26775	0.0236053466796875	Intron (ENSMUST00000001713.9/ENSMUSG00000001663.10, intron 3 of 4)	10	75774115	75781414	7300	2	-6132	Gstt3	protein_coding
ENSMUSG00000001665.11	chr10	75786386	75786436	51	*	0.93686	0.0369644165039062	Intron (ENSMUST00000001713.9/ENSMUSG00000001663.10, intron 4 of 4)	10	75774115	75781414	7300	2	-4972	Gstt3	protein_coding
ENSMUSG00000001674.11	chr1	121551022	121551071	50	*	0.38338	0.070078372955322	Downstream (2-3kb)	1	121553835	121567989	14155	2	16918	Ddx18	protein_coding
ENSMUSG00000001687.15	chr5	148518152	148518201	50	*	0.89261	0.0292249917984009	Intron (ENSMUST00000079324.13/ENSMUSG00000001687.15, intron 1 of 4)	5	148504635	148552789	48155	2	34588	Ubl3	protein_coding
ENSMUSG00000001687.15	chr5	148544012	148544133	122	*	0.24265	0.0800895690917967	Intron (ENSMUST00000079324.13/ENSMUSG00000001687.15, intron 1 of 4)	5	148504635	148552789	48155	2	8656	Ubl3	protein_coding
ENSMUSG00000001687.15	chr5	148547941	148548011	71	*	0.35359	0.0664204359054566	Exon (ENSMUST00000201597.1/ENSMUSG00000001687.15, exon 1 of 1)	5	148504635	148552789	48155	2	4778	Ubl3	protein_coding
ENSMUSG00000001700.10	chr18	56431813	56431863	51	*	-0.66684	0.0610961914062499	Intron (ENSMUST00000237355.1/ENSMUSG00000001700.10, intron 1 of 14)	18	56400337	56503792	103456	1	31476	Gramd3	protein_coding
ENSMUSG00000001700.10	chr18	56399328	56399377	50	*	0.97641	0.0354080200195311	Promoter	18	56400337	56503792	103456	1	-960	Gramd3	protein_coding
ENSMUSG00000001739.14	chr5	136963174	136963244	71	*	-0.80085	0.0610961914062499	Intron (ENSMUST00000111094.7/ENSMUSG00000019054.13, intron 2 of 4)	5	136966616	136975858	9243	1	-3372	Cldn15	protein_coding
ENSMUSG00000001739.14	chr5	136960953	136961002	50	*	-0.22149	0.0770862102508541	Intron (ENSMUST00000111094.7/ENSMUSG00000019054.13, intron 1 of 4)	5	136966616	136975858	9243	1	-5614	Cldn15	protein_coding
ENSMUSG00000001750.16	chr19	3891482	3891532	51	*	-0.18675	0.0927352905273439	Exon (ENSMUST00000125859.7/ENSMUSG00000024843.15, exon 8 of 10)	19	3896050	3907133	11084	2	15601	Tcirg1	protein_coding
ENSMUSG00000001751.9	chr11	101061260	101061310	51	*	-0.79161	0.048053741455078	Intron (ENSMUST00000103110.9/ENSMUSG00000019302.16, intron 20 of 20)	11	101070012	101077672	7661	1	-8702	Naglu	protein_coding
ENSMUSG00000001755.12	chr11	101084257	101084328	72	*	0.30143	0.0743908882141116	Exon (ENSMUST00000001806.9/ENSMUSG00000001755.12, exon 3 of 10)	11	101082565	101086619	4055	1	1692	Coasy	protein_coding
ENSMUSG00000001767.5	chr2	146021200	146021278	79	*	-0.89775	0.0785522460937502	Intron (ENSMUST00000126415.7/ENSMUSG00000037143.17, intron 13 of 15)	2	145917479	145935014	17536	2	-86186	Crnkl1	protein_coding
ENSMUSG00000001767.5	chr2	145980229	145980297	69	*	-0.47567	0.0872802734375001	Intron (ENSMUST00000126415.7/ENSMUSG00000037143.17, intron 8 of 15)	2	145917479	145935014	17536	2	-45215	Crnkl1	protein_coding
ENSMUSG00000001767.5	chr2	146066965	146067014	50	*	0.43912	0.0592970848083496	Intron (ENSMUST00000133433.7/ENSMUSG00000037143.17, intron 17 of 26)	2	145917479	145935014	17536	2	-131951	Crnkl1	protein_coding
ENSMUSG00000001767.5	chr2	146062681	146062730	50	*	0.1846	0.0719554722309116	Intron (ENSMUST00000133433.7/ENSMUSG00000037143.17, intron 17 of 26)	2	145917479	145935014	17536	2	-127667	Crnkl1	protein_coding
ENSMUSG00000001767.5	chr2	145936882	145936932	51	*	-0.3935	0.0834617614746092	Intron (ENSMUST00000116398.7/ENSMUSG00000037143.17, intron 1 of 6)	2	145917479	145935014	17536	2	-1868	Crnkl1	protein_coding
ENSMUSG00000001767.5	chr2	146016943	146016993	51	*	0.06612	0.0981903076171875	Intron (ENSMUST00000126415.7/ENSMUSG00000037143.17, intron 12 of 15)	2	145917479	145935014	17536	2	-81929	Crnkl1	protein_coding
ENSMUSG00000001767.5	chr2	146045381	146045438	58	*	1.20445	0.0236053466796875	Exon (ENSMUST00000133433.7/ENSMUSG00000037143.17, exon 17 of 27)	2	145917479	145935014	17536	2	-110367	Crnkl1	protein_coding
ENSMUSG00000001767.5	chr2	145943013	145943062	50	*	1.20839	0.0258750915527343	Intron (ENSMUST00000116398.7/ENSMUSG00000037143.17, intron 2 of 6)	2	145917479	145935014	17536	2	-7999	Crnkl1	protein_coding
ENSMUSG00000001767.5	chr2	146001858	146001921	64	*	0.86895	0.0381195545196533	Exon (ENSMUST00000126415.7/ENSMUSG00000037143.17, exon 9 of 16)	2	145917479	145935014	17536	2	-66844	Crnkl1	protein_coding
ENSMUSG00000001767.5	chr2	145973787	145973880	94	*	0.17378	0.0840940475463864	Intron (ENSMUST00000126415.7/ENSMUSG00000037143.17, intron 8 of 15)	2	145917479	145935014	17536	2	-38773	Crnkl1	protein_coding
ENSMUSG00000001767.5	chr2	145950264	145950313	50	*	0.41398	0.0664204359054566	Intron (ENSMUST00000116398.7/ENSMUSG00000037143.17, intron 4 of 6)	2	145917479	145935014	17536	2	-15250	Crnkl1	protein_coding
ENSMUSG00000001767.5	chr2	145982983	145983032	50	*	0.24211	0.0834617614746091	Intron (ENSMUST00000126415.7/ENSMUSG00000037143.17, intron 8 of 15)	2	145917479	145935014	17536	2	-47969	Crnkl1	protein_coding
ENSMUSG00000001767.5	chr2	145962039	145962129	91	*	0.83954	0.0381195545196533	Intron (ENSMUST00000116398.7/ENSMUSG00000037143.17, intron 6 of 6)	2	145917479	145935014	17536	2	-27025	Crnkl1	protein_coding
ENSMUSG00000001768.16	chr2	145677674	145677723	50	*	0.51818	0.0485699437558655	Intron (ENSMUST00000231581.1/ENSMUSG00000001768.16, intron 2 of 4)	2	145675215	145887616	212402	1	2459	Rin2	protein_coding
ENSMUSG00000001773.14	chr7	86766296	86766346	51	*	0.06612	0.0981903076171875	Intron (ENSMUST00000001824.6/ENSMUSG00000001773.14, intron 4 of 18)	7	86718977	86775943	56967	2	9597	Folh1	protein_coding
ENSMUSG00000001783.3	chr10	85960524	85960574	51	*	0.09445	0.0880985260009763	Exon (ENSMUST00000061699.11/ENSMUSG00000050108.12, exon 16 of 16)	10	85938637	85957823	19187	2	-2701	Rtcb	protein_coding
ENSMUSG00000001783.3	chr10	85959439	85959489	51	*	-0.24764	0.0981903076171877	3' UTR	10	85938637	85957823	19187	2	-1616	Rtcb	protein_coding
ENSMUSG00000001804.9	chr18	20410175	20410243	69	*	-0.73804	0.0381195545196534	3' UTR	18	20436175	20471821	35647	1	-25932	Dsg4	protein_coding
ENSMUSG00000001815.15	chr2	74657382	74657431	50	*	-0.61278	0.0247737822106946	Intron (ENSMUST00000001867.12/ENSMUSG00000001815.15, intron 2 of 2)	2	74652991	74659557	6567	2	2126	Evx2	protein_coding
ENSMUSG00000001815.15	chr2	74647609	74647659	51	*	-0.51591	0.040511823026464	Distal Intergenic	2	74652991	74659557	6567	2	11898	Evx2	protein_coding
ENSMUSG00000001815.15	chr2	74658375	74658481	107	*	-0.79506	0.00700880034512926	Intron (ENSMUST00000001867.12/ENSMUSG00000001815.15, intron 1 of 2)	2	74652991	74659557	6567	2	1076	Evx2	protein_coding
ENSMUSG00000001815.15	chr2	74657578	74657628	51	*	-0.81256	0.00973865921385915	Intron (ENSMUST00000001867.12/ENSMUSG00000001815.15, intron 2 of 2)	2	74652991	74659557	6567	2	1929	Evx2	protein_coding
ENSMUSG00000001815.15	chr2	74658008	74658059	52	*	-0.88125	0.0070449875164087	Exon (ENSMUST00000001867.12/ENSMUSG00000001815.15, exon 2 of 3)	2	74652991	74659557	6567	2	1498	Evx2	protein_coding
ENSMUSG00000001815.15	chr2	74658701	74658751	51	*	-0.83375	0.00660762322099724	Promoter	2	74652991	74659557	6567	2	806	Evx2	protein_coding
ENSMUSG00000001815.15	chr2	74654081	74654132	52	*	0.04372	0.0626853438097906	3' UTR	2	74652991	74659557	6567	2	5425	Evx2	protein_coding
ENSMUSG00000001815.15	chr2	74656168	74656220	53	*	-0.41915	0.0260983161731507	Exon (ENSMUST00000001867.12/ENSMUSG00000001815.15, exon 3 of 3)	2	74652991	74659557	6567	2	3337	Evx2	protein_coding
ENSMUSG00000001815.15	chr2	74656380	74656497	118	*	-0.32014	0.0389316235244597	Intron (ENSMUST00000001867.12/ENSMUSG00000001815.15, intron 2 of 2)	2	74652991	74659557	6567	2	3060	Evx2	protein_coding
ENSMUSG00000001815.15	chr2	74655503	74655629	127	*	-0.19821	0.0439179945267294	3' UTR	2	74652991	74659557	6567	2	3928	Evx2	protein_coding
ENSMUSG00000001815.15	chr2	74660967	74661016	50	*	-0.26186	0.050051748703197	Distal Intergenic	2	74652991	74659557	6567	2	-1410	Evx2	protein_coding
ENSMUSG00000001815.15	chr2	74649633	74649771	139	*	-0.58138	0.02438418526566	Distal Intergenic	2	74652991	74659557	6567	2	9786	Evx2	protein_coding
ENSMUSG00000001815.15	chr2	74650571	74650675	105	*	-0.10828	0.0598020893596637	Downstream (2-3kb)	2	74652991	74659557	6567	2	8882	Evx2	protein_coding
ENSMUSG00000001815.15	chr2	74661813	74661885	73	*	-0.13046	0.0597003274378951	Distal Intergenic	2	74652991	74659557	6567	2	-2256	Evx2	protein_coding
ENSMUSG00000001815.15	chr2	74661121	74661280	160	*	-0.3948	0.0400413989625573	Distal Intergenic	2	74652991	74659557	6567	2	-1564	Evx2	protein_coding
ENSMUSG00000001815.15	chr2	74659855	74659936	82	*	-0.68268	0.016743659701021	Promoter	2	74652991	74659557	6567	2	-298	Evx2	protein_coding
ENSMUSG00000001815.15	chr2	74656949	74656999	51	*	-0.6645	0.016743659701021	Intron (ENSMUST00000001867.12/ENSMUSG00000001815.15, intron 2 of 2)	2	74652991	74659557	6567	2	2558	Evx2	protein_coding
ENSMUSG00000001815.15	chr2	74655312	74655390	79	*	-0.19487	0.0449813561075883	3' UTR	2	74652991	74659557	6567	2	4167	Evx2	protein_coding
ENSMUSG00000001815.15	chr2	74654479	74654529	51	*	-0.07302	0.0561375863296087	3' UTR	2	74652991	74659557	6567	2	5028	Evx2	protein_coding
ENSMUSG00000001815.15	chr2	74658914	74658992	79	*	-0.77547	0.00892029134834622	Promoter	2	74652991	74659557	6567	2	565	Evx2	protein_coding
ENSMUSG00000001815.15	chr2	74655727	74655814	88	*	-0.38049	0.0303243295541696	Exon (ENSMUST00000001867.12/ENSMUSG00000001815.15, exon 3 of 3)	2	74652991	74659557	6567	2	3743	Evx2	protein_coding
ENSMUSG00000001815.15	chr2	74654727	74654818	92	*	-0.13344	0.0521084807173539	3' UTR	2	74652991	74659557	6567	2	4739	Evx2	protein_coding
ENSMUSG00000001815.15	chr2	74661689	74661756	68	*	-0.2132	0.0567153110660011	Distal Intergenic	2	74652991	74659557	6567	2	-2132	Evx2	protein_coding
ENSMUSG00000001815.15	chr2	74663318	74663371	54	*	0.426	0.0480220362078404	Distal Intergenic	2	74652991	74659557	6567	2	-3761	Evx2	protein_coding
ENSMUSG00000001815.15	chr2	74656815	74656865	51	*	-0.64714	0.0172162629990337	Intron (ENSMUST00000001867.12/ENSMUSG00000001815.15, intron 2 of 2)	2	74652991	74659557	6567	2	2692	Evx2	protein_coding
ENSMUSG00000001819.4	chr2	74665216	74665278	63	*	-0.07281	0.06791687977966	Distal Intergenic	2	74668310	74671599	3290	1	-3032	Hoxd13	protein_coding
ENSMUSG00000001819.4	chr2	74669939	74670118	180	*	-0.4839	0.0346832950949722	Exon (ENSMUST00000001872.4/ENSMUSG00000001819.4, exon 2 of 2)	2	74668310	74671599	3290	1	1629	Hoxd13	protein_coding
ENSMUSG00000001819.4	chr2	74666590	74666655	66	*	-0.87346	0.0168132071848962	Distal Intergenic	2	74668310	74671599	3290	1	-1655	Hoxd13	protein_coding
ENSMUSG00000001819.4	chr2	74669230	74669338	109	*	-0.59724	0.0152642252575738	Promoter	2	74668310	74671599	3290	1	920	Hoxd13	protein_coding
ENSMUSG00000001819.4	chr2	74668983	74669158	176	*	-0.62217	0.0125081845860675	Promoter	2	74668310	74671599	3290	1	673	Hoxd13	protein_coding
ENSMUSG00000001819.4	chr2	74670909	74670958	50	*	-0.03665	0.0642926603177337	3' UTR	2	74668310	74671599	3290	1	2599	Hoxd13	protein_coding
ENSMUSG00000001819.4	chr2	74668520	74668634	115	*	-0.5562	0.0144972844789082	Promoter	2	74668310	74671599	3290	1	210	Hoxd13	protein_coding
ENSMUSG00000001819.4	chr2	74668370	74668510	141	*	-0.70474	0.0064885309179383	Promoter	2	74668310	74671599	3290	1	60	Hoxd13	protein_coding
ENSMUSG00000001819.4	chr2	74666329	74666391	63	*	-0.69703	0.0276216975180434	Distal Intergenic	2	74668310	74671599	3290	1	-1919	Hoxd13	protein_coding
ENSMUSG00000001819.4	chr2	74667740	74667978	239	*	-0.64102	0.0125081845860675	Promoter	2	74668310	74671599	3290	1	-332	Hoxd13	protein_coding
ENSMUSG00000001823.5	chr2	74675232	74675290	59	*	0.00287	0.0540384244476258	Promoter	2	74675013	74677705	2693	1	219	Hoxd12	protein_coding
ENSMUSG00000001823.5	chr2	74674819	74674883	65	*	-0.04265	0.0521583930552053	Promoter	2	74675013	74677705	2693	1	-130	Hoxd12	protein_coding
ENSMUSG00000001823.5	chr2	74674199	74674306	108	*	0.04687	0.0550580173617323	Promoter	2	74675013	74677705	2693	1	-707	Hoxd12	protein_coding
ENSMUSG00000001823.5	chr2	74676562	74676639	78	*	-0.22392	0.0556298505671289	3' UTR	2	74675013	74677705	2693	1	1549	Hoxd12	protein_coding
ENSMUSG00000001823.5	chr2	74672767	74672884	118	*	-0.37847	0.0472637935308744	Distal Intergenic	2	74675013	74677705	2693	1	-2129	Hoxd12	protein_coding
ENSMUSG00000001829.17	chr7	101647177	101647226	50	*	0.9967	0.0369644165039062	Distal Intergenic	7	101663633	101795506	131874	1	-16407	Clpb	protein_coding
ENSMUSG00000001829.17	chr7	101674998	101675047	50	*	0.59219	0.0741882324218749	Intron (ENSMUST00000137214.7/ENSMUSG00000001829.17, intron 2 of 5)	7	101663633	101795506	131874	1	11365	Clpb	protein_coding
ENSMUSG00000001829.17	chr7	101676696	101676746	51	*	0.07689	0.0927352905273438	Intron (ENSMUST00000137214.7/ENSMUSG00000001829.17, intron 2 of 5)	7	101663633	101795506	131874	1	13063	Clpb	protein_coding
ENSMUSG00000001829.17	chr7	101710312	101710361	50	*	0.6469	0.0395755097270012	Intron (ENSMUST00000137214.7/ENSMUSG00000001829.17, intron 4 of 5)	7	101663633	101795506	131874	1	46679	Clpb	protein_coding
ENSMUSG00000001844.10	chr5	143331900	143331950	51	*	0.1187	0.0805901288986208	Intron (ENSMUST00000160231.1/ENSMUSG00000089889.2, intron 1 of 1)	5	143316489	143329256	12768	2	-2644	Zdhhc4	protein_coding
ENSMUSG00000001847.14	chr5	143536437	143536534	98	*	0.56752	0.0485699437558655	Distal Intergenic	5	143503634	143528036	24403	2	-8401	Rac1	protein_coding
ENSMUSG00000001864.13	chr2	31950356	31950410	55	*	0.23901	0.0697414577007291	Promoter	2	31950139	31973442	23304	1	217	Aif1l	protein_coding
ENSMUSG00000001864.13	chr2	31948082	31948171	90	*	0.23901	0.0697414577007291	Distal Intergenic	2	31950139	31973442	23304	1	-1968	Aif1l	protein_coding
ENSMUSG00000001864.13	chr2	31950138	31950188	51	*	0.28758	0.0632031960412864	Promoter	2	31950139	31973442	23304	1	0	Aif1l	protein_coding
ENSMUSG00000001864.13	chr2	31955774	31955864	91	*	-0.20574	0.0880985260009763	Intron (ENSMUST00000001920.12/ENSMUSG00000001864.13, intron 2 of 5)	2	31950139	31973442	23304	1	5635	Aif1l	protein_coding
ENSMUSG00000001864.13	chr2	31951826	31951876	51	*	-1.75858	0.00369644165039063	Intron (ENSMUST00000001920.12/ENSMUSG00000001864.13, intron 2 of 5)	2	31950139	31973442	23304	1	1687	Aif1l	protein_coding
ENSMUSG00000001865.2	chr3	20242852	20242954	103	*	0.64487	0.0606994628906249	Promoter	3	20215620	20242181	26562	2	-671	Cpa3	protein_coding
ENSMUSG00000001870.16	chr17	75033150	75033199	50	*	0.15068	0.0981903076171875	Intron (ENSMUST00000234490.1/ENSMUSG00000001870.16, intron 2 of 34)	17	75005568	75392512	386945	1	27582	Ltbp1	protein_coding
ENSMUSG00000001870.16	chr17	74992543	74992592	50	*	0.24204	0.0770862102508544	Distal Intergenic	17	75005568	75392512	386945	1	-12976	Ltbp1	protein_coding
ENSMUSG00000001911.16	chr8	84771455	84771531	77	*	1.42514	0.00889456272125244	Intron (ENSMUST00000109764.7/ENSMUSG00000001911.16, intron 2 of 10)	8	84699876	84800344	100469	2	28813	Nfix	protein_coding
ENSMUSG00000001911.16	chr8	84772260	84772309	50	*	1.16732	0.0146124958992005	Exon (ENSMUST00000109764.7/ENSMUSG00000001911.16, exon 2 of 11)	8	84699876	84800344	100469	2	28035	Nfix	protein_coding
ENSMUSG00000001918.17	chr7	16784873	16784922	50	*	1.2611	0.0103147029876709	Intron (ENSMUST00000108496.8/ENSMUSG00000001918.17, intron 1 of 8)	7	16781340	16798274	16935	1	3533	Slc1a5	protein_coding
ENSMUSG00000001918.17	chr7	16776015	16776064	50	*	0.22981	0.11279296875	Distal Intergenic	7	16781340	16798274	16935	1	-5276	Slc1a5	protein_coding
ENSMUSG00000001924.15	chrX	20672299	20672363	65	*	0.81263	0.0389666557312013	Exon (ENSMUST00000089217.10/ENSMUSG00000001924.15, exon 12 of 26)	20	20658326	20683179	24854	1	13973	Uba1	protein_coding
ENSMUSG00000001924.15	chrX	20638471	20638538	68	*	0.37662	0.070078372955322	Intron (ENSMUST00000115375.7/ENSMUSG00000031060.16, intron 4 of 23)	20	20658326	20683179	24854	1	-19788	Uba1	protein_coding
ENSMUSG00000001930.17	chr6	125561048	125561104	57	*	0.43015	0.0681916475296021	Intron (ENSMUST00000100941.8/ENSMUSG00000001930.17, intron 4 of 10)	6	125546774	125686679	139906	1	14274	Vwf	protein_coding
ENSMUSG00000001930.17	chr6	125567529	125567578	50	*	0.13461	0.104736328125	Intron (ENSMUST00000100941.8/ENSMUSG00000001930.17, intron 6 of 10)	6	125546774	125686679	139906	1	20755	Vwf	protein_coding
ENSMUSG00000001930.17	chr6	125539707	125539757	51	*	-0.04012	0.0880985260009761	Distal Intergenic	6	125546774	125686679	139906	1	-7017	Vwf	protein_coding
ENSMUSG00000001930.17	chr6	125610287	125610372	86	*	0.0359	0.0840940475463864	Intron (ENSMUST00000112254.7/ENSMUSG00000001930.17, intron 16 of 51)	6	125546774	125686679	139906	1	63513	Vwf	protein_coding
ENSMUSG00000001930.17	chr6	125597920	125597970	51	*	-0.51684	0.0720806121826173	Intron (ENSMUST00000112254.7/ENSMUSG00000001930.17, intron 10 of 51)	6	125546774	125686679	139906	1	51146	Vwf	protein_coding
ENSMUSG00000001930.17	chr6	125522020	125522074	55	*	0.80894	0.048053741455078	Distal Intergenic	6	125546774	125686679	139906	1	-24700	Vwf	protein_coding
ENSMUSG00000001930.17	chr6	125569703	125569794	92	*	-0.64729	0.0487083196640015	Intron (ENSMUST00000100941.8/ENSMUSG00000001930.17, intron 6 of 10)	6	125546774	125686679	139906	1	22929	Vwf	protein_coding
ENSMUSG00000001942.8	chr9	37578807	37578856	50	*	0.75171	0.0485157966613768	Intron (ENSMUST00000213126.1/ENSMUSG00000001942.8, intron 2 of 10)	9	37555698	37649655	93958	1	23109	Siae	protein_coding
ENSMUSG00000001943.8	chr9	37545982	37546032	51	*	-0.21642	0.0719554722309114	Exon (ENSMUST00000065668.11/ENSMUSG00000053310.11, exon 2 of 4)	9	37539255	37544205	4951	1	6727	Vsig2	protein_coding
ENSMUSG00000001943.8	chr9	37544841	37544909	69	*	-0.46339	0.0592970848083496	3' UTR	9	37539255	37544205	4951	1	5586	Vsig2	protein_coding
ENSMUSG00000001946.14	chr9	37530212	37530271	60	*	0.08626	0.0927352905273434	5' UTR	9	37528078	37538319	10242	1	2134	Esam	protein_coding
ENSMUSG00000001946.14	chr9	37527251	37527312	62	*	0.0615	0.0679168797796598	Promoter	9	37528078	37538319	10242	1	-766	Esam	protein_coding
ENSMUSG00000001948.10	chr9	37615237	37615287	51	*	-0.58399	0.091644287109375	Exon (ENSMUST00000215678.1/ENSMUSG00000001942.8, exon 1 of 1)	9	37603290	37613722	10433	2	-1515	Spa17	protein_coding
ENSMUSG00000001948.10	chr9	37600432	37600482	51	*	0.1812	0.0743908882141116	Intron (ENSMUST00000213126.1/ENSMUSG00000001942.8, intron 2 of 10)	9	37603290	37613722	10433	2	13240	Spa17	protein_coding
ENSMUSG00000001985.9	chr4	125493511	125493614	104	*	-0.58518	0.0485699437558653	Intron (ENSMUST00000030676.7/ENSMUSG00000001985.9, intron 1 of 15)	4	125490700	125714173	223474	1	2811	Grik3	protein_coding
ENSMUSG00000001985.9	chr4	125490466	125490597	132	*	-1.23159	0.00121376251199123	Promoter	4	125490700	125714173	223474	1	-103	Grik3	protein_coding
ENSMUSG00000001985.9	chr4	125374961	125375036	76	*	1.0283	0.0219187438488007	Distal Intergenic	4	125490700	125714173	223474	1	-115664	Grik3	protein_coding
ENSMUSG00000001985.9	chr4	125489558	125489791	234	*	-1.05165	0.00363612258911413	Promoter	4	125490700	125714173	223474	1	-909	Grik3	protein_coding
ENSMUSG00000001985.9	chr4	125497444	125497505	62	*	0.33525	0.055767525918782	Intron (ENSMUST00000030676.7/ENSMUSG00000001985.9, intron 1 of 15)	4	125490700	125714173	223474	1	6744	Grik3	protein_coding
ENSMUSG00000001985.9	chr4	125471145	125471195	51	*	0.24204	0.0770862102508544	Distal Intergenic	4	125490700	125714173	223474	1	-19505	Grik3	protein_coding
ENSMUSG00000001985.9	chr4	125413791	125413850	60	*	-0.79161	0.048053741455078	Distal Intergenic	4	125490700	125714173	223474	1	-76850	Grik3	protein_coding
ENSMUSG00000001985.9	chr4	125491865	125491987	123	*	-0.74026	0.015073859982408	Intron (ENSMUST00000030676.7/ENSMUSG00000001985.9, intron 1 of 15)	4	125490700	125714173	223474	1	1165	Grik3	protein_coding
ENSMUSG00000001985.9	chr4	125456046	125456096	51	*	-0.08851	0.0747229903936389	Distal Intergenic	4	125490700	125714173	223474	1	-34604	Grik3	protein_coding
ENSMUSG00000001985.9	chr4	125487356	125487406	51	*	-0.469	0.0476609682664279	Distal Intergenic	4	125490700	125714173	223474	1	-3294	Grik3	protein_coding
ENSMUSG00000001985.9	chr4	125411464	125411514	51	*	0.17378	0.0840940475463864	Distal Intergenic	4	125490700	125714173	223474	1	-79186	Grik3	protein_coding
ENSMUSG00000001985.9	chr4	125490675	125490725	51	*	-1.20337	0.00170443246364726	Promoter	4	125490700	125714173	223474	1	0	Grik3	protein_coding
ENSMUSG00000001985.9	chr4	125468917	125468989	73	*	0.55636	0.0487083196640015	Distal Intergenic	4	125490700	125714173	223474	1	-21711	Grik3	protein_coding
ENSMUSG00000001985.9	chr4	125364034	125364143	110	*	-0.02706	0.0840940475463869	Distal Intergenic	4	125490700	125714173	223474	1	-126557	Grik3	protein_coding
ENSMUSG00000001985.9	chr4	125491463	125491565	103	*	-1.12738	0.00194202001918598	Promoter	4	125490700	125714173	223474	1	763	Grik3	protein_coding
ENSMUSG00000001986.16	chrX	41518987	41519042	56	*	-0.01532	0.0840940475463869	Intron (ENSMUST00000128197.7/ENSMUSG00000001986.16, intron 4 of 11)	20	41400854	41678601	277748	1	118133	Gria3	protein_coding
ENSMUSG00000001986.16	chrX	41426406	41426473	68	*	0.6469	0.0395755097270012	Intron (ENSMUST00000128197.7/ENSMUSG00000001986.16, intron 3 of 11)	20	41400854	41678601	277748	1	25552	Gria3	protein_coding
ENSMUSG00000001986.16	chrX	41450735	41450788	54	*	-0.26869	0.0800895690917967	Intron (ENSMUST00000128197.7/ENSMUSG00000001986.16, intron 3 of 11)	20	41400854	41678601	277748	1	49881	Gria3	protein_coding
ENSMUSG00000001986.16	chrX	41404326	41404375	50	*	0.08626	0.0927352905273434	Intron (ENSMUST00000128197.7/ENSMUSG00000001986.16, intron 3 of 11)	20	41400854	41678601	277748	1	3472	Gria3	protein_coding
ENSMUSG00000001986.16	chrX	41506886	41506936	51	*	0.64701	0.0592970848083496	Intron (ENSMUST00000128197.7/ENSMUSG00000001986.16, intron 4 of 11)	20	41400854	41678601	277748	1	106032	Gria3	protein_coding
ENSMUSG00000001986.16	chrX	41458111	41458161	51	*	-0.44293	0.070078372955322	Intron (ENSMUST00000128197.7/ENSMUSG00000001986.16, intron 3 of 11)	20	41400854	41678601	277748	1	57257	Gria3	protein_coding
ENSMUSG00000001986.16	chrX	41499353	41499407	55	*	0.02563	0.0880985260009761	Intron (ENSMUST00000128197.7/ENSMUSG00000001986.16, intron 4 of 11)	20	41400854	41678601	277748	1	98499	Gria3	protein_coding
ENSMUSG00000001986.16	chrX	41482323	41482372	50	*	1.19915	0.0333251953125001	Intron (ENSMUST00000128197.7/ENSMUSG00000001986.16, intron 4 of 11)	20	41400854	41678601	277748	1	81469	Gria3	protein_coding
ENSMUSG00000001986.16	chrX	41523753	41523802	50	*	0.6892	0.0600671768188475	Intron (ENSMUST00000128197.7/ENSMUSG00000001986.16, intron 4 of 11)	20	41400854	41678601	277748	1	122899	Gria3	protein_coding
ENSMUSG00000001988.9	chr7	16475591	16475648	58	*	-0.15818	0.0518193104581005	5' UTR	7	16455721	16477728	22008	2	2080	Npas1	protein_coding
ENSMUSG00000001988.9	chr7	16476987	16477072	86	*	0.07937	0.0626853438097906	Promoter	7	16455721	16477728	22008	2	656	Npas1	protein_coding
ENSMUSG00000001988.9	chr7	16476177	16476226	50	*	-0.33932	0.0391764765026008	Intron (ENSMUST00000002053.8/ENSMUSG00000001988.9, intron 1 of 11)	7	16455721	16477728	22008	2	1502	Npas1	protein_coding
ENSMUSG00000001988.9	chr7	16475483	16475533	51	*	-0.19127	0.0518193104581005	Exon (ENSMUST00000210748.1/ENSMUSG00000001988.9, exon 1 of 11)	7	16455721	16477728	22008	2	2195	Npas1	protein_coding
ENSMUSG00000001988.9	chr7	16475213	16475263	51	*	-0.26186	0.050051748703197	Intron (ENSMUST00000210748.1/ENSMUSG00000001988.9, intron 1 of 10)	7	16455721	16477728	22008	2	2465	Npas1	protein_coding
ENSMUSG00000001995.9	chr8	125428293	125428343	51	*	-1.20951	0.0258750915527344	Intron (ENSMUST00000108775.1/ENSMUSG00000001995.9, intron 17 of 20)	8	125418063	125569808	151746	2	141465	Sipa1l2	protein_coding
ENSMUSG00000001995.9	chr8	125560758	125560808	51	*	0.56752	0.0485699437558655	Intron (ENSMUST00000212168.1/ENSMUSG00000001995.9, intron 1 of 21)	8	125418063	125569808	151746	2	9000	Sipa1l2	protein_coding
ENSMUSG00000001995.9	chr8	125473427	125473476	50	*	0.24211	0.0834617614746091	Intron (ENSMUST00000108775.1/ENSMUSG00000001995.9, intron 5 of 20)	8	125418063	125569808	151746	2	96332	Sipa1l2	protein_coding
ENSMUSG00000001998.15	chr2	127010963	127011050	88	*	-0.18345	0.0800895690917967	Intron (ENSMUST00000149254.8/ENSMUSG00000001998.15, intron 1 of 6)	2	127008717	127067909	59193	1	2246	Ap4e1	protein_coding
ENSMUSG00000001998.15	chr2	127001593	127001643	51	*	0.64487	0.0606994628906249	Distal Intergenic	2	127008717	127067909	59193	1	-7074	Ap4e1	protein_coding
ENSMUSG00000001999.15	chr2	127072505	127072554	50	*	0.53	0.0487083196640015	Intron (ENSMUST00000142861.1/ENSMUSG00000001999.15, intron 1 of 4)	2	127070665	127097084	26420	1	1840	Blvra	protein_coding
ENSMUSG00000002006.12	chrX	73826699	73826749	51	*	-0.25892	0.0927352905273439	Distal Intergenic	20	73793359	73824969	31611	2	-1730	Pdzd4	protein_coding
ENSMUSG00000002006.12	chrX	73835768	73835817	50	*	0.70594	0.0322212371975186	Distal Intergenic	20	73793359	73824969	31611	2	-10799	Pdzd4	protein_coding
ENSMUSG00000002006.12	chrX	73829378	73829439	62	*	1.02063	0.0354080200195311	Distal Intergenic	20	73793359	73824969	31611	2	-4409	Pdzd4	protein_coding
ENSMUSG00000002006.12	chrX	73852343	73852393	51	*	-0.12413	0.0747229903936389	Downstream (1-2kb)	20	73793359	73824969	31611	2	-27374	Pdzd4	protein_coding
ENSMUSG00000002006.12	chrX	73833332	73833411	80	*	0.16663	0.0880985260009763	Distal Intergenic	20	73793359	73824969	31611	2	-8363	Pdzd4	protein_coding
ENSMUSG00000002007.5	chrX	73779238	73779343	106	*	-0.51407	0.0480220362078404	Intron (ENSMUST00000052761.8/ENSMUSG00000002010.17, intron 12 of 12)	20	73774405	73778925	4521	1	4833	Srpk3	protein_coding
ENSMUSG00000002007.5	chrX	73769585	73769635	51	*	0.61519	0.0399987772107125	Exon (ENSMUST00000146812.7/ENSMUSG00000031385.14, exon 23 of 31)	20	73774405	73778925	4521	1	-4770	Srpk3	protein_coding
ENSMUSG00000002007.5	chrX	73777758	73777808	51	*	-0.45262	0.0664204359054568	Intron (ENSMUST00000002081.5/ENSMUSG00000002007.5, intron 11 of 14)	20	73774405	73778925	4521	1	3353	Srpk3	protein_coding
ENSMUSG00000002012.13	chrX	73650508	73650588	81	*	0.51129	0.0592970848083496	Distal Intergenic	20	73655994	73660117	4124	2	9529	Pnck	protein_coding
ENSMUSG00000002014.12	chrX	73790078	73790128	51	*	-0.33353	0.0664204359054568	Exon (ENSMUST00000166518.7/ENSMUSG00000002014.12, exon 4 of 6)	20	73787028	73790830	3803	1	3050	Ssr4	protein_coding
ENSMUSG00000002017.10	chr17	75498399	75498542	144	*	-0.27731	0.0770862102508541	Exon (ENSMUST00000164192.8/ENSMUSG00000071042.12, exon 6 of 17)	17	75537086	75551946	14861	2	53404	Fam98a	protein_coding
ENSMUSG00000002017.10	chr17	75508451	75508500	50	*	-0.11087	0.0981903076171875	Intron (ENSMUST00000164192.8/ENSMUSG00000071042.12, intron 9 of 16)	17	75537086	75551946	14861	2	43446	Fam98a	protein_coding
ENSMUSG00000002017.10	chr17	75563515	75563564	50	*	0.62854	0.0487083196640015	Distal Intergenic	17	75537086	75551946	14861	2	-11569	Fam98a	protein_coding
ENSMUSG00000002017.10	chr17	75581131	75581222	92	*	1.39567	0.0163421630859375	Distal Intergenic	17	75537086	75551946	14861	2	-29185	Fam98a	protein_coding
ENSMUSG00000002017.10	chr17	75520766	75520815	50	*	-0.18675	0.0927352905273439	Intron (ENSMUST00000164192.8/ENSMUSG00000071042.12, intron 13 of 16)	17	75537086	75551946	14861	2	31131	Fam98a	protein_coding
ENSMUSG00000002058.13	chr11	78363136	78363186	51	*	-0.10086	0.0774905085563662	Intron (ENSMUST00000108294.1/ENSMUSG00000002057.4, intron 6 of 8)	11	78343482	78349164	5683	1	19654	Unc119	protein_coding
ENSMUSG00000002058.13	chr11	78362758	78362807	50	*	0.06068	0.0805901288986208	Intron (ENSMUST00000108294.1/ENSMUSG00000002057.4, intron 6 of 8)	11	78343482	78349164	5683	1	19276	Unc119	protein_coding
ENSMUSG00000002076.12	chr17	32064019	32064068	50	*	0.10803	0.0840940475463864	Distal Intergenic	17	31944769	32036349	91581	2	-27670	Hsf2bp	protein_coding
ENSMUSG00000002076.12	chr17	32061326	32061376	51	*	-0.68449	0.0485157966613769	3' UTR	17	31944769	32036349	91581	2	-24977	Hsf2bp	protein_coding
ENSMUSG00000002076.12	chr17	32062749	32062802	54	*	0.53924	0.0600671768188475	3' UTR	17	31944769	32036349	91581	2	-26400	Hsf2bp	protein_coding
ENSMUSG00000002076.12	chr17	32049467	32049516	50	*	0.51129	0.0592970848083496	3' UTR	17	31944769	32036349	91581	2	-13118	Hsf2bp	protein_coding
ENSMUSG00000002083.13	chr7	16338364	16338414	51	*	-0.62104	0.0606994628906249	Intron (ENSMUST00000211741.1/ENSMUSG00000052833.9, intron 6 of 8)	7	16308393	16318205	9813	1	29971	Bbc3	protein_coding
ENSMUSG00000002100.15	chr2	91132862	91132911	50	*	0.7844	0.0381195545196533	Exon (ENSMUST00000111430.9/ENSMUSG00000002100.15, exon 27 of 35)	2	91118144	91136516	18373	1	14718	Mybpc3	protein_coding
ENSMUSG00000002100.15	chr2	91132463	91132520	58	*	0.95863	0.0277233123779296	Intron (ENSMUST00000111430.9/ENSMUSG00000002100.15, intron 25 of 34)	2	91118144	91136516	18373	1	14319	Mybpc3	protein_coding
ENSMUSG00000002100.15	chr2	91108897	91108946	50	*	0.77888	0.048053741455078	Intron (ENSMUST00000169852.1/ENSMUSG00000002111.8, intron 2 of 3)	2	91118144	91136516	18373	1	-9198	Mybpc3	protein_coding
ENSMUSG00000002100.15	chr2	91125174	91125223	50	*	0.64701	0.0592970848083496	Intron (ENSMUST00000111430.9/ENSMUSG00000002100.15, intron 17 of 34)	2	91118144	91136516	18373	1	7030	Mybpc3	protein_coding
ENSMUSG00000002102.15	chr2	91057900	91057949	50	*	0.60465	0.0600671768188475	Intron (ENSMUST00000067663.13/ENSMUSG00000002102.15, intron 9 of 11)	2	91054009	91066369	12361	1	3891	Psmc3	protein_coding
ENSMUSG00000002103.16	chr2	91216708	91216757	50	*	0.16663	0.0880985260009763	Exon (ENSMUST00000152277.7/ENSMUSG00000002109.14, exon 4 of 7)	2	91202885	91214098	11214	1	13823	Acp2	protein_coding
ENSMUSG00000002103.16	chr2	91212566	91212665	100	*	0.30455	0.0681916475296021	3' UTR	2	91202885	91214098	11214	1	9681	Acp2	protein_coding
ENSMUSG00000002107.18	chr2	7498329	7498378	50	*	0.6892	0.0600671768188475	Intron (ENSMUST00000182037.1/ENSMUSG00000002107.18, intron 1 of 3)	2	6539694	7509563	969870	2	11185	Celf2	protein_coding
ENSMUSG00000002107.18	chr2	7439903	7440010	108	*	1.03892	0.0258750915527343	Intron (ENSMUST00000182037.1/ENSMUSG00000002107.18, intron 1 of 3)	2	6539694	7509563	969870	2	69553	Celf2	protein_coding
ENSMUSG00000002109.14	chr2	91233134	91233183	50	*	0.37662	0.070078372955322	Intron (ENSMUST00000152277.7/ENSMUSG00000002109.14, intron 1 of 6)	2	91211572	91236982	25411	2	3799	Ddb2	protein_coding
ENSMUSG00000002109.14	chr2	91227426	91227475	50	*	0.04507	0.0840940475463869	Intron (ENSMUST00000152277.7/ENSMUSG00000002109.14, intron 1 of 6)	2	91211572	91236982	25411	2	9507	Ddb2	protein_coding
ENSMUSG00000002111.8	chr2	91098591	91098641	51	*	0.48755	0.0584499835968019	Intron (ENSMUST00000169852.1/ENSMUSG00000002111.8, intron 1 of 3)	2	91082390	91115756	33367	1	16201	Spi1	protein_coding
ENSMUSG00000002129.11	chr11	4173522	4173571	50	*	0.64487	0.0606994628906249	Intron (ENSMUST00000002198.3/ENSMUSG00000002129.11, intron 6 of 15)	11	4160350	4182541	22192	1	13172	Sf3a1	protein_coding
ENSMUSG00000002190.13	chr8	83411094	83411144	51	*	-0.44997	0.091644287109375	Intron (ENSMUST00000002259.12/ENSMUSG00000002190.13, intron 8 of 14)	8	83389867	83428552	38686	1	21227	Clgn	protein_coding
ENSMUSG00000002190.13	chr8	83373033	83373091	59	*	-0.16347	0.0840940475463864	Intron (ENSMUST00000038692.5/ENSMUSG00000035057.7, intron 10 of 10)	8	83389867	83428552	38686	1	-16776	Clgn	protein_coding
ENSMUSG00000002204.9	chr7	44563940	44563989	50	*	-0.44293	0.070078372955322	Distal Intergenic	7	44572380	44586862	14483	1	-8391	Napsa	protein_coding
ENSMUSG00000002205.16	chr7	44742326	44742375	50	*	0.75171	0.0485157966613768	5' UTR	7	44748413	44777515	29103	1	-6038	Vrk3	protein_coding
ENSMUSG00000002205.16	chr7	44735997	44736046	50	*	-0.22149	0.0770862102508541	3' UTR	7	44748413	44777515	29103	1	-12367	Vrk3	protein_coding
ENSMUSG00000002205.16	chr7	44734523	44734594	72	*	0.36439	0.0681916475296021	3' UTR	7	44748413	44777515	29103	1	-13819	Vrk3	protein_coding
ENSMUSG00000002210.11	chr7	24417488	24417569	82	*	-0.35769	0.070078372955322	Intron (ENSMUST00000002280.10/ENSMUSG00000002210.11, intron 9 of 13)	7	24399619	24422778	23160	1	17869	Smg9	protein_coding
ENSMUSG00000002210.11	chr7	24403471	24403556	86	*	0.95203	0.0472106933593751	Exon (ENSMUST00000146381.7/ENSMUSG00000002210.11, exon 2 of 6)	7	24399619	24422778	23160	1	3852	Smg9	protein_coding
ENSMUSG00000002210.11	chr7	24407433	24407507	75	*	-0.38245	0.0966796875000003	Intron (ENSMUST00000146381.7/ENSMUSG00000002210.11, intron 5 of 5)	7	24399619	24422778	23160	1	7814	Smg9	protein_coding
ENSMUSG00000002210.11	chr7	24386951	24387000	50	*	1.47415	0.013885498046875	Distal Intergenic	7	24399619	24422778	23160	1	-12619	Smg9	protein_coding
ENSMUSG00000002221.11	chr5	27678813	27678881	69	*	0.1187	0.0805901288986208	Intron (ENSMUST00000071500.12/ENSMUSG00000061576.15, intron 16 of 25)	5	27740080	27791691	51612	2	112810	Paxip1	protein_coding
ENSMUSG00000002221.11	chr5	27708722	27708782	61	*	0.23974	0.0719554722309116	Intron (ENSMUST00000071500.12/ENSMUSG00000061576.15, intron 17 of 25)	5	27740080	27791691	51612	2	82909	Paxip1	protein_coding
ENSMUSG00000002221.11	chr5	27803074	27803123	50	*	0.62854	0.0487083196640015	Distal Intergenic	5	27740080	27791691	51612	2	-11383	Paxip1	protein_coding
ENSMUSG00000002221.11	chr5	27676256	27676305	50	*	0.29557	0.0719554722309116	Intron (ENSMUST00000071500.12/ENSMUSG00000061576.15, intron 16 of 25)	5	27740080	27791691	51612	2	115386	Paxip1	protein_coding
ENSMUSG00000002221.11	chr5	27707115	27707182	68	*	-0.12413	0.0747229903936389	Intron (ENSMUST00000071500.12/ENSMUSG00000061576.15, intron 17 of 25)	5	27740080	27791691	51612	2	84509	Paxip1	protein_coding
ENSMUSG00000002221.11	chr5	27769402	27769451	50	*	0.83954	0.0381195545196533	Intron (ENSMUST00000002291.11/ENSMUSG00000002221.11, intron 6 of 20)	5	27740080	27791691	51612	2	22240	Paxip1	protein_coding
ENSMUSG00000002222.14	chr6	71444492	71444541	50	*	0.9241	0.0381195545196533	Distal Intergenic	6	71388634	71440637	52004	2	-3855	Rmnd5a	protein_coding
ENSMUSG00000002227.15	chr3	104816473	104816548	76	*	-0.07116	0.0927352905273434	Intron (ENSMUST00000002297.11/ENSMUSG00000002227.15, intron 1 of 19)	3	104794836	104818563	23728	2	2015	Mov10	protein_coding
ENSMUSG00000002227.15	chr3	104805263	104805354	92	*	0.7689	0.0244436971843243	Intron (ENSMUST00000002297.11/ENSMUSG00000002227.15, intron 1 of 19)	3	104794836	104818563	23728	2	13209	Mov10	protein_coding
ENSMUSG00000002228.7	chr3	104780923	104781000	78	*	-1.21812	0.00538776163011791	Promoter	3	104781056	104786018	4963	1	-56	Ppm1j	protein_coding
ENSMUSG00000002233.13	chr3	104801292	104801347	56	*	-0.23488	0.0743908882141116	Intron (ENSMUST00000002297.11/ENSMUSG00000002227.15, intron 7 of 19)	3	104788375	104794459	6085	1	12917	Rhoc	protein_coding
ENSMUSG00000002233.13	chr3	104785552	104785601	50	*	0.47694	0.0584499835968019	Intron (ENSMUST00000002298.6/ENSMUSG00000002228.7, intron 9 of 9)	3	104788375	104794459	6085	1	-2774	Rhoc	protein_coding
ENSMUSG00000002249.21	chr17	28350671	28350733	63	*	-0.37847	0.0472637935308744	Promoter	17	28331671	28350817	19147	2	84	Tead3	protein_coding
ENSMUSG00000002249.21	chr17	28351733	28351797	65	*	-0.61138	0.0276216975180434	Promoter	17	28331671	28350817	19147	2	-916	Tead3	protein_coding
ENSMUSG00000002249.21	chr17	28351623	28351680	58	*	-0.70107	0.0222174523514697	Promoter	17	28331671	28350817	19147	2	-806	Tead3	protein_coding
ENSMUSG00000002250.16	chr17	28259445	28259497	53	*	0.24265	0.0800895690917967	Intron (ENSMUST00000002320.15/ENSMUSG00000002250.16, intron 2 of 7)	17	28232700	28301474	68775	1	26745	Ppard	protein_coding
ENSMUSG00000002257.8	chr17	28209014	28209064	51	*	-0.16627	0.0774905085563662	Intron (ENSMUST00000002327.5/ENSMUSG00000002257.8, intron 1 of 10)	17	28207778	28228608	20831	1	1236	Def6	protein_coding
ENSMUSG00000002257.8	chr17	28208574	28208624	51	*	-0.20129	0.0805901288986208	Promoter	17	28207778	28228608	20831	1	796	Def6	protein_coding
ENSMUSG00000002279.19	chr17	25619709	25619759	51	*	-0.03089	0.0981903076171875	Intron (ENSMUST00000141606.2/ENSMUSG00000002279.19, intron 4 of 9)	17	25579085	25662826	83742	1	40624	Lmf1	protein_coding
ENSMUSG00000002289.16	chr17	33781282	33781343	62	*	-0.93926	0.0277233123779296	Promoter	17	33773750	33781830	8081	2	487	Angptl4	protein_coding
ENSMUSG00000002297.16	chr5	8413972	8414021	50	*	-0.20574	0.0880985260009763	Intron (ENSMUST00000002368.15/ENSMUSG00000002297.16, intron 2 of 11)	5	8396973	8422716	25744	2	8695	Dbf4	protein_coding
ENSMUSG00000002319.16	chr14	55631610	55631660	51	*	-0.11436	0.0774905085563662	Intron (ENSMUST00000047131.15/ENSMUSG00000002319.16, intron 12 of 29)	14	55625400	55635957	10558	2	4297	Ipo4	protein_coding
ENSMUSG00000002320.15	chr14	55646708	55646757	50	*	0.45926	0.070078372955322	Distal Intergenic	14	55635965	55643806	7842	2	-2902	Tm9sf1	protein_coding
ENSMUSG00000002324.8	chr14	55623417	55623505	89	*	0.79001	0.0314276106655599	Exon (ENSMUST00000002395.7/ENSMUSG00000002324.8, exon 13 of 20)	14	55618037	55625395	7359	1	5380	Rec8	protein_coding
ENSMUSG00000002325.15	chr14	55598930	55599003	74	*	-0.00473	0.0805901288986208	Exon (ENSMUST00000019443.14/ENSMUSG00000047098.18, exon 13 of 21)	14	55603571	55610030	6460	1	-4568	Irf9	protein_coding
ENSMUSG00000002325.15	chr14	55608032	55608082	51	*	-0.12049	0.0880985260009763	Exon (ENSMUST00000145680.1/ENSMUSG00000002325.15, exon 3 of 3)	14	55603571	55610030	6460	1	4461	Irf9	protein_coding
ENSMUSG00000002332.16	chr14	55739358	55739410	53	*	1.17477	0.0116398558020592	Exon (ENSMUST00000155969.7/ENSMUSG00000002332.16, exon 2 of 2)	14	55739020	55745690	6671	2	6280	Dhrs1	protein_coding
ENSMUSG00000002342.17	chr8	70180482	70180590	109	*	1.17142	0.0161167234182358	3' UTR	8	70172356	70183681	11326	1	8126	Tmem161a	protein_coding
ENSMUSG00000002372.9	chr17	56670316	56670384	69	*	-0.35944	0.0720806121826173	Distal Intergenic	17	56673294	56711764	38471	1	-2910	Ranbp3	protein_coding
ENSMUSG00000002372.9	chr17	56688678	56688742	65	*	0.57114	0.0592970848083496	Intron (ENSMUST00000232975.1/ENSMUSG00000002372.9, intron 2 of 7)	17	56673294	56711764	38471	1	15384	Ranbp3	protein_coding
ENSMUSG00000002372.9	chr17	56660552	56660601	50	*	0.81263	0.0389666557312013	Intron (ENSMUST00000112979.3/ENSMUSG00000040828.10, intron 18 of 21)	17	56673294	56711764	38471	1	-12693	Ranbp3	protein_coding
ENSMUSG00000002379.7	chr17	56707497	56707547	51	*	-0.3805	0.0664204359054568	Exon (ENSMUST00000233617.1/ENSMUSG00000002372.9, exon 7 of 7)	17	56717767	56722141	4375	1	-10220	Ndufa11	protein_coding
ENSMUSG00000002393.14	chr8	71378371	71378466	96	*	0.24036	0.0981903076171875	3' UTR	8	71374123	71381960	7838	2	3494	Nr2f6	protein_coding
ENSMUSG00000002395.14	chr8	71357405	71357474	70	*	0.07889	0.0747229903936387	Intron (ENSMUST00000212935.1/ENSMUSG00000004677.17, intron 36 of 39)	8	71366848	71369732	2885	1	-9374	Use1	protein_coding
ENSMUSG00000002395.14	chr8	71356104	71356174	71	*	0.81263	0.0389666557312013	Intron (ENSMUST00000212935.1/ENSMUSG00000004677.17, intron 34 of 39)	8	71366848	71369732	2885	1	-10674	Use1	protein_coding
ENSMUSG00000002395.14	chr8	71324288	71324362	75	*	0.69624	0.0395755097270012	Intron (ENSMUST00000212935.1/ENSMUSG00000004677.17, intron 7 of 39)	8	71366848	71369732	2885	1	-42486	Use1	protein_coding
ENSMUSG00000002409.18	chr7	28193891	28193940	50	*	0.1812	0.0743908882141116	Distal Intergenic	7	28179469	28187294	7826	1	14422	Dyrk1b	protein_coding
ENSMUSG00000002413.15	chr6	39738382	39738431	50	*	1.0541	0.0277233123779296	Distal Intergenic	6	39603237	39725463	122227	2	-12919	Braf	protein_coding
ENSMUSG00000002413.15	chr6	39695256	39695306	51	*	0.43789	0.0916442871093751	Intron (ENSMUST00000002487.14/ENSMUSG00000002413.15, intron 1 of 21)	6	39603237	39725463	122227	2	30157	Braf	protein_coding
ENSMUSG00000002413.15	chr6	39709706	39709763	58	*	-0.78869	0.0369644165039062	Intron (ENSMUST00000002487.14/ENSMUSG00000002413.15, intron 1 of 21)	6	39603237	39725463	122227	2	15700	Braf	protein_coding
ENSMUSG00000002413.15	chr6	39703505	39703554	50	*	0.90123	0.0369644165039062	Intron (ENSMUST00000002487.14/ENSMUSG00000002413.15, intron 1 of 21)	6	39603237	39725463	122227	2	21909	Braf	protein_coding
ENSMUSG00000002413.15	chr6	39745743	39745793	51	*	-0.05474	0.0880985260009763	Distal Intergenic	6	39603237	39725463	122227	2	-20280	Braf	protein_coding
ENSMUSG00000002413.15	chr6	39729821	39729870	50	*	0.23901	0.0697414577007291	Distal Intergenic	6	39603237	39725463	122227	2	-4358	Braf	protein_coding
ENSMUSG00000002413.15	chr6	39720194	39720247	54	*	0.80388	0.06109619140625	Intron (ENSMUST00000002487.14/ENSMUSG00000002413.15, intron 1 of 21)	6	39603237	39725463	122227	2	5216	Braf	protein_coding
ENSMUSG00000002413.15	chr6	39735356	39735406	51	*	-0.04012	0.0880985260009761	Distal Intergenic	6	39603237	39725463	122227	2	-9893	Braf	protein_coding
ENSMUSG00000002428.12	chr3	20100381	20100430	50	*	1.19915	0.0333251953125001	Intron (ENSMUST00000143005.7/ENSMUSG00000002428.12, intron 16 of 22)	3	20057811	20118490	60680	1	42570	Hltf	protein_coding
ENSMUSG00000002459.17	chr1	5159770	5159856	87	*	0.30143	0.0743908882141116	Intron (ENSMUST00000192847.5/ENSMUSG00000033793.12, intron 12 of 12)	1	4909576	5070285	160710	2	-89485	Rgs20	protein_coding
ENSMUSG00000002459.17	chr1	5157792	5157855	64	*	0.72426	0.0314276106655599	Intron (ENSMUST00000192847.5/ENSMUSG00000033793.12, intron 12 of 12)	1	4909576	5070285	160710	2	-87507	Rgs20	protein_coding
ENSMUSG00000002475.16	chr18	10704465	10704515	51	*	0.29844	0.0664204359054566	Intron (ENSMUST00000002549.8/ENSMUSG00000002475.16, intron 3 of 8)	18	10642092	10706771	64680	2	2256	Abhd3	protein_coding
ENSMUSG00000002475.16	chr18	10666664	10666714	51	*	-0.36999	0.091644287109375	Intron (ENSMUST00000002549.8/ENSMUSG00000002475.16, intron 4 of 8)	18	10642092	10706771	64680	2	40057	Abhd3	protein_coding
ENSMUSG00000002477.5	chr18	10615155	10615222	68	*	-0.35769	0.070078372955322	Distal Intergenic	18	10617775	10642079	24305	1	-2553	Snrpd1	protein_coding
ENSMUSG00000002477.5	chr18	10631041	10631090	50	*	1.54355	0.00485157966613768	Intron (ENSMUST00000235020.1/ENSMUSG00000002477.5, intron 2 of 2)	18	10617775	10642079	24305	1	13266	Snrpd1	protein_coding
ENSMUSG00000002489.16	chr16	90138114	90138164	51	*	-0.57486	0.0600671768188476	Intron (ENSMUST00000114124.8/ENSMUSG00000002489.16, intron 1 of 11)	16	89787111	90143769	356659	2	5605	Tiam1	protein_coding
ENSMUSG00000002496.10	chr17	24631159	24631239	81	*	-1.08551	0.0604248046875001	Intron (ENSMUST00000226284.1/ENSMUSG00000002496.10, intron 2 of 40)	17	24595816	24632630	36815	2	1391	Tsc2	protein_coding
ENSMUSG00000002504.15	chr17	24645587	24645636	50	*	-0.12917	0.0805901288986208	Intron (ENSMUST00000234557.1/ENSMUSG00000002504.15, intron 2 of 5)	17	24639286	24650327	11042	2	4691	Slc9a3r2	protein_coding
ENSMUSG00000002524.17	chr15	76082293	76082342	50	*	0.15687	0.0927352905273438	Distal Intergenic	15	76070182	76080924	10743	2	-1369	Puf60	protein_coding
ENSMUSG00000002524.17	chr15	76077681	76077731	51	*	0.39851	0.0720806121826171	Exon (ENSMUST00000100527.12/ENSMUSG00000002524.17, exon 2 of 12)	15	76070182	76080924	10743	2	3193	Puf60	protein_coding
ENSMUSG00000002550.16	chr2	32254072	32254122	51	*	-0.18398	0.0747229903936389	Intron (ENSMUST00000036473.15/ENSMUSG00000039254.16, intron 19 of 19)	2	32255002	32260159	5158	2	6037	Uck1	protein_coding
ENSMUSG00000002550.16	chr2	32256372	32256422	51	*	1.32679	0.0163421630859375	3' UTR	2	32255002	32260159	5158	2	3737	Uck1	protein_coding
ENSMUSG00000002550.16	chr2	32258715	32258784	70	*	-0.91396	0.0354080200195312	Intron (ENSMUST00000002625.14/ENSMUSG00000002550.16, intron 2 of 6)	2	32255002	32260159	5158	2	1375	Uck1	protein_coding
ENSMUSG00000002565.16	chr12	40154819	40154869	51	*	0.48306	0.0720806121826171	Distal Intergenic	12	40059769	40134228	74460	2	-20591	Scin	protein_coding
ENSMUSG00000002565.16	chr12	40108847	40108918	72	*	0.03538	0.0747229903936384	Intron (ENSMUST00000078481.13/ENSMUSG00000002565.16, intron 3 of 13)	12	40059769	40134228	74460	2	25310	Scin	protein_coding
ENSMUSG00000002565.16	chr12	40109769	40109820	52	*	-0.46339	0.0592970848083496	Intron (ENSMUST00000078481.13/ENSMUSG00000002565.16, intron 3 of 13)	12	40059769	40134228	74460	2	24408	Scin	protein_coding
ENSMUSG00000002565.16	chr12	40155072	40155136	65	*	0.57274	0.0606994628906249	Distal Intergenic	12	40059769	40134228	74460	2	-20844	Scin	protein_coding
ENSMUSG00000002565.16	chr12	40152383	40152432	50	*	0.30455	0.0681916475296021	Distal Intergenic	12	40059769	40134228	74460	2	-18155	Scin	protein_coding
ENSMUSG00000002565.16	chr12	40160580	40160629	50	*	0.81155	0.0485157966613768	Distal Intergenic	12	40059769	40134228	74460	2	-26352	Scin	protein_coding
ENSMUSG00000002565.16	chr12	40160792	40160841	50	*	0.90123	0.0369644165039062	Distal Intergenic	12	40059769	40134228	74460	2	-26564	Scin	protein_coding
ENSMUSG00000002578.18	chr10	128664535	128664585	51	*	-0.63939	0.0485157966613769	Intron (ENSMUST00000238610.1/ENSMUSG00000002578.18, intron 1 of 7)	10	128630843	128669358	38516	2	4773	Ikzf4	protein_coding
ENSMUSG00000002578.18	chr10	128663857	128663940	84	*	-0.3871	0.070078372955322	Intron (ENSMUST00000238610.1/ENSMUSG00000002578.18, intron 1 of 7)	10	128630843	128669358	38516	2	5418	Ikzf4	protein_coding
ENSMUSG00000002588.13	chr6	5136603	5136653	51	*	1.01378	0.0277233123779296	Intron (ENSMUST00000175889.7/ENSMUSG00000032827.15, intron 12 of 15)	6	5168090	5193946	25857	2	57293	Pon1	protein_coding
ENSMUSG00000002588.13	chr6	5142769	5142853	85	*	0.17048	0.0800895690917967	Intron (ENSMUST00000175889.7/ENSMUSG00000032827.15, intron 12 of 15)	6	5168090	5193946	25857	2	51093	Pon1	protein_coding
ENSMUSG00000002588.13	chr6	5175744	5175794	51	*	-0.4035	0.0872802734375001	Exon (ENSMUST00000002663.11/ENSMUSG00000002588.13, exon 7 of 9)	6	5168090	5193946	25857	2	18152	Pon1	protein_coding
ENSMUSG00000002588.13	chr6	5155029	5155086	58	*	0.6469	0.0395755097270012	Intron (ENSMUST00000175889.7/ENSMUSG00000032827.15, intron 12 of 15)	6	5168090	5193946	25857	2	38860	Pon1	protein_coding
ENSMUSG00000002602.16	chr7	25774199	25774265	67	*	0.6469	0.0395755097270012	Exon (ENSMUST00000002677.10/ENSMUSG00000002602.16, exon 8 of 20)	7	25757273	25788705	31433	2	14440	Axl	protein_coding
ENSMUSG00000002603.15	chr7	25689946	25689996	51	*	-0.99977	0.0161167234182359	Exon (ENSMUST00000206348.1/ENSMUSG00000002603.15, exon 1 of 1)	7	25687002	25705077	18076	1	2944	Tgfb1	protein_coding
ENSMUSG00000002603.15	chr7	25686860	25687117	258	*	-1.2538	0.0026714318082668	Promoter	7	25687002	25705077	18076	1	0	Tgfb1	protein_coding
ENSMUSG00000002603.15	chr7	25687912	25687962	51	*	-0.65922	0.0234370979128471	Promoter	7	25687002	25705077	18076	1	910	Tgfb1	protein_coding
ENSMUSG00000002603.15	chr7	25697675	25697741	67	*	0.16663	0.0880985260009763	Intron (ENSMUST00000002678.9/ENSMUSG00000002603.15, intron 5 of 6)	7	25687002	25705077	18076	1	10673	Tgfb1	protein_coding
ENSMUSG00000002608.8	chr7	25722794	25722843	50	*	0.2851	0.0617426179815088	Exon (ENSMUST00000206832.1/ENSMUSG00000040725.13, exon 14 of 15)	7	25711106	25719088	7983	2	-3706	Ccdc97	protein_coding
ENSMUSG00000002625.10	chr17	32358564	32358645	82	*	0.30143	0.0743908882141116	Intron (ENSMUST00000170617.7/ENSMUSG00000024050.18, intron 9 of 12)	17	32321424	32350607	29184	2	-7957	Akap8l	protein_coding
ENSMUSG00000002625.10	chr17	32368344	32368394	51	*	0.07889	0.0747229903936387	Intron (ENSMUST00000170617.7/ENSMUSG00000024050.18, intron 6 of 12)	17	32321424	32350607	29184	2	-17737	Akap8l	protein_coding
ENSMUSG00000002633.4	chr5	28464587	28464673	87	*	-0.5383	0.028951709186458	Intron (ENSMUST00000180878.7/ENSMUSG00000097726.7, intron 1 of 6)	5	28456815	28467256	10442	2	2583	Shh	protein_coding
ENSMUSG00000002633.4	chr5	28466571	28466678	108	*	-0.69279	0.0270078820176429	Promoter	5	28456815	28467256	10442	2	578	Shh	protein_coding
ENSMUSG00000002633.4	chr5	28463533	28463713	181	*	-0.86355	0.011217756265978	Intron (ENSMUST00000180878.7/ENSMUSG00000097726.7, intron 1 of 6)	5	28456815	28467256	10442	2	3543	Shh	protein_coding
ENSMUSG00000002633.4	chr5	28474009	28474069	61	*	0.56752	0.0485699437558655	Intron (ENSMUST00000180878.7/ENSMUSG00000097726.7, intron 1 of 6)	5	28456815	28467256	10442	2	-6753	Shh	protein_coding
ENSMUSG00000002633.4	chr5	28462942	28462992	51	*	-0.81276	0.0137192768270325	Intron (ENSMUST00000180878.7/ENSMUSG00000097726.7, intron 1 of 6)	5	28456815	28467256	10442	2	4264	Shh	protein_coding
ENSMUSG00000002633.4	chr5	28465530	28465579	50	*	-0.56757	0.0281421063118615	Intron (ENSMUST00000180878.7/ENSMUSG00000097726.7, intron 1 of 6)	5	28456815	28467256	10442	2	1677	Shh	protein_coding
ENSMUSG00000002635.11	chr7	34187251	34187326	76	*	-0.06056	0.0805901288986208	Intron (ENSMUST00000002710.9/ENSMUSG00000002635.11, intron 5 of 6)	7	34184499	34196661	12163	2	9335	Pdcd2l	protein_coding
ENSMUSG00000002635.11	chr7	34200525	34200575	51	*	-0.446	0.11279296875	Downstream (<1kb)	7	34184499	34196661	12163	2	-3864	Pdcd2l	protein_coding
ENSMUSG00000002635.11	chr7	34198190	34198240	51	*	0.22981	0.11279296875	Distal Intergenic	7	34184499	34196661	12163	2	-1529	Pdcd2l	protein_coding
ENSMUSG00000002635.11	chr7	34187782	34187831	50	*	0.24042	0.0719554722309116	Intron (ENSMUST00000002710.9/ENSMUSG00000002635.11, intron 5 of 6)	7	34184499	34196661	12163	2	8830	Pdcd2l	protein_coding
ENSMUSG00000002668.8	chr17	57079758	57079807	50	*	0.55636	0.0487083196640015	Downstream (<1kb)	17	57065905	57078514	12610	2	-1244	Dennd1c	protein_coding
ENSMUSG00000002688.8	chr12	50437711	50437760	50	*	0.83954	0.0381195545196533	Intron (ENSMUST00000002765.8/ENSMUSG00000002688.8, intron 2 of 18)	12	50341231	50649098	307868	2	211338	Prkd1	protein_coding
ENSMUSG00000002688.8	chr12	50431377	50431427	51	*	0.48755	0.0584499835968019	Intron (ENSMUST00000002765.8/ENSMUSG00000002688.8, intron 2 of 18)	12	50341231	50649098	307868	2	217671	Prkd1	protein_coding
ENSMUSG00000002688.8	chr12	50474480	50474589	110	*	0.24204	0.0770862102508544	Intron (ENSMUST00000002765.8/ENSMUSG00000002688.8, intron 2 of 18)	12	50341231	50649098	307868	2	174509	Prkd1	protein_coding
ENSMUSG00000002688.8	chr12	50627570	50627659	90	*	-0.04012	0.0880985260009761	Intron (ENSMUST00000002765.8/ENSMUSG00000002688.8, intron 1 of 18)	12	50341231	50649098	307868	2	21439	Prkd1	protein_coding
ENSMUSG00000002688.8	chr12	50570720	50570770	51	*	0.7844	0.0381195545196533	Intron (ENSMUST00000002765.8/ENSMUSG00000002688.8, intron 1 of 18)	12	50341231	50649098	307868	2	78328	Prkd1	protein_coding
ENSMUSG00000002688.8	chr12	50473011	50473060	50	*	0.46705	0.0575643777847294	Intron (ENSMUST00000002765.8/ENSMUSG00000002688.8, intron 2 of 18)	12	50341231	50649098	307868	2	176038	Prkd1	protein_coding
ENSMUSG00000002688.8	chr12	50493937	50493987	51	*	0.53924	0.0600671768188475	Intron (ENSMUST00000002765.8/ENSMUSG00000002688.8, intron 1 of 18)	12	50341231	50649098	307868	2	155111	Prkd1	protein_coding
ENSMUSG00000002688.8	chr12	50463775	50463839	65	*	0.3311	0.0872802734375001	Intron (ENSMUST00000002765.8/ENSMUSG00000002688.8, intron 2 of 18)	12	50341231	50649098	307868	2	185259	Prkd1	protein_coding
ENSMUSG00000002688.8	chr12	50648999	50649049	51	*	0.06068	0.0805901288986208	Promoter	12	50341231	50649098	307868	2	49	Prkd1	protein_coding
ENSMUSG00000002688.8	chr12	50673031	50673080	50	*	0.77027	0.0472106933593751	Distal Intergenic	12	50341231	50649098	307868	2	-23933	Prkd1	protein_coding
ENSMUSG00000002699.13	chr11	34041064	34041113	50	*	0.24265	0.0800895690917967	Intron (ENSMUST00000141450.1/ENSMUSG00000085684.2, intron 4 of 4)	11	34046920	34092295	45376	1	-5807	Lcp2	protein_coding
ENSMUSG00000002699.13	chr11	34071624	34071674	51	*	-0.01532	0.0840940475463869	Intron (ENSMUST00000052413.11/ENSMUSG00000002699.13, intron 7 of 20)	11	34046920	34092295	45376	1	24704	Lcp2	protein_coding
ENSMUSG00000002699.13	chr11	34021266	34021329	64	*	0.58114	0.0395755097270012	Intron (ENSMUST00000141450.1/ENSMUSG00000085684.2, intron 4 of 4)	11	34046920	34092295	45376	1	-25591	Lcp2	protein_coding
ENSMUSG00000002699.13	chr11	34060244	34060310	67	*	0.53924	0.0600671768188475	Intron (ENSMUST00000052413.11/ENSMUSG00000002699.13, intron 3 of 20)	11	34046920	34092295	45376	1	13324	Lcp2	protein_coding
ENSMUSG00000002699.13	chr11	34062728	34062777	50	*	0.71571	0.030442699790001	Intron (ENSMUST00000052413.11/ENSMUSG00000002699.13, intron 3 of 20)	11	34046920	34092295	45376	1	15808	Lcp2	protein_coding
ENSMUSG00000002699.13	chr11	34066843	34066920	78	*	-0.26493	0.0719554722309114	Intron (ENSMUST00000052413.11/ENSMUSG00000002699.13, intron 3 of 20)	11	34046920	34092295	45376	1	19923	Lcp2	protein_coding
ENSMUSG00000002718.14	chr2	166884928	166884987	60	*	-0.44997	0.091644287109375	Intron (ENSMUST00000099078.9/ENSMUSG00000074582.10, intron 34 of 38)	2	166906040	166946389	40350	1	-21053	Cse1l	protein_coding
ENSMUSG00000002718.14	chr2	166903132	166903181	50	*	-0.03089	0.0981903076171875	Distal Intergenic	2	166906040	166946389	40350	1	-2859	Cse1l	protein_coding
ENSMUSG00000002728.14	chr2	145907950	145908024	75	*	-0.29095	0.0872802734375001	Intron (ENSMUST00000150316.7/ENSMUSG00000002728.14, intron 1 of 3)	2	145902099	145916425	14327	1	5851	Naa20	protein_coding
ENSMUSG00000002728.14	chr2	145900357	145900407	51	*	-0.58399	0.091644287109375	Distal Intergenic	2	145902099	145916425	14327	1	-1692	Naa20	protein_coding
ENSMUSG00000002731.6	chr2	76607051	76607155	105	*	0.79001	0.0314276106655599	Distal Intergenic	2	76629898	76648015	18118	2	40860	Prkra	protein_coding
ENSMUSG00000002741.9	chr11	5980064	5980114	51	*	-0.67321	0.0606994628906249	Intron (ENSMUST00000109813.8/ENSMUSG00000057897.14, intron 16 of 20)	11	5955693	5967780	12088	1	24371	Ykt6	protein_coding
ENSMUSG00000002741.9	chr11	5996974	5997023	50	*	0.81272	0.0232797116041184	Intron (ENSMUST00000109813.8/ENSMUSG00000057897.14, intron 5 of 20)	11	5955693	5967780	12088	1	41281	Ykt6	protein_coding
ENSMUSG00000002748.7	chr5	135178671	135178720	50	*	1.26695	0.0163421630859375	Intron (ENSMUST00000031692.11/ENSMUSG00000029681.12, intron 3 of 5)	5	135187264	135246129	58866	1	-8544	Baz1b	protein_coding
ENSMUSG00000002763.16	chr17	46713674	46713737	64	*	0.38338	0.070078372955322	Intron (ENSMUST00000002840.8/ENSMUSG00000002763.16, intron 1 of 16)	17	46711463	46725541	14079	1	2211	Pex6	protein_coding
ENSMUSG00000002769.9	chr17	46729664	46729715	52	*	0.66458	0.0389666557312013	Promoter	17	46725664	46729168	3505	2	-496	Gnmt	protein_coding
ENSMUSG00000002769.9	chr17	46721795	46721870	76	*	0.61519	0.0399987772107125	Exon (ENSMUST00000002840.8/ENSMUSG00000002763.16, exon 7 of 17)	17	46725664	46729168	3505	2	7298	Gnmt	protein_coding
ENSMUSG00000002771.12	chr7	45884529	45884579	51	*	0.11367	0.0805901288986208	Downstream (<1kb)	7	45831883	45878378	46496	2	-6151	Grin2d	protein_coding
ENSMUSG00000002778.14	chr7	45861656	45861716	61	*	-0.02706	0.0840940475463869	Intron (ENSMUST00000002848.9/ENSMUSG00000002771.12, intron 2 of 11)	7	45872772	45883732	10961	1	-11056	Kdelr1	protein_coding
ENSMUSG00000002778.14	chr7	45857167	45857217	51	*	0.38338	0.070078372955322	Intron (ENSMUST00000002848.9/ENSMUSG00000002771.12, intron 5 of 11)	7	45872772	45883732	10961	1	-15555	Kdelr1	protein_coding
ENSMUSG00000002791.17	chr17	32076986	32077036	51	*	-0.35944	0.0720806121826173	Exon (ENSMUST00000159650.7/ENSMUSG00000002791.17, exon 8 of 9)	17	32076083	32107350	31268	2	30314	Pdxk-ps	transcribed_unprocessed_pseudogene
ENSMUSG00000002791.17	chr17	32072317	32072367	51	*	-0.3935	0.0834617614746092	Distal Intergenic	17	32076083	32107350	31268	2	34983	Pdxk-ps	transcribed_unprocessed_pseudogene
ENSMUSG00000002791.17	chr17	32079615	32079665	51	*	0.05328	0.0805901288986208	Intron (ENSMUST00000159650.7/ENSMUSG00000002791.17, intron 6 of 8)	17	32076083	32107350	31268	2	27685	Pdxk-ps	transcribed_unprocessed_pseudogene
ENSMUSG00000002791.17	chr17	32100702	32100760	59	*	-1.16046	0.0146124958992005	Intron (ENSMUST00000183934.1/ENSMUSG00000002791.17, intron 1 of 6)	17	32076083	32107350	31268	2	6590	Pdxk-ps	transcribed_unprocessed_pseudogene
ENSMUSG00000002799.6	chr12	112930322	112930372	51	*	0.24159	0.0743908882141116	Promoter	12	112907819	112929776	21958	2	-546	Jag2	protein_coding
ENSMUSG00000002803.14	chr12	112985509	112985568	60	*	0.32248	0.0834617614746091	Intron (ENSMUST00000011302.8/ENSMUSG00000011158.8, intron 3 of 17)	12	112976482	112978945	2464	1	9027	Btbd6	protein_coding
ENSMUSG00000002803.14	chr12	112983588	112983638	51	*	-0.65986	0.0763702392578125	Intron (ENSMUST00000011302.8/ENSMUSG00000011158.8, intron 3 of 17)	12	112976482	112978945	2464	1	7106	Btbd6	protein_coding
ENSMUSG00000002808.7	chr13	19579477	19579526	50	*	0.95863	0.0277233123779296	Distal Intergenic	13	19591706	19619927	28222	2	40401	Epdr1	protein_coding
ENSMUSG00000002812.4	chr11	60717241	60717291	51	*	-1.0755	0.0258750915527344	Exon (ENSMUST00000002889.4/ENSMUSG00000002812.4, exon 20 of 30)	11	60714123	60727263	13141	2	9972	Flii	protein_coding
ENSMUSG00000002814.15	chr11	60759462	60759512	51	*	0.24036	0.0981903076171875	Intron (ENSMUST00000002891.10/ENSMUSG00000002814.15, intron 4 of 18)	11	60740058	60777365	37308	2	17853	Top3a	protein_coding
ENSMUSG00000002831.14	chr17	56096641	56096691	51	*	-0.307	0.0743908882141116	Exon (ENSMUST00000225342.1/ENSMUSG00000002833.11, exon 6 of 12)	17	56100591	56109803	9213	2	13112	Plin4	protein_coding
ENSMUSG00000002835.9	chr17	56047162	56047216	55	*	0.0734	0.0774905085563662	Exon (ENSMUST00000002914.9/ENSMUSG00000002835.9, exon 3 of 14)	17	56040439	56072289	31851	1	6723	Chaf1a	protein_coding
ENSMUSG00000002835.9	chr17	56042433	56042482	50	*	0.55636	0.0487083196640015	Intron (ENSMUST00000002914.9/ENSMUSG00000002835.9, intron 1 of 13)	17	56040439	56072289	31851	1	1994	Chaf1a	protein_coding
ENSMUSG00000002846.9	chr16	38519755	38519807	53	*	0.42658	0.0872802734375001	Intron (ENSMUST00000002925.5/ENSMUSG00000002846.9, intron 1 of 6)	16	38498347	38522663	24317	2	2856	Timmdc1	protein_coding
ENSMUSG00000002846.9	chr16	38532485	38532535	51	*	0.06068	0.0805901288986208	Exon (ENSMUST00000149704.1/ENSMUSG00000034064.14, exon 1 of 2)	16	38498347	38522663	24317	2	-9822	Timmdc1	protein_coding
ENSMUSG00000002847.7	chr16	38436238	38436291	54	*	-0.11087	0.0981903076171875	Distal Intergenic	16	38396117	38433145	37029	2	-3093	Pla1a	protein_coding
ENSMUSG00000002881.14	chr1	52497717	52497804	88	*	0.32248	0.0834617614746091	Intron (ENSMUST00000186764.6/ENSMUSG00000002881.14, intron 2 of 8)	1	52457294	52500679	43386	2	2875	Nab1	protein_coding
ENSMUSG00000002885.14	chr8	83740805	83740855	51	*	-0.10308	0.0840940475463864	Promoter	8	83723251	83741326	18076	2	471	Adgre5	protein_coding
ENSMUSG00000002897.5	chr6	120439500	120439589	90	*	0.3078	0.0770862102508544	3' UTR	6	120463247	120487559	24313	1	-23658	Il17ra	protein_coding
ENSMUSG00000002897.5	chr6	120453118	120453167	50	*	1.42514	0.00889456272125244	Distal Intergenic	6	120463247	120487559	24313	1	-10080	Il17ra	protein_coding
ENSMUSG00000002897.5	chr6	120448327	120448377	51	*	0.34088	0.0916442871093751	Distal Intergenic	6	120463247	120487559	24313	1	-14870	Il17ra	protein_coding
ENSMUSG00000002897.5	chr6	120426900	120426950	51	*	-0.02866	0.0747229903936389	Exon (ENSMUST00000005108.9/ENSMUSG00000030180.15, exon 23 of 28)	6	120463247	120487559	24313	1	-36297	Il17ra	protein_coding
ENSMUSG00000002897.5	chr6	120463355	120463456	102	*	-0.86849	0.030442699790001	Promoter	6	120463247	120487559	24313	1	108	Il17ra	protein_coding
ENSMUSG00000002897.5	chr6	120454753	120454803	51	*	-0.35715	0.0664204359054568	Distal Intergenic	6	120463247	120487559	24313	1	-8444	Il17ra	protein_coding
ENSMUSG00000002900.16	chr12	31307830	31307899	70	*	0.7844	0.0381195545196533	Intron (ENSMUST00000169088.7/ENSMUSG00000002900.16, intron 23 of 33)	12	31265234	31329644	64411	1	42596	Lamb1	protein_coding
ENSMUSG00000002900.16	chr12	31303089	31303139	51	*	0.49672	0.0741882324218749	Exon (ENSMUST00000169088.7/ENSMUSG00000002900.16, exon 20 of 34)	12	31265234	31329644	64411	1	37855	Lamb1	protein_coding
ENSMUSG00000002908.17	chr8	70863240	70863289	50	*	-0.00566	0.0598020893596639	Promoter	8	70842049	70863258	21210	2	0	Kcnn1	protein_coding
ENSMUSG00000002930.6	chr6	55976747	55976797	51	*	-0.06056	0.0805901288986208	Intron (ENSMUST00000044729.6/ENSMUSG00000037973.6, intron 13 of 13)	6	56017497	56032689	15193	1	-40700	Ppp1r17	protein_coding
ENSMUSG00000002930.6	chr6	56038695	56038744	50	*	1.15616	0.0184822082519531	Distal Intergenic	6	56017497	56032689	15193	1	21198	Ppp1r17	protein_coding
ENSMUSG00000002930.6	chr6	55948123	55948201	79	*	0.0359	0.0840940475463864	Intron (ENSMUST00000044729.6/ENSMUSG00000037973.6, intron 9 of 13)	6	56017497	56032689	15193	1	-69296	Ppp1r17	protein_coding
ENSMUSG00000002930.6	chr6	56050630	56050689	60	*	0.35359	0.0664204359054566	Distal Intergenic	6	56017497	56032689	15193	1	33133	Ppp1r17	protein_coding
ENSMUSG00000002930.6	chr6	56007929	56007978	50	*	0.43015	0.0681916475296021	Distal Intergenic	6	56017497	56032689	15193	1	-9519	Ppp1r17	protein_coding
ENSMUSG00000002930.6	chr6	56050820	56050883	64	*	0.24104	0.0743908882141116	Distal Intergenic	6	56017497	56032689	15193	1	33323	Ppp1r17	protein_coding
ENSMUSG00000002930.6	chr6	55939754	55939803	50	*	0.75956	0.0487083196640015	Intron (ENSMUST00000044729.6/ENSMUSG00000037973.6, intron 9 of 13)	6	56017497	56032689	15193	1	-77694	Ppp1r17	protein_coding
ENSMUSG00000002930.6	chr6	56073853	56073913	61	*	0.15687	0.0927352905273438	Intron (ENSMUST00000044505.13/ENSMUSG00000004347.17, intron 17 of 18)	6	56017497	56032689	15193	1	56356	Ppp1r17	protein_coding
ENSMUSG00000002944.15	chr5	17906799	17906848	50	*	0.58717	0.0592970848083496	Distal Intergenic	5	17781690	17888801	107112	2	-17998	Cd36	protein_coding
ENSMUSG00000002944.15	chr5	17857887	17857946	60	*	0.43015	0.0681916475296021	Intron (ENSMUST00000169095.5/ENSMUSG00000002944.15, intron 1 of 15)	5	17781690	17888801	107112	2	30855	Cd36	protein_coding
ENSMUSG00000002944.15	chr5	17776749	17776812	64	*	-0.59802	0.0763702392578125	Distal Intergenic	5	17781690	17888801	107112	2	111989	Cd36	protein_coding
ENSMUSG00000002944.15	chr5	17823020	17823070	51	*	0.24036	0.0981903076171875	Intron (ENSMUST00000170051.7/ENSMUSG00000002944.15, intron 3 of 14)	5	17781690	17888801	107112	2	65731	Cd36	protein_coding
ENSMUSG00000002944.15	chr5	17925494	17925546	53	*	0.73675	0.0389666557312013	Distal Intergenic	5	17781690	17888801	107112	2	-36693	Cd36	protein_coding
ENSMUSG00000002944.15	chr5	17905997	17906046	50	*	0.64701	0.0592970848083496	Distal Intergenic	5	17781690	17888801	107112	2	-17196	Cd36	protein_coding
ENSMUSG00000002948.19	chr8	4233256	4233305	50	*	0.16213	0.0834617614746091	Intron (ENSMUST00000053035.6/ENSMUSG00000046589.7, intron 2 of 2)	8	4238740	4247897	9158	1	-5435	Map2k7	protein_coding
ENSMUSG00000002949.15	chr8	4281490	4281540	51	*	-0.04012	0.0880985260009761	Distal Intergenic	8	4259731	4275913	16183	2	-5577	Timm44	protein_coding
ENSMUSG00000002949.15	chr8	4294739	4294836	98	*	-0.12917	0.0805901288986208	Intron (ENSMUST00000098950.5/ENSMUSG00000040028.10, intron 5 of 5)	8	4259731	4275913	16183	2	-18826	Timm44	protein_coding
ENSMUSG00000002968.9	chr7	44883238	44883289	52	*	0.79119	0.0254378188401462	Intron (ENSMUST00000208253.1/ENSMUSG00000002968.9, intron 10 of 17)	7	44876765	44892712	15948	2	9423	Med25	protein_coding
ENSMUSG00000002968.9	chr7	44882766	44882842	77	*	0.83195	0.0254378188401462	Exon (ENSMUST00000208253.1/ENSMUSG00000002968.9, exon 13 of 18)	7	44876765	44892712	15948	2	9870	Med25	protein_coding
ENSMUSG00000002981.10	chr7	19661507	19661570	64	*	-0.10308	0.0840940475463864	Intron (ENSMUST00000055242.10/ENSMUSG00000002981.10, intron 1 of 13)	7	19631571	19665033	33463	2	3463	Clptm1	protein_coding
ENSMUSG00000002981.10	chr7	19658241	19658291	51	*	-0.88019	0.0610961914062501	Intron (ENSMUST00000055242.10/ENSMUSG00000002981.10, intron 1 of 13)	7	19631571	19665033	33463	2	6742	Clptm1	protein_coding
ENSMUSG00000002983.17	chr7	19621100	19621154	55	*	0.45926	0.070078372955322	Exon (ENSMUST00000131759.7/ENSMUSG00000002983.17, exon 4 of 13)	7	19606217	19629438	23222	2	8284	Relb	protein_coding
ENSMUSG00000002984.17	chr7	19727879	19727929	51	*	0.46705	0.0575643777847294	Intron (ENSMUST00000075447.13/ENSMUSG00000062300.14, intron 5 of 8)	7	19701313	19715438	14126	2	-12441	Tomm40	protein_coding
ENSMUSG00000002984.17	chr7	19721425	19721475	51	*	-0.44293	0.070078372955322	Exon (ENSMUST00000172483.1/ENSMUSG00000092381.1, exon 2 of 2)	7	19701313	19715438	14126	2	-5987	Tomm40	protein_coding
ENSMUSG00000002985.16	chr7	19701061	19701111	51	*	-0.21507	0.0981903076171877	Downstream (<1kb)	7	19696109	19699188	3080	2	-1873	Apoe	protein_coding
ENSMUSG00000002985.16	chr7	19699674	19699808	135	*	-0.35944	0.0720806121826173	Promoter	7	19696109	19699188	3080	2	-486	Apoe	protein_coding
ENSMUSG00000002996.17	chr12	31981480	31981530	51	*	-0.30186	0.070078372955322	Intron (ENSMUST00000003079.11/ENSMUSG00000002997.15, intron 4 of 11)	12	31926254	31950535	24282	2	-30945	Hbp1	protein_coding
ENSMUSG00000002996.17	chr12	31926052	31926101	50	*	0.24265	0.0800895690917967	3' UTR	12	31926254	31950535	24282	2	24434	Hbp1	protein_coding
ENSMUSG00000002996.17	chr12	31922594	31922643	50	*	0.24104	0.0743908882141116	Intron (ENSMUST00000036862.4/ENSMUSG00000035933.5, intron 21 of 22)	12	31926254	31950535	24282	2	27892	Hbp1	protein_coding
ENSMUSG00000002996.17	chr12	31982408	31982458	51	*	-0.42602	0.0575643777847292	Intron (ENSMUST00000003079.11/ENSMUSG00000002997.15, intron 4 of 11)	12	31926254	31950535	24282	2	-31873	Hbp1	protein_coding
ENSMUSG00000002996.17	chr12	31937829	31937925	97	*	1.0541	0.0277233123779296	Intron (ENSMUST00000172314.8/ENSMUSG00000002996.17, intron 3 of 10)	12	31926254	31950535	24282	2	12610	Hbp1	protein_coding
ENSMUSG00000002996.17	chr12	31996094	31996143	50	*	0.6892	0.0600671768188475	Intron (ENSMUST00000003079.11/ENSMUSG00000002997.15, intron 2 of 11)	12	31926254	31950535	24282	2	-45559	Hbp1	protein_coding
ENSMUSG00000002996.17	chr12	31964275	31964346	72	*	0.09445	0.0880985260009763	Intron (ENSMUST00000003079.11/ENSMUSG00000002997.15, intron 8 of 11)	12	31926254	31950535	24282	2	-13740	Hbp1	protein_coding
ENSMUSG00000002997.15	chr12	32015184	32015237	54	*	-0.73804	0.0381195545196534	Intron (ENSMUST00000003079.11/ENSMUSG00000002997.15, intron 2 of 11)	12	31958476	32061296	102821	2	46059	Prkar2b	protein_coding
ENSMUSG00000002997.15	chr12	32045974	32046024	51	*	0.38338	0.070078372955322	Intron (ENSMUST00000003079.11/ENSMUSG00000002997.15, intron 1 of 11)	12	31958476	32061296	102821	2	15272	Prkar2b	protein_coding
ENSMUSG00000002997.15	chr12	32016346	32016395	50	*	0.57274	0.0606994628906249	Intron (ENSMUST00000003079.11/ENSMUSG00000002997.15, intron 2 of 11)	12	31958476	32061296	102821	2	44901	Prkar2b	protein_coding
ENSMUSG00000002997.15	chr12	32009799	32009849	51	*	0.3311	0.0872802734375001	Intron (ENSMUST00000003079.11/ENSMUSG00000002997.15, intron 2 of 11)	12	31958476	32061296	102821	2	51447	Prkar2b	protein_coding
ENSMUSG00000003032.8	chr4	55544040	55544090	51	*	-0.33111	0.0681916475296023	Distal Intergenic	4	55527143	55532466	5324	2	-11574	Klf4	protein_coding
ENSMUSG00000003032.8	chr4	55535661	55535723	63	*	0.03538	0.0747229903936384	Distal Intergenic	4	55527143	55532466	5324	2	-3195	Klf4	protein_coding
ENSMUSG00000003032.8	chr4	55530543	55530649	107	*	-1.11307	0.00673929387994582	Exon (ENSMUST00000107619.2/ENSMUSG00000003032.8, exon 3 of 5)	4	55527143	55532466	5324	2	1817	Klf4	protein_coding
ENSMUSG00000003032.8	chr4	55530094	55530144	51	*	-1.31909	0.0082704238593579	Exon (ENSMUST00000107619.2/ENSMUSG00000003032.8, exon 3 of 5)	4	55527143	55532466	5324	2	2322	Klf4	protein_coding
ENSMUSG00000003032.8	chr4	55543460	55543510	51	*	-0.20574	0.0880985260009763	Distal Intergenic	4	55527143	55532466	5324	2	-10994	Klf4	protein_coding
ENSMUSG00000003032.8	chr4	55533548	55533627	80	*	-0.86849	0.030442699790001	Distal Intergenic	4	55527143	55532466	5324	2	-1082	Klf4	protein_coding
ENSMUSG00000003032.8	chr4	55531268	55531384	117	*	-0.97815	0.00738730290686373	Intron (ENSMUST00000107619.2/ENSMUSG00000003032.8, intron 2 of 4)	4	55527143	55532466	5324	2	1082	Klf4	protein_coding
ENSMUSG00000003033.15	chr8	72252461	72252530	70	*	0.00485	0.0805901288986208	Intron (ENSMUST00000003117.14/ENSMUSG00000003033.15, intron 6 of 11)	8	72240018	72257385	17368	1	12443	Ap1m1	protein_coding
ENSMUSG00000003033.15	chr8	72256646	72256701	56	*	0.06735	0.0774905085563662	Intron (ENSMUST00000003117.14/ENSMUSG00000003033.15, intron 11 of 11)	8	72240018	72257385	17368	1	16628	Ap1m1	protein_coding
ENSMUSG00000003033.15	chr8	72256728	72256819	92	*	-0.04895	0.0774905085563662	3' UTR	8	72240018	72257385	17368	1	16710	Ap1m1	protein_coding
ENSMUSG00000003038.15	chr4	133961246	133961296	51	*	-0.93926	0.0277233123779296	Distal Intergenic	4	133964738	133968650	3913	2	7354	Hmgn2	protein_coding
ENSMUSG00000003038.15	chr4	133960429	133960511	83	*	-1.0759	0.0203304290771484	Distal Intergenic	4	133964738	133968650	3913	2	8139	Hmgn2	protein_coding
ENSMUSG00000003038.15	chr4	133951339	133951389	51	*	-0.63069	0.0600671768188476	Distal Intergenic	4	133964738	133968650	3913	2	17261	Hmgn2	protein_coding
ENSMUSG00000003053.17	chr19	39292338	39292388	51	*	0.48306	0.0720806121826171	Intron (ENSMUST00000176624.7/ENSMUSG00000003053.17, intron 4 of 9)	19	39269405	39330713	61309	1	22933	Cyp2c29	protein_coding
ENSMUSG00000003053.17	chr19	39251314	39251363	50	*	0.84191	0.0458221435546876	Intron (ENSMUST00000176493.7/ENSMUSG00000093610.7, intron 4 of 8)	19	39269405	39330713	61309	1	-18042	Cyp2c29	protein_coding
ENSMUSG00000003062.13	chr13	19396569	19396686	118	*	0.24036	0.0981903076171875	Promoter	13	19357676	19395795	38120	2	-774	Stard3nl	protein_coding
ENSMUSG00000003068.16	chr10	80125554	80125604	51	*	-0.16965	0.0697414577007294	3' UTR	10	80115803	80130682	14880	1	9751	Stk11	protein_coding
ENSMUSG00000003070.6	chr10	80186080	80186230	151	*	0.41398	0.0664204359054566	Intron (ENSMUST00000003154.6/ENSMUSG00000003070.6, intron 1 of 3)	10	80179482	80190010	10529	1	6598	Efna2	protein_coding
ENSMUSG00000003070.6	chr10	80176407	80176456	50	*	0.64487	0.0606994628906249	Distal Intergenic	10	80179482	80190010	10529	1	-3026	Efna2	protein_coding
ENSMUSG00000003070.6	chr10	80190612	80190696	85	*	-0.91734	0.015020426362753	Distal Intergenic	10	80179482	80190010	10529	1	11130	Efna2	protein_coding
ENSMUSG00000003099.11	chr7	17025224	17025308	85	*	-0.35944	0.0720806121826173	Intron (ENSMUST00000003183.11/ENSMUSG00000003099.11, intron 1 of 12)	7	17004640	17027924	23285	2	2616	Ppp5c	protein_coding
ENSMUSG00000003119.14	chr11	98199609	98199659	51	*	0.33121	0.0617426179815088	Distal Intergenic	11	98203059	98278504	75446	1	-3400	Cdk12	protein_coding
ENSMUSG00000003123.15	chr7	25393670	25393719	50	*	-0.19575	0.104736328125	Intron (ENSMUST00000206436.1/ENSMUSG00000053714.8, intron 1 of 5)	7	25379527	25398710	19184	2	4991	Lipe	protein_coding
ENSMUSG00000003131.7	chr9	46011917	46011966	50	*	0.66821	0.0606994628906249	Promoter	9	45962859	46012690	49832	2	724	Pafah1b2	protein_coding
ENSMUSG00000003134.10	chr1	39474925	39474986	62	*	-0.20574	0.0880985260009763	Intron (ENSMUST00000054462.10/ENSMUSG00000003134.10, intron 1 of 19)	1	39371492	39478755	107264	2	3769	Tbc1d8	protein_coding
ENSMUSG00000003134.10	chr1	39477241	39477291	51	*	0.04507	0.0840940475463869	Intron (ENSMUST00000054462.10/ENSMUSG00000003134.10, intron 1 of 19)	1	39371492	39478755	107264	2	1464	Tbc1d8	protein_coding
ENSMUSG00000003134.10	chr1	39468504	39468553	50	*	1.01378	0.0277233123779296	Intron (ENSMUST00000054462.10/ENSMUSG00000003134.10, intron 1 of 19)	1	39371492	39478755	107264	2	10202	Tbc1d8	protein_coding
ENSMUSG00000003134.10	chr1	39486795	39486861	67	*	-0.49673	0.0592970848083496	Distal Intergenic	1	39371492	39478755	107264	2	-8040	Tbc1d8	protein_coding
ENSMUSG00000003161.15	chr5	8015190	8015248	59	*	0.24204	0.0770862102508544	Distal Intergenic	5	8046078	8069379	23302	1	-30830	Sri	protein_coding
ENSMUSG00000003161.15	chr5	8035579	8035633	55	*	0.17908	0.0805901288986208	Downstream (1-2kb)	5	8046078	8069379	23302	1	-10445	Sri	protein_coding
ENSMUSG00000003190.12	chr7	45003540	45003616	77	*	-0.25509	0.0743908882141116	Exon (ENSMUST00000211735.1/ENSMUSG00000038406.17, exon 10 of 11)	7	44991222	44998712	7491	2	-4828	Bcl2l12	protein_coding
ENSMUSG00000003198.10	chr17	55902867	55902940	74	*	0.45926	0.070078372955322	Distal Intergenic	17	55892093	55898928	6836	1	10774	Zfp959	protein_coding
ENSMUSG00000003198.10	chr17	55888084	55888173	90	*	0.24159	0.0743908882141116	Distal Intergenic	17	55892093	55898928	6836	1	-3920	Zfp959	protein_coding
ENSMUSG00000003200.10	chr17	56034322	56034372	51	*	0.0359	0.0840940475463864	Exon (ENSMUST00000233034.1/ENSMUSG00000003200.10, exon 1 of 1)	17	56016750	56036635	19886	2	2263	Sh3gl1	protein_coding
ENSMUSG00000003206.7	chr17	55951705	55951755	51	*	-0.02866	0.0747229903936389	Promoter	17	55952640	55957022	4383	1	-885	Ebi3	protein_coding
ENSMUSG00000003226.7	chr10	58436572	58436675	104	*	0.04507	0.0840940475463869	Distal Intergenic	10	58446920	58494356	47437	1	-10245	Ranbp2	protein_coding
ENSMUSG00000003226.7	chr10	58411317	58411385	69	*	0.2426	0.0800895690917967	Intron (ENSMUST00000020078.13/ENSMUSG00000019920.18, intron 5 of 9)	10	58446920	58494356	47437	1	-35535	Ranbp2	protein_coding
ENSMUSG00000003226.7	chr10	58457122	58457171	50	*	0.15068	0.0981903076171875	Intron (ENSMUST00000219332.1/ENSMUSG00000003226.7, intron 5 of 5)	10	58446920	58494356	47437	1	10202	Ranbp2	protein_coding
ENSMUSG00000003227.4	chr10	58651872	58651980	109	*	-0.57416	0.0487083196640014	Intron (ENSMUST00000003312.4/ENSMUSG00000003227.4, intron 1 of 11)	10	58600789	58675654	74866	2	23674	Edar	protein_coding
ENSMUSG00000003227.4	chr10	58667845	58667945	101	*	-0.20129	0.0805901288986208	Intron (ENSMUST00000003312.4/ENSMUSG00000003227.4, intron 1 of 11)	10	58600789	58675654	74866	2	7709	Edar	protein_coding
ENSMUSG00000003227.4	chr10	58617248	58617297	50	*	0.86895	0.0381195545196533	Intron (ENSMUST00000003312.4/ENSMUSG00000003227.4, intron 5 of 11)	10	58600789	58675654	74866	2	58357	Edar	protein_coding
ENSMUSG00000003227.4	chr10	58618761	58618826	66	*	1.10925	0.0203304290771484	Intron (ENSMUST00000003312.4/ENSMUSG00000003227.4, intron 5 of 11)	10	58600789	58675654	74866	2	56828	Edar	protein_coding
ENSMUSG00000003235.13	chr16	20498291	20498341	51	*	-0.11087	0.0981903076171875	Promoter	16	20498817	20509323	10507	1	-476	Eif2b5	protein_coding
ENSMUSG00000003271.17	chr7	45795370	45795419	50	*	-0.47785	0.0600671768188476	Exon (ENSMUST00000209617.1/ENSMUSG00000062044.16, exon 12 of 16)	7	45729983	45784669	54687	2	-10701	Sult2b1	protein_coding
ENSMUSG00000003279.17	chr17	70174192	70174242	51	*	1.19915	0.0333251953125001	Intron (ENSMUST00000133983.7/ENSMUSG00000003279.17, intron 2 of 13)	17	69969073	70821413	852341	1	205119	Dlgap1	protein_coding
ENSMUSG00000003279.17	chr17	70144198	70144276	79	*	0.47694	0.0584499835968019	Intron (ENSMUST00000133983.7/ENSMUSG00000003279.17, intron 2 of 13)	17	69969073	70821413	852341	1	175125	Dlgap1	protein_coding
ENSMUSG00000003279.17	chr17	70331406	70331533	128	*	-0.22149	0.0770862102508541	Intron (ENSMUST00000133983.7/ENSMUSG00000003279.17, intron 3 of 13)	17	69969073	70821413	852341	1	362333	Dlgap1	protein_coding
ENSMUSG00000003279.17	chr17	70162259	70162309	51	*	0.32667	0.0834617614746091	Intron (ENSMUST00000133983.7/ENSMUSG00000003279.17, intron 2 of 13)	17	69969073	70821413	852341	1	193186	Dlgap1	protein_coding
ENSMUSG00000003279.17	chr17	69973000	69973050	51	*	0.31477	0.0800895690917967	Intron (ENSMUST00000133983.7/ENSMUSG00000003279.17, intron 1 of 13)	17	69969073	70821413	852341	1	3927	Dlgap1	protein_coding
ENSMUSG00000003279.17	chr17	70089143	70089193	51	*	0.60465	0.0600671768188475	Intron (ENSMUST00000133983.7/ENSMUSG00000003279.17, intron 2 of 13)	17	69969073	70821413	852341	1	120070	Dlgap1	protein_coding
ENSMUSG00000003279.17	chr17	70320974	70321029	56	*	0.55481	0.0399987772107125	Intron (ENSMUST00000133983.7/ENSMUSG00000003279.17, intron 3 of 13)	17	69969073	70821413	852341	1	351901	Dlgap1	protein_coding
ENSMUSG00000003279.17	chr17	70292143	70292211	69	*	-0.67906	0.048053741455078	Intron (ENSMUST00000133983.7/ENSMUSG00000003279.17, intron 2 of 13)	17	69969073	70821413	852341	1	323070	Dlgap1	protein_coding
ENSMUSG00000003279.17	chr17	70276234	70276284	51	*	0.66821	0.0606994628906249	Intron (ENSMUST00000133983.7/ENSMUSG00000003279.17, intron 2 of 13)	17	69969073	70821413	852341	1	307161	Dlgap1	protein_coding
ENSMUSG00000003279.17	chr17	69957594	69957643	50	*	-0.12049	0.0880985260009763	Distal Intergenic	17	69969073	70821413	852341	1	-11430	Dlgap1	protein_coding
ENSMUSG00000003279.17	chr17	70304911	70304976	66	*	0.52864	0.0763702392578126	Intron (ENSMUST00000133983.7/ENSMUSG00000003279.17, intron 2 of 13)	17	69969073	70821413	852341	1	335838	Dlgap1	protein_coding
ENSMUSG00000003279.17	chr17	70237963	70238012	50	*	0.93563	0.0604248046875001	Intron (ENSMUST00000133983.7/ENSMUSG00000003279.17, intron 2 of 13)	17	69969073	70821413	852341	1	268890	Dlgap1	protein_coding
ENSMUSG00000003279.17	chr17	70212949	70212998	50	*	0.97641	0.0354080200195311	Intron (ENSMUST00000133983.7/ENSMUSG00000003279.17, intron 2 of 13)	17	69969073	70821413	852341	1	243876	Dlgap1	protein_coding
ENSMUSG00000003279.17	chr17	70030675	70030732	58	*	0.1187	0.0805901288986208	Intron (ENSMUST00000133983.7/ENSMUSG00000003279.17, intron 1 of 13)	17	69969073	70821413	852341	1	61602	Dlgap1	protein_coding
ENSMUSG00000003279.17	chr17	69979514	69979602	89	*	0.84139	0.0369644165039062	Intron (ENSMUST00000133983.7/ENSMUSG00000003279.17, intron 1 of 13)	17	69969073	70821413	852341	1	10441	Dlgap1	protein_coding
ENSMUSG00000003279.17	chr17	70354850	70354899	50	*	-0.18345	0.0800895690917967	Intron (ENSMUST00000133983.7/ENSMUSG00000003279.17, intron 3 of 13)	17	69969073	70821413	852341	1	385777	Dlgap1	protein_coding
ENSMUSG00000003279.17	chr17	70340797	70340847	51	*	-0.29648	0.0834617614746092	Intron (ENSMUST00000133983.7/ENSMUSG00000003279.17, intron 3 of 13)	17	69969073	70821413	852341	1	371724	Dlgap1	protein_coding
ENSMUSG00000003279.17	chr17	70261834	70261883	50	*	0.64701	0.0592970848083496	Intron (ENSMUST00000133983.7/ENSMUSG00000003279.17, intron 2 of 13)	17	69969073	70821413	852341	1	292761	Dlgap1	protein_coding
ENSMUSG00000003279.17	chr17	70343516	70343565	50	*	0.39065	0.0800895690917967	Intron (ENSMUST00000133983.7/ENSMUSG00000003279.17, intron 3 of 13)	17	69969073	70821413	852341	1	374443	Dlgap1	protein_coding
ENSMUSG00000003279.17	chr17	70361018	70361068	51	*	0.01408	0.0927352905273434	Intron (ENSMUST00000133983.7/ENSMUSG00000003279.17, intron 3 of 13)	17	69969073	70821413	852341	1	391945	Dlgap1	protein_coding
ENSMUSG00000003279.17	chr17	70191850	70191899	50	*	0.8799	0.0472106933593751	Intron (ENSMUST00000133983.7/ENSMUSG00000003279.17, intron 2 of 13)	17	69969073	70821413	852341	1	222777	Dlgap1	protein_coding
ENSMUSG00000003279.17	chr17	70003970	70004019	50	*	0.44912	0.0566649343818428	Intron (ENSMUST00000133983.7/ENSMUSG00000003279.17, intron 1 of 13)	17	69969073	70821413	852341	1	34897	Dlgap1	protein_coding
ENSMUSG00000003279.17	chr17	70035802	70035851	50	*	-0.01386	0.0981903076171875	Intron (ENSMUST00000133983.7/ENSMUSG00000003279.17, intron 1 of 13)	17	69969073	70821413	852341	1	66729	Dlgap1	protein_coding
ENSMUSG00000003279.17	chr17	70004146	70004195	50	*	0.44912	0.0566649343818428	Intron (ENSMUST00000133983.7/ENSMUSG00000003279.17, intron 1 of 13)	17	69969073	70821413	852341	1	35073	Dlgap1	protein_coding
ENSMUSG00000003282.9	chr4	3937157	3937211	55	*	-0.88055	0.0206530862487855	Intron (ENSMUST00000003369.9/ENSMUSG00000003282.9, intron 1 of 5)	4	3900996	3938423	37428	2	1212	Plag1	protein_coding
ENSMUSG00000003282.9	chr4	3929509	3929559	51	*	-0.18675	0.0927352905273439	Intron (ENSMUST00000003369.9/ENSMUSG00000003282.9, intron 1 of 5)	4	3900996	3938423	37428	2	8864	Plag1	protein_coding
ENSMUSG00000003282.9	chr4	3921400	3921449	50	*	1.47448	0.00889456272125244	Intron (ENSMUST00000003369.9/ENSMUSG00000003282.9, intron 1 of 5)	4	3900996	3938423	37428	2	16974	Plag1	protein_coding
ENSMUSG00000003282.9	chr4	3937733	3937805	73	*	-0.86323	0.0232797116041184	Promoter	4	3900996	3938423	37428	2	618	Plag1	protein_coding
ENSMUSG00000003283.14	chr2	153125450	153125500	51	*	-0.3871	0.070078372955322	Intron (ENSMUST00000189688.1/ENSMUSG00000003283.14, intron 2 of 12)	2	153108468	153151441	42974	1	16982	Hck	protein_coding
ENSMUSG00000003283.14	chr2	153105375	153105424	50	*	1.80976	0.00583648681640624	Distal Intergenic	2	153108468	153151441	42974	1	-3044	Hck	protein_coding
ENSMUSG00000003283.14	chr2	153123961	153124027	67	*	0.1812	0.0743908882141116	Intron (ENSMUST00000189688.1/ENSMUSG00000003283.14, intron 1 of 12)	2	153108468	153151441	42974	1	15493	Hck	protein_coding
ENSMUSG00000003283.14	chr2	153100863	153100913	51	*	-0.08974	0.0927352905273439	Distal Intergenic	2	153108468	153151441	42974	1	-7555	Hck	protein_coding
ENSMUSG00000003309.14	chr9	21311827	21311901	75	*	-0.11436	0.0774905085563662	Promoter	9	21294275	21312337	18063	2	436	Ap1m2	protein_coding
ENSMUSG00000003316.14	chr8	111252168	111252220	53	*	0.24265	0.0800895690917967	Intron (ENSMUST00000169020.7/ENSMUSG00000003316.14, intron 1 of 25)	8	111154421	111259216	104796	2	6996	Glg1	protein_coding
ENSMUSG00000003341.9	chr10	80529530	80529600	71	*	0.06068	0.0805901288986208	Intron (ENSMUST00000020383.5/ENSMUSG00000003341.9, intron 13 of 27)	10	80519584	80539124	19541	2	9524	Atp8b3	protein_coding
ENSMUSG00000003341.9	chr10	80549882	80549991	110	*	-0.59802	0.0763702392578125	Exon (ENSMUST00000057910.15/ENSMUSG00000047417.18, exon 2 of 15)	10	80519584	80539124	19541	2	-10758	Atp8b3	protein_coding
ENSMUSG00000003341.9	chr10	80537546	80537630	85	*	0.0359	0.0840940475463864	Intron (ENSMUST00000020383.5/ENSMUSG00000003341.9, intron 1 of 27)	10	80519584	80539124	19541	2	1494	Atp8b3	protein_coding
ENSMUSG00000003341.9	chr10	80530961	80531035	75	*	-1.03174	0.0203304290771484	Exon (ENSMUST00000020383.5/ENSMUSG00000003341.9, exon 10 of 28)	10	80519584	80539124	19541	2	8089	Atp8b3	protein_coding
ENSMUSG00000003341.9	chr10	80538732	80538804	73	*	-0.56205	0.0487083196640015	Promoter	10	80519584	80539124	19541	2	320	Atp8b3	protein_coding
ENSMUSG00000003344.14	chr10	80663978	80664046	69	*	-0.45645	0.0720806121826173	Downstream (1-2kb)	10	80642617	80657071	14455	2	-6907	Btbd2	protein_coding
ENSMUSG00000003345.16	chr10	80616705	80616816	112	*	0.90123	0.0369644165039062	Distal Intergenic	10	80622838	80640749	17912	1	-6022	Csnk1g2	protein_coding
ENSMUSG00000003352.14	chr15	98635124	98635174	51	*	0.02149	0.0774905085563662	5' UTR	15	98630840	98644529	13690	1	4284	Cacnb3	protein_coding
ENSMUSG00000003352.14	chr15	98623586	98623635	50	*	0.40666	0.0575643777847294	Distal Intergenic	15	98630840	98644529	13690	1	-7205	Cacnb3	protein_coding
ENSMUSG00000003355.7	chr15	98739799	98739848	50	*	-0.24384	0.0800895690917967	3' UTR	15	98724366	98728198	3833	2	-11601	Fkbp11	protein_coding
ENSMUSG00000003360.15	chr15	98656706	98656770	65	*	-0.13998	0.0880985260009763	Exon (ENSMUST00000003450.14/ENSMUSG00000003360.15, exon 3 of 17)	15	98645134	98662894	17761	2	6124	Ddx23	protein_coding
ENSMUSG00000003363.15	chr7	27541027	27541076	50	*	0.60465	0.0600671768188475	Intron (ENSMUST00000117095.7/ENSMUSG00000003363.15, intron 7 of 13)	7	27532000	27553218	21219	2	12142	Pld3	protein_coding
ENSMUSG00000003379.7	chr7	24897517	24897566	50	*	0.45335	0.047660968266428	Promoter	7	24897381	24902197	4817	1	136	Cd79a	protein_coding
ENSMUSG00000003380.11	chr7	24978949	24978999	51	*	-0.43317	0.0584499835968021	Exon (ENSMUST00000102858.9/ENSMUSG00000040907.15, exon 22 of 22)	7	24969752	24972754	3003	2	-6195	Rabac1	protein_coding
ENSMUSG00000003382.18	chr3	87486094	87486143	50	*	0.74034	0.0606994628906249	Intron (ENSMUST00000193229.5/ENSMUSG00000048031.15, intron 11 of 11)	3	87525407	87540156	14750	1	-39264	Etv3	protein_coding
ENSMUSG00000003382.18	chr3	87502574	87502638	65	*	0.83954	0.0381195545196533	Distal Intergenic	3	87525407	87540156	14750	1	-22769	Etv3	protein_coding
ENSMUSG00000003402.14	chr9	22015254	22015304	51	*	0.12318	0.0774905085563662	3' UTR	9	22002806	22014222	11417	1	12448	Prkcsh	protein_coding
ENSMUSG00000003402.14	chr9	22011119	22011169	51	*	0.18302	0.0774905085563662	Exon (ENSMUST00000216344.1/ENSMUSG00000003402.14, exon 10 of 18)	9	22002806	22014222	11417	1	8313	Prkcsh	protein_coding
ENSMUSG00000003410.8	chr9	22048164	22048213	50	*	0.39065	0.0800895690917967	Intron (ENSMUST00000003501.8/ENSMUSG00000003410.8, intron 1 of 6)	9	22015005	22052023	37019	2	3810	Elavl3	protein_coding
ENSMUSG00000003411.10	chr4	108871787	108871841	55	*	0.42179	0.0584499835968019	Distal Intergenic	4	108879063	108943324	64262	1	-7222	Rab3b	protein_coding
ENSMUSG00000003418.11	chr2	13753621	13753670	50	*	0.70441	0.0487083196640015	Intron (ENSMUST00000003509.9/ENSMUSG00000003418.11, intron 2 of 7)	2	13651021	13794064	143044	2	40394	St8sia6	protein_coding
ENSMUSG00000003418.11	chr2	13745125	13745174	50	*	0.01408	0.0927352905273434	Intron (ENSMUST00000003509.9/ENSMUSG00000003418.11, intron 2 of 7)	2	13651021	13794064	143044	2	48890	St8sia6	protein_coding
ENSMUSG00000003418.11	chr2	13905884	13905934	51	*	0.03914	0.104736328125	Intron (ENSMUST00000131730.6/ENSMUSG00000063275.15, intron 7 of 7)	2	13651021	13794064	143044	2	-111820	St8sia6	protein_coding
ENSMUSG00000003418.11	chr2	13818508	13818557	50	*	0.77888	0.048053741455078	Distal Intergenic	2	13651021	13794064	143044	2	-24444	St8sia6	protein_coding
ENSMUSG00000003418.11	chr2	13858909	13858959	51	*	0.01408	0.0927352905273434	Intron (ENSMUST00000131730.6/ENSMUSG00000063275.15, intron 7 of 7)	2	13651021	13794064	143044	2	-64845	St8sia6	protein_coding
ENSMUSG00000003418.11	chr2	13784165	13784214	50	*	1.52215	0.00601691007614137	Intron (ENSMUST00000003509.9/ENSMUSG00000003418.11, intron 2 of 7)	2	13651021	13794064	143044	2	9850	St8sia6	protein_coding
ENSMUSG00000003418.11	chr2	13756910	13756960	51	*	-0.16191	0.0927352905273439	Intron (ENSMUST00000003509.9/ENSMUSG00000003418.11, intron 2 of 7)	2	13651021	13794064	143044	2	37104	St8sia6	protein_coding
ENSMUSG00000003418.11	chr2	13749847	13749896	50	*	0.24142	0.0927352905273438	Intron (ENSMUST00000003509.9/ENSMUSG00000003418.11, intron 2 of 7)	2	13651021	13794064	143044	2	44168	St8sia6	protein_coding
ENSMUSG00000003421.13	chr7	45057892	45057941	50	*	0.52467	0.070078372955322	Intron (ENSMUST00000210690.1/ENSMUSG00000007837.11, intron 5 of 7)	7	45062429	45078210	15782	1	-4488	Nosip	protein_coding
ENSMUSG00000003423.15	chr7	45146236	45146285	50	*	1.89106	0.000701732933521271	Exon (ENSMUST00000209581.1/ENSMUSG00000007833.15, exon 9 of 17)	7	45154303	45160065	5763	1	-8018	Pih1d1	protein_coding
ENSMUSG00000003423.15	chr7	45150620	45150681	62	*	-0.35769	0.070078372955322	Intron (ENSMUST00000209581.1/ENSMUSG00000007833.15, intron 1 of 16)	7	45154303	45160065	5763	1	-3622	Pih1d1	protein_coding
ENSMUSG00000003435.9	chr7	28340803	28340865	63	*	0.56752	0.0485699437558655	Distal Intergenic	7	28314891	28338746	23856	2	-2057	Supt5	protein_coding
ENSMUSG00000003436.11	chr7	28301494	28301551	58	*	-1.05625	0.0219187438488008	Promoter	7	28293553	28302238	8686	2	687	Dll3	protein_coding
ENSMUSG00000003444.8	chr7	28388996	28389118	123	*	0.9241	0.0381195545196533	Intron (ENSMUST00000208885.1/ENSMUSG00000109455.1, intron 1 of 1)	7	28386146	28392708	6563	2	3590	Med29	protein_coding
ENSMUSG00000003464.13	chr1	172128634	172128707	74	*	-0.49673	0.0592970848083496	Exon (ENSMUST00000075895.8/ENSMUSG00000003464.13, exon 2 of 8)	1	172126755	172136493	9739	1	1879	Pex19	protein_coding
ENSMUSG00000003469.9	chr14	70477609	70477757	149	*	0.43912	0.0592970848083496	Intron (ENSMUST00000226906.1/ENSMUSG00000022098.10, intron 19 of 19)	14	70457476	70468832	11357	1	20133	Phyhip	protein_coding
ENSMUSG00000003469.9	chr14	70470909	70470959	51	*	0.09445	0.0880985260009763	Distal Intergenic	14	70457476	70468832	11357	1	13433	Phyhip	protein_coding
ENSMUSG00000003469.9	chr14	70457539	70457589	51	*	0.04148	0.0722322240471839	Promoter	14	70457476	70468832	11357	1	63	Phyhip	protein_coding
ENSMUSG00000003469.9	chr14	70487870	70487920	51	*	-0.26869	0.0800895690917967	Intron (ENSMUST00000226906.1/ENSMUSG00000022098.10, intron 15 of 19)	14	70457476	70468832	11357	1	30394	Phyhip	protein_coding
ENSMUSG00000003476.16	chr6	55104259	55104346	88	*	-0.53368	0.0600671768188476	Intron (ENSMUST00000003568.14/ENSMUSG00000003476.16, intron 4 of 12)	6	55090049	55133016	42968	2	28670	Crhr2	protein_coding
ENSMUSG00000003476.16	chr6	55117324	55117601	278	*	-0.22392	0.0556298505671289	Exon (ENSMUST00000003568.14/ENSMUSG00000003476.16, exon 3 of 13)	6	55090049	55133016	42968	2	15415	Crhr2	protein_coding
ENSMUSG00000003476.16	chr6	55116704	55116764	61	*	-0.19342	0.0556298505671289	Intron (ENSMUST00000003568.14/ENSMUSG00000003476.16, intron 3 of 12)	6	55090049	55133016	42968	2	16252	Crhr2	protein_coding
ENSMUSG00000003476.16	chr6	55107397	55107446	50	*	-0.307	0.0743908882141116	Intron (ENSMUST00000003568.14/ENSMUSG00000003476.16, intron 3 of 12)	6	55090049	55133016	42968	2	25570	Crhr2	protein_coding
ENSMUSG00000003477.5	chr6	55175161	55175243	83	*	1.08686	0.0161167234182358	Promoter	6	55170626	55175043	4418	2	-118	Inmt	protein_coding
ENSMUSG00000003484.4	chr8	72005363	72005413	51	*	0.34088	0.0916442871093751	Intron (ENSMUST00000003574.4/ENSMUSG00000003484.4, intron 2 of 12)	8	71988482	72009626	21145	2	4213	Cyp4f18	protein_coding
ENSMUSG00000003484.4	chr8	72001258	72001345	88	*	1.12531	0.0161167234182358	Intron (ENSMUST00000003574.4/ENSMUSG00000003484.4, intron 3 of 12)	8	71988482	72009626	21145	2	8281	Cyp4f18	protein_coding
ENSMUSG00000003484.4	chr8	71997365	71997414	50	*	0.6892	0.0600671768188475	Intron (ENSMUST00000003574.4/ENSMUSG00000003484.4, intron 6 of 12)	8	71988482	72009626	21145	2	12212	Cyp4f18	protein_coding
ENSMUSG00000003500.13	chr6	29210386	29210436	51	*	-0.73489	0.048053741455078	Intron (ENSMUST00000162739.7/ENSMUSG00000003500.13, intron 1 of 13)	6	29200434	29216364	15931	2	5928	Impdh1	protein_coding
ENSMUSG00000003518.13	chr11	101995037	101995125	89	*	0.32248	0.0834617614746091	Distal Intergenic	11	101971143	101987013	15871	2	-8024	Dusp3	protein_coding
ENSMUSG00000003526.12	chr16	18072095	18072147	53	*	-0.31189	0.0719554722309114	3' UTR	16	18060357	18090203	29847	2	18056	Prodh	protein_coding
ENSMUSG00000003526.12	chr16	18101203	18101253	51	*	-0.35715	0.0664204359054568	Distal Intergenic	16	18060357	18090203	29847	2	-11000	Prodh	protein_coding
ENSMUSG00000003528.15	chr16	17927170	17927220	51	*	-0.38302	0.0681916475296023	Promoter	16	17925223	17928219	2997	2	999	Slc25a1	protein_coding
ENSMUSG00000003528.15	chr16	17933725	17933775	51	*	-1.11878	0.0146124958992005	Distal Intergenic	16	17925223	17928219	2997	2	-5506	Slc25a1	protein_coding
ENSMUSG00000003528.15	chr16	17934526	17934613	88	*	-0.47018	0.0575643777847292	Distal Intergenic	16	17925223	17928219	2997	2	-6307	Slc25a1	protein_coding
ENSMUSG00000003528.15	chr16	17926503	17926556	54	*	0.07889	0.0747229903936387	Exon (ENSMUST00000003622.15/ENSMUSG00000003528.15, exon 6 of 9)	16	17925223	17928219	2997	2	1663	Slc25a1	protein_coding
ENSMUSG00000003531.15	chr16	18068748	18068798	51	*	0.15068	0.0981903076171875	Intron (ENSMUST00000143343.7/ENSMUSG00000003531.15, intron 3 of 5)	16	18052860	18071632	18773	1	15888	Dgcr6	protein_coding
ENSMUSG00000003531.15	chr16	18057567	18057617	51	*	0.51182	0.0741882324218749	Intron (ENSMUST00000143343.7/ENSMUSG00000003531.15, intron 1 of 5)	16	18052860	18071632	18773	1	4707	Dgcr6	protein_coding
ENSMUSG00000003531.15	chr16	18051308	18051358	51	*	-0.16191	0.0927352905273439	Distal Intergenic	16	18052860	18071632	18773	1	-1502	Dgcr6	protein_coding
ENSMUSG00000003541.6	chr17	35819374	35819423	50	*	0.17378	0.0840940475463864	Distal Intergenic	17	35821684	35822923	1240	1	-2261	Ier3	protein_coding
ENSMUSG00000003545.3	chr7	19316672	19316722	51	*	-0.15101	0.0719554722309114	Distal Intergenic	7	19302696	19310051	7356	2	-6621	Fosb	protein_coding
ENSMUSG00000003559.8	chr19	46702615	46702696	82	*	0.17048	0.0800895690917967	3' UTR	19	46707458	46741099	33642	1	-4762	As3mt	protein_coding
ENSMUSG00000003559.8	chr19	46702111	46702161	51	*	-0.12049	0.0880985260009763	3' UTR	19	46707458	46741099	33642	1	-5297	As3mt	protein_coding
ENSMUSG00000003559.8	chr19	46724676	46724725	50	*	0.911	0.0354080200195311	Intron (ENSMUST00000003655.8/ENSMUSG00000003559.8, intron 9 of 10)	19	46707458	46741099	33642	1	17218	As3mt	protein_coding
ENSMUSG00000003573.15	chr8	70277969	70278019	51	*	0.06068	0.0805901288986208	Intron (ENSMUST00000148378.7/ENSMUSG00000036054.15, intron 2 of 3)	8	70282827	70294361	11535	1	-4808	Homer3	protein_coding
ENSMUSG00000003573.15	chr8	70276067	70276174	108	*	0.73675	0.0389666557312013	Intron (ENSMUST00000148378.7/ENSMUSG00000036054.15, intron 2 of 3)	8	70282827	70294361	11535	1	-6653	Homer3	protein_coding
ENSMUSG00000003575.13	chr8	70444059	70444108	50	*	0.4505	0.0916442871093751	Distal Intergenic	8	70382355	70439579	57225	2	-4480	Crtc1	protein_coding
ENSMUSG00000003575.13	chr8	70451922	70451994	73	*	-0.32908	0.0800895690917967	3' UTR	8	70382355	70439579	57225	2	-12343	Crtc1	protein_coding
ENSMUSG00000003575.13	chr8	70420678	70420727	50	*	0.66715	0.0485157966613768	Intron (ENSMUST00000076615.5/ENSMUSG00000003575.13, intron 1 of 13)	8	70382355	70439579	57225	2	18852	Crtc1	protein_coding
ENSMUSG00000003575.13	chr8	70407950	70408000	51	*	0.66821	0.0606994628906249	Intron (ENSMUST00000076615.5/ENSMUSG00000003575.13, intron 2 of 13)	8	70382355	70439579	57225	2	31579	Crtc1	protein_coding
ENSMUSG00000003585.13	chr11	4121108	4121158	51	*	0.14411	0.0658587925136092	Intron (ENSMUST00000145173.1/ENSMUSG00000003585.13, intron 1 of 3)	11	4097039	4123415	26377	2	2257	Sec14l2	protein_coding
ENSMUSG00000003585.13	chr11	4122013	4122063	51	*	0.44096	0.0483318557962776	Intron (ENSMUST00000145173.1/ENSMUSG00000003585.13, intron 1 of 3)	11	4097039	4123415	26377	2	1352	Sec14l2	protein_coding
ENSMUSG00000003644.17	chr4	133912047	133912097	51	*	-0.18345	0.0800895690917967	Distal Intergenic	4	133847290	133887797	40508	2	-24250	Rps6ka1	protein_coding
ENSMUSG00000003644.17	chr4	133894641	133894691	51	*	-0.54449	0.0741882324218749	Distal Intergenic	4	133847290	133887797	40508	2	-6844	Rps6ka1	protein_coding
ENSMUSG00000003660.10	chr2	127224363	127224440	78	*	-0.18345	0.0800895690917967	Intron (ENSMUST00000103220.3/ENSMUSG00000003660.10, intron 16 of 44)	2	127208386	127240451	32066	1	15977	Snrnp200	protein_coding
ENSMUSG00000003665.7	chr17	17866767	17866827	61	*	-0.32908	0.0800895690917967	Distal Intergenic	17	17843323	17855205	11883	2	-11562	Has1	protein_coding
ENSMUSG00000003680.16	chr19	8783147	8783196	50	*	0.07889	0.0747229903936387	Intron (ENSMUST00000177216.7/ENSMUSG00000003680.16, intron 4 of 11)	19	8774487	8786417	11931	2	3221	Taf6l	protein_coding
ENSMUSG00000003731.13	chr4	129670295	129670344	50	*	-0.01386	0.0981903076171875	Intron (ENSMUST00000102590.10/ENSMUSG00000003731.13, intron 1 of 13)	4	129643980	129672767	28788	2	2423	Kpna6	protein_coding
ENSMUSG00000003746.16	chr10	54093953	54094041	89	*	0.64487	0.0606994628906249	Distal Intergenic	10	53904785	54076609	171825	2	-17344	Man1a	protein_coding
ENSMUSG00000003746.16	chr10	54090957	54091007	51	*	-0.16191	0.0927352905273439	Distal Intergenic	10	53904785	54076609	171825	2	-14348	Man1a	protein_coding
ENSMUSG00000003746.16	chr10	54095076	54095126	51	*	0.2426	0.0800895690917967	Distal Intergenic	10	53904785	54076609	171825	2	-18467	Man1a	protein_coding
ENSMUSG00000003762.13	chr7	27241955	27242005	51	*	-0.12917	0.0805901288986208	Exon (ENSMUST00000003860.12/ENSMUSG00000003762.13, exon 8 of 15)	7	27233023	27257950	24928	1	8932	Coq8b	protein_coding
ENSMUSG00000003810.13	chr4	116467387	116467436	50	*	0.77888	0.048053741455078	Distal Intergenic	4	116306762	116464183	157422	2	-3204	Mast2	protein_coding
ENSMUSG00000003812.13	chr8	84913715	84913782	68	*	-0.06673	0.0747229903936384	Intron (ENSMUST00000128400.1/ENSMUSG00000003812.13, intron 6 of 6)	8	84908560	84922915	14356	1	5155	Dnase2a	protein_coding
ENSMUSG00000003813.15	chr8	84843453	84843503	51	*	-0.43194	0.0741882324218749	Intron (ENSMUST00000003912.6/ENSMUSG00000003814.8, intron 7 of 8)	8	84834019	84840665	6647	2	-2788	Rad23a	protein_coding
ENSMUSG00000003824.12	chr8	84876503	84876552	50	*	1.38419	0.0110893249511719	Intron (ENSMUST00000170296.1/ENSMUSG00000003824.12, intron 2 of 4)	8	84872111	84888221	16111	1	4392	Syce2	protein_coding
ENSMUSG00000003824.12	chr8	84877520	84877569	50	*	0.86377	0.030442699790001	Intron (ENSMUST00000170296.1/ENSMUSG00000003824.12, intron 2 of 4)	8	84872111	84888221	16111	1	5409	Syce2	protein_coding
ENSMUSG00000003847.16	chr8	107341285	107341363	79	*	-0.01386	0.0981903076171875	Intron (ENSMUST00000154474.7/ENSMUSG00000003847.16, intron 4 of 14)	8	107293470	107379517	86048	1	47815	Nfat5	protein_coding
ENSMUSG00000003847.16	chr8	107296602	107296652	51	*	0.24142	0.0927352905273438	Intron (ENSMUST00000151582.1/ENSMUSG00000003847.16, intron 2 of 2)	8	107293470	107379517	86048	1	3132	Nfat5	protein_coding
ENSMUSG00000003847.16	chr8	107279271	107279348	78	*	0.38338	0.070078372955322	Distal Intergenic	8	107293470	107379517	86048	1	-14122	Nfat5	protein_coding
ENSMUSG00000003849.8	chr8	107375303	107375353	51	*	0.32667	0.0834617614746091	3' UTR	8	107388225	107403206	14982	2	27853	Nqo1	protein_coding
ENSMUSG00000003868.14	chr7	45443591	45443641	51	*	-0.26869	0.0800895690917967	Exon (ENSMUST00000003964.16/ENSMUSG00000003865.16, exon 8 of 16)	7	45421760	45438096	16337	2	-5495	Ruvbl2	protein_coding
ENSMUSG00000003868.14	chr7	45446683	45446732	50	*	0.10166	0.0840940475463864	Intron (ENSMUST00000003964.16/ENSMUSG00000003865.16, intron 10 of 15)	7	45421760	45438096	16337	2	-8587	Ruvbl2	protein_coding
ENSMUSG00000003873.11	chr7	45464152	45464202	51	*	-0.29648	0.0834617614746092	Intron (ENSMUST00000211365.1/ENSMUSG00000003873.11, intron 4 of 5)	7	45461697	45466898	5202	2	2696	Bax	protein_coding
ENSMUSG00000003882.5	chr15	9596746	9596817	72	*	-0.47785	0.0600671768188476	Intron (ENSMUST00000160236.7/ENSMUSG00000072663.12, intron 29 of 34)	15	9505788	9530176	24389	2	-66570	Il7r	protein_coding
ENSMUSG00000003882.5	chr15	9530943	9530993	51	*	-0.07116	0.0927352905273434	Promoter	15	9505788	9530176	24389	2	-767	Il7r	protein_coding
ENSMUSG00000003882.5	chr15	9604213	9604263	51	*	0.0359	0.0840940475463864	Intron (ENSMUST00000160236.7/ENSMUSG00000072663.12, intron 28 of 34)	15	9505788	9530176	24389	2	-74037	Il7r	protein_coding
ENSMUSG00000003923.14	chr10	71225396	71225471	76	*	-0.64729	0.0487083196640015	3' UTR	10	71225464	71238280	12817	2	12809	Tfam	protein_coding
ENSMUSG00000003923.14	chr10	71250959	71251008	50	*	1.26748	0.030548095703125	Distal Intergenic	10	71225464	71238280	12817	2	-12679	Tfam	protein_coding
ENSMUSG00000003948.17	chr11	90293251	90293301	51	*	0.15687	0.0927352905273438	Distal Intergenic	11	90249456	90278589	29134	1	43795	Mmd	protein_coding
ENSMUSG00000003948.17	chr11	90265664	90265713	50	*	0.61151	0.0487083196640015	Intron (ENSMUST00000210131.1/ENSMUSG00000109967.1, intron 6 of 7)	11	90249456	90278589	29134	1	16208	Mmd	protein_coding
ENSMUSG00000003948.17	chr11	90260813	90260863	51	*	-0.00473	0.0805901288986208	Intron (ENSMUST00000210131.1/ENSMUSG00000109967.1, intron 5 of 7)	11	90249456	90278589	29134	1	11357	Mmd	protein_coding
ENSMUSG00000003948.17	chr11	90308301	90308375	75	*	0.35883	0.0664204359054566	Distal Intergenic	11	90249456	90278589	29134	1	58845	Mmd	protein_coding
ENSMUSG00000003948.17	chr11	90267637	90267687	51	*	-0.08744	0.0840940475463869	3' UTR	11	90249456	90278589	29134	1	18181	Mmd	protein_coding
ENSMUSG00000003948.17	chr11	90243365	90243453	89	*	0.95863	0.0277233123779296	Intron (ENSMUST00000124877.2/ENSMUSG00000110344.1, intron 3 of 3)	11	90249456	90278589	29134	1	-6003	Mmd	protein_coding
ENSMUSG00000003949.16	chr11	90439421	90439471	51	*	-0.73978	0.0389666557312013	Distal Intergenic	11	90336536	90390895	54360	2	-48526	Hlf	protein_coding
ENSMUSG00000003949.16	chr11	90362451	90362501	51	*	-0.33111	0.0681916475296023	Intron (ENSMUST00000004051.7/ENSMUSG00000003949.16, intron 2 of 3)	11	90336536	90390895	54360	2	28394	Hlf	protein_coding
ENSMUSG00000003949.16	chr11	90388601	90388670	70	*	-0.72979	0.0175888164449134	Intron (ENSMUST00000004051.7/ENSMUSG00000003949.16, intron 1 of 3)	11	90336536	90390895	54360	2	2225	Hlf	protein_coding
ENSMUSG00000003949.16	chr11	90395333	90395403	71	*	0.1187	0.0805901288986208	Distal Intergenic	11	90336536	90390895	54360	2	-4438	Hlf	protein_coding
ENSMUSG00000003949.16	chr11	90343793	90343843	51	*	-0.53912	0.0402765464968982	Intron (ENSMUST00000004051.7/ENSMUSG00000003949.16, intron 3 of 3)	11	90336536	90390895	54360	2	47052	Hlf	protein_coding
ENSMUSG00000003949.16	chr11	90388090	90388164	75	*	-0.99973	0.0139908003620804	Exon (ENSMUST00000004051.7/ENSMUSG00000003949.16, exon 2 of 4)	11	90336536	90390895	54360	2	2731	Hlf	protein_coding
ENSMUSG00000003949.16	chr11	90422119	90422169	51	*	-0.67906	0.048053741455078	Distal Intergenic	11	90336536	90390895	54360	2	-31224	Hlf	protein_coding
ENSMUSG00000003949.16	chr11	90393780	90393830	51	*	-0.16347	0.0840940475463864	Distal Intergenic	11	90336536	90390895	54360	2	-2885	Hlf	protein_coding
ENSMUSG00000003949.16	chr11	90413192	90413261	70	*	0.94375	0.0219187438488007	Distal Intergenic	11	90336536	90390895	54360	2	-22297	Hlf	protein_coding
ENSMUSG00000003949.16	chr11	90342777	90342842	66	*	-0.45262	0.0664204359054568	Intron (ENSMUST00000004051.7/ENSMUSG00000003949.16, intron 3 of 3)	11	90336536	90390895	54360	2	48053	Hlf	protein_coding
ENSMUSG00000003949.16	chr11	90373667	90373717	51	*	-1.24044	0.0103147029876709	Intron (ENSMUST00000004051.7/ENSMUSG00000003949.16, intron 2 of 3)	11	90336536	90390895	54360	2	17178	Hlf	protein_coding
ENSMUSG00000003949.16	chr11	90397437	90397493	57	*	0.78789	0.030442699790001	Distal Intergenic	11	90336536	90390895	54360	2	-6542	Hlf	protein_coding
ENSMUSG00000003949.16	chr11	90358912	90358962	51	*	-0.07116	0.0927352905273434	Intron (ENSMUST00000004051.7/ENSMUSG00000003949.16, intron 2 of 3)	11	90336536	90390895	54360	2	31933	Hlf	protein_coding
ENSMUSG00000003949.16	chr11	90443297	90443347	51	*	-0.00473	0.0805901288986208	Distal Intergenic	11	90336536	90390895	54360	2	-52402	Hlf	protein_coding
ENSMUSG00000003955.8	chr16	36067097	36067146	50	*	0.44879	0.070078372955322	Intron (ENSMUST00000004057.8/ENSMUSG00000003955.8, intron 1 of 4)	16	36043761	36071594	27834	2	4448	Fam162a	protein_coding
ENSMUSG00000003970.9	chr15	76906013	76906063	51	*	-0.33111	0.0681916475296023	Intron (ENSMUST00000004072.9/ENSMUSG00000003970.9, intron 5 of 5)	15	76904078	76906314	2237	1	1935	Rpl8	protein_coding
ENSMUSG00000003974.6	chr5	9695718	9695778	61	*	-0.88202	0.0381195545196534	Intron (ENSMUST00000004076.4/ENSMUSG00000003974.6, intron 1 of 5)	5	9485541	9725170	239630	2	29392	Grm3	protein_coding
ENSMUSG00000003974.6	chr5	9731391	9731441	51	*	-0.4035	0.0872802734375001	Distal Intergenic	5	9485541	9725170	239630	2	-6221	Grm3	protein_coding
ENSMUSG00000003992.15	chr13	91585608	91585658	51	*	0.17378	0.0840940475463864	Intron (ENSMUST00000156547.7/ENSMUSG00000003992.15, intron 4 of 12)	13	91460283	91703429	243147	1	125325	Ssbp2	protein_coding
ENSMUSG00000003992.15	chr13	91446178	91446227	50	*	0.35853	0.11279296875	Distal Intergenic	13	91460283	91703429	243147	1	-14056	Ssbp2	protein_coding
ENSMUSG00000003992.15	chr13	91545837	91545887	51	*	0.19108	0.0641437197919015	Intron (ENSMUST00000156547.7/ENSMUSG00000003992.15, intron 3 of 12)	13	91460283	91703429	243147	1	85554	Ssbp2	protein_coding
ENSMUSG00000003992.15	chr13	91528651	91528724	74	*	1.15616	0.0184822082519531	Intron (ENSMUST00000156547.7/ENSMUSG00000003992.15, intron 2 of 12)	13	91460283	91703429	243147	1	68368	Ssbp2	protein_coding
ENSMUSG00000003992.15	chr13	91545997	91546085	89	*	0.33121	0.0617426179815088	Intron (ENSMUST00000156547.7/ENSMUSG00000003992.15, intron 3 of 12)	13	91460283	91703429	243147	1	85714	Ssbp2	protein_coding
ENSMUSG00000003992.15	chr13	91448994	91449044	51	*	-0.73359	0.0606994628906249	Distal Intergenic	13	91460283	91703429	243147	1	-11239	Ssbp2	protein_coding
ENSMUSG00000003992.15	chr13	91538769	91538880	112	*	0.00101	0.0927352905273434	Intron (ENSMUST00000156547.7/ENSMUSG00000003992.15, intron 2 of 12)	13	91460283	91703429	243147	1	78486	Ssbp2	protein_coding
ENSMUSG00000003992.15	chr13	91556618	91556671	54	*	0.71347	0.048053741455078	Intron (ENSMUST00000156547.7/ENSMUSG00000003992.15, intron 3 of 12)	13	91460283	91703429	243147	1	96335	Ssbp2	protein_coding
ENSMUSG00000004018.9	chr11	26379019	26379074	56	*	0.55636	0.0487083196640015	Distal Intergenic	11	26386135	26471876	85742	1	-7061	Fancl	protein_coding
ENSMUSG00000004031.13	chr1	158328283	158328332	50	*	1.08604	0.0354080200195311	Intron (ENSMUST00000195271.4/ENSMUSG00000004031.13, intron 2 of 7)	1	158245269	158356326	111058	2	27994	Brinp2	protein_coding
ENSMUSG00000004031.13	chr1	158219113	158219163	51	*	-1.57342	0.00907897949218751	Distal Intergenic	1	158245269	158356326	111058	2	137163	Brinp2	protein_coding
ENSMUSG00000004031.13	chr1	158158445	158158494	50	*	0.30455	0.0681916475296021	Distal Intergenic	1	158245269	158356326	111058	2	197832	Brinp2	protein_coding
ENSMUSG00000004031.13	chr1	158171450	158171500	51	*	0.95863	0.0277233123779296	Distal Intergenic	1	158245269	158356326	111058	2	184826	Brinp2	protein_coding
ENSMUSG00000004031.13	chr1	158355817	158355866	50	*	1.33316	0.0236053466796875	Promoter	1	158245269	158356326	111058	2	460	Brinp2	protein_coding
ENSMUSG00000004031.13	chr1	158344357	158344406	50	*	0.18302	0.0774905085563662	Intron (ENSMUST00000195271.4/ENSMUSG00000004031.13, intron 2 of 7)	1	158245269	158356326	111058	2	11920	Brinp2	protein_coding
ENSMUSG00000004031.13	chr1	158212271	158212374	104	*	0.727	0.0485157966613768	Distal Intergenic	1	158245269	158356326	111058	2	143952	Brinp2	protein_coding
ENSMUSG00000004031.13	chr1	158290564	158290614	51	*	-0.67851	0.0328571826685223	Intron (ENSMUST00000195271.4/ENSMUSG00000004031.13, intron 3 of 7)	1	158245269	158356326	111058	2	65712	Brinp2	protein_coding
ENSMUSG00000004031.13	chr1	158260277	158260326	50	*	0.11367	0.0805901288986208	Intron (ENSMUST00000195271.4/ENSMUSG00000004031.13, intron 4 of 7)	1	158245269	158356326	111058	2	96000	Brinp2	protein_coding
ENSMUSG00000004031.13	chr1	158347961	158348038	78	*	-0.66684	0.0610961914062499	Intron (ENSMUST00000195271.4/ENSMUSG00000004031.13, intron 2 of 7)	1	158245269	158356326	111058	2	8288	Brinp2	protein_coding
ENSMUSG00000004038.9	chr3	107961366	107961416	51	*	-0.26869	0.0800895690917967	Downstream (2-3kb)	3	107963696	107969283	5588	2	7867	Gstm3	protein_coding
ENSMUSG00000004040.16	chr11	100902355	100902445	91	*	0.97565	0.0174597837030889	Intron (ENSMUST00000103114.7/ENSMUSG00000004040.16, intron 11 of 23)	11	100885098	100939540	54443	2	37095	Stat3	protein_coding
ENSMUSG00000004040.16	chr11	100901003	100901053	51	*	0.06612	0.0981903076171875	Intron (ENSMUST00000103114.7/ENSMUSG00000004040.16, intron 11 of 23)	11	100885098	100939540	54443	2	38487	Stat3	protein_coding
ENSMUSG00000004040.16	chr11	100903714	100903776	63	*	0.10803	0.0840940475463864	Exon (ENSMUST00000103114.7/ENSMUSG00000004040.16, exon 9 of 24)	11	100885098	100939540	54443	2	35764	Stat3	protein_coding
ENSMUSG00000004040.16	chr11	100917221	100917270	50	*	-0.26869	0.0800895690917967	Intron (ENSMUST00000103114.7/ENSMUSG00000004040.16, intron 1 of 23)	11	100885098	100939540	54443	2	22270	Stat3	protein_coding
ENSMUSG00000004044.9	chr11	100969341	100969425	85	*	-0.36765	0.0400413989625573	Intron (ENSMUST00000060792.5/ENSMUSG00000004044.9, intron 1 of 1)	11	100956733	100970887	14155	2	1462	Cavin1	protein_coding
ENSMUSG00000004044.9	chr11	100969900	100969950	51	*	-0.85438	0.00847770526467568	Promoter	11	100956733	100970887	14155	2	937	Cavin1	protein_coding
ENSMUSG00000004044.9	chr11	100970435	100970503	69	*	-0.56378	0.0209295746262764	Promoter	11	100956733	100970887	14155	2	384	Cavin1	protein_coding
ENSMUSG00000004044.9	chr11	100969573	100969661	89	*	-0.6307	0.0200298664682209	Intron (ENSMUST00000060792.5/ENSMUSG00000004044.9, intron 1 of 1)	11	100956733	100970887	14155	2	1226	Cavin1	protein_coding
ENSMUSG00000004044.9	chr11	100958734	100958784	51	*	-0.21264	0.0590797419135933	Exon (ENSMUST00000060792.5/ENSMUSG00000004044.9, exon 2 of 2)	11	100956733	100970887	14155	2	12103	Cavin1	protein_coding
ENSMUSG00000004044.9	chr11	100958949	100958999	51	*	-0.39683	0.0548823270946743	Exon (ENSMUST00000060792.5/ENSMUSG00000004044.9, exon 2 of 2)	11	100956733	100970887	14155	2	11888	Cavin1	protein_coding
ENSMUSG00000004044.9	chr11	100970720	100970819	100	*	-0.43375	0.0346832950949722	Promoter	11	100956733	100970887	14155	2	68	Cavin1	protein_coding
ENSMUSG00000004044.9	chr11	100973640	100973699	60	*	-0.36313	0.0872802734375001	Distal Intergenic	11	100956733	100970887	14155	2	-2753	Cavin1	protein_coding
ENSMUSG00000004044.9	chr11	100960208	100960258	51	*	-1.01476	0.0458221435546876	Intron (ENSMUST00000060792.5/ENSMUSG00000004044.9, intron 1 of 1)	11	100956733	100970887	14155	2	10629	Cavin1	protein_coding
ENSMUSG00000004044.9	chr11	100957877	100957985	109	*	-0.14415	0.0677177100442349	3' UTR	11	100956733	100970887	14155	2	12902	Cavin1	protein_coding
ENSMUSG00000004056.15	chr7	27596188	27596295	108	*	0.17378	0.0840940475463864	Intron (ENSMUST00000108344.8/ENSMUSG00000004056.15, intron 1 of 13)	7	27591552	27640826	49275	1	4636	Akt2	protein_coding
ENSMUSG00000004069.17	chr16	4654450	4654517	68	*	-0.25892	0.0927352905273439	Intron (ENSMUST00000144815.1/ENSMUSG00000004069.17, intron 1 of 3)	16	4639989	4707695	67707	1	14461	Dnaja3	protein_coding
ENSMUSG00000004069.17	chr16	4652272	4652321	50	*	0.8849	0.0232797116041184	Intron (ENSMUST00000144815.1/ENSMUSG00000004069.17, intron 1 of 3)	16	4639989	4707695	67707	1	12283	Dnaja3	protein_coding
ENSMUSG00000004098.7	chr9	20815206	20815281	76	*	-0.35769	0.070078372955322	Promoter	9	20770050	20815067	45018	2	-139	Col5a3	protein_coding
ENSMUSG00000004099.16	chr9	20937770	20937851	82	*	-0.30186	0.070078372955322	Intron (ENSMUST00000178110.2/ENSMUSG00000004099.16, intron 6 of 38)	9	20907209	20959888	52680	2	22037	Dnmt1	protein_coding
ENSMUSG00000004105.8	chr2	33247946	33248007	62	*	0.39851	0.0720806121826171	Intron (ENSMUST00000131298.6/ENSMUSG00000038831.16, intron 8 of 17)	2	33216069	33247717	31649	1	31877	Angptl2	protein_coding
ENSMUSG00000004105.8	chr2	33252624	33252674	51	*	0.10803	0.0840940475463864	Intron (ENSMUST00000131298.6/ENSMUSG00000038831.16, intron 8 of 17)	2	33216069	33247717	31649	1	36555	Angptl2	protein_coding
ENSMUSG00000004105.8	chr2	33232065	33232133	69	*	0.3078	0.0770862102508544	Intron (ENSMUST00000004208.6/ENSMUSG00000004105.8, intron 2 of 4)	2	33216069	33247717	31649	1	15996	Angptl2	protein_coding
ENSMUSG00000004110.17	chr1	154702122	154702171	50	*	-0.35715	0.0664204359054568	Intron (ENSMUST00000187541.6/ENSMUSG00000004110.17, intron 1 of 46)	1	154390731	154884501	493771	2	182330	Cacna1e	protein_coding
ENSMUSG00000004110.17	chr1	154679590	154679640	51	*	0.40704	0.0834617614746091	Intron (ENSMUST00000187541.6/ENSMUSG00000004110.17, intron 3 of 46)	1	154390731	154884501	493771	2	204861	Cacna1e	protein_coding
ENSMUSG00000004110.17	chr1	154661121	154661171	51	*	1.20445	0.0236053466796875	Intron (ENSMUST00000187541.6/ENSMUSG00000004110.17, intron 3 of 46)	1	154390731	154884501	493771	2	223330	Cacna1e	protein_coding
ENSMUSG00000004110.17	chr1	154646072	154646121	50	*	0.1812	0.0743908882141116	Intron (ENSMUST00000187541.6/ENSMUSG00000004110.17, intron 3 of 46)	1	154390731	154884501	493771	2	238380	Cacna1e	protein_coding
ENSMUSG00000004110.17	chr1	154921989	154922039	51	*	0.37662	0.070078372955322	Distal Intergenic	1	154390731	154884501	493771	2	-37488	Cacna1e	protein_coding
ENSMUSG00000004110.17	chr1	154883534	154883584	51	*	0.11367	0.0805901288986208	Promoter	1	154390731	154884501	493771	2	917	Cacna1e	protein_coding
ENSMUSG00000004110.17	chr1	154682876	154682960	85	*	-0.4035	0.0872802734375001	Intron (ENSMUST00000187541.6/ENSMUSG00000004110.17, intron 3 of 46)	1	154390731	154884501	493771	2	201541	Cacna1e	protein_coding
ENSMUSG00000004110.17	chr1	154752653	154752712	60	*	1.0541	0.0277233123779296	Intron (ENSMUST00000211821.1/ENSMUSG00000004110.17, intron 1 of 46)	1	154390731	154884501	493771	2	131789	Cacna1e	protein_coding
ENSMUSG00000004110.17	chr1	154750731	154750780	50	*	0.62379	0.0600671768188475	Intron (ENSMUST00000211821.1/ENSMUSG00000004110.17, intron 1 of 46)	1	154390731	154884501	493771	2	133721	Cacna1e	protein_coding
ENSMUSG00000004110.17	chr1	154702450	154702500	51	*	0.0734	0.0774905085563662	Intron (ENSMUST00000187541.6/ENSMUSG00000004110.17, intron 1 of 46)	1	154390731	154884501	493771	2	182001	Cacna1e	protein_coding
ENSMUSG00000004110.17	chr1	154719021	154719071	51	*	0.47694	0.0584499835968019	Intron (ENSMUST00000187541.6/ENSMUSG00000004110.17, intron 1 of 46)	1	154390731	154884501	493771	2	165430	Cacna1e	protein_coding
ENSMUSG00000004110.17	chr1	154838846	154838915	70	*	1.2611	0.0103147029876709	Intron (ENSMUST00000211821.1/ENSMUSG00000004110.17, intron 1 of 46)	1	154390731	154884501	493771	2	45586	Cacna1e	protein_coding
ENSMUSG00000004110.17	chr1	154633254	154633303	50	*	1.03892	0.0258750915527343	Intron (ENSMUST00000187541.6/ENSMUSG00000004110.17, intron 6 of 46)	1	154390731	154884501	493771	2	251198	Cacna1e	protein_coding
ENSMUSG00000004110.17	chr1	154849861	154849911	51	*	-0.03836	0.0774905085563662	Intron (ENSMUST00000211821.1/ENSMUSG00000004110.17, intron 1 of 46)	1	154390731	154884501	493771	2	34590	Cacna1e	protein_coding
ENSMUSG00000004110.17	chr1	154914039	154914088	50	*	0.01408	0.0927352905273434	Distal Intergenic	1	154390731	154884501	493771	2	-29538	Cacna1e	protein_coding
ENSMUSG00000004110.17	chr1	154657241	154657314	74	*	0.2426	0.0800895690917967	Intron (ENSMUST00000187541.6/ENSMUSG00000004110.17, intron 3 of 46)	1	154390731	154884501	493771	2	227187	Cacna1e	protein_coding
ENSMUSG00000004110.17	chr1	154712781	154712830	50	*	1.07764	0.0219187438488007	Intron (ENSMUST00000187541.6/ENSMUSG00000004110.17, intron 1 of 46)	1	154390731	154884501	493771	2	171671	Cacna1e	protein_coding
ENSMUSG00000004110.17	chr1	154742222	154742311	90	*	0.81263	0.0389666557312013	Intron (ENSMUST00000211821.1/ENSMUSG00000004110.17, intron 1 of 46)	1	154390731	154884501	493771	2	142190	Cacna1e	protein_coding
ENSMUSG00000004110.17	chr1	154887871	154887920	50	*	1.16232	0.0203304290771484	Distal Intergenic	1	154390731	154884501	493771	2	-3370	Cacna1e	protein_coding
ENSMUSG00000004110.17	chr1	154697767	154697816	50	*	1.20839	0.0258750915527343	Intron (ENSMUST00000187541.6/ENSMUSG00000004110.17, intron 3 of 46)	1	154390731	154884501	493771	2	186685	Cacna1e	protein_coding
ENSMUSG00000004113.18	chr2	24747285	24747334	50	*	0.18963	0.0658587925136092	Intron (ENSMUST00000070864.13/ENSMUSG00000004113.18, intron 3 of 45)	2	24603887	24763152	159266	2	15818	Cacna1b	protein_coding
ENSMUSG00000004113.18	chr2	24759832	24759881	50	*	0.10888	0.0660302997857807	Intron (ENSMUST00000070864.13/ENSMUSG00000004113.18, intron 2 of 45)	2	24603887	24763152	159266	2	3271	Cacna1b	protein_coding
ENSMUSG00000004113.18	chr2	24775877	24775989	113	*	0.45335	0.047660968266428	Distal Intergenic	2	24603887	24763152	159266	2	-12725	Cacna1b	protein_coding
ENSMUSG00000004113.18	chr2	24792240	24792290	51	*	-0.23535	0.0578633942859604	3' UTR	2	24603887	24763152	159266	2	-29088	Cacna1b	protein_coding
ENSMUSG00000004113.18	chr2	24723478	24723527	50	*	0.52202	0.040511823026464	Intron (ENSMUST00000070864.13/ENSMUSG00000004113.18, intron 6 of 45)	2	24603887	24763152	159266	2	39625	Cacna1b	protein_coding
ENSMUSG00000004113.18	chr2	24797943	24798014	72	*	-0.23418	0.0556298505671289	Intron (ENSMUST00000147147.7/ENSMUSG00000036893.17, intron 25 of 26)	2	24603887	24763152	159266	2	-34791	Cacna1b	protein_coding
ENSMUSG00000004113.18	chr2	24737580	24737629	50	*	-0.3389	0.055767525918782	Intron (ENSMUST00000070864.13/ENSMUSG00000004113.18, intron 3 of 45)	2	24603887	24763152	159266	2	25523	Cacna1b	protein_coding
ENSMUSG00000004113.18	chr2	24801962	24802012	51	*	0.0615	0.0679168797796598	Intron (ENSMUST00000147147.7/ENSMUSG00000036893.17, intron 24 of 26)	2	24603887	24763152	159266	2	-38810	Cacna1b	protein_coding
ENSMUSG00000004113.18	chr2	24790456	24790507	52	*	-0.10301	0.0660302997857807	3' UTR	2	24603887	24763152	159266	2	-27304	Cacna1b	protein_coding
ENSMUSG00000004113.18	chr2	24726119	24726229	111	*	-0.33292	0.0523525948301546	Intron (ENSMUST00000070864.13/ENSMUSG00000004113.18, intron 6 of 45)	2	24603887	24763152	159266	2	36923	Cacna1b	protein_coding
ENSMUSG00000004113.18	chr2	24781513	24781587	75	*	-0.15068	0.0641437197919017	Distal Intergenic	2	24603887	24763152	159266	2	-18361	Cacna1b	protein_coding
ENSMUSG00000004113.18	chr2	24784769	24784837	69	*	-0.88055	0.0206530862487855	Distal Intergenic	2	24603887	24763152	159266	2	-21617	Cacna1b	protein_coding
ENSMUSG00000004113.18	chr2	24721211	24721261	51	*	-0.00645	0.066030299785781	Intron (ENSMUST00000070864.13/ENSMUSG00000004113.18, intron 7 of 45)	2	24603887	24763152	159266	2	41891	Cacna1b	protein_coding
ENSMUSG00000004151.17	chr12	38808363	38808416	54	*	0.00101	0.0927352905273434	Intron (ENSMUST00000160244.7/ENSMUSG00000004151.17, intron 5 of 11)	12	38779380	38870484	91105	1	28983	Etv1	protein_coding
ENSMUSG00000004151.17	chr12	38762861	38762955	95	*	0.37662	0.070078372955322	Distal Intergenic	12	38779380	38870484	91105	1	-16425	Etv1	protein_coding
ENSMUSG00000004207.14	chr10	60260270	60260323	54	*	-0.32908	0.0800895690917967	Distal Intergenic	10	60277627	60302597	24971	1	-17304	Psap	protein_coding
ENSMUSG00000004207.14	chr10	60273544	60273594	51	*	-0.18345	0.0800895690917967	Distal Intergenic	10	60277627	60302597	24971	1	-4033	Psap	protein_coding
ENSMUSG00000004207.14	chr10	60254619	60254668	50	*	1.21345	0.0146124958992005	Distal Intergenic	10	60277627	60302597	24971	1	-22959	Psap	protein_coding
ENSMUSG00000004221.16	chrX	74404454	74404506	53	*	1.0283	0.0219187438488007	Intron (ENSMUST00000144947.7/ENSMUSG00000004221.16, intron 1 of 3)	20	74393290	74453854	60565	1	11164	Ikbkg	protein_coding
ENSMUSG00000004221.16	chrX	74394082	74394152	71	*	1.34901	0.00716298818588262	Promoter	20	74393290	74453854	60565	1	792	Ikbkg	protein_coding
ENSMUSG00000004231.15	chr19	44760182	44760376	195	*	-1.03695	0.00400541628957114	5' UTR	19	44756045	44837871	81827	1	4137	Pax2	protein_coding
ENSMUSG00000004231.15	chr19	44751101	44751256	156	*	-0.87595	0.00619524615495531	Distal Intergenic	19	44756045	44837871	81827	1	-4789	Pax2	protein_coding
ENSMUSG00000004231.15	chr19	44762178	44762227	50	*	-0.81244	0.00918911415183739	Intron (ENSMUST00000174490.8/ENSMUSG00000004231.15, intron 3 of 9)	19	44756045	44837871	81827	1	6133	Pax2	protein_coding
ENSMUSG00000004231.15	chr19	44759312	44759518	207	*	-0.79051	0.00973865921385915	Intron (ENSMUST00000174490.8/ENSMUSG00000004231.15, intron 1 of 9)	19	44756045	44837871	81827	1	3267	Pax2	protein_coding
ENSMUSG00000004231.15	chr19	44761753	44761835	83	*	-0.69802	0.0156755476707814	Exon (ENSMUST00000174490.8/ENSMUSG00000004231.15, exon 3 of 10)	19	44756045	44837871	81827	1	5708	Pax2	protein_coding
ENSMUSG00000004231.15	chr19	44749053	44749224	172	*	-0.58477	0.018052970585939	Distal Intergenic	19	44756045	44837871	81827	1	-6821	Pax2	protein_coding
ENSMUSG00000004231.15	chr19	44748613	44748680	68	*	-0.5209	0.0256753359444463	Distal Intergenic	19	44756045	44837871	81827	1	-7365	Pax2	protein_coding
ENSMUSG00000004231.15	chr19	44760501	44760551	51	*	-0.92542	0.00534055505276147	5' UTR	19	44756045	44837871	81827	1	4456	Pax2	protein_coding
ENSMUSG00000004231.15	chr19	44758001	44758091	91	*	-1.28045	0.0026714318082668	Intron (ENSMUST00000174490.8/ENSMUSG00000004231.15, intron 1 of 9)	19	44756045	44837871	81827	1	1956	Pax2	protein_coding
ENSMUSG00000004231.15	chr19	44759800	44759860	61	*	-0.81399	0.00892029134834622	Intron (ENSMUST00000174490.8/ENSMUSG00000004231.15, intron 1 of 9)	19	44756045	44837871	81827	1	3755	Pax2	protein_coding
ENSMUSG00000004231.15	chr19	44748055	44748105	51	*	-0.55675	0.0285818267229844	Distal Intergenic	19	44756045	44837871	81827	1	-7940	Pax2	protein_coding
ENSMUSG00000004231.15	chr19	44752152	44752362	211	*	-0.40814	0.0346058875772976	Distal Intergenic	19	44756045	44837871	81827	1	-3683	Pax2	protein_coding
ENSMUSG00000004231.15	chr19	44755067	44755156	90	*	-0.23369	0.0486466996137272	Promoter	19	44756045	44837871	81827	1	-889	Pax2	protein_coding
ENSMUSG00000004231.15	chr19	44750229	44750279	51	*	-0.96386	0.00437311493290962	Distal Intergenic	19	44756045	44837871	81827	1	-5766	Pax2	protein_coding
ENSMUSG00000004231.15	chr19	44761933	44762009	77	*	-0.74026	0.015073859982408	Intron (ENSMUST00000174490.8/ENSMUSG00000004231.15, intron 3 of 9)	19	44756045	44837871	81827	1	5888	Pax2	protein_coding
ENSMUSG00000004231.15	chr19	44755950	44756041	92	*	-0.33337	0.0345361176426661	Promoter	19	44756045	44837871	81827	1	-4	Pax2	protein_coding
ENSMUSG00000004231.15	chr19	44761395	44761488	94	*	-1.0921	0.00445532807361812	Intron (ENSMUST00000174490.8/ENSMUSG00000004231.15, intron 2 of 9)	19	44756045	44837871	81827	1	5350	Pax2	protein_coding
ENSMUSG00000004231.15	chr19	44757652	44757731	80	*	-1.21692	0.00355684954774918	Intron (ENSMUST00000174490.8/ENSMUSG00000004231.15, intron 1 of 9)	19	44756045	44837871	81827	1	1607	Pax2	protein_coding
ENSMUSG00000004231.15	chr19	44764255	44764305	51	*	0.426	0.0480220362078404	Intron (ENSMUST00000174490.8/ENSMUSG00000004231.15, intron 3 of 9)	19	44756045	44837871	81827	1	8210	Pax2	protein_coding
ENSMUSG00000004231.15	chr19	44757024	44757089	66	*	-0.72465	0.0129848789518123	Promoter	19	44756045	44837871	81827	1	979	Pax2	protein_coding
ENSMUSG00000004231.15	chr19	44751980	44752111	132	*	-0.5209	0.0256753359444463	Distal Intergenic	19	44756045	44837871	81827	1	-3934	Pax2	protein_coding
ENSMUSG00000004231.15	chr19	44757308	44757524	217	*	-1.01365	0.00445532807361812	5' UTR	19	44756045	44837871	81827	1	1263	Pax2	protein_coding
ENSMUSG00000004231.15	chr19	44755766	44755892	127	*	-0.28022	0.0428247858769058	Promoter	19	44756045	44837871	81827	1	-153	Pax2	protein_coding
ENSMUSG00000004231.15	chr19	44759132	44759220	89	*	-0.59937	0.02438418526566	Intron (ENSMUST00000174490.8/ENSMUSG00000004231.15, intron 1 of 9)	19	44756045	44837871	81827	1	3087	Pax2	protein_coding
ENSMUSG00000004231.15	chr19	44750374	44750698	325	*	-0.92892	0.0070449875164087	Distal Intergenic	19	44756045	44837871	81827	1	-5347	Pax2	protein_coding
ENSMUSG00000004231.15	chr19	44749437	44749574	138	*	-0.75154	0.0107601643743962	Distal Intergenic	19	44756045	44837871	81827	1	-6471	Pax2	protein_coding
ENSMUSG00000004231.15	chr19	44767310	44767359	50	*	0.43015	0.0681916475296021	Intron (ENSMUST00000174490.8/ENSMUSG00000004231.15, intron 3 of 9)	19	44756045	44837871	81827	1	11265	Pax2	protein_coding
ENSMUSG00000004233.14	chr3	99134714	99134764	51	*	0.2425	0.0880985260009763	Distal Intergenic	3	99141068	99239186	98119	1	-6304	Wars2	protein_coding
ENSMUSG00000004267.16	chr6	124772934	124772984	51	*	0.0359	0.0840940475463864	Intron (ENSMUST00000032218.9/ENSMUSG00000030125.11, intron 6 of 7)	6	124760053	124769673	9621	2	-3261	Eno2	protein_coding
ENSMUSG00000004267.16	chr6	124773844	124773949	106	*	0.38338	0.070078372955322	Intron (ENSMUST00000032218.9/ENSMUSG00000030125.11, intron 6 of 7)	6	124760053	124769673	9621	2	-4171	Eno2	protein_coding
ENSMUSG00000004270.13	chr6	124656384	124656434	51	*	-0.78655	0.0485157966613769	Distal Intergenic	6	124663027	124704418	41392	1	-6593	Lpcat3	protein_coding
ENSMUSG00000004285.12	chr6	29456324	29456374	51	*	0.35883	0.0664204359054566	Exon (ENSMUST00000065090.7/ENSMUSG00000068699.12, exon 40 of 48)	6	29467718	29470512	2795	1	-11344	Atp6v1f	protein_coding
ENSMUSG00000004296.14	chr11	44417560	44417609	50	*	0.96078	0.0232797116041184	Distal Intergenic	11	44400063	44414033	13971	1	17497	Il12b	protein_coding
ENSMUSG00000004296.14	chr11	44413386	44413484	99	*	0.51129	0.0592970848083496	3' UTR	11	44400063	44414033	13971	1	13323	Il12b	protein_coding
ENSMUSG00000004328.15	chr7	17062835	17063002	168	*	-0.63069	0.0600671768188476	Promoter	7	17031507	17062427	30921	2	-408	Hif3a	protein_coding
ENSMUSG00000004341.8	chr13	21308556	21308606	51	*	0.35883	0.0664204359054566	Distal Intergenic	13	21312125	21319624	7500	1	-3519	Gpx6	protein_coding
ENSMUSG00000004341.8	chr13	21318328	21318378	51	*	-0.08974	0.0927352905273439	Intron (ENSMUST00000004453.8/ENSMUSG00000004341.8, intron 4 of 4)	13	21312125	21319624	7500	1	6203	Gpx6	protein_coding
ENSMUSG00000004344.12	chr13	21243134	21243184	51	*	0.83195	0.0254378188401462	Distal Intergenic	13	21286429	21292731	6303	2	49547	Gpx5	protein_coding
ENSMUSG00000004344.12	chr13	21267157	21267220	64	*	0.18302	0.0774905085563662	Distal Intergenic	13	21286429	21292731	6303	2	25511	Gpx5	protein_coding
ENSMUSG00000004344.12	chr13	21293396	21293446	51	*	-0.12049	0.0880985260009763	Promoter	13	21286429	21292731	6303	2	-665	Gpx5	protein_coding
ENSMUSG00000004347.17	chr6	56645221	56645278	58	*	0.81155	0.0485157966613768	Intron (ENSMUST00000239143.1/ENSMUSG00000004347.17, intron 1 of 19)	6	56069804	56652487	582684	2	7209	Pde1c	protein_coding
ENSMUSG00000004347.17	chr6	56657726	56657776	51	*	-0.20129	0.0805901288986208	Distal Intergenic	6	56069804	56652487	582684	2	-5239	Pde1c	protein_coding
ENSMUSG00000004347.17	chr6	56664949	56665017	69	*	0.0359	0.0840940475463864	Distal Intergenic	6	56069804	56652487	582684	2	-12462	Pde1c	protein_coding
ENSMUSG00000004347.17	chr6	56676669	56676719	51	*	-0.31189	0.0719554722309114	Distal Intergenic	6	56069804	56652487	582684	2	-24182	Pde1c	protein_coding
ENSMUSG00000004347.17	chr6	56674017	56674067	51	*	-0.3871	0.070078372955322	Distal Intergenic	6	56069804	56652487	582684	2	-21530	Pde1c	protein_coding
ENSMUSG00000004347.17	chr6	56630519	56630605	87	*	0.08626	0.0927352905273434	Intron (ENSMUST00000239143.1/ENSMUSG00000004347.17, intron 1 of 19)	6	56069804	56652487	582684	2	21882	Pde1c	protein_coding
ENSMUSG00000004356.8	chr10	88818620	88818689	70	*	1.00688	0.0232797116041184	Exon (ENSMUST00000004470.8/ENSMUSG00000004356.8, exon 7 of 62)	10	88746607	88826804	80198	2	8115	Utp20	protein_coding
ENSMUSG00000004356.8	chr10	88806863	88806912	50	*	0.39851	0.0720806121826171	Intron (ENSMUST00000004470.8/ENSMUSG00000004356.8, intron 16 of 61)	10	88746607	88826804	80198	2	19892	Utp20	protein_coding
ENSMUSG00000004356.8	chr10	88842912	88842962	51	*	1.06685	0.0203304290771484	Distal Intergenic	10	88746607	88826804	80198	2	-16108	Utp20	protein_coding
ENSMUSG00000004359.16	chr10	88692684	88692734	51	*	-0.31654	0.0632031960412861	Distal Intergenic	10	88674772	88685015	10244	2	-7669	Spic	protein_coding
ENSMUSG00000004359.16	chr10	88691884	88692040	157	*	-0.53912	0.0402765464968982	Distal Intergenic	10	88674772	88685015	10244	2	-6869	Spic	protein_coding
ENSMUSG00000004360.9	chr10	29226636	29226685	50	*	1.75236	0.00907897949218751	Intron (ENSMUST00000092627.5/ENSMUSG00000004360.9, intron 5 of 5)	10	29211606	29230779	19174	1	15030	9330159F19Rik	protein_coding
ENSMUSG00000004364.14	chr1	80350327	80350380	54	*	0.05328	0.0805901288986208	Distal Intergenic	1	80264923	80340480	75558	2	-9847	Cul3	protein_coding
ENSMUSG00000004366.4	chr16	23882223	23882301	79	*	0.44096	0.0483318557962776	Distal Intergenic	16	23889573	23890958	1386	2	8657	Sst	protein_coding
ENSMUSG00000004371.15	chr7	4777197	4777271	75	*	-1.03799	0.00738730290686373	Intron (ENSMUST00000094892.11/ENSMUSG00000004371.15, intron 1 of 4)	7	4772373	4782859	10487	2	5588	Il11	protein_coding
ENSMUSG00000004371.15	chr7	4777062	4777112	51	*	-1.07431	0.00673929387994582	Intron (ENSMUST00000094892.11/ENSMUSG00000004371.15, intron 1 of 4)	7	4772373	4782859	10487	2	5747	Il11	protein_coding
ENSMUSG00000004383.18	chr8	73378617	73378667	51	*	0.0359	0.0840940475463864	Distal Intergenic	8	72814599	73353540	538942	2	-25077	Large1	protein_coding
ENSMUSG00000004383.18	chr8	73289583	73289633	51	*	0.16663	0.0880985260009763	Intron (ENSMUST00000004497.10/ENSMUSG00000004383.18, intron 1 of 14)	8	72814599	73353540	538942	2	63907	Large1	protein_coding
ENSMUSG00000004383.18	chr8	73361081	73361142	62	*	-0.35944	0.0720806121826173	Distal Intergenic	8	72814599	73353540	538942	2	-7541	Large1	protein_coding
ENSMUSG00000004383.18	chr8	73268533	73268583	51	*	0.0359	0.0840940475463864	Intron (ENSMUST00000004497.10/ENSMUSG00000004383.18, intron 1 of 14)	8	72814599	73353540	538942	2	84957	Large1	protein_coding
ENSMUSG00000004383.18	chr8	73323920	73323985	66	*	0.75171	0.0485157966613768	Intron (ENSMUST00000004497.10/ENSMUSG00000004383.18, intron 1 of 14)	8	72814599	73353540	538942	2	29555	Large1	protein_coding
ENSMUSG00000004415.15	chr5	136883052	136883167	116	*	-1.2692	0.00326531007885934	Promoter	5	136741759	136883209	141451	2	42	Col26a1	protein_coding
ENSMUSG00000004460.17	chr16	22869139	22869191	53	*	-0.18297	0.0743908882141116	Exon (ENSMUST00000004574.13/ENSMUSG00000004460.17, exon 6 of 10)	16	22857845	22879634	21790	1	11294	Dnajb11	protein_coding
ENSMUSG00000004462.7	chr16	22840208	22840258	51	*	0.31477	0.0800895690917967	Intron (ENSMUST00000004576.7/ENSMUSG00000004462.7, intron 2 of 7)	16	22813214	22857669	44456	2	17411	Tbccd1	protein_coding
ENSMUSG00000004508.6	chr7	97046652	97046734	83	*	0.57114	0.0592970848083496	Intron (ENSMUST00000044466.11/ENSMUSG00000018995.12, intron 11 of 13)	7	97081586	97308946	227361	1	-34852	Gab2	protein_coding
ENSMUSG00000004508.6	chr7	97124698	97124748	51	*	0.64487	0.0606994628906249	Intron (ENSMUST00000004622.6/ENSMUSG00000004508.6, intron 1 of 9)	7	97081586	97308946	227361	1	43112	Gab2	protein_coding
ENSMUSG00000004508.6	chr7	97068565	97068615	51	*	0.09445	0.0880985260009763	Distal Intergenic	7	97081586	97308946	227361	1	-12971	Gab2	protein_coding
ENSMUSG00000004508.6	chr7	97074089	97074138	50	*	-0.01532	0.0840940475463869	Distal Intergenic	7	97081586	97308946	227361	1	-7448	Gab2	protein_coding
ENSMUSG00000004508.6	chr7	97034840	97034890	51	*	-0.36313	0.0872802734375001	Intron (ENSMUST00000044466.11/ENSMUSG00000018995.12, intron 9 of 13)	7	97081586	97308946	227361	1	-46696	Gab2	protein_coding
ENSMUSG00000004530.12	chr5	113907649	113907704	56	*	0.08626	0.0927352905273434	Intron (ENSMUST00000164980.7/ENSMUSG00000004530.12, intron 1 of 8)	5	113842436	113908758	66323	2	1054	Coro1c	protein_coding
ENSMUSG00000004535.12	chr6	52703992	52704041	50	*	0.73675	0.0389666557312013	Distal Intergenic	6	52713729	52766780	53052	1	-9688	Tax1bp1	protein_coding
ENSMUSG00000004535.12	chr6	52682372	52682421	50	*	0.97716	0.0292249917984009	Distal Intergenic	6	52713729	52766780	53052	1	-31308	Tax1bp1	protein_coding
ENSMUSG00000004535.12	chr6	52684646	52684707	62	*	-0.49673	0.0592970848083496	Distal Intergenic	6	52713729	52766780	53052	1	-29022	Tax1bp1	protein_coding
ENSMUSG00000004552.16	chr1	131653823	131653873	51	*	-0.32774	0.0834617614746092	Intron (ENSMUST00000073350.12/ENSMUSG00000004552.16, intron 1 of 9)	1	131638306	131675505	37200	1	15517	Ctse	protein_coding
ENSMUSG00000004558.15	chr14	51912110	51912159	50	*	1.10925	0.0203304290771484	Intron (ENSMUST00000004673.14/ENSMUSG00000004558.15, intron 1 of 15)	14	51905271	51914158	8888	2	1999	Ndrg2	protein_coding
ENSMUSG00000004562.16	chr14	51974470	51974519	50	*	0.75667	0.0610961914062501	Distal Intergenic	14	51984719	52006251	21533	1	-10200	Arhgef40	protein_coding
ENSMUSG00000004562.16	chr14	51977955	51978004	50	*	-0.08974	0.0927352905273439	Distal Intergenic	14	51984719	52006251	21533	1	-6715	Arhgef40	protein_coding
ENSMUSG00000004565.15	chr8	3527934	3527984	51	*	0.24204	0.0770862102508544	Intron (ENSMUST00000111070.3/ENSMUSG00000004565.15, intron 16 of 34)	8	3515384	3544267	28884	1	12550	Pnpla6	protein_coding
ENSMUSG00000004565.15	chr8	3510841	3510890	50	*	0.29557	0.0719554722309116	Exon (ENSMUST00000004683.12/ENSMUSG00000004567.16, exon 10 of 14)	8	3515384	3544267	28884	1	-4494	Pnpla6	protein_coding
ENSMUSG00000004565.15	chr8	3509784	3509833	50	*	0.23901	0.0697414577007291	Intron (ENSMUST00000004683.12/ENSMUSG00000004567.16, intron 7 of 13)	8	3515384	3544267	28884	1	-5551	Pnpla6	protein_coding
ENSMUSG00000004565.15	chr8	3538096	3538145	50	*	0.24265	0.0800895690917967	Exon (ENSMUST00000208851.1/ENSMUSG00000004565.15, exon 27 of 27)	8	3515384	3544267	28884	1	22712	Pnpla6	protein_coding
ENSMUSG00000004568.13	chr8	3364655	3364748	94	*	0.06735	0.0774905085563662	Exon (ENSMUST00000098966.4/ENSMUSG00000004568.13, exon 2 of 11)	8	3353415	3456601	103187	1	11240	Arhgef18	protein_coding
ENSMUSG00000004568.13	chr8	3331954	3332043	90	*	-0.32762	0.0981903076171877	Distal Intergenic	8	3353415	3456601	103187	1	-21372	Arhgef18	protein_coding
ENSMUSG00000004568.13	chr8	3375079	3375213	135	*	0.66715	0.0485157966613768	Intron (ENSMUST00000208363.1/ENSMUSG00000004568.13, intron 1 of 8)	8	3353415	3456601	103187	1	21664	Arhgef18	protein_coding
ENSMUSG00000004568.13	chr8	3335037	3335090	54	*	0.46705	0.0575643777847294	Distal Intergenic	8	3353415	3456601	103187	1	-18325	Arhgef18	protein_coding
ENSMUSG00000004626.14	chr8	3634219	3634268	50	*	0.66715	0.0485157966613768	Intron (ENSMUST00000160708.7/ENSMUSG00000004626.14, intron 6 of 18)	8	3630955	3643644	12690	1	3264	Stxbp2	protein_coding
ENSMUSG00000004626.14	chr8	3630383	3630509	127	*	-0.12049	0.0880985260009763	Promoter	8	3630955	3643644	12690	1	-446	Stxbp2	protein_coding
ENSMUSG00000004631.15	chr6	4745864	4745913	50	*	0.47063	0.0720806121826171	Intron (ENSMUST00000115577.8/ENSMUSG00000004631.15, intron 1 of 11)	6	4674350	4747207	72858	2	1294	Sgce	protein_coding
ENSMUSG00000004631.15	chr6	4746614	4746692	79	*	0.24211	0.0834617614746091	Promoter	6	4674350	4747207	72858	2	515	Sgce	protein_coding
ENSMUSG00000004631.15	chr6	4720027	4720076	50	*	0.97641	0.0354080200195311	Intron (ENSMUST00000115577.8/ENSMUSG00000004631.15, intron 2 of 11)	6	4674350	4747207	72858	2	27131	Sgce	protein_coding
ENSMUSG00000004633.17	chr6	54088813	54088893	81	*	-0.41983	0.0720806121826173	Intron (ENSMUST00000046856.13/ENSMUSG00000004633.17, intron 1 of 12)	6	54039554	54301810	262257	1	49259	Chn2	protein_coding
ENSMUSG00000004637.15	chr8	114468556	114468606	51	*	-0.11436	0.0774905085563662	Intron (ENSMUST00000004756.13/ENSMUSG00000004637.15, intron 4 of 8)	8	114439655	115352708	913054	1	28901	Wwox	protein_coding
ENSMUSG00000004637.15	chr8	114444004	114444054	51	*	0.39065	0.0800895690917967	Intron (ENSMUST00000004756.13/ENSMUSG00000004637.15, intron 1 of 8)	8	114439655	115352708	913054	1	4349	Wwox	protein_coding
ENSMUSG00000004637.15	chr8	114461353	114461403	51	*	-0.78655	0.0485157966613769	Intron (ENSMUST00000004756.13/ENSMUSG00000004637.15, intron 4 of 8)	8	114439655	115352708	913054	1	21698	Wwox	protein_coding
ENSMUSG00000004637.15	chr8	114433588	114433638	51	*	0.02563	0.0880985260009761	Distal Intergenic	8	114439655	115352708	913054	1	-6017	Wwox	protein_coding
ENSMUSG00000004637.15	chr8	114515316	114515409	94	*	1.32094	0.0129375457763671	Intron (ENSMUST00000004756.13/ENSMUSG00000004637.15, intron 5 of 8)	8	114439655	115352708	913054	1	75661	Wwox	protein_coding
ENSMUSG00000004637.15	chr8	114496125	114496174	50	*	0.32667	0.0834617614746091	Intron (ENSMUST00000004756.13/ENSMUSG00000004637.15, intron 5 of 8)	8	114439655	115352708	913054	1	56470	Wwox	protein_coding
ENSMUSG00000004637.15	chr8	114449034	114449084	51	*	0.17378	0.0840940475463864	Intron (ENSMUST00000004756.13/ENSMUSG00000004637.15, intron 4 of 8)	8	114439655	115352708	913054	1	9379	Wwox	protein_coding
ENSMUSG00000004651.6	chr7	87427355	87427405	51	*	-0.29095	0.0872802734375001	3' UTR	7	87424771	87493512	68742	2	66107	Tyr	protein_coding
ENSMUSG00000004651.6	chr7	87426781	87426831	51	*	-0.08974	0.0927352905273439	3' UTR	7	87424771	87493512	68742	2	66681	Tyr	protein_coding
ENSMUSG00000004651.6	chr7	87374336	87374386	51	*	0.31853	0.0800895690917967	3' UTR	7	87424771	87493512	68742	2	119126	Tyr	protein_coding
ENSMUSG00000004651.6	chr7	87526389	87526439	51	*	0.13461	0.104736328125	Distal Intergenic	7	87424771	87493512	68742	2	-32877	Tyr	protein_coding
ENSMUSG00000004651.6	chr7	87501148	87501198	51	*	0.39851	0.0720806121826171	Distal Intergenic	7	87424771	87493512	68742	2	-7636	Tyr	protein_coding
ENSMUSG00000004651.6	chr7	87438225	87438274	50	*	0.80388	0.06109619140625	Intron (ENSMUST00000004770.6/ENSMUSG00000004651.6, intron 3 of 4)	7	87424771	87493512	68742	2	55238	Tyr	protein_coding
ENSMUSG00000004654.6	chr6	55385101	55385150	50	*	0.93686	0.0369644165039062	Intron (ENSMUST00000063578.5/ENSMUSG00000004654.6, intron 10 of 12)	6	55376295	55388530	12236	1	8806	Ghrhr	protein_coding
ENSMUSG00000004654.6	chr6	55376487	55376551	65	*	0.53924	0.0600671768188475	Promoter	6	55376295	55388530	12236	1	192	Ghrhr	protein_coding
ENSMUSG00000004655.5	chr6	55349195	55349282	88	*	0.06068	0.0805901288986208	Distal Intergenic	6	55336432	55348555	12124	1	12763	Aqp1	protein_coding
ENSMUSG00000004655.5	chr6	55326202	55326308	107	*	0.97565	0.0174597837030889	Distal Intergenic	6	55336432	55348555	12124	1	-10124	Aqp1	protein_coding
ENSMUSG00000004655.5	chr6	55325003	55325053	51	*	-0.16627	0.0774905085563662	Distal Intergenic	6	55336432	55348555	12124	1	-11379	Aqp1	protein_coding
ENSMUSG00000004661.15	chr9	57808394	57808444	51	*	-0.68954	0.0485157966613769	Exon (ENSMUST00000167670.1/ENSMUSG00000004661.15, exon 3 of 3)	9	57790353	57836793	46441	2	28349	Arid3b	protein_coding
ENSMUSG00000004661.15	chr9	57864192	57864242	51	*	0.31853	0.0800895690917967	Distal Intergenic	9	57790353	57836793	46441	2	-27399	Arid3b	protein_coding
ENSMUSG00000004661.15	chr9	57861923	57861973	51	*	-0.24764	0.0981903076171877	Distal Intergenic	9	57790353	57836793	46441	2	-25130	Arid3b	protein_coding
ENSMUSG00000004661.15	chr9	57846463	57846513	51	*	-0.30186	0.070078372955322	Distal Intergenic	9	57790353	57836793	46441	2	-9670	Arid3b	protein_coding
ENSMUSG00000004665.10	chr10	79988466	79988537	72	*	-1.30664	0.00184945279033855	Promoter	10	79988584	79996062	7479	1	-47	Cnn2	protein_coding
ENSMUSG00000004665.10	chr10	79989950	79990000	51	*	-0.44422	0.0405118230264638	Intron (ENSMUST00000004784.10/ENSMUSG00000004665.10, intron 1 of 6)	10	79988584	79996062	7479	1	1366	Cnn2	protein_coding
ENSMUSG00000004665.10	chr10	79988893	79989058	166	*	-1.16237	0.00400634152356362	Promoter	10	79988584	79996062	7479	1	309	Cnn2	protein_coding
ENSMUSG00000004665.10	chr10	79988693	79988743	51	*	-1.31396	0.00179594620021816	Promoter	10	79988584	79996062	7479	1	109	Cnn2	protein_coding
ENSMUSG00000004667.18	chr10	80041001	80041051	51	*	-0.47567	0.0872802734375001	Distal Intergenic	10	80035949	80039795	3847	2	-1206	Polr2e	protein_coding
ENSMUSG00000004668.14	chr11	9305414	9305477	64	*	-0.54449	0.0741882324218749	Intron (ENSMUST00000042740.12/ENSMUSG00000004668.14, intron 19 of 61)	11	9191942	9684259	492318	1	113472	Abca13	protein_coding
ENSMUSG00000004668.14	chr11	9213513	9213587	75	*	1.20839	0.0258750915527343	Intron (ENSMUST00000141233.1/ENSMUSG00000004668.14, intron 1 of 2)	11	9191942	9684259	492318	1	21571	Abca13	protein_coding
ENSMUSG00000004668.14	chr11	9269422	9269472	51	*	0.38338	0.070078372955322	Intron (ENSMUST00000042740.12/ENSMUSG00000004668.14, intron 10 of 61)	11	9191942	9684259	492318	1	77480	Abca13	protein_coding
ENSMUSG00000004668.14	chr11	9176849	9176898	50	*	0.17663	0.0770862102508544	Distal Intergenic	11	9191942	9684259	492318	1	-15044	Abca13	protein_coding
ENSMUSG00000004668.14	chr11	9234510	9234571	62	*	0.41635	0.0741882324218749	Intron (ENSMUST00000042740.12/ENSMUSG00000004668.14, intron 3 of 61)	11	9191942	9684259	492318	1	42568	Abca13	protein_coding
ENSMUSG00000004668.14	chr11	9239074	9239125	52	*	-0.07334	0.0805901288986208	Intron (ENSMUST00000042740.12/ENSMUSG00000004668.14, intron 3 of 61)	11	9191942	9684259	492318	1	47132	Abca13	protein_coding
ENSMUSG00000004668.14	chr11	9404806	9404856	51	*	-0.36313	0.0872802734375001	Intron (ENSMUST00000042740.12/ENSMUSG00000004668.14, intron 35 of 61)	11	9191942	9684259	492318	1	212864	Abca13	protein_coding
ENSMUSG00000004668.14	chr11	9251120	9251169	50	*	0.46705	0.0575643777847294	Intron (ENSMUST00000042740.12/ENSMUSG00000004668.14, intron 4 of 61)	11	9191942	9684259	492318	1	59178	Abca13	protein_coding
ENSMUSG00000004668.14	chr11	9214994	9215091	98	*	1.15616	0.0184822082519531	Intron (ENSMUST00000141233.1/ENSMUSG00000004668.14, intron 1 of 2)	11	9191942	9684259	492318	1	23052	Abca13	protein_coding
ENSMUSG00000004668.14	chr11	9316737	9316805	69	*	0.48755	0.0584499835968019	Intron (ENSMUST00000042740.12/ENSMUSG00000004668.14, intron 23 of 61)	11	9191942	9684259	492318	1	124795	Abca13	protein_coding
ENSMUSG00000004668.14	chr11	9185337	9185386	50	*	-0.00473	0.0805901288986208	Distal Intergenic	11	9191942	9684259	492318	1	-6556	Abca13	protein_coding
ENSMUSG00000004677.17	chr8	71264361	71264411	51	*	-0.00473	0.0805901288986208	Intron (ENSMUST00000123495.7/ENSMUSG00000035439.13, intron 2 of 9)	8	71272714	71360713	88000	1	-8303	Myo9b	protein_coding
ENSMUSG00000004677.17	chr8	71251652	71251702	51	*	0.727	0.0485157966613768	Intron (ENSMUST00000123495.7/ENSMUSG00000035439.13, intron 9 of 9)	8	71272714	71360713	88000	1	-21012	Myo9b	protein_coding
ENSMUSG00000004698.11	chr12	34918963	34919040	78	*	-0.02706	0.0840940475463869	Distal Intergenic	12	34047580	34917095	869516	2	-1868	Hdac9	protein_coding
ENSMUSG00000004698.11	chr12	34944009	34944073	65	*	-0.41983	0.0720806121826173	Distal Intergenic	12	34047580	34917095	869516	2	-26914	Hdac9	protein_coding
ENSMUSG00000004698.11	chr12	34907293	34907343	51	*	0.76506	0.030442699790001	Intron (ENSMUST00000211752.1/ENSMUSG00000004698.11, intron 2 of 26)	12	34047580	34917095	869516	2	9752	Hdac9	protein_coding
ENSMUSG00000004698.11	chr12	34929212	34929279	68	*	0.24239	0.0770862102508544	Distal Intergenic	12	34047580	34917095	869516	2	-12117	Hdac9	protein_coding
ENSMUSG00000004707.14	chr1	171596583	171596633	51	*	-0.07717	0.0747229903936389	Intron (ENSMUST00000194797.1/ENSMUSG00000004709.14, intron 5 of 6)	1	171588624	171607410	18787	2	10777	Ly9	protein_coding
ENSMUSG00000004707.14	chr1	171588259	171588330	72	*	0.95932	0.0112653197720648	Intron (ENSMUST00000194797.1/ENSMUSG00000004709.14, intron 5 of 6)	1	171588624	171607410	18787	2	19080	Ly9	protein_coding
ENSMUSG00000004707.14	chr1	171619882	171619931	50	*	0.0359	0.0840940475463864	Distal Intergenic	1	171588624	171607410	18787	2	-12472	Ly9	protein_coding
ENSMUSG00000004730.15	chr17	57416396	57416445	50	*	-0.29648	0.0834617614746092	Intron (ENSMUST00000086763.12/ENSMUSG00000004730.15, intron 10 of 21)	17	57358691	57483527	124837	1	57705	Adgre1	protein_coding
ENSMUSG00000004730.15	chr17	57418997	57419053	57	*	0.9241	0.0381195545196533	Intron (ENSMUST00000086763.12/ENSMUSG00000004730.15, intron 10 of 21)	17	57358691	57483527	124837	1	60306	Adgre1	protein_coding
ENSMUSG00000004730.15	chr17	57352320	57352369	50	*	1.0541	0.0277233123779296	Distal Intergenic	17	57358691	57483527	124837	1	-6322	Adgre1	protein_coding
ENSMUSG00000004730.15	chr17	57439299	57439348	50	*	0.1187	0.0805901288986208	Intron (ENSMUST00000086763.12/ENSMUSG00000004730.15, intron 12 of 21)	17	57358691	57483527	124837	1	80608	Adgre1	protein_coding
ENSMUSG00000004730.15	chr17	57413704	57413753	50	*	0.60465	0.0600671768188475	Exon (ENSMUST00000086763.12/ENSMUSG00000004730.15, exon 10 of 22)	17	57358691	57483527	124837	1	55013	Adgre1	protein_coding
ENSMUSG00000004748.5	chr11	4094275	4094324	50	*	0.45926	0.070078372955322	Intron (ENSMUST00000004868.5/ENSMUSG00000004748.5, intron 2 of 3)	11	4091480	4095445	3966	2	1121	Mtfp1	protein_coding
ENSMUSG00000004748.5	chr11	4089759	4089825	67	*	1.0541	0.0277233123779296	Downstream (1-2kb)	11	4091480	4095445	3966	2	5620	Mtfp1	protein_coding
ENSMUSG00000004768.14	chr1	33718938	33718988	51	*	0.79464	0.0785522460937501	Promoter	1	33719887	33742564	22678	1	-899	Rab23	protein_coding
ENSMUSG00000004768.14	chr1	33726183	33726254	72	*	0.13958	0.0722322240471839	Exon (ENSMUST00000140354.7/ENSMUSG00000004768.14, exon 4 of 4)	1	33719887	33742564	22678	1	6296	Rab23	protein_coding
ENSMUSG00000004768.14	chr1	33729534	33729584	51	*	-0.02706	0.0840940475463869	Intron (ENSMUST00000088287.9/ENSMUSG00000004768.14, intron 4 of 7)	1	33719887	33742564	22678	1	9647	Rab23	protein_coding
ENSMUSG00000004768.14	chr1	33714197	33714246	50	*	0.727	0.0485157966613768	Distal Intergenic	1	33719887	33742564	22678	1	-5641	Rab23	protein_coding
ENSMUSG00000004768.14	chr1	33731907	33731957	51	*	0.09445	0.0880985260009763	Intron (ENSMUST00000088287.9/ENSMUSG00000004768.14, intron 4 of 7)	1	33719887	33742564	22678	1	12020	Rab23	protein_coding
ENSMUSG00000004788.11	chr12	85223784	85223834	51	*	-0.31654	0.0632031960412861	Intron (ENSMUST00000004910.11/ENSMUSG00000004788.11, intron 6 of 7)	12	85219481	85226628	7148	1	4303	Eif2b2	protein_coding
ENSMUSG00000004798.14	chr11	61812736	61812788	53	*	-0.47567	0.0872802734375001	Exon (ENSMUST00000004920.3/ENSMUSG00000004798.14, exon 14 of 27)	11	61775649	61855073	79425	2	42285	Ulk2	protein_coding
ENSMUSG00000004798.14	chr11	61845908	61845958	51	*	0.44879	0.070078372955322	Intron (ENSMUST00000004920.3/ENSMUSG00000004798.14, intron 3 of 26)	11	61775649	61855073	79425	2	9115	Ulk2	protein_coding
ENSMUSG00000004814.10	chr5	135589941	135589990	50	*	1.21131	0.0129375457763671	Distal Intergenic	5	135569937	135573049	3113	2	-16892	Ccl24	protein_coding
ENSMUSG00000004814.10	chr5	135575506	135575555	50	*	1.38419	0.0110893249511719	Distal Intergenic	5	135569937	135573049	3113	2	-2457	Ccl24	protein_coding
ENSMUSG00000004814.10	chr5	135593076	135593126	51	*	-0.65215	0.0785522460937502	Distal Intergenic	5	135569937	135573049	3113	2	-20027	Ccl24	protein_coding
ENSMUSG00000004837.2	chr11	61644538	61644587	50	*	0.39065	0.0800895690917967	Distal Intergenic	11	61653265	61672784	19520	1	-8678	Grap	protein_coding
ENSMUSG00000004837.2	chr11	61620296	61620380	85	*	-0.24764	0.0981903076171877	Distal Intergenic	11	61653265	61672784	19520	1	-32885	Grap	protein_coding
ENSMUSG00000004842.18	chr16	65488566	65488615	50	*	1.39567	0.0163421630859375	Distal Intergenic	16	65520511	65535005	14495	1	-31896	Pou1f1	protein_coding
ENSMUSG00000004842.18	chr16	65516980	65517029	50	*	0.52467	0.070078372955322	Distal Intergenic	16	65520511	65535005	14495	1	-3482	Pou1f1	protein_coding
ENSMUSG00000004846.10	chr5	136986313	136986382	70	*	-0.84744	0.048053741455078	Promoter	5	136987019	136996648	9630	1	-637	Plod3	protein_coding
ENSMUSG00000004849.14	chr5	137054957	137055006	50	*	0.09445	0.0880985260009763	Distal Intergenic	5	137034993	137046135	11143	2	-8822	Ap1s1	protein_coding
ENSMUSG00000004849.14	chr5	137051273	137051323	51	*	-0.36313	0.0872802734375001	Distal Intergenic	5	137034993	137046135	11143	2	-5138	Ap1s1	protein_coding
ENSMUSG00000004864.13	chr17	28769437	28769494	58	*	-0.48613	0.0566649343818426	Promoter	17	28769297	28780233	10937	1	140	Mapk13	protein_coding
ENSMUSG00000004864.13	chr17	28764875	28764924	50	*	0.72351	0.06109619140625	Distal Intergenic	17	28769297	28780233	10937	1	-4373	Mapk13	protein_coding
ENSMUSG00000004864.13	chr17	28769105	28769154	50	*	-0.87469	0.029224991798401	Promoter	17	28769297	28780233	10937	1	-143	Mapk13	protein_coding
ENSMUSG00000004864.13	chr17	28769556	28769606	51	*	-0.52666	0.0483318557962776	Promoter	17	28769297	28780233	10937	1	259	Mapk13	protein_coding
ENSMUSG00000004864.13	chr17	28775045	28775122	78	*	0.0359	0.0840940475463864	Intron (ENSMUST00000233984.1/ENSMUSG00000004864.13, intron 3 of 11)	17	28769297	28780233	10937	1	5748	Mapk13	protein_coding
ENSMUSG00000004865.16	chr17	28611363	28611511	149	*	-0.54449	0.0741882324218749	Intron (ENSMUST00000233440.1/ENSMUSG00000004865.16, intron 2 of 14)	17	28587648	28622709	35062	2	11198	Srpk1	protein_coding
ENSMUSG00000004865.16	chr17	28637224	28637305	82	*	-0.06673	0.0747229903936384	Downstream (<1kb)	17	28587648	28622709	35062	2	-14515	Srpk1	protein_coding
ENSMUSG00000004865.16	chr17	28627462	28627512	51	*	-0.07334	0.0805901288986208	Distal Intergenic	17	28587648	28622709	35062	2	-4753	Srpk1	protein_coding
ENSMUSG00000004872.15	chr1	78203606	78203725	120	*	-0.62105	0.0333626777864996	Distal Intergenic	1	78101267	78197134	95868	2	-6472	Pax3	protein_coding
ENSMUSG00000004872.15	chr1	78134627	78134677	51	*	-0.27731	0.0770862102508541	Intron (ENSMUST00000004994.15/ENSMUSG00000004872.15, intron 4 of 8)	1	78101267	78197134	95868	2	62457	Pax3	protein_coding
ENSMUSG00000004872.15	chr1	78197901	78197954	54	*	-0.52858	0.0285818267229844	Promoter	1	78101267	78197134	95868	2	-767	Pax3	protein_coding
ENSMUSG00000004872.15	chr1	78107417	78107467	51	*	0.1846	0.0719554722309116	Intron (ENSMUST00000004994.15/ENSMUSG00000004872.15, intron 7 of 8)	1	78101267	78197134	95868	2	89667	Pax3	protein_coding
ENSMUSG00000004872.15	chr1	78120645	78120699	55	*	-0.54449	0.0741882324218749	Intron (ENSMUST00000004994.15/ENSMUSG00000004872.15, intron 7 of 8)	1	78101267	78197134	95868	2	76435	Pax3	protein_coding
ENSMUSG00000004872.15	chr1	78187470	78187628	159	*	0.2851	0.0617426179815088	Intron (ENSMUST00000004994.15/ENSMUSG00000004872.15, intron 4 of 8)	1	78101267	78197134	95868	2	9506	Pax3	protein_coding
ENSMUSG00000004872.15	chr1	78138950	78139061	112	*	-0.12215	0.065858792513609	Intron (ENSMUST00000004994.15/ENSMUSG00000004872.15, intron 4 of 8)	1	78101267	78197134	95868	2	58073	Pax3	protein_coding
ENSMUSG00000004872.15	chr1	78189627	78189685	59	*	-0.01977	0.0747229903936384	Intron (ENSMUST00000004994.15/ENSMUSG00000004872.15, intron 4 of 8)	1	78101267	78197134	95868	2	7449	Pax3	protein_coding
ENSMUSG00000004872.15	chr1	78201677	78201727	51	*	-0.67672	0.0228654613783875	Distal Intergenic	1	78101267	78197134	95868	2	-4543	Pax3	protein_coding
ENSMUSG00000004872.15	chr1	78196822	78196902	81	*	-0.5561	0.02438418526566	Promoter	1	78101267	78197134	95868	2	232	Pax3	protein_coding
ENSMUSG00000004872.15	chr1	78193984	78194053	70	*	-0.30423	0.0548823270946743	Intron (ENSMUST00000004994.15/ENSMUSG00000004872.15, intron 2 of 8)	1	78101267	78197134	95868	2	3081	Pax3	protein_coding
ENSMUSG00000004872.15	chr1	78131260	78131309	50	*	1.70905	0.00369644165039062	Intron (ENSMUST00000004994.15/ENSMUSG00000004872.15, intron 5 of 8)	1	78101267	78197134	95868	2	65825	Pax3	protein_coding
ENSMUSG00000004872.15	chr1	78167698	78167748	51	*	0.1187	0.0805901288986208	Intron (ENSMUST00000004994.15/ENSMUSG00000004872.15, intron 4 of 8)	1	78101267	78197134	95868	2	29386	Pax3	protein_coding
ENSMUSG00000004872.15	chr1	78143973	78144023	51	*	0.1871	0.0697414577007291	Intron (ENSMUST00000004994.15/ENSMUSG00000004872.15, intron 4 of 8)	1	78101267	78197134	95868	2	53111	Pax3	protein_coding
ENSMUSG00000004872.15	chr1	78198440	78198490	51	*	-0.47056	0.0342981920675816	Distal Intergenic	1	78101267	78197134	95868	2	-1306	Pax3	protein_coding
ENSMUSG00000004872.15	chr1	78169652	78169702	51	*	0.24104	0.0743908882141116	Intron (ENSMUST00000004994.15/ENSMUSG00000004872.15, intron 4 of 8)	1	78101267	78197134	95868	2	27432	Pax3	protein_coding
ENSMUSG00000004872.15	chr1	78141422	78141472	51	*	-0.08162	0.0699749670457097	Intron (ENSMUST00000004994.15/ENSMUSG00000004872.15, intron 4 of 8)	1	78101267	78197134	95868	2	55662	Pax3	protein_coding
ENSMUSG00000004872.15	chr1	78195738	78195787	50	*	-0.34	0.0455015897301787	Intron (ENSMUST00000004994.15/ENSMUSG00000004872.15, intron 1 of 8)	1	78101267	78197134	95868	2	1347	Pax3	protein_coding
ENSMUSG00000004872.15	chr1	78200282	78200332	51	*	-1.12688	0.00607143592787911	Distal Intergenic	1	78101267	78197134	95868	2	-3148	Pax3	protein_coding
ENSMUSG00000004872.15	chr1	78171073	78171122	50	*	0.56752	0.0485699437558655	Intron (ENSMUST00000004994.15/ENSMUSG00000004872.15, intron 4 of 8)	1	78101267	78197134	95868	2	26012	Pax3	protein_coding
ENSMUSG00000004872.15	chr1	78193361	78193411	51	*	-0.16653	0.0625550208496869	Intron (ENSMUST00000004994.15/ENSMUSG00000004872.15, intron 3 of 8)	1	78101267	78197134	95868	2	3723	Pax3	protein_coding
ENSMUSG00000004872.15	chr1	78198608	78198658	51	*	-0.42669	0.0468417953743491	Distal Intergenic	1	78101267	78197134	95868	2	-1474	Pax3	protein_coding
ENSMUSG00000004872.15	chr1	78143718	78143767	50	*	0.18963	0.0658587925136092	Intron (ENSMUST00000004994.15/ENSMUSG00000004872.15, intron 4 of 8)	1	78101267	78197134	95868	2	53367	Pax3	protein_coding
ENSMUSG00000004872.15	chr1	78146915	78147024	110	*	0.60465	0.0600671768188475	Intron (ENSMUST00000004994.15/ENSMUSG00000004872.15, intron 4 of 8)	1	78101267	78197134	95868	2	50110	Pax3	protein_coding
ENSMUSG00000004872.15	chr1	78133870	78133920	51	*	-0.06056	0.0805901288986208	Intron (ENSMUST00000004994.15/ENSMUSG00000004872.15, intron 4 of 8)	1	78101267	78197134	95868	2	63214	Pax3	protein_coding
ENSMUSG00000004872.15	chr1	78196513	78196581	69	*	-0.39522	0.0346832950949722	Promoter	1	78101267	78197134	95868	2	553	Pax3	protein_coding
ENSMUSG00000004872.15	chr1	78167543	78167634	92	*	0.1812	0.0743908882141116	Intron (ENSMUST00000004994.15/ENSMUSG00000004872.15, intron 4 of 8)	1	78101267	78197134	95868	2	29500	Pax3	protein_coding
ENSMUSG00000004872.15	chr1	78206501	78206550	50	*	0.58114	0.0395755097270012	Distal Intergenic	1	78101267	78197134	95868	2	-9367	Pax3	protein_coding
ENSMUSG00000004872.15	chr1	78181950	78182010	61	*	0.35359	0.0664204359054566	Intron (ENSMUST00000004994.15/ENSMUSG00000004872.15, intron 4 of 8)	1	78101267	78197134	95868	2	15124	Pax3	protein_coding
ENSMUSG00000004885.5	chr3	87948084	87948134	51	*	-0.57624	0.0285818267229844	Promoter	3	87948666	87953376	4711	1	-532	Crabp2	protein_coding
ENSMUSG00000004885.5	chr3	87947845	87947955	111	*	-0.57106	0.040511823026464	Promoter	3	87948666	87953376	4711	1	-711	Crabp2	protein_coding
ENSMUSG00000004885.5	chr3	87949708	87949761	54	*	-0.75797	0.0175888164449134	Intron (ENSMUST00000005019.5/ENSMUSG00000004885.5, intron 1 of 3)	3	87948666	87953376	4711	1	1042	Crabp2	protein_coding
ENSMUSG00000004885.5	chr3	87955964	87956014	51	*	-0.00473	0.0805901288986208	Distal Intergenic	3	87948666	87953376	4711	1	7298	Crabp2	protein_coding
ENSMUSG00000004885.5	chr3	87941246	87941334	89	*	0.49896	0.0592970848083496	Distal Intergenic	3	87948666	87953376	4711	1	-7332	Crabp2	protein_coding
ENSMUSG00000004885.5	chr3	87948665	87948720	56	*	-0.34992	0.0515593736963642	Promoter	3	87948666	87953376	4711	1	0	Crabp2	protein_coding
ENSMUSG00000004891.16	chr3	87971845	87971895	51	*	-0.8656	0.010553289866948	Promoter	3	87971078	87980451	9374	1	767	Nes	protein_coding
ENSMUSG00000004891.16	chr3	87972456	87972553	98	*	-0.9803	0.0112653197720648	Intron (ENSMUST00000159830.1/ENSMUSG00000004891.16, intron 1 of 1)	3	87971078	87980451	9374	1	1378	Nes	protein_coding
ENSMUSG00000004891.16	chr3	87971048	87971226	179	*	-0.72692	0.0222174523514697	Promoter	3	87971078	87980451	9374	1	0	Nes	protein_coding
ENSMUSG00000004892.13	chr3	87998477	87998526	50	*	-0.58882	0.0340667602722535	Intron (ENSMUST00000090971.10/ENSMUSG00000004892.13, intron 1 of 13)	3	87987531	88000230	12700	2	1704	Bcan	protein_coding
ENSMUSG00000004892.13	chr3	87997530	87997651	122	*	-0.69279	0.0270078820176429	Intron (ENSMUST00000090971.10/ENSMUSG00000004892.13, intron 2 of 13)	3	87987531	88000230	12700	2	2579	Bcan	protein_coding
ENSMUSG00000004894.10	chr3	88017070	88017119	50	*	-0.08851	0.0747229903936389	Distal Intergenic	3	88021750	88027583	5834	2	10464	Hapln2	protein_coding
ENSMUSG00000004894.10	chr3	88024026	88024104	79	*	-0.45039	0.0345812081949362	Exon (ENSMUST00000160737.7/ENSMUSG00000004894.10, exon 3 of 6)	3	88021750	88027583	5834	2	3479	Hapln2	protein_coding
ENSMUSG00000004894.10	chr3	88022474	88022544	71	*	0.18963	0.0658587925136092	3' UTR	3	88021750	88027583	5834	2	5039	Hapln2	protein_coding
ENSMUSG00000004894.10	chr3	88017333	88017383	51	*	0.07889	0.0747229903936387	Distal Intergenic	3	88021750	88027583	5834	2	10200	Hapln2	protein_coding
ENSMUSG00000004895.9	chr3	87867159	87867208	50	*	0.33583	0.0981903076171875	Intron (ENSMUST00000005015.9/ENSMUSG00000004895.9, intron 4 of 6)	3	87858903	87885608	26706	2	18400	Prcc	protein_coding
ENSMUSG00000004895.9	chr3	87869091	87869144	54	*	0.60465	0.0600671768188475	Intron (ENSMUST00000005015.9/ENSMUSG00000004895.9, intron 3 of 6)	3	87858903	87885608	26706	2	16464	Prcc	protein_coding
ENSMUSG00000004895.9	chr3	87878547	87878624	78	*	0.52467	0.070078372955322	Intron (ENSMUST00000005015.9/ENSMUSG00000004895.9, intron 1 of 6)	3	87858903	87885608	26706	2	6984	Prcc	protein_coding
ENSMUSG00000004896.16	chr3	87938260	87938350	91	*	-1.09877	0.0277233123779296	Intron (ENSMUST00000055984.6/ENSMUSG00000048039.8, intron 2 of 3)	3	87922601	87930717	8117	2	-7543	Rrnad1	protein_coding
ENSMUSG00000004896.16	chr3	87935439	87935489	51	*	-0.67321	0.0606994628906249	Intron (ENSMUST00000055984.6/ENSMUSG00000048039.8, intron 2 of 3)	3	87922601	87930717	8117	2	-4722	Rrnad1	protein_coding
ENSMUSG00000004896.16	chr3	87938943	87938993	51	*	-1.18845	0.0203304290771484	Intron (ENSMUST00000055984.6/ENSMUSG00000048039.8, intron 3 of 3)	3	87922601	87930717	8117	2	-8226	Rrnad1	protein_coding
ENSMUSG00000004902.7	chr6	120744289	120744338	50	*	0.61151	0.0487083196640015	Intron (ENSMUST00000112686.7/ENSMUSG00000071226.11, intron 8 of 18)	6	120773578	120794336	20759	1	-29240	Slc25a18	protein_coding
ENSMUSG00000004902.7	chr6	120763228	120763277	50	*	0.32667	0.0834617614746091	Intron (ENSMUST00000112686.7/ENSMUSG00000071226.11, intron 17 of 18)	6	120773578	120794336	20759	1	-10301	Slc25a18	protein_coding
ENSMUSG00000004902.7	chr6	120728049	120728103	55	*	-0.43194	0.0741882324218749	Intron (ENSMUST00000112686.7/ENSMUSG00000071226.11, intron 2 of 18)	6	120773578	120794336	20759	1	-45475	Slc25a18	protein_coding
ENSMUSG00000004929.12	chr10	81065779	81065852	74	*	0.00101	0.0927352905273434	Distal Intergenic	10	81070035	81082559	12525	1	-4183	Thop1	protein_coding
ENSMUSG00000004929.12	chr10	81067699	81067786	88	*	0.16663	0.0880985260009763	Distal Intergenic	10	81070035	81082559	12525	1	-2249	Thop1	protein_coding
ENSMUSG00000004934.14	chr10	81161789	81161882	94	*	0.9241	0.0381195545196533	Intron (ENSMUST00000005064.13/ENSMUSG00000004934.14, intron 2 of 10)	10	81153266	81167923	14658	2	6041	Pias4	protein_coding
ENSMUSG00000004936.8	chr9	64255963	64256012	50	*	0.31477	0.0800895690917967	Distal Intergenic	9	64185770	64253631	67862	2	-2332	Map2k1	protein_coding
ENSMUSG00000004936.8	chr9	64261984	64262033	50	*	0.24265	0.0800895690917967	Distal Intergenic	9	64185770	64253631	67862	2	-8353	Map2k1	protein_coding
ENSMUSG00000004939.7	chr10	81199608	81199702	95	*	-0.16627	0.0774905085563662	Exon (ENSMUST00000005069.7/ENSMUSG00000004939.7, exon 6 of 7)	10	81198170	81202051	3882	2	2349	Nmrk2	protein_coding
ENSMUSG00000004939.7	chr10	81208569	81208618	50	*	0.29844	0.0664204359054566	Exon (ENSMUST00000129950.1/ENSMUSG00000085779.1, exon 3 of 3)	10	81198170	81202051	3882	2	-6518	Nmrk2	protein_coding
ENSMUSG00000004945.15	chr17	5447175	5447225	51	*	0.57274	0.0606994628906249	Distal Intergenic	17	5410870	5440259	29390	2	-6916	Tmem242	protein_coding
ENSMUSG00000004947.15	chr5	136005158	136005215	58	*	-0.16347	0.0840940475463864	Intron (ENSMUST00000111142.8/ENSMUSG00000004947.15, intron 2 of 10)	5	135994800	136032872	38073	1	10358	Dtx2	protein_coding
ENSMUSG00000004951.10	chr5	135889072	135889122	51	*	-0.05474	0.0880985260009763	3' UTR	5	135887919	135889563	1645	1	1153	Hspb1	protein_coding
ENSMUSG00000004952.13	chr5	136084030	136084094	65	*	0.31853	0.0800895690917967	Promoter	5	136083916	136111860	27945	1	114	Rasa4	protein_coding
ENSMUSG00000004952.13	chr5	136086468	136086541	74	*	0.23974	0.0719554722309116	Intron (ENSMUST00000042135.13/ENSMUSG00000004952.13, intron 1 of 20)	5	136083916	136111860	27945	1	2552	Rasa4	protein_coding
ENSMUSG00000004980.16	chr6	51454865	51454934	70	*	0.911	0.0354080200195311	Intron (ENSMUST00000005103.11/ENSMUSG00000029832.16, intron 2 of 3)	6	51460932	51469894	8963	2	14960	Hnrnpa2b1	protein_coding
ENSMUSG00000004988.9	chr6	117942979	117943041	63	*	0.38338	0.070078372955322	Distal Intergenic	6	117933559	117937692	4134	2	-5287	Fxyd4	protein_coding
ENSMUSG00000004994.12	chr8	84272010	84272068	59	*	-0.18345	0.0800895690917967	Distal Intergenic	8	84257795	84270380	12586	2	-1630	Ccdc130	protein_coding
ENSMUSG00000004996.9	chr8	84259694	84259743	50	*	0.30455	0.0681916475296021	Intron (ENSMUST00000098578.9/ENSMUSG00000004994.12, intron 8 of 9)	8	84249906	84257326	7421	2	-2368	Mri1	protein_coding
ENSMUSG00000005034.15	chr3	146816788	146816838	51	*	0.77888	0.048053741455078	Distal Intergenic	3	146729574	146812990	83417	2	-3798	Prkacb	protein_coding
ENSMUSG00000005034.15	chr3	146818143	146818198	56	*	0.70441	0.0487083196640015	Distal Intergenic	3	146729574	146812990	83417	2	-5153	Prkacb	protein_coding
ENSMUSG00000005043.13	chr11	119346727	119346818	92	*	0.7844	0.0381195545196533	3' UTR	11	119343425	119355536	12112	2	8718	Sgsh	protein_coding
ENSMUSG00000005043.13	chr11	119353857	119353920	64	*	-0.12049	0.0880985260009763	Intron (ENSMUST00000136523.7/ENSMUSG00000005043.13, intron 1 of 7)	11	119343425	119355536	12112	2	1616	Sgsh	protein_coding
ENSMUSG00000005043.13	chr11	119342437	119342515	79	*	0.18302	0.0774905085563662	Intron (ENSMUST00000106250.7/ENSMUSG00000013483.14, intron 20 of 22)	11	119343425	119355536	12112	2	13021	Sgsh	protein_coding
ENSMUSG00000005057.13	chr5	136242604	136242654	51	*	-0.80085	0.0610961914062499	Intron (ENSMUST00000196397.4/ENSMUSG00000005057.13, intron 1 of 8)	5	136218147	136246556	28410	2	3902	Sh2b2	protein_coding
ENSMUSG00000005057.13	chr5	136248431	136248481	51	*	-0.33111	0.0681916475296023	3' UTR	5	136218147	136246556	28410	2	-1875	Sh2b2	protein_coding
ENSMUSG00000005069.12	chr6	124404237	124404324	88	*	0.52467	0.070078372955322	Exon (ENSMUST00000112532.7/ENSMUSG00000005069.12, exon 8 of 16)	6	124396816	124415067	18252	2	10743	Pex5	protein_coding
ENSMUSG00000005078.16	chr12	72095897	72095993	97	*	0.29281	0.0647599250078201	Intron (ENSMUST00000057257.9/ENSMUSG00000005078.16, intron 5 of 6)	12	72085589	72101461	15873	1	10308	Jkamp	protein_coding
ENSMUSG00000005078.16	chr12	72093427	72093509	83	*	0.53	0.0487083196640015	Intron (ENSMUST00000125764.7/ENSMUSG00000005078.16, intron 3 of 4)	12	72085589	72101461	15873	1	7838	Jkamp	protein_coding
ENSMUSG00000005087.17	chr2	102950918	102950968	51	*	-0.49814	0.0575643777847292	Distal Intergenic	2	102811141	102901665	90525	2	-49253	Cd44	protein_coding
ENSMUSG00000005087.17	chr2	102968519	102968568	50	*	0.97641	0.0354080200195311	Distal Intergenic	2	102811141	102901665	90525	2	-66854	Cd44	protein_coding
ENSMUSG00000005089.15	chr2	102673796	102673845	50	*	0.49896	0.0592970848083496	Intron (ENSMUST00000080210.9/ENSMUSG00000005089.15, intron 1 of 10)	2	102658659	102790784	132126	1	15137	Slc1a2	protein_coding
ENSMUSG00000005089.15	chr2	102677713	102677762	50	*	0.67278	0.0328571826685223	Intron (ENSMUST00000080210.9/ENSMUSG00000005089.15, intron 1 of 10)	2	102658659	102790784	132126	1	19054	Slc1a2	protein_coding
ENSMUSG00000005107.13	chr5	38450530	38450639	110	*	0.17378	0.0840940475463864	Intron (ENSMUST00000067886.11/ENSMUSG00000005107.13, intron 3 of 11)	5	38349273	38503143	153871	2	52504	Slc2a9	protein_coding
ENSMUSG00000005125.13	chr15	66993827	66993925	99	*	0.66715	0.0485157966613768	Intron (ENSMUST00000171591.1/ENSMUSG00000091412.1, intron 1 of 1)	15	66929318	66969640	40323	2	-24187	Ndrg1	protein_coding
ENSMUSG00000005125.13	chr15	66992035	66992105	71	*	0.81155	0.0485157966613768	Intron (ENSMUST00000171591.1/ENSMUSG00000091412.1, intron 1 of 1)	15	66929318	66969640	40323	2	-22395	Ndrg1	protein_coding
ENSMUSG00000005125.13	chr15	66996767	66996816	50	*	1.11798	0.0146124958992005	Intron (ENSMUST00000171591.1/ENSMUSG00000091412.1, intron 1 of 1)	15	66929318	66969640	40323	2	-27127	Ndrg1	protein_coding
ENSMUSG00000005125.13	chr15	66982528	66982577	50	*	0.02563	0.0880985260009761	Intron (ENSMUST00000171591.1/ENSMUSG00000091412.1, intron 1 of 1)	15	66929318	66969640	40323	2	-12888	Ndrg1	protein_coding
ENSMUSG00000005131.4	chr9	53410538	53410600	63	*	0.17663	0.0770862102508544	Intron (ENSMUST00000215668.1/ENSMUSG00000005131.4, intron 1 of 6)	9	53402325	53434402	32078	1	8213	4930550C14Rik	protein_coding
ENSMUSG00000005131.4	chr9	53435213	53435300	88	*	0.43015	0.0681916475296021	Distal Intergenic	9	53402325	53434402	32078	1	32888	4930550C14Rik	protein_coding
ENSMUSG00000005131.4	chr9	53445707	53445757	51	*	-0.307	0.0743908882141116	Intron (ENSMUST00000118282.8/ENSMUSG00000034218.16, intron 56 of 61)	9	53402325	53434402	32078	1	43382	4930550C14Rik	protein_coding
ENSMUSG00000005131.4	chr9	53442574	53442623	50	*	0.67815	0.0314276106655599	Intron (ENSMUST00000118282.8/ENSMUSG00000034218.16, intron 58 of 61)	9	53402325	53434402	32078	1	40249	4930550C14Rik	protein_coding
ENSMUSG00000005148.8	chr14	99297786	99297854	69	*	-0.58518	0.0485699437558653	Promoter	14	99298691	99315036	16346	1	-837	Klf5	protein_coding
ENSMUSG00000005148.8	chr14	99296265	99296314	50	*	0.3078	0.0770862102508544	Distal Intergenic	14	99298691	99315036	16346	1	-2377	Klf5	protein_coding
ENSMUSG00000005148.8	chr14	99307844	99307894	51	*	0.48306	0.0720806121826171	Intron (ENSMUST00000005279.7/ENSMUSG00000005148.8, intron 3 of 3)	14	99298691	99315036	16346	1	9153	Klf5	protein_coding
ENSMUSG00000005148.8	chr14	99299371	99299456	86	*	-0.33353	0.0664204359054568	Promoter	14	99298691	99315036	16346	1	680	Klf5	protein_coding
ENSMUSG00000005220.10	chr5	72503803	72503914	112	*	-0.37903	0.0468417953743491	Promoter	5	72300025	72504473	204449	2	559	Corin	protein_coding
ENSMUSG00000005220.10	chr5	72503399	72503449	51	*	-0.04298	0.064292660317734	Intron (ENSMUST00000167460.8/ENSMUSG00000005220.10, intron 1 of 21)	5	72300025	72504473	204449	2	1024	Corin	protein_coding
ENSMUSG00000005225.15	chr6	54590298	54590348	51	*	0.92228	0.0458221435546876	Intron (ENSMUST00000046520.12/ENSMUSG00000038074.16, intron 1 of 3)	6	54595111	54645839	50729	1	-4763	Plekha8	protein_coding
ENSMUSG00000005232.11	chr2	69229161	69229210	50	*	0.9967	0.0369644165039062	Distal Intergenic	2	69211073	69227841	16769	1	18088	G6pc2	protein_coding
ENSMUSG00000005232.11	chr2	69208634	69208684	51	*	-0.13509	0.0981903076171877	Distal Intergenic	2	69211073	69227841	16769	1	-2389	G6pc2	protein_coding
ENSMUSG00000005233.16	chr2	69184564	69184614	51	*	0.2425	0.0880985260009763	Intron (ENSMUST00000041865.7/ENSMUSG00000034738.8, intron 14 of 15)	2	69193895	69206194	12300	2	21580	Spc25	protein_coding
ENSMUSG00000005233.16	chr2	69175264	69175314	51	*	-0.10308	0.0840940475463864	Intron (ENSMUST00000041865.7/ENSMUSG00000034738.8, intron 8 of 15)	2	69193895	69206194	12300	2	30880	Spc25	protein_coding
ENSMUSG00000005251.15	chr16	97721131	97721237	107	*	-0.24764	0.0981903076171877	Distal Intergenic	16	97741933	97763787	21855	2	42550	Ripk4	protein_coding
ENSMUSG00000005251.15	chr16	97701703	97701753	51	*	0.00101	0.0927352905273434	Distal Intergenic	16	97741933	97763787	21855	2	62034	Ripk4	protein_coding
ENSMUSG00000005251.15	chr16	97733007	97733094	88	*	0.62854	0.0487083196640015	Distal Intergenic	16	97741933	97763787	21855	2	30693	Ripk4	protein_coding
ENSMUSG00000005251.15	chr16	97763732	97763788	57	*	-0.44422	0.0405118230264638	Promoter	16	97741933	97763787	21855	2	0	Ripk4	protein_coding
ENSMUSG00000005251.15	chr16	97763500	97763572	73	*	-0.53768	0.0340667602722535	Promoter	16	97741933	97763787	21855	2	215	Ripk4	protein_coding
ENSMUSG00000005267.13	chr11	62720767	62720817	51	*	0.2426	0.0800895690917967	Intron (ENSMUST00000150336.7/ENSMUSG00000005267.13, intron 5 of 7)	11	62700356	62731905	31550	2	11088	Zfp287	protein_coding
ENSMUSG00000005268.20	chr15	10191156	10191206	51	*	0.31477	0.0800895690917967	Intron (ENSMUST00000005400.12/ENSMUSG00000005268.20, intron 1 of 8)	15	10177238	10349180	171943	1	13918	Prlr	protein_coding
ENSMUSG00000005268.20	chr15	10234017	10234066	50	*	1.374	0.0129375457763671	Intron (ENSMUST00000005400.12/ENSMUSG00000005268.20, intron 1 of 8)	15	10177238	10349180	171943	1	56779	Prlr	protein_coding
ENSMUSG00000005268.20	chr15	10153173	10153222	50	*	0.55519	0.0720806121826171	Distal Intergenic	15	10177238	10349180	171943	1	-24016	Prlr	protein_coding
ENSMUSG00000005268.20	chr15	10133248	10133298	51	*	0.44879	0.070078372955322	Distal Intergenic	15	10177238	10349180	171943	1	-43940	Prlr	protein_coding
ENSMUSG00000005299.6	chr5	33779766	33779828	63	*	0.24265	0.0800895690917967	Intron (ENSMUST00000005431.5/ENSMUSG00000005299.6, intron 1 of 13)	5	33739673	33782817	43145	2	2989	Letm1	protein_coding
ENSMUSG00000005320.9	chr13	55152492	55152557	66	*	-0.02866	0.0747229903936389	Promoter	13	55152640	55168759	16120	1	-83	Fgfr4	protein_coding
ENSMUSG00000005320.9	chr13	55172680	55172730	51	*	0.16663	0.0880985260009763	Distal Intergenic	13	55152640	55168759	16120	1	20040	Fgfr4	protein_coding
ENSMUSG00000005338.13	chr1	173404074	173404162	89	*	0.39065	0.0800895690917967	Intron (ENSMUST00000147604.7/ENSMUSG00000037860.15, intron 2 of 11)	1	173333258	173367695	34438	2	-36379	Cadm3	protein_coding
ENSMUSG00000005338.13	chr1	173366776	173366857	82	*	0.50714	0.0485699437558655	Promoter	1	173333258	173367695	34438	2	838	Cadm3	protein_coding
ENSMUSG00000005338.13	chr1	173368331	173368380	50	*	1.16732	0.0146124958992005	Promoter	1	173333258	173367695	34438	2	-636	Cadm3	protein_coding
ENSMUSG00000005339.10	chr1	173228233	173228282	50	*	0.911	0.0354080200195311	Distal Intergenic	1	173221284	173227214	5931	2	-1019	Fcer1a	protein_coding
ENSMUSG00000005354.16	chr15	77931550	77931600	51	*	-0.29095	0.0872802734375001	Distal Intergenic	15	77915047	77929006	13960	2	-2544	Txn2	protein_coding
ENSMUSG00000005354.16	chr15	77890196	77890260	65	*	-0.4035	0.0872802734375001	Distal Intergenic	15	77915047	77929006	13960	2	38746	Txn2	protein_coding
ENSMUSG00000005355.9	chr10	78728252	78728302	51	*	-0.41983	0.0720806121826173	Distal Intergenic	10	78711991	78718294	6304	2	-9958	Casp14	protein_coding
ENSMUSG00000005355.9	chr10	78730151	78730239	89	*	0.74034	0.0606994628906249	Distal Intergenic	10	78711991	78718294	6304	2	-11857	Casp14	protein_coding
ENSMUSG00000005357.9	chr10	78798471	78798535	65	*	-0.04012	0.0880985260009761	Intron (ENSMUST00000005490.9/ENSMUSG00000005357.9, intron 6 of 9)	10	78780496	78814765	34270	1	17975	Slc1a6	protein_coding
ENSMUSG00000005357.9	chr10	78790512	78790561	50	*	0.24042	0.0719554722309116	Intron (ENSMUST00000005490.9/ENSMUSG00000005357.9, intron 3 of 9)	10	78780496	78814765	34270	1	10016	Slc1a6	protein_coding
ENSMUSG00000005357.9	chr10	78790181	78790231	51	*	0.24159	0.0743908882141116	Intron (ENSMUST00000005490.9/ENSMUSG00000005357.9, intron 3 of 9)	10	78780496	78814765	34270	1	9685	Slc1a6	protein_coding
ENSMUSG00000005360.14	chr15	8748125	8748192	68	*	-0.41945	0.091644287109375	Distal Intergenic	15	8634124	8710764	76641	2	-37361	Slc1a3	protein_coding
ENSMUSG00000005360.14	chr15	8801508	8801558	51	*	-0.26869	0.0800895690917967	Distal Intergenic	15	8634124	8710764	76641	2	-90744	Slc1a3	protein_coding
ENSMUSG00000005360.14	chr15	8687063	8687113	51	*	-0.89075	0.0369644165039062	Intron (ENSMUST00000005493.13/ENSMUSG00000005360.14, intron 3 of 9)	15	8634124	8710764	76641	2	23651	Slc1a3	protein_coding
ENSMUSG00000005360.14	chr15	8692441	8692501	61	*	-0.11087	0.0981903076171875	Intron (ENSMUST00000005493.13/ENSMUSG00000005360.14, intron 2 of 9)	15	8634124	8710764	76641	2	18263	Slc1a3	protein_coding
ENSMUSG00000005360.14	chr15	8802648	8802705	58	*	-0.59522	0.0333626777864996	Distal Intergenic	15	8634124	8710764	76641	2	-91884	Slc1a3	protein_coding
ENSMUSG00000005360.14	chr15	8764158	8764208	51	*	-0.18675	0.0927352905273439	Distal Intergenic	15	8634124	8710764	76641	2	-53394	Slc1a3	protein_coding
ENSMUSG00000005360.14	chr15	8802341	8802390	50	*	-0.57106	0.040511823026464	Distal Intergenic	15	8634124	8710764	76641	2	-91577	Slc1a3	protein_coding
ENSMUSG00000005360.14	chr15	8737847	8737916	70	*	1.19915	0.0333251953125001	Distal Intergenic	15	8634124	8710764	76641	2	-27083	Slc1a3	protein_coding
ENSMUSG00000005362.14	chr6	106825369	106825419	51	*	0.17378	0.0840940475463864	Distal Intergenic	6	106780201	106800077	19877	2	-25292	Crbn	protein_coding
ENSMUSG00000005362.14	chr6	106811872	106811936	65	*	-0.04895	0.0774905085563662	Distal Intergenic	6	106780201	106800077	19877	2	-11795	Crbn	protein_coding
ENSMUSG00000005362.14	chr6	106874308	106874410	103	*	0.39065	0.0800895690917967	Distal Intergenic	6	106780201	106800077	19877	2	-74231	Crbn	protein_coding
ENSMUSG00000005362.14	chr6	106893346	106893396	51	*	0.00101	0.0927352905273434	Distal Intergenic	6	106780201	106800077	19877	2	-93269	Crbn	protein_coding
ENSMUSG00000005362.14	chr6	106889944	106889993	50	*	1.04076	0.0161167234182358	Distal Intergenic	6	106780201	106800077	19877	2	-89867	Crbn	protein_coding
ENSMUSG00000005364.11	chr6	106538372	106538466	95	*	0.43789	0.0916442871093751	Intron (ENSMUST00000113261.8/ENSMUSG00000064293.14, intron 13 of 19)	6	106710357	106749037	38681	2	210571	Il5ra	protein_coding
ENSMUSG00000005364.11	chr6	106298555	106298633	79	*	0.24159	0.0743908882141116	Intron (ENSMUST00000113261.8/ENSMUSG00000064293.14, intron 5 of 19)	6	106710357	106749037	38681	2	450404	Il5ra	protein_coding
ENSMUSG00000005364.11	chr6	106742611	106742678	68	*	0.75171	0.0485157966613768	Exon (ENSMUST00000204659.2/ENSMUSG00000005364.11, exon 5 of 13)	6	106710357	106749037	38681	2	6359	Il5ra	protein_coding
ENSMUSG00000005364.11	chr6	106591504	106591553	50	*	0.24265	0.0800895690917967	Intron (ENSMUST00000113261.8/ENSMUSG00000064293.14, intron 14 of 19)	6	106710357	106749037	38681	2	157484	Il5ra	protein_coding
ENSMUSG00000005364.11	chr6	106616363	106616412	50	*	0.43912	0.0592970848083496	Intron (ENSMUST00000113261.8/ENSMUSG00000064293.14, intron 14 of 19)	6	106710357	106749037	38681	2	132625	Il5ra	protein_coding
ENSMUSG00000005364.11	chr6	106736732	106736782	51	*	-0.38302	0.0681916475296023	Intron (ENSMUST00000204659.2/ENSMUSG00000005364.11, intron 8 of 12)	6	106710357	106749037	38681	2	12255	Il5ra	protein_coding
ENSMUSG00000005364.11	chr6	106552161	106552282	122	*	1.59289	0.00485157966613768	Intron (ENSMUST00000113261.8/ENSMUSG00000064293.14, intron 14 of 19)	6	106710357	106749037	38681	2	196755	Il5ra	protein_coding
ENSMUSG00000005364.11	chr6	106530410	106530459	50	*	0.1187	0.0805901288986208	Intron (ENSMUST00000113261.8/ENSMUSG00000064293.14, intron 13 of 19)	6	106710357	106749037	38681	2	218578	Il5ra	protein_coding
ENSMUSG00000005364.11	chr6	106505169	106505219	51	*	0.24211	0.0834617614746091	Intron (ENSMUST00000113261.8/ENSMUSG00000064293.14, intron 9 of 19)	6	106710357	106749037	38681	2	243818	Il5ra	protein_coding
ENSMUSG00000005364.11	chr6	106515691	106515740	50	*	0.48306	0.0720806121826171	Intron (ENSMUST00000113261.8/ENSMUSG00000064293.14, intron 11 of 19)	6	106710357	106749037	38681	2	233297	Il5ra	protein_coding
ENSMUSG00000005364.11	chr6	106687293	106687393	101	*	0.95203	0.0472106933593751	Intron (ENSMUST00000113264.8/ENSMUSG00000064293.14, intron 24 of 25)	6	106710357	106749037	38681	2	61644	Il5ra	protein_coding
ENSMUSG00000005364.11	chr6	106542852	106542901	50	*	0.1308	0.0747229903936387	Intron (ENSMUST00000113261.8/ENSMUSG00000064293.14, intron 13 of 19)	6	106710357	106749037	38681	2	206136	Il5ra	protein_coding
ENSMUSG00000005364.11	chr6	106565894	106565972	79	*	-0.57486	0.0600671768188476	Intron (ENSMUST00000113261.8/ENSMUSG00000064293.14, intron 14 of 19)	6	106710357	106749037	38681	2	183065	Il5ra	protein_coding
ENSMUSG00000005364.11	chr6	106449592	106449678	87	*	0.81155	0.0485157966613768	Intron (ENSMUST00000113261.8/ENSMUSG00000064293.14, intron 8 of 19)	6	106710357	106749037	38681	2	299359	Il5ra	protein_coding
ENSMUSG00000005364.11	chr6	106726560	106726610	51	*	-0.47567	0.0872802734375001	Intron (ENSMUST00000204659.2/ENSMUSG00000005364.11, intron 10 of 12)	6	106710357	106749037	38681	2	22427	Il5ra	protein_coding
ENSMUSG00000005364.11	chr6	106380104	106380173	70	*	0.15687	0.0927352905273438	Intron (ENSMUST00000113261.8/ENSMUSG00000064293.14, intron 7 of 19)	6	106710357	106749037	38681	2	368864	Il5ra	protein_coding
ENSMUSG00000005364.11	chr6	106730505	106730579	75	*	-0.307	0.0743908882141116	Intron (ENSMUST00000204659.2/ENSMUSG00000005364.11, intron 10 of 12)	6	106710357	106749037	38681	2	18458	Il5ra	protein_coding
ENSMUSG00000005364.11	chr6	106421892	106421941	50	*	0.64487	0.0606994628906249	Intron (ENSMUST00000113261.8/ENSMUSG00000064293.14, intron 7 of 19)	6	106710357	106749037	38681	2	327096	Il5ra	protein_coding
ENSMUSG00000005370.4	chr17	87977590	87977639	50	*	-0.36999	0.091644287109375	Intron (ENSMUST00000005503.4/ENSMUSG00000005370.4, intron 1 of 9)	17	87975062	87990892	15831	1	2528	Msh6	protein_coding
ENSMUSG00000005370.4	chr17	88000120	88000169	50	*	0.53924	0.0600671768188475	Intron (ENSMUST00000130379.8/ENSMUSG00000005371.15, intron 13 of 22)	17	87975062	87990892	15831	1	25058	Msh6	protein_coding
ENSMUSG00000005370.4	chr17	87998916	87998965	50	*	0.8424	0.0472106933593751	Intron (ENSMUST00000130379.8/ENSMUSG00000005371.15, intron 14 of 22)	17	87975062	87990892	15831	1	23854	Msh6	protein_coding
ENSMUSG00000005371.15	chr17	88081531	88081612	82	*	0.16213	0.0834617614746091	Distal Intergenic	17	87990859	88065291	74433	2	-16240	Fbxo11	protein_coding
ENSMUSG00000005371.15	chr17	88068231	88068280	50	*	0.80388	0.06109619140625	Distal Intergenic	17	87990859	88065291	74433	2	-2940	Fbxo11	protein_coding
ENSMUSG00000005371.15	chr17	88022011	88022061	51	*	-0.84744	0.048053741455078	Intron (ENSMUST00000130379.8/ENSMUSG00000005371.15, intron 1 of 22)	17	87990859	88065291	74433	2	43230	Fbxo11	protein_coding
ENSMUSG00000005373.13	chr5	135090611	135090776	166	*	0.35196	0.0531717677222339	Promoter	5	135089890	135138382	48493	1	721	Mlxipl	protein_coding
ENSMUSG00000005373.13	chr5	135090033	135090095	63	*	0.32921	0.0455015897301787	Promoter	5	135089890	135138382	48493	1	143	Mlxipl	protein_coding
ENSMUSG00000005373.13	chr5	135086846	135086913	68	*	0.11367	0.0805901288986208	Distal Intergenic	5	135089890	135138382	48493	1	-2977	Mlxipl	protein_coding
ENSMUSG00000005373.13	chr5	135090229	135090278	50	*	0.36574	0.0402107072034139	Promoter	5	135089890	135138382	48493	1	339	Mlxipl	protein_coding
ENSMUSG00000005374.13	chr5	135155066	135155116	51	*	0.81155	0.0485157966613768	Intron (ENSMUST00000153183.7/ENSMUSG00000005374.13, intron 3 of 6)	5	135149657	135165760	16104	1	5409	Tbl2	protein_coding
ENSMUSG00000005397.8	chr13	13435293	13435356	64	*	0.35853	0.11279296875	Distal Intergenic	13	13437551	13512269	74719	1	-2195	Nid1	protein_coding
ENSMUSG00000005410.6	chr8	75119561	75119611	51	*	-0.43317	0.0584499835968021	Intron (ENSMUST00000164309.2/ENSMUSG00000005410.6, intron 9 of 16)	8	75109569	75128439	18871	1	9992	Mcm5	protein_coding
ENSMUSG00000005410.6	chr8	75113422	75113471	50	*	0.74391	0.0314276106655599	Intron (ENSMUST00000164309.2/ENSMUSG00000005410.6, intron 5 of 16)	8	75109569	75128439	18871	1	3853	Mcm5	protein_coding
ENSMUSG00000005410.6	chr8	75114095	75114166	72	*	0.62854	0.0487083196640015	Exon (ENSMUST00000164309.2/ENSMUSG00000005410.6, exon 6 of 17)	8	75109569	75128439	18871	1	4526	Mcm5	protein_coding
ENSMUSG00000005417.17	chr11	59642531	59642581	51	*	0.06612	0.0981903076171875	Distal Intergenic	11	59661305	59780860	119556	1	-18724	Mprip	protein_coding
ENSMUSG00000005417.17	chr11	59639771	59639820	50	*	0.86895	0.0381195545196533	Distal Intergenic	11	59661305	59780860	119556	1	-21485	Mprip	protein_coding
ENSMUSG00000005417.17	chr11	59638999	59639049	51	*	0.68369	0.0487083196640015	Distal Intergenic	11	59661305	59780860	119556	1	-22256	Mprip	protein_coding
ENSMUSG00000005417.17	chr11	59691437	59691486	50	*	0.05366	0.0981903076171875	Intron (ENSMUST00000138234.1/ENSMUSG00000005417.17, intron 1 of 3)	11	59661305	59780860	119556	1	30132	Mprip	protein_coding
ENSMUSG00000005447.12	chr7	25283044	25283094	51	*	0.14335	0.0981903076171875	Intron (ENSMUST00000169266.7/ENSMUSG00000005442.13, intron 2 of 20)	7	25295049	25297986	2938	2	14892	Pafah1b3	protein_coding
ENSMUSG00000005465.9	chr8	84032670	84032719	50	*	1.13151	0.0116398558020592	Intron (ENSMUST00000005601.8/ENSMUSG00000005465.9, intron 10 of 13)	8	84030294	84042589	12296	2	9870	Il27ra	protein_coding
ENSMUSG00000005469.10	chr8	83978424	83978473	50	*	0.75171	0.0485157966613768	Intron (ENSMUST00000005606.7/ENSMUSG00000005469.10, intron 1 of 9)	8	83972993	83996443	23451	1	5431	Prkaca	protein_coding
ENSMUSG00000005474.9	chr5	136773514	136773564	51	*	0.55481	0.0399987772107125	Intron (ENSMUST00000057497.12/ENSMUSG00000004415.15, intron 3 of 12)	5	136693146	136701094	7949	1	80368	Myl10	protein_coding
ENSMUSG00000005474.9	chr5	136701040	136701111	72	*	0.03538	0.0747229903936384	3' UTR	5	136693146	136701094	7949	1	7894	Myl10	protein_coding
ENSMUSG00000005474.9	chr5	136679154	136679203	50	*	0.4578	0.0485699437558655	Distal Intergenic	5	136693146	136701094	7949	1	-13943	Myl10	protein_coding
ENSMUSG00000005474.9	chr5	136739941	136739990	50	*	0.49679	0.0483318557962776	Downstream (1-2kb)	5	136693146	136701094	7949	1	46795	Myl10	protein_coding
ENSMUSG00000005474.9	chr5	136649424	136649474	51	*	0.37662	0.070078372955322	Distal Intergenic	5	136693146	136701094	7949	1	-43672	Myl10	protein_coding
ENSMUSG00000005474.9	chr5	136721292	136721342	51	*	0.74034	0.0606994628906249	Distal Intergenic	5	136693146	136701094	7949	1	28146	Myl10	protein_coding
ENSMUSG00000005474.9	chr5	136711290	136711383	94	*	-0.4977	0.0741882324218749	Distal Intergenic	5	136693146	136701094	7949	1	18144	Myl10	protein_coding
ENSMUSG00000005474.9	chr5	136740907	136740990	84	*	-0.05711	0.0722322240471839	Downstream (<1kb)	5	136693146	136701094	7949	1	47761	Myl10	protein_coding
ENSMUSG00000005474.9	chr5	136715297	136715386	90	*	0.7844	0.0381195545196533	Distal Intergenic	5	136693146	136701094	7949	1	22151	Myl10	protein_coding
ENSMUSG00000005474.9	chr5	136774013	136774062	50	*	0.58754	0.0402765464968982	Intron (ENSMUST00000057497.12/ENSMUSG00000004415.15, intron 3 of 12)	5	136693146	136701094	7949	1	80867	Myl10	protein_coding
ENSMUSG00000005474.9	chr5	136682513	136682563	51	*	0.39851	0.0720806121826171	Distal Intergenic	5	136693146	136701094	7949	1	-10583	Myl10	protein_coding
ENSMUSG00000005474.9	chr5	136678199	136678249	51	*	0.43912	0.0592970848083496	Distal Intergenic	5	136693146	136701094	7949	1	-14897	Myl10	protein_coding
ENSMUSG00000005483.10	chr8	83619479	83619535	57	*	-0.90124	0.0369644165039062	Distal Intergenic	8	83608193	83612653	4461	1	11286	Dnajb1	protein_coding
ENSMUSG00000005483.10	chr8	83611195	83611244	50	*	1.051	0.0458221435546876	3' UTR	8	83608193	83612653	4461	1	3002	Dnajb1	protein_coding
ENSMUSG00000005501.14	chr1	87974587	87974636	50	*	0.69624	0.0395755097270012	Intron (ENSMUST00000189409.6/ENSMUSG00000005501.14, intron 1 of 12)	1	87945119	88008551	63433	2	33915	Usp40	protein_coding
ENSMUSG00000005503.8	chr6	52312064	52312117	54	*	-0.58477	0.018052970585939	Intron (ENSMUST00000125305.1/ENSMUSG00000086126.1, intron 3 of 3)	6	52313498	52318378	4881	1	-1381	Evx1	protein_coding
ENSMUSG00000005503.8	chr6	52312927	52313026	100	*	-0.7997	0.00509539321278293	Promoter	6	52313498	52318378	4881	1	-472	Evx1	protein_coding
ENSMUSG00000005503.8	chr6	52313960	52314080	121	*	-0.80245	0.00423136602455271	Promoter	6	52313498	52318378	4881	1	462	Evx1	protein_coding
ENSMUSG00000005503.8	chr6	52312571	52312646	76	*	-0.59114	0.0148671522472436	Promoter	6	52313498	52318378	4881	1	-852	Evx1	protein_coding
ENSMUSG00000005503.8	chr6	52313394	52313473	80	*	-0.92312	0.00346271003422151	Promoter	6	52313498	52318378	4881	1	-25	Evx1	protein_coding
ENSMUSG00000005503.8	chr6	52313691	52313771	81	*	-0.70268	0.00679385761704395	Promoter	6	52313498	52318378	4881	1	193	Evx1	protein_coding
ENSMUSG00000005503.8	chr6	52311216	52311266	51	*	-0.58138	0.02438418526566	Intron (ENSMUST00000125305.1/ENSMUSG00000086126.1, intron 3 of 3)	6	52313498	52318378	4881	1	-2232	Evx1	protein_coding
ENSMUSG00000005503.8	chr6	52312247	52312304	58	*	-0.55726	0.0184223408281064	Intron (ENSMUST00000125305.1/ENSMUSG00000086126.1, intron 3 of 3)	6	52313498	52318378	4881	1	-1194	Evx1	protein_coding
ENSMUSG00000005503.8	chr6	52311349	52311405	57	*	-0.51755	0.0251154895515314	Intron (ENSMUST00000125305.1/ENSMUSG00000086126.1, intron 3 of 3)	6	52313498	52318378	4881	1	-2093	Evx1	protein_coding
ENSMUSG00000005503.8	chr6	52311726	52311792	67	*	-0.48976	0.0254144834747643	Intron (ENSMUST00000125305.1/ENSMUSG00000086126.1, intron 3 of 3)	6	52313498	52318378	4881	1	-1706	Evx1	protein_coding
ENSMUSG00000005503.8	chr6	52307316	52307366	51	*	-0.52666	0.0483318557962776	Downstream (1-2kb)	6	52313498	52318378	4881	1	-6132	Evx1	protein_coding
ENSMUSG00000005506.16	chr2	90968639	90968689	51	*	0.24142	0.0927352905273438	Intron (ENSMUST00000150546.1/ENSMUSG00000005506.16, intron 1 of 1)	2	90940382	91019497	79116	1	28257	Celf1	protein_coding
ENSMUSG00000005506.16	chr2	90965917	90965966	50	*	0.84191	0.0458221435546876	Intron (ENSMUST00000150546.1/ENSMUSG00000005506.16, intron 1 of 1)	2	90940382	91019497	79116	1	25535	Celf1	protein_coding
ENSMUSG00000005514.14	chr5	135666005	135666089	85	*	0.80894	0.048053741455078	Intron (ENSMUST00000198157.1/ENSMUSG00000105239.1, intron 2 of 3)	5	135670033	135735326	65294	1	-3944	Por	protein_coding
ENSMUSG00000005533.10	chr7	67933966	67934072	107	*	0.42179	0.0584499835968019	Distal Intergenic	7	67952827	68233668	280842	1	-18755	Igf1r	protein_coding
ENSMUSG00000005533.10	chr7	68030858	68030908	51	*	0.31853	0.0800895690917967	Intron (ENSMUST00000005671.9/ENSMUSG00000005533.10, intron 2 of 20)	7	67952827	68233668	280842	1	78031	Igf1r	protein_coding
ENSMUSG00000005533.10	chr7	67968243	67968293	51	*	0.29557	0.0719554722309116	Intron (ENSMUST00000005671.9/ENSMUSG00000005533.10, intron 1 of 20)	7	67952827	68233668	280842	1	15416	Igf1r	protein_coding
ENSMUSG00000005533.10	chr7	67997803	67997906	104	*	-0.58399	0.091644287109375	Intron (ENSMUST00000005671.9/ENSMUSG00000005533.10, intron 1 of 20)	7	67952827	68233668	280842	1	44976	Igf1r	protein_coding
ENSMUSG00000005533.10	chr7	67968088	67968171	84	*	0.38716	0.055767525918782	Intron (ENSMUST00000005671.9/ENSMUSG00000005533.10, intron 1 of 20)	7	67952827	68233668	280842	1	15261	Igf1r	protein_coding
ENSMUSG00000005533.10	chr7	68044508	68044561	54	*	0.66821	0.0606994628906249	Intron (ENSMUST00000005671.9/ENSMUSG00000005533.10, intron 2 of 20)	7	67952827	68233668	280842	1	91681	Igf1r	protein_coding
ENSMUSG00000005533.10	chr7	68012062	68012112	51	*	-0.18675	0.0927352905273439	Intron (ENSMUST00000005671.9/ENSMUSG00000005533.10, intron 2 of 20)	7	67952827	68233668	280842	1	59235	Igf1r	protein_coding
ENSMUSG00000005533.10	chr7	68071874	68071923	50	*	0.05366	0.0981903076171875	Intron (ENSMUST00000005671.9/ENSMUSG00000005533.10, intron 2 of 20)	7	67952827	68233668	280842	1	119047	Igf1r	protein_coding
ENSMUSG00000005533.10	chr7	68034387	68034471	85	*	0.32667	0.0834617614746091	Intron (ENSMUST00000005671.9/ENSMUSG00000005533.10, intron 2 of 20)	7	67952827	68233668	280842	1	81560	Igf1r	protein_coding
ENSMUSG00000005533.10	chr7	67938798	67938881	84	*	1.21131	0.0129375457763671	Distal Intergenic	7	67952827	68233668	280842	1	-13946	Igf1r	protein_coding
ENSMUSG00000005533.10	chr7	67928749	67928823	75	*	-0.5423	0.0575643777847292	Distal Intergenic	7	67952827	68233668	280842	1	-24004	Igf1r	protein_coding
ENSMUSG00000005533.10	chr7	67994113	67994179	67	*	0.74034	0.0606994628906249	Intron (ENSMUST00000005671.9/ENSMUSG00000005533.10, intron 1 of 20)	7	67952827	68233668	280842	1	41286	Igf1r	protein_coding
ENSMUSG00000005533.10	chr7	68089035	68089119	85	*	-0.37904	0.0566649343818426	Intron (ENSMUST00000005671.9/ENSMUSG00000005533.10, intron 2 of 20)	7	67952827	68233668	280842	1	136208	Igf1r	protein_coding
ENSMUSG00000005533.10	chr7	68015774	68015833	60	*	0.3112	0.070078372955322	Intron (ENSMUST00000005671.9/ENSMUSG00000005533.10, intron 2 of 20)	7	67952827	68233668	280842	1	62947	Igf1r	protein_coding
ENSMUSG00000005534.10	chr8	3309495	3309545	51	*	0.24142	0.0927352905273438	Distal Intergenic	8	3122061	3279617	157557	2	-29878	Insr	protein_coding
ENSMUSG00000005580.11	chr16	4380448	4380498	51	*	0.24211	0.0834617614746091	Intron (ENSMUST00000117801.7/ENSMUSG00000005580.11, intron 2 of 10)	16	4287529	4420498	132970	2	40000	Adcy9	protein_coding
ENSMUSG00000005580.11	chr16	4458652	4458702	51	*	0.30455	0.0681916475296021	Distal Intergenic	16	4287529	4420498	132970	2	-38154	Adcy9	protein_coding
ENSMUSG00000005580.11	chr16	4470883	4470932	50	*	0.01408	0.0927352905273434	Distal Intergenic	16	4287529	4420498	132970	2	-50385	Adcy9	protein_coding
ENSMUSG00000005580.11	chr16	4478356	4478479	124	*	0.3112	0.070078372955322	Downstream (1-2kb)	16	4287529	4420498	132970	2	-57858	Adcy9	protein_coding
ENSMUSG00000005580.11	chr16	4428867	4428916	50	*	0.69425	0.06109619140625	Distal Intergenic	16	4287529	4420498	132970	2	-8369	Adcy9	protein_coding
ENSMUSG00000005580.11	chr16	4416780	4416837	58	*	-0.45645	0.0720806121826173	Intron (ENSMUST00000117801.7/ENSMUSG00000005580.11, intron 2 of 10)	16	4287529	4420498	132970	2	3661	Adcy9	protein_coding
ENSMUSG00000005583.16	chr13	83516279	83516328	50	*	1.6539	0.00583648681640624	Intron (ENSMUST00000198199.4/ENSMUSG00000005583.16, intron 1 of 10)	13	83504034	83667080	163047	1	12245	Mef2c	protein_coding
ENSMUSG00000005583.16	chr13	83549494	83549591	98	*	0.84139	0.0369644165039062	Intron (ENSMUST00000198199.4/ENSMUSG00000005583.16, intron 2 of 10)	13	83504034	83667080	163047	1	45460	Mef2c	protein_coding
ENSMUSG00000005583.16	chr13	83454762	83454848	87	*	-0.10308	0.0840940475463864	Distal Intergenic	13	83504034	83667080	163047	1	-49186	Mef2c	protein_coding
ENSMUSG00000005583.16	chr13	83436316	83436365	50	*	0.31853	0.0800895690917967	Distal Intergenic	13	83504034	83667080	163047	1	-67669	Mef2c	protein_coding
ENSMUSG00000005583.16	chr13	83474072	83474150	79	*	0.54269	0.0584499835968019	Distal Intergenic	13	83504034	83667080	163047	1	-29884	Mef2c	protein_coding
ENSMUSG00000005583.16	chr13	83589718	83589839	122	*	0.16213	0.0834617614746091	Intron (ENSMUST00000198199.4/ENSMUSG00000005583.16, intron 3 of 10)	13	83504034	83667080	163047	1	85684	Mef2c	protein_coding
ENSMUSG00000005583.16	chr13	83378621	83378676	56	*	0.69425	0.06109619140625	Distal Intergenic	13	83504034	83667080	163047	1	-125358	Mef2c	protein_coding
ENSMUSG00000005583.16	chr13	83408014	83408064	51	*	0.09445	0.0880985260009763	Distal Intergenic	13	83504034	83667080	163047	1	-95970	Mef2c	protein_coding
ENSMUSG00000005583.16	chr13	83556132	83556197	66	*	0.58114	0.0395755097270012	Intron (ENSMUST00000198199.4/ENSMUSG00000005583.16, intron 2 of 10)	13	83504034	83667080	163047	1	52098	Mef2c	protein_coding
ENSMUSG00000005583.16	chr13	83560506	83560555	50	*	1.42387	0.0208282470703125	Intron (ENSMUST00000198199.4/ENSMUSG00000005583.16, intron 2 of 10)	13	83504034	83667080	163047	1	56472	Mef2c	protein_coding
ENSMUSG00000005583.16	chr13	83498495	83498580	86	*	0.3078	0.0770862102508544	Distal Intergenic	13	83504034	83667080	163047	1	-5454	Mef2c	protein_coding
ENSMUSG00000005609.16	chr7	111049284	111049334	51	*	-0.21507	0.0981903076171877	Exon (ENSMUST00000005749.5/ENSMUSG00000005609.16, exon 17 of 25)	7	111028951	111056377	27427	1	20333	Ctr9	protein_coding
ENSMUSG00000005609.16	chr7	111011200	111011249	50	*	0.2426	0.0800895690917967	Distal Intergenic	7	111028951	111056377	27427	1	-17702	Ctr9	protein_coding
ENSMUSG00000005609.16	chr7	111024727	111024776	50	*	0.9967	0.0369644165039062	Distal Intergenic	7	111028951	111056377	27427	1	-4175	Ctr9	protein_coding
ENSMUSG00000005609.16	chr7	111050351	111050400	50	*	0.57274	0.0606994628906249	Intron (ENSMUST00000005749.5/ENSMUSG00000005609.16, intron 18 of 24)	7	111028951	111056377	27427	1	21400	Ctr9	protein_coding
ENSMUSG00000005611.15	chr7	110995286	110995368	83	*	-0.07334	0.0805901288986208	Distal Intergenic	7	110868266	110982461	114196	2	-12825	Mrvi1	protein_coding
ENSMUSG00000005615.15	chr16	32425596	32425646	51	*	0.85883	0.0232797116041184	Exon (ENSMUST00000131204.1/ENSMUSG00000014075.15, exon 2 of 3)	16	32430921	32475070	44150	1	-5275	Pcyt1a	protein_coding
ENSMUSG00000005625.15	chr3	95062664	95062714	51	*	0.17663	0.0770862102508544	Intron (ENSMUST00000107236.8/ENSMUSG00000028126.16, intron 13 of 14)	3	95032694	95042614	9921	2	-20050	Psmd4	protein_coding
ENSMUSG00000005625.15	chr3	95066335	95066384	50	*	0.75171	0.0485157966613768	Intron (ENSMUST00000107236.8/ENSMUSG00000028126.16, intron 9 of 14)	3	95032694	95042614	9921	2	-23721	Psmd4	protein_coding
ENSMUSG00000005625.15	chr3	95033997	95034046	50	*	0.38338	0.070078372955322	Exon (ENSMUST00000107237.7/ENSMUSG00000005625.15, exon 7 of 10)	3	95032694	95042614	9921	2	8568	Psmd4	protein_coding
ENSMUSG00000005625.15	chr3	95033073	95033122	50	*	0.51182	0.0741882324218749	3' UTR	3	95032694	95042614	9921	2	9492	Psmd4	protein_coding
ENSMUSG00000005625.15	chr3	95054757	95054814	58	*	-0.65453	0.0389666557312013	Distal Intergenic	3	95032694	95042614	9921	2	-12143	Psmd4	protein_coding
ENSMUSG00000005640.11	chr3	87797161	87797230	70	*	-0.56121	0.0333626777864996	Promoter	3	87796951	87816101	19151	1	210	Insrr	protein_coding
ENSMUSG00000005640.11	chr3	87809981	87810069	89	*	-0.49075	0.0404396094381812	Exon (ENSMUST00000029711.8/ENSMUSG00000005640.11, exon 12 of 22)	3	87796951	87816101	19151	1	13030	Insrr	protein_coding
ENSMUSG00000005640.11	chr3	87809709	87809763	55	*	-0.59522	0.0333626777864996	Exon (ENSMUST00000029711.8/ENSMUSG00000005640.11, exon 10 of 22)	3	87796951	87816101	19151	1	12758	Insrr	protein_coding
ENSMUSG00000005640.11	chr3	87804146	87804196	51	*	-0.51354	0.0592970848083496	Exon (ENSMUST00000029711.8/ENSMUSG00000005640.11, exon 6 of 22)	3	87796951	87816101	19151	1	7195	Insrr	protein_coding
ENSMUSG00000005640.11	chr3	87801453	87801502	50	*	0.52467	0.070078372955322	Intron (ENSMUST00000029711.8/ENSMUSG00000005640.11, intron 2 of 21)	3	87796951	87816101	19151	1	4502	Insrr	protein_coding
ENSMUSG00000005640.11	chr3	87798000	87798050	51	*	-0.1616	0.065858792513609	Intron (ENSMUST00000029711.8/ENSMUSG00000005640.11, intron 1 of 21)	3	87796951	87816101	19151	1	1049	Insrr	protein_coding
ENSMUSG00000005640.11	chr3	87798518	87798622	105	*	-0.01159	0.0747229903936384	Intron (ENSMUST00000029711.8/ENSMUSG00000005640.11, intron 1 of 21)	3	87796951	87816101	19151	1	1567	Insrr	protein_coding
ENSMUSG00000005640.11	chr3	87807161	87807210	50	*	0.60465	0.0600671768188475	Intron (ENSMUST00000029711.8/ENSMUSG00000005640.11, intron 7 of 21)	3	87796951	87816101	19151	1	10210	Insrr	protein_coding
ENSMUSG00000005656.9	chr12	54800354	54800478	125	*	0.57274	0.0606994628906249	Distal Intergenic	12	54746349	54795703	49355	2	-4651	Snx6	protein_coding
ENSMUSG00000005656.9	chr12	54809856	54809906	51	*	-0.44997	0.091644287109375	Distal Intergenic	12	54746349	54795703	49355	2	-14153	Snx6	protein_coding
ENSMUSG00000005656.9	chr12	54773502	54773552	51	*	-0.18675	0.0927352905273439	Intron (ENSMUST00000005798.8/ENSMUSG00000005656.9, intron 4 of 13)	12	54746349	54795703	49355	2	22151	Snx6	protein_coding
ENSMUSG00000005672.12	chr5	75609462	75609545	84	*	-0.13998	0.0880985260009763	Exon (ENSMUST00000144270.7/ENSMUSG00000005672.12, exon 3 of 21)	5	75574916	75656722	81807	1	34546	Kit	protein_coding
ENSMUSG00000005672.12	chr5	75590429	75590514	86	*	-0.33111	0.0681916475296023	Intron (ENSMUST00000144270.7/ENSMUSG00000005672.12, intron 1 of 20)	5	75574916	75656722	81807	1	15513	Kit	protein_coding
ENSMUSG00000005672.12	chr5	75578111	75578161	51	*	0.1272	0.0774905085563662	Intron (ENSMUST00000144270.7/ENSMUSG00000005672.12, intron 1 of 20)	5	75574916	75656722	81807	1	3195	Kit	protein_coding
ENSMUSG00000005672.12	chr5	75570021	75570070	50	*	0.48306	0.0720806121826171	Distal Intergenic	5	75574916	75656722	81807	1	-4846	Kit	protein_coding
ENSMUSG00000005674.9	chr1	171218870	171218920	51	*	0.30143	0.0743908882141116	3' UTR	1	171216011	171222514	6504	2	3594	Tomm40l	protein_coding
ENSMUSG00000005683.8	chr10	128331903	128331953	51	*	-0.36999	0.091644287109375	Distal Intergenic	10	128337734	128362479	24746	1	-5781	Cs	protein_coding
ENSMUSG00000005683.8	chr10	128336022	128336110	89	*	0.16663	0.0880985260009763	Distal Intergenic	10	128337734	128362479	24746	1	-1624	Cs	protein_coding
ENSMUSG00000005686.17	chr7	110766424	110766474	51	*	-0.13509	0.0981903076171877	Downstream (<1kb)	7	110768206	110812405	44200	1	-1732	Ampd3	protein_coding
ENSMUSG00000005687.14	chr3	103165826	103165875	50	*	0.71571	0.030442699790001	Intron (ENSMUST00000173206.7/ENSMUSG00000007379.15, intron 16 of 17)	3	103171655	103179166	7512	1	-5780	Bcas2	protein_coding
ENSMUSG00000005687.14	chr3	103165400	103165449	50	*	0.81263	0.0389666557312013	Intron (ENSMUST00000173206.7/ENSMUSG00000007379.15, intron 16 of 17)	3	103171655	103179166	7512	1	-6206	Bcas2	protein_coding
ENSMUSG00000005696.11	chrX	42521736	42521786	51	*	0.1812	0.0743908882141116	3' UTR	20	42502453	42529330	26878	1	19283	Sh2d1a	protein_coding
ENSMUSG00000005696.11	chrX	42561187	42561277	91	*	-0.07717	0.0747229903936389	Intron (ENSMUST00000115058.7/ENSMUSG00000016150.15, intron 24 of 30)	20	42502453	42529330	26878	1	58734	Sh2d1a	protein_coding
ENSMUSG00000005716.16	chr15	78214651	78214705	55	*	0.24239	0.0770862102508544	Distal Intergenic	15	78191114	78206400	15287	2	-8251	Pvalb	protein_coding
ENSMUSG00000005718.8	chr16	4561717	4561767	51	*	0.40704	0.0834617614746091	Distal Intergenic	16	4544661	4559854	15194	2	-1863	Tfap4	protein_coding
ENSMUSG00000005779.12	chr3	94889179	94889307	129	*	-0.80085	0.0610961914062499	Distal Intergenic	3	94884093	94886961	2869	2	-2218	Psmb4	protein_coding
ENSMUSG00000005779.12	chr3	94888116	94888166	51	*	-0.16191	0.0927352905273439	Distal Intergenic	3	94884093	94886961	2869	2	-1155	Psmb4	protein_coding
ENSMUSG00000005800.3	chr9	7561827	7561876	50	*	0.60091	0.0399987772107125	Intron (ENSMUST00000018765.3/ENSMUSG00000005800.3, intron 4 of 9)	9	7558456	7568485	10030	1	3371	Mmp8	protein_coding
ENSMUSG00000005800.3	chr9	7543670	7543750	81	*	-0.23488	0.0743908882141116	Distal Intergenic	9	7558456	7568485	10030	1	-14706	Mmp8	protein_coding
ENSMUSG00000005802.12	chr2	122716432	122716481	50	*	0.93686	0.0369644165039062	Intron (ENSMUST00000142323.7/ENSMUSG00000087017.7, intron 3 of 3)	2	122681233	122702663	21431	2	-13769	Slc30a4	protein_coding
ENSMUSG00000005802.12	chr2	122716667	122716716	50	*	0.7844	0.0381195545196533	Intron (ENSMUST00000142323.7/ENSMUSG00000087017.7, intron 3 of 3)	2	122681233	122702663	21431	2	-14004	Slc30a4	protein_coding
ENSMUSG00000005803.14	chr2	122760637	122760686	50	*	1.08604	0.0354080200195311	Distal Intergenic	2	122765237	122809569	44333	1	-4551	Sqor	protein_coding
ENSMUSG00000005803.14	chr2	122771137	122771212	76	*	0.60465	0.0600671768188475	Intron (ENSMUST00000005953.10/ENSMUSG00000005803.14, intron 1 of 9)	2	122765237	122809569	44333	1	5900	Sqor	protein_coding
ENSMUSG00000005823.9	chr17	57244787	57244837	51	*	-0.47785	0.0600671768188476	Intron (ENSMUST00000233568.1/ENSMUSG00000005823.9, intron 4 of 16)	17	57234635	57248446	13812	2	3609	Gpr108	protein_coding
ENSMUSG00000005824.7	chr17	57201814	57201863	50	*	0.77888	0.048053741455078	Downstream (2-3kb)	17	57189492	57194177	4686	2	-7637	Tnfsf14	protein_coding
ENSMUSG00000005824.7	chr17	57192263	57192330	68	*	0.35359	0.0664204359054566	Intron (ENSMUST00000005976.7/ENSMUSG00000005824.7, intron 3 of 3)	17	57189492	57194177	4686	2	1847	Tnfsf14	protein_coding
ENSMUSG00000005836.10	chr18	11047961	11048129	169	*	-0.73292	0.0112329594756953	Intron (ENSMUST00000231895.1/ENSMUSG00000097222.2, intron 3 of 4)	18	11052064	11085635	33572	1	-3935	Gata6	protein_coding
ENSMUSG00000005836.10	chr18	11047562	11047628	67	*	-0.5561	0.02438418526566	Exon (ENSMUST00000232314.1/ENSMUSG00000097222.2, exon 1 of 4)	18	11052064	11085635	33572	1	-4436	Gata6	protein_coding
ENSMUSG00000005836.10	chr18	11043222	11043277	56	*	0.48306	0.0720806121826171	Intron (ENSMUST00000232314.1/ENSMUSG00000097222.2, intron 1 of 3)	18	11052064	11085635	33572	1	-8787	Gata6	protein_coding
ENSMUSG00000005836.10	chr18	11048685	11048749	65	*	-0.57202	0.0247737822106946	Intron (ENSMUST00000231895.1/ENSMUSG00000097222.2, intron 3 of 4)	18	11052064	11085635	33572	1	-3315	Gata6	protein_coding
ENSMUSG00000005836.10	chr18	11020214	11020264	51	*	0.07689	0.0927352905273438	Intron (ENSMUST00000232314.1/ENSMUSG00000097222.2, intron 1 of 3)	18	11052064	11085635	33572	1	-31800	Gata6	protein_coding
ENSMUSG00000005836.10	chr18	11047109	11047189	81	*	-0.71205	0.0189299636988379	Intron (ENSMUST00000232314.1/ENSMUSG00000097222.2, intron 1 of 3)	18	11052064	11085635	33572	1	-4875	Gata6	protein_coding
ENSMUSG00000005836.10	chr18	11052078	11052129	52	*	-0.70526	0.016743659701021	Promoter	18	11052064	11085635	33572	1	14	Gata6	protein_coding
ENSMUSG00000005836.10	chr18	11035470	11035519	50	*	0.60465	0.0600671768188475	Intron (ENSMUST00000232314.1/ENSMUSG00000097222.2, intron 1 of 3)	18	11052064	11085635	33572	1	-16545	Gata6	protein_coding
ENSMUSG00000005836.10	chr18	11051527	11051576	50	*	-0.56544	0.028951709186458	Promoter	18	11052064	11085635	33572	1	-488	Gata6	protein_coding
ENSMUSG00000005836.10	chr18	11050140	11050205	66	*	-0.16653	0.0625550208496869	Exon (ENSMUST00000180789.2/ENSMUSG00000097222.2, exon 2 of 2)	18	11052064	11085635	33572	1	-1859	Gata6	protein_coding
ENSMUSG00000005836.10	chr18	11029656	11029705	50	*	0.06735	0.0774905085563662	Intron (ENSMUST00000232314.1/ENSMUSG00000097222.2, intron 1 of 3)	18	11052064	11085635	33572	1	-22359	Gata6	protein_coding
ENSMUSG00000005836.10	chr18	11049802	11049851	50	*	-0.34446	0.0472637935308744	Exon (ENSMUST00000180789.2/ENSMUSG00000097222.2, exon 2 of 2)	18	11052064	11085635	33572	1	-2213	Gata6	protein_coding
ENSMUSG00000005836.10	chr18	11048843	11048893	51	*	-0.54796	0.0247737822106946	Intron (ENSMUST00000231895.1/ENSMUSG00000097222.2, intron 3 of 4)	18	11052064	11085635	33572	1	-3171	Gata6	protein_coding
ENSMUSG00000005836.10	chr18	11052242	11052292	51	*	-0.59938	0.0176517934618071	Promoter	18	11052064	11085635	33572	1	178	Gata6	protein_coding
ENSMUSG00000005846.12	chr16	11200300	11200350	51	*	0.10166	0.0840940475463864	Intron (ENSMUST00000119953.1/ENSMUSG00000005846.12, intron 3 of 8)	16	11192970	11203331	10362	2	2981	Rsl1d1	protein_coding
ENSMUSG00000005864.7	chrX	72030613	72030663	51	*	0.24104	0.0743908882141116	Distal Intergenic	20	71991849	72010218	18370	1	38764	Cnga2	protein_coding
ENSMUSG00000005864.7	chrX	72022315	72022365	51	*	0.37662	0.070078372955322	Distal Intergenic	20	71991849	72010218	18370	1	30466	Cnga2	protein_coding
ENSMUSG00000005864.7	chrX	71994604	71994664	61	*	-0.41983	0.0720806121826173	Intron (ENSMUST00000006020.7/ENSMUSG00000005864.7, intron 1 of 6)	20	71991849	72010218	18370	1	2755	Cnga2	protein_coding
ENSMUSG00000005864.7	chrX	72099892	72099942	51	*	-0.05474	0.0880985260009763	Distal Intergenic	20	71991849	72010218	18370	1	108043	Cnga2	protein_coding
ENSMUSG00000005864.7	chrX	72035498	72035585	88	*	-0.10086	0.0774905085563662	Distal Intergenic	20	71991849	72010218	18370	1	43649	Cnga2	protein_coding
ENSMUSG00000005864.7	chrX	72001913	72002001	89	*	0.60091	0.0399987772107125	Intron (ENSMUST00000006020.7/ENSMUSG00000005864.7, intron 1 of 6)	20	71991849	72010218	18370	1	10064	Cnga2	protein_coding
ENSMUSG00000005864.7	chrX	72029843	72029892	50	*	-0.16347	0.0840940475463864	Distal Intergenic	20	71991849	72010218	18370	1	37994	Cnga2	protein_coding
ENSMUSG00000005871.15	chr18	34216881	34216931	51	*	-0.3935	0.0834617614746092	Intron (ENSMUST00000097631.2/ENSMUSG00000073607.2, intron 1 of 1)	18	34220924	34322552	101629	1	-3993	Apc	protein_coding
ENSMUSG00000005871.15	chr18	34205167	34205216	50	*	0.02563	0.0880985260009761	Downstream (2-3kb)	18	34220924	34322552	101629	1	-15708	Apc	protein_coding
ENSMUSG00000005871.15	chr18	34207563	34207646	84	*	0.89261	0.0292249917984009	Downstream (<1kb)	18	34220924	34322552	101629	1	-13278	Apc	protein_coding
ENSMUSG00000005873.6	chr18	34368193	34368242	50	*	0.41635	0.0741882324218749	Intron (ENSMUST00000006027.6/ENSMUSG00000005873.6, intron 2 of 4)	18	34344885	34374070	29186	2	5828	Reep5	protein_coding
ENSMUSG00000005881.13	chr2	156013906	156013956	51	*	-0.47018	0.0575643777847292	Intron (ENSMUST00000006035.12/ENSMUSG00000005881.13, intron 7 of 12)	2	156008045	156018279	10235	1	5861	Ergic3	protein_coding
ENSMUSG00000005881.13	chr2	156013767	156013817	51	*	-0.69426	0.0487083196640015	Intron (ENSMUST00000006035.12/ENSMUSG00000005881.13, intron 7 of 12)	2	156008045	156018279	10235	1	5722	Ergic3	protein_coding
ENSMUSG00000005883.15	chr2	172983392	172983441	50	*	0.81155	0.0485157966613768	Intron (ENSMUST00000144044.7/ENSMUSG00000005883.15, intron 1 of 7)	2	172977700	172993576	15877	1	5692	Spo11	protein_coding
ENSMUSG00000005891.7	chr13	28025963	28026012	50	*	0.97063	0.0458221435546876	Distal Intergenic	13	28016212	28023559	7348	1	9751	Prl4a1	protein_coding
ENSMUSG00000005892.4	chr6	92245455	92245571	117	*	-0.39488	0.0468417953743491	Promoter	6	92242061	92244650	2590	2	-805	Trh	protein_coding
ENSMUSG00000005892.4	chr6	92251925	92251983	59	*	0.02874	0.0747229903936384	Distal Intergenic	6	92242061	92244650	2590	2	-7275	Trh	protein_coding
ENSMUSG00000005892.4	chr6	92230453	92230503	51	*	0.35883	0.0664204359054566	Distal Intergenic	6	92242061	92244650	2590	2	14147	Trh	protein_coding
ENSMUSG00000005892.4	chr6	92244676	92244791	116	*	-0.21419	0.054601907676215	Promoter	6	92242061	92244650	2590	2	-26	Trh	protein_coding
ENSMUSG00000005893.14	chr6	92065329	92065379	51	*	0.55519	0.0720806121826171	Intron (ENSMUST00000089334.8/ENSMUSG00000034037.14, intron 13 of 20)	6	92091390	92174294	82905	1	-26011	Nr2c2	protein_coding
ENSMUSG00000005897.14	chr10	94157195	94157244	50	*	0.87435	0.048053741455078	Intron (ENSMUST00000105290.8/ENSMUSG00000005897.14, intron 2 of 13)	10	94148023	94197211	49189	1	9172	Nr2c1	protein_coding
ENSMUSG00000005897.14	chr10	94137099	94137149	51	*	0.9241	0.0381195545196533	Intron (ENSMUST00000020208.4/ENSMUSG00000020021.4, intron 17 of 20)	10	94148023	94197211	49189	1	-10874	Nr2c1	protein_coding
ENSMUSG00000005897.14	chr10	94132355	94132405	51	*	0.61388	0.06109619140625	Intron (ENSMUST00000020208.4/ENSMUSG00000020021.4, intron 14 of 20)	10	94148023	94197211	49189	1	-15618	Nr2c1	protein_coding
ENSMUSG00000005897.14	chr10	94147432	94147517	86	*	0.84139	0.0369644165039062	Promoter	10	94148023	94197211	49189	1	-506	Nr2c1	protein_coding
ENSMUSG00000005899.14	chr16	17629673	17629726	54	*	0.35883	0.0664204359054566	Intron (ENSMUST00000006053.12/ENSMUSG00000005899.14, intron 9 of 19)	16	17619354	17644828	25475	1	10319	Smpd4	protein_coding
ENSMUSG00000005899.14	chr16	17616976	17617039	64	*	-0.20574	0.0880985260009763	Distal Intergenic	16	17619354	17644828	25475	1	-2315	Smpd4	protein_coding
ENSMUSG00000005899.14	chr16	17601327	17601397	71	*	-0.25509	0.0743908882141116	Distal Intergenic	16	17619354	17644828	25475	1	-17957	Smpd4	protein_coding
ENSMUSG00000005899.14	chr16	17609546	17609616	71	*	-0.06056	0.0805901288986208	Distal Intergenic	16	17619354	17644828	25475	1	-9738	Smpd4	protein_coding
ENSMUSG00000005917.15	chr11	21997490	21997628	139	*	-0.32014	0.0389316235244597	Intron (ENSMUST00000006071.13/ENSMUSG00000005917.15, intron 4 of 4)	11	21994764	22002897	8134	2	5269	Otx1	protein_coding
ENSMUSG00000005917.15	chr11	21980437	21980486	50	*	-0.20129	0.0805901288986208	Distal Intergenic	11	21994764	22002897	8134	2	22411	Otx1	protein_coding
ENSMUSG00000005917.15	chr11	22002501	22002554	54	*	0.15086	0.0625550208496869	Promoter	11	21994764	22002897	8134	2	343	Otx1	protein_coding
ENSMUSG00000005917.15	chr11	21993436	21993486	51	*	-0.43233	0.0346832950949722	Downstream (1-2kb)	11	21994764	22002897	8134	2	9411	Otx1	protein_coding
ENSMUSG00000005917.15	chr11	21995992	21996282	291	*	-0.3965	0.0346561138292238	3' UTR	11	21994764	22002897	8134	2	6615	Otx1	protein_coding
ENSMUSG00000005917.15	chr11	22014783	22014840	58	*	0.24265	0.0800895690917967	Intron (ENSMUST00000045167.10/ENSMUSG00000042302.14, intron 21 of 23)	11	21994764	22002897	8134	2	-11886	Otx1	protein_coding
ENSMUSG00000005917.15	chr11	22045712	22045764	53	*	0.42179	0.0584499835968019	Intron (ENSMUST00000045167.10/ENSMUSG00000042302.14, intron 20 of 23)	11	21994764	22002897	8134	2	-42815	Otx1	protein_coding
ENSMUSG00000005917.15	chr11	22016941	22016990	50	*	0.57274	0.0606994628906249	Intron (ENSMUST00000045167.10/ENSMUSG00000042302.14, intron 20 of 23)	11	21994764	22002897	8134	2	-14044	Otx1	protein_coding
ENSMUSG00000005917.15	chr11	21993591	21993706	116	*	-0.43038	0.030140611760872	Downstream (1-2kb)	11	21994764	22002897	8134	2	9191	Otx1	protein_coding
ENSMUSG00000005917.15	chr11	22002018	22002068	51	*	0.33622	0.0515593736963642	Promoter	11	21994764	22002897	8134	2	829	Otx1	protein_coding
ENSMUSG00000005917.15	chr11	22007519	22007575	57	*	0.34778	0.0468417953743489	Intron (ENSMUST00000045167.10/ENSMUSG00000042302.14, intron 22 of 23)	11	21994764	22002897	8134	2	-4622	Otx1	protein_coding
ENSMUSG00000005917.15	chr11	21992895	21992945	51	*	-0.32804	0.0450465738328772	Downstream (1-2kb)	11	21994764	22002897	8134	2	9952	Otx1	protein_coding
ENSMUSG00000005917.15	chr11	21999140	21999190	51	*	-0.28145	0.0531717677222341	Exon (ENSMUST00000172395.2/ENSMUSG00000005917.15, exon 2 of 3)	11	21994764	22002897	8134	2	3707	Otx1	protein_coding
ENSMUSG00000005917.15	chr11	21994595	21994682	88	*	-0.14578	0.0584113430954856	Downstream (<1kb)	11	21994764	22002897	8134	2	8215	Otx1	protein_coding
ENSMUSG00000005917.15	chr11	21996500	21996622	123	*	-0.33703	0.0384247516580081	Exon (ENSMUST00000006071.13/ENSMUSG00000005917.15, exon 5 of 5)	11	21994764	22002897	8134	2	6275	Otx1	protein_coding
ENSMUSG00000005917.15	chr11	21993272	21993360	89	*	-0.43233	0.0346832950949722	Downstream (1-2kb)	11	21994764	22002897	8134	2	9537	Otx1	protein_coding
ENSMUSG00000005917.15	chr11	22084532	22084600	69	*	0.55636	0.0487083196640015	Intron (ENSMUST00000045167.10/ENSMUSG00000042302.14, intron 14 of 23)	11	21994764	22002897	8134	2	-81635	Otx1	protein_coding
ENSMUSG00000005917.15	chr11	21993145	21993220	76	*	-0.38301	0.0396380515371115	Downstream (1-2kb)	11	21994764	22002897	8134	2	9677	Otx1	protein_coding
ENSMUSG00000005947.11	chr11	73073057	73073107	51	*	0.02563	0.0880985260009761	Intron (ENSMUST00000021135.4/ENSMUSG00000020783.14, intron 9 of 12)	11	73090583	73147446	56864	1	-17476	Itgae	protein_coding
ENSMUSG00000005947.11	chr11	73088903	73088953	51	*	-0.13998	0.0880985260009763	3' UTR	11	73090583	73147446	56864	1	-1630	Itgae	protein_coding
ENSMUSG00000005947.11	chr11	73085966	73086024	59	*	0.47063	0.0720806121826171	3' UTR	11	73090583	73147446	56864	1	-4559	Itgae	protein_coding
ENSMUSG00000005950.14	chr11	73155150	73155228	79	*	0.61151	0.0487083196640015	Distal Intergenic	11	73160421	73172685	12265	1	-5193	P2rx5	protein_coding
ENSMUSG00000005950.14	chr11	73160226	73160310	85	*	0.00485	0.0805901288986208	Promoter	11	73160421	73172685	12265	1	-111	P2rx5	protein_coding
ENSMUSG00000005951.13	chr11	73211626	73211675	50	*	0.59219	0.0741882324218749	Intron (ENSMUST00000131927.8/ENSMUSG00000005951.13, intron 3 of 7)	11	73199460	73224511	25052	1	12166	Shpk	protein_coding
ENSMUSG00000005952.15	chr11	73236986	73237036	51	*	0.3112	0.070078372955322	Intron (ENSMUST00000102526.8/ENSMUSG00000005952.15, intron 1 of 15)	11	73234292	73261242	26951	1	2694	Trpv1	protein_coding
ENSMUSG00000005952.15	chr11	73244296	73244392	97	*	0.83723	0.030442699790001	Exon (ENSMUST00000102526.8/ENSMUSG00000005952.15, exon 8 of 16)	11	73234292	73261242	26951	1	10004	Trpv1	protein_coding
ENSMUSG00000005958.15	chr16	21196447	21196514	68	*	0.2425	0.0880985260009763	Distal Intergenic	16	21204755	21223305	18551	1	-8241	Ephb3	protein_coding
ENSMUSG00000005973.6	chr2	105366279	105366367	89	*	-0.82682	0.030442699790001	Intron (ENSMUST00000068813.2/ENSMUSG00000055312.2, intron 3 of 3)	2	105386291	105399319	13029	2	32952	Rcn1	protein_coding
ENSMUSG00000005973.6	chr2	105410526	105410575	50	*	0.42658	0.0872802734375001	Distal Intergenic	2	105386291	105399319	13029	2	-11207	Rcn1	protein_coding
ENSMUSG00000005973.6	chr2	105422591	105422640	50	*	1.49241	0.00739288330078124	Distal Intergenic	2	105386291	105399319	13029	2	-23272	Rcn1	protein_coding
ENSMUSG00000005973.6	chr2	105312793	105312842	50	*	1.20839	0.0258750915527343	Intron (ENSMUST00000068813.2/ENSMUSG00000055312.2, intron 3 of 3)	2	105386291	105399319	13029	2	86477	Rcn1	protein_coding
ENSMUSG00000005973.6	chr2	105340249	105340298	50	*	1.0541	0.0277233123779296	Intron (ENSMUST00000068813.2/ENSMUSG00000055312.2, intron 3 of 3)	2	105386291	105399319	13029	2	59021	Rcn1	protein_coding
ENSMUSG00000005980.15	chr16	4024655	4024704	50	*	0.24211	0.0834617614746091	Distal Intergenic	16	4036942	4040024	3083	1	-12238	Dnase1	protein_coding
ENSMUSG00000005981.11	chr16	4081762	4081822	61	*	0.10166	0.0840940475463864	3' UTR	16	4039971	4077827	37857	2	-3935	Trap1	protein_coding
ENSMUSG00000005981.11	chr16	4091838	4091887	50	*	0.3112	0.070078372955322	Exon (ENSMUST00000023165.8/ENSMUSG00000022521.10, exon 28 of 31)	16	4039971	4077827	37857	2	-14011	Trap1	protein_coding
ENSMUSG00000005983.15	chr16	3898955	3899030	76	*	0.49679	0.0483318557962776	Intron (ENSMUST00000151988.7/ENSMUSG00000005982.14, intron 3 of 4)	16	3895179	3908689	13511	2	9659	1700037C18Rik	protein_coding
ENSMUSG00000005994.14	chr4	80649380	80649462	83	*	0.00485	0.0805901288986208	Distal Intergenic	4	80834123	80851719	17597	1	-184661	Tyrp1	protein_coding
ENSMUSG00000005994.14	chr4	80754677	80754752	76	*	0.02563	0.0880985260009761	Distal Intergenic	4	80834123	80851719	17597	1	-79371	Tyrp1	protein_coding
ENSMUSG00000005994.14	chr4	80722507	80722556	50	*	0.16213	0.0834617614746091	Distal Intergenic	4	80834123	80851719	17597	1	-111567	Tyrp1	protein_coding
ENSMUSG00000005994.14	chr4	80747034	80747089	56	*	-1.17415	0.0184822082519531	Distal Intergenic	4	80834123	80851719	17597	1	-87034	Tyrp1	protein_coding
ENSMUSG00000005994.14	chr4	80693036	80693086	51	*	0.3078	0.0770862102508544	Distal Intergenic	4	80834123	80851719	17597	1	-141037	Tyrp1	protein_coding
ENSMUSG00000005994.14	chr4	80720031	80720124	94	*	-0.53368	0.0600671768188476	Distal Intergenic	4	80834123	80851719	17597	1	-113999	Tyrp1	protein_coding
ENSMUSG00000005994.14	chr4	80656822	80656879	58	*	-0.35769	0.070078372955322	Distal Intergenic	4	80834123	80851719	17597	1	-177244	Tyrp1	protein_coding
ENSMUSG00000005994.14	chr4	80855935	80855985	51	*	-0.36313	0.0872802734375001	Distal Intergenic	4	80834123	80851719	17597	1	21812	Tyrp1	protein_coding
ENSMUSG00000005994.14	chr4	80717223	80717281	59	*	0.80388	0.06109619140625	Distal Intergenic	4	80834123	80851719	17597	1	-116842	Tyrp1	protein_coding
ENSMUSG00000005994.14	chr4	80646515	80646565	51	*	0.64487	0.0606994628906249	Distal Intergenic	4	80834123	80851719	17597	1	-187558	Tyrp1	protein_coding
ENSMUSG00000005994.14	chr4	80810694	80810744	51	*	0.07689	0.0927352905273438	Distal Intergenic	4	80834123	80851719	17597	1	-23379	Tyrp1	protein_coding
ENSMUSG00000005994.14	chr4	80779646	80779695	50	*	0.48306	0.0720806121826171	Distal Intergenic	4	80834123	80851719	17597	1	-54428	Tyrp1	protein_coding
ENSMUSG00000006005.18	chr1	150374812	150374862	51	*	0.75171	0.0485157966613768	Exon (ENSMUST00000111913.8/ENSMUSG00000006010.14, exon 11 of 14)	1	150392838	150449935	57098	1	-17976	Tpr	protein_coding
ENSMUSG00000006005.18	chr1	150386762	150386818	57	*	-0.14546	0.0805901288986208	Intron (ENSMUST00000111913.8/ENSMUSG00000006010.14, intron 3 of 13)	1	150392838	150449935	57098	1	-6020	Tpr	protein_coding
ENSMUSG00000006010.14	chr1	150421873	150421922	50	*	1.09876	0.0258750915527343	Intron (ENSMUST00000124973.8/ENSMUSG00000006005.18, intron 23 of 51)	1	150361305	150393080	31776	2	-28793	Odr4	protein_coding
ENSMUSG00000006014.16	chr1	150463104	150463177	74	*	-0.18297	0.0743908882141116	Intron (ENSMUST00000006171.15/ENSMUSG00000006014.16, intron 1 of 10)	1	150449412	150466165	16754	2	2988	Prg4	protein_coding
ENSMUSG00000006014.16	chr1	150443158	150443207	50	*	0.38338	0.070078372955322	Exon (ENSMUST00000124973.8/ENSMUSG00000006005.18, exon 45 of 52)	1	150449412	150466165	16754	2	22958	Prg4	protein_coding
ENSMUSG00000006019.15	chr7	16207532	16207582	51	*	-0.504	0.091644287109375	Intron (ENSMUST00000121123.7/ENSMUSG00000006019.15, intron 7 of 16)	7	16197147	16222037	24891	2	14455	Dhx34	protein_coding
ENSMUSG00000006024.13	chr7	16096250	16096300	51	*	-0.05474	0.0880985260009763	3' UTR	7	16098458	16117975	19518	1	-2158	Napa	protein_coding
ENSMUSG00000006024.13	chr7	16089270	16089319	50	*	0.41398	0.0664204359054566	Intron (ENSMUST00000209369.1/ENSMUSG00000078796.4, intron 10 of 17)	7	16098458	16117975	19518	1	-9139	Napa	protein_coding
ENSMUSG00000006050.12	chr18	36674172	36674232	61	*	0.92228	0.0458221435546876	Intron (ENSMUST00000001415.8/ENSMUSG00000117679.1, intron 12 of 12)	18	36666681	36670815	4135	2	-3357	Sra1	protein_coding
ENSMUSG00000006056.13	chr11	96116635	96116704	70	*	-0.98996	0.0472106933593751	Distal Intergenic	11	96099326	96111964	12639	2	-4671	Calcoco2	protein_coding
ENSMUSG00000006056.13	chr11	96104691	96104741	51	*	-0.00473	0.0805901288986208	Intron (ENSMUST00000068686.12/ENSMUSG00000006056.13, intron 2 of 5)	11	96099326	96111964	12639	2	7223	Calcoco2	protein_coding
ENSMUSG00000006056.13	chr11	96121904	96121981	78	*	0.37662	0.070078372955322	Distal Intergenic	11	96099326	96111964	12639	2	-9940	Calcoco2	protein_coding
ENSMUSG00000006056.13	chr11	96120810	96120913	104	*	-0.12917	0.0805901288986208	Distal Intergenic	11	96099326	96111964	12639	2	-8846	Calcoco2	protein_coding
ENSMUSG00000006056.13	chr11	96119288	96119338	51	*	0.32248	0.0834617614746091	Distal Intergenic	11	96099326	96111964	12639	2	-7324	Calcoco2	protein_coding
ENSMUSG00000006057.15	chr11	96077943	96077993	51	*	0.31477	0.0800895690917967	Distal Intergenic	11	96068852	96075670	6819	2	-2273	Atp5g1	protein_coding
ENSMUSG00000006058.10	chr11	96041226	96041304	79	*	-0.02706	0.0840940475463869	Intron (ENSMUST00000006217.9/ENSMUSG00000006058.10, intron 3 of 7)	11	96034885	96047430	12546	1	6341	Snf8	protein_coding
ENSMUSG00000006143.12	chr5	136051955	136052021	67	*	0.95203	0.0472106933593751	Distal Intergenic	5	136054492	136064326	9835	1	-2471	Upk3bl	protein_coding
ENSMUSG00000006143.12	chr5	136067060	136067136	77	*	0.12318	0.0774905085563662	Distal Intergenic	5	136054492	136064326	9835	1	12568	Upk3bl	protein_coding
ENSMUSG00000006143.12	chr5	136054853	136054902	50	*	0.62854	0.0487083196640015	Promoter	5	136054492	136064326	9835	1	361	Upk3bl	protein_coding
ENSMUSG00000006143.12	chr5	136067860	136067946	87	*	-0.26493	0.0719554722309114	Distal Intergenic	5	136054492	136064326	9835	1	13368	Upk3bl	protein_coding
ENSMUSG00000006169.20	chr11	45869147	45869197	51	*	-0.43194	0.0741882324218749	Intron (ENSMUST00000109260.2/ENSMUSG00000006169.20, intron 1 of 11)	11	45851964	45910625	58662	1	17183	Clint1	protein_coding
ENSMUSG00000006169.20	chr11	45893813	45893863	51	*	-0.16627	0.0774905085563662	Intron (ENSMUST00000109260.2/ENSMUSG00000006169.20, intron 6 of 11)	11	45851964	45910625	58662	1	41849	Clint1	protein_coding
ENSMUSG00000006169.20	chr11	45889033	45889083	51	*	-0.4977	0.0741882324218749	Intron (ENSMUST00000109260.2/ENSMUSG00000006169.20, intron 5 of 11)	11	45851964	45910625	58662	1	37069	Clint1	protein_coding
ENSMUSG00000006169.20	chr11	45867166	45867216	51	*	-0.29648	0.0834617614746092	Intron (ENSMUST00000109260.2/ENSMUSG00000006169.20, intron 1 of 11)	11	45851964	45910625	58662	1	15202	Clint1	protein_coding
ENSMUSG00000006179.9	chr13	22005012	22005102	91	*	-0.57624	0.0285818267229844	Exon (ENSMUST00000006341.3/ENSMUSG00000006179.9, exon 9 of 12)	13	22002173	22009742	7570	2	4640	Prss16	protein_coding
ENSMUSG00000006179.9	chr13	22004892	22004942	51	*	-0.44422	0.0405118230264638	Exon (ENSMUST00000223857.1/ENSMUSG00000006179.9, exon 5 of 5)	13	22002173	22009742	7570	2	4800	Prss16	protein_coding
ENSMUSG00000006179.9	chr13	21998336	21998386	51	*	-0.44422	0.0405118230264638	Distal Intergenic	13	22002173	22009742	7570	2	11356	Prss16	protein_coding
ENSMUSG00000006179.9	chr13	22001667	22001808	142	*	-1.17083	0.00381633115466687	Downstream (<1kb)	13	22002173	22009742	7570	2	7934	Prss16	protein_coding
ENSMUSG00000006179.9	chr13	22006822	22006979	158	*	-1.0294	0.0049008608809799	Exon (ENSMUST00000006341.3/ENSMUSG00000006179.9, exon 6 of 12)	13	22002173	22009742	7570	2	2763	Prss16	protein_coding
ENSMUSG00000006179.9	chr13	22007261	22007344	84	*	-1.13762	0.00326724058731995	Exon (ENSMUST00000006341.3/ENSMUSG00000006179.9, exon 5 of 12)	13	22002173	22009742	7570	2	2398	Prss16	protein_coding
ENSMUSG00000006179.9	chr13	22005290	22005366	77	*	-0.5921	0.023940836442648	Intron (ENSMUST00000006341.3/ENSMUSG00000006179.9, intron 8 of 11)	13	22002173	22009742	7570	2	4376	Prss16	protein_coding
ENSMUSG00000006179.9	chr13	21995892	21995979	88	*	-1.1421	0.00538776163011791	Distal Intergenic	13	22002173	22009742	7570	2	13763	Prss16	protein_coding
ENSMUSG00000006179.9	chr13	22007401	22007451	51	*	-1.10253	0.00400634152356362	Intron (ENSMUST00000006341.3/ENSMUSG00000006179.9, intron 4 of 11)	13	22002173	22009742	7570	2	2291	Prss16	protein_coding
ENSMUSG00000006179.9	chr13	22009684	22009734	51	*	-0.01226	0.066030299785781	Promoter	13	22002173	22009742	7570	2	8	Prss16	protein_coding
ENSMUSG00000006179.9	chr13	22008615	22008671	57	*	-0.41385	0.0476609682664279	Exon (ENSMUST00000006341.3/ENSMUSG00000006179.9, exon 3 of 12)	13	22002173	22009742	7570	2	1071	Prss16	protein_coding
ENSMUSG00000006179.9	chr13	21996160	21996214	55	*	-0.75443	0.021483542514034	Distal Intergenic	13	22002173	22009742	7570	2	13528	Prss16	protein_coding
ENSMUSG00000006179.9	chr13	22002090	22002147	58	*	-0.81428	0.021483542514034	Downstream (<1kb)	13	22002173	22009742	7570	2	7595	Prss16	protein_coding
ENSMUSG00000006191.17	chr13	29805325	29805374	50	*	2.01845	0.00231027603149413	Intron (ENSMUST00000140278.7/ENSMUSG00000006191.17, intron 4 of 16)	13	29191746	29855674	663929	2	50300	Cdkal1	protein_coding
ENSMUSG00000006191.17	chr13	29796355	29796405	51	*	-0.98622	0.0277233123779296	Intron (ENSMUST00000140278.7/ENSMUSG00000006191.17, intron 4 of 16)	13	29191746	29855674	663929	2	59269	Cdkal1	protein_coding
ENSMUSG00000006191.17	chr13	29717135	29717184	50	*	0.24265	0.0800895690917967	Intron (ENSMUST00000140278.7/ENSMUSG00000006191.17, intron 6 of 16)	13	29191746	29855674	663929	2	138490	Cdkal1	protein_coding
ENSMUSG00000006191.17	chr13	29656134	29656184	51	*	-0.20574	0.0880985260009763	Intron (ENSMUST00000140278.7/ENSMUSG00000006191.17, intron 8 of 16)	13	29191746	29855674	663929	2	199490	Cdkal1	protein_coding
ENSMUSG00000006191.17	chr13	29666214	29666263	50	*	0.57274	0.0606994628906249	Intron (ENSMUST00000140278.7/ENSMUSG00000006191.17, intron 8 of 16)	13	29191746	29855674	663929	2	189411	Cdkal1	protein_coding
ENSMUSG00000006191.17	chr13	29822762	29822812	51	*	0.09445	0.0880985260009763	Intron (ENSMUST00000140278.7/ENSMUSG00000006191.17, intron 4 of 16)	13	29191746	29855674	663929	2	32862	Cdkal1	protein_coding
ENSMUSG00000006191.17	chr13	29872777	29872854	78	*	0.87435	0.048053741455078	Distal Intergenic	13	29191746	29855674	663929	2	-17103	Cdkal1	protein_coding
ENSMUSG00000006191.17	chr13	29557933	29557983	51	*	-0.35769	0.070078372955322	Intron (ENSMUST00000140278.7/ENSMUSG00000006191.17, intron 9 of 16)	13	29191746	29855674	663929	2	297691	Cdkal1	protein_coding
ENSMUSG00000006191.17	chr13	29614050	29614104	55	*	0.38338	0.070078372955322	Intron (ENSMUST00000140278.7/ENSMUSG00000006191.17, intron 9 of 16)	13	29191746	29855674	663929	2	241570	Cdkal1	protein_coding
ENSMUSG00000006191.17	chr13	29808132	29808181	50	*	0.43789	0.0916442871093751	Intron (ENSMUST00000140278.7/ENSMUSG00000006191.17, intron 4 of 16)	13	29191746	29855674	663929	2	47493	Cdkal1	protein_coding
ENSMUSG00000006191.17	chr13	29605275	29605325	51	*	-0.29095	0.0872802734375001	Intron (ENSMUST00000140278.7/ENSMUSG00000006191.17, intron 9 of 16)	13	29191746	29855674	663929	2	250349	Cdkal1	protein_coding
ENSMUSG00000006191.17	chr13	29803614	29803664	51	*	0.16663	0.0880985260009763	3' UTR	13	29191746	29855674	663929	2	52010	Cdkal1	protein_coding
ENSMUSG00000006191.17	chr13	29774503	29774580	78	*	0.93686	0.0369644165039062	Intron (ENSMUST00000140278.7/ENSMUSG00000006191.17, intron 5 of 16)	13	29191746	29855674	663929	2	81094	Cdkal1	protein_coding
ENSMUSG00000006191.17	chr13	29793661	29793710	50	*	1.21499	0.0103147029876709	Intron (ENSMUST00000140278.7/ENSMUSG00000006191.17, intron 4 of 16)	13	29191746	29855674	663929	2	61964	Cdkal1	protein_coding
ENSMUSG00000006200.3	chrX	37817485	37817534	50	*	0.08845	0.0722322240471839	Distal Intergenic	20	37826910	37829857	2948	1	-9376	Rhox6	protein_coding
ENSMUSG00000006200.3	chrX	37820139	37820188	50	*	-0.04895	0.0774905085563662	Distal Intergenic	20	37826910	37829857	2948	1	-6722	Rhox6	protein_coding
ENSMUSG00000006204.7	chr7	131183493	131183577	85	*	-0.11436	0.0774905085563662	Exon (ENSMUST00000208921.3/ENSMUSG00000006204.7, exon 3 of 71)	7	131174402	131306451	132050	1	9091	Cdcp3	protein_coding
ENSMUSG00000006205.13	chr7	130969499	130969548	50	*	0.43912	0.0592970848083496	Intron (ENSMUST00000150717.7/ENSMUSG00000006205.13, intron 3 of 3)	7	130936111	130985660	49550	1	33388	Htra1	protein_coding
ENSMUSG00000006205.13	chr7	130954314	130954364	51	*	0.31853	0.0800895690917967	Intron (ENSMUST00000150717.7/ENSMUSG00000006205.13, intron 1 of 3)	7	130936111	130985660	49550	1	18203	Htra1	protein_coding
ENSMUSG00000006205.13	chr7	130960592	130960642	51	*	-0.62104	0.0606994628906249	Intron (ENSMUST00000150717.7/ENSMUSG00000006205.13, intron 1 of 3)	7	130936111	130985660	49550	1	24481	Htra1	protein_coding
ENSMUSG00000006205.13	chr7	130935815	130935878	64	*	-0.78635	0.0144228294848289	Promoter	7	130936111	130985660	49550	1	-233	Htra1	protein_coding
ENSMUSG00000006215.12	chr4	141463251	141463300	50	*	1.16232	0.0203304290771484	Exon (ENSMUST00000006377.12/ENSMUSG00000006215.12, exon 5 of 16)	4	141444654	141467930	23277	1	18597	Zbtb17	protein_coding
ENSMUSG00000006215.12	chr4	141487501	141487580	80	*	0.3463	0.104736328125	Exon (ENSMUST00000078886.9/ENSMUSG00000040761.16, exon 8 of 15)	4	141444654	141467930	23277	1	42847	Zbtb17	protein_coding
ENSMUSG00000006219.12	chr4	141609945	141609995	51	*	0.32667	0.0834617614746091	Distal Intergenic	4	141576062	141606096	30035	2	-3849	Fblim1	protein_coding
ENSMUSG00000006235.6	chr9	21962336	21962385	50	*	-0.07334	0.0805901288986208	5' UTR	9	21958897	21963506	4610	2	1121	Epor	protein_coding
ENSMUSG00000006241.16	chr9	21923197	21923246	50	*	0.35853	0.11279296875	Intron (ENSMUST00000217263.1/ENSMUSG00000040883.18, intron 1 of 1)	9	21927471	21935872	8402	1	-4225	Ccdc159	protein_coding
ENSMUSG00000006262.15	chr5	88717082	88717131	50	*	0.17663	0.0770862102508544	Distal Intergenic	5	88720855	88764220	43366	1	-3724	Mob1b	protein_coding
ENSMUSG00000006262.15	chr5	88701761	88701811	51	*	0.23974	0.0719554722309116	Distal Intergenic	5	88720855	88764220	43366	1	-19044	Mob1b	protein_coding
ENSMUSG00000006269.7	chr6	83745685	83745756	72	*	-0.10127	0.0722322240471839	Intron (ENSMUST00000006431.7/ENSMUSG00000006269.7, intron 1 of 13)	6	83742990	83758855	15866	1	2695	Atp6v1b1	protein_coding
ENSMUSG00000006269.7	chr6	83746132	83746182	51	*	-0.2815	0.0617426179815086	Intron (ENSMUST00000006431.7/ENSMUSG00000006269.7, intron 1 of 13)	6	83742990	83758855	15866	1	3142	Atp6v1b1	protein_coding
ENSMUSG00000006269.7	chr6	83736649	83736699	51	*	0.83466	0.0244436971843243	Intron (ENSMUST00000037807.2/ENSMUSG00000034777.2, intron 2 of 2)	6	83742990	83758855	15866	1	-6291	Atp6v1b1	protein_coding
ENSMUSG00000006269.7	chr6	83747598	83747664	67	*	0.02149	0.0774905085563662	Intron (ENSMUST00000006431.7/ENSMUSG00000006269.7, intron 1 of 13)	6	83742990	83758855	15866	1	4608	Atp6v1b1	protein_coding
ENSMUSG00000006270.7	chr19	59160903	59160953	51	*	-0.2815	0.0617426179815086	Distal Intergenic	19	59166187	59170056	3870	2	9103	Vax1	protein_coding
ENSMUSG00000006270.7	chr19	59169066	59169368	303	*	-1.08629	0.00267027752638073	Promoter	19	59166187	59170056	3870	2	688	Vax1	protein_coding
ENSMUSG00000006270.7	chr19	59166135	59166209	75	*	-0.28854	0.0389316235244597	Exon (ENSMUST00000172821.3/ENSMUSG00000006270.7, exon 3 of 3)	19	59166187	59170056	3870	2	3847	Vax1	protein_coding
ENSMUSG00000006270.7	chr19	59171680	59171933	254	*	-0.37505	0.0346058875772976	Distal Intergenic	19	59166187	59170056	3870	2	-1624	Vax1	protein_coding
ENSMUSG00000006270.7	chr19	59172140	59172341	202	*	-0.32014	0.0389316235244597	Distal Intergenic	19	59166187	59170056	3870	2	-2084	Vax1	protein_coding
ENSMUSG00000006270.7	chr19	59167348	59167398	51	*	-0.98427	0.00437311493290962	Intron (ENSMUST00000172821.3/ENSMUSG00000006270.7, intron 2 of 2)	19	59166187	59170056	3870	2	2658	Vax1	protein_coding
ENSMUSG00000006270.7	chr19	59168210	59168326	117	*	-1.42411	0.000499784563761092	Intron (ENSMUST00000172821.3/ENSMUSG00000006270.7, intron 2 of 2)	19	59166187	59170056	3870	2	1730	Vax1	protein_coding
ENSMUSG00000006270.7	chr19	59165753	59165878	126	*	-0.36262	0.0391764765026008	Downstream (<1kb)	19	59166187	59170056	3870	2	4178	Vax1	protein_coding
ENSMUSG00000006270.7	chr19	59168794	59168844	51	*	-1.42219	0.000287038431889819	Intron (ENSMUST00000172821.3/ENSMUSG00000006270.7, intron 1 of 2)	19	59166187	59170056	3870	2	1212	Vax1	protein_coding
ENSMUSG00000006270.7	chr19	59171519	59171633	115	*	-0.22619	0.0473382424406426	Distal Intergenic	19	59166187	59170056	3870	2	-1463	Vax1	protein_coding
ENSMUSG00000006270.7	chr19	59166935	59167103	169	*	-0.72465	0.0129848789518123	Exon (ENSMUST00000173710.1/ENSMUSG00000006270.7, exon 1 of 2)	19	59166187	59170056	3870	2	2953	Vax1	protein_coding
ENSMUSG00000006270.7	chr19	59142147	59142196	50	*	0.09445	0.0880985260009763	Distal Intergenic	19	59166187	59170056	3870	2	27860	Vax1	protein_coding
ENSMUSG00000006270.7	chr19	59169508	59169560	53	*	-0.97827	0.0049008608809799	Promoter	19	59166187	59170056	3870	2	496	Vax1	protein_coding
ENSMUSG00000006270.7	chr19	59167960	59168077	118	*	-1.25171	0.000856773537876164	Intron (ENSMUST00000172821.3/ENSMUSG00000006270.7, intron 2 of 2)	19	59166187	59170056	3870	2	1979	Vax1	protein_coding
ENSMUSG00000006270.7	chr19	59167189	59167239	51	*	-0.83467	0.00753960713331032	Intron (ENSMUST00000172821.3/ENSMUSG00000006270.7, intron 2 of 2)	19	59166187	59170056	3870	2	2817	Vax1	protein_coding
ENSMUSG00000006270.7	chr19	59164978	59165028	51	*	-0.40802	0.0398488922367762	Downstream (1-2kb)	19	59166187	59170056	3870	2	5028	Vax1	protein_coding
ENSMUSG00000006270.7	chr19	59164033	59164100	68	*	-0.5561	0.02438418526566	Downstream (2-3kb)	19	59166187	59170056	3870	2	5956	Vax1	protein_coding
ENSMUSG00000006273.14	chr8	69070003	69070053	51	*	-0.26869	0.0800895690917967	Intron (ENSMUST00000037478.12/ENSMUSG00000036330.12, intron 5 of 16)	8	69088646	69113711	25066	1	-18593	Atp6v1b2	protein_coding
ENSMUSG00000006288.8	chr14	50786554	50786604	51	*	0.33583	0.0981903076171875	Downstream (1-2kb)	14	50765415	50785519	20105	2	-1035	Ttc5	protein_coding
ENSMUSG00000006311.8	chr7	30633814	30633934	121	*	-0.61155	0.0234370979128471	Exon (ENSMUST00000108147.2/ENSMUSG00000006311.8, exon 6 of 6)	7	30633616	30635852	2237	2	1918	Etv2	protein_coding
ENSMUSG00000006311.8	chr7	30636127	30636286	160	*	-0.35258	0.0455015897301787	Promoter	7	30633616	30635852	2237	2	-275	Etv2	protein_coding
ENSMUSG00000006311.8	chr7	30634033	30634083	51	*	-0.64952	0.019507348212528	Exon (ENSMUST00000108147.2/ENSMUSG00000006311.8, exon 5 of 6)	7	30633616	30635852	2237	2	1769	Etv2	protein_coding
ENSMUSG00000006311.8	chr7	30634903	30635031	129	*	-0.7049	0.0228654613783875	Promoter	7	30633616	30635852	2237	2	821	Etv2	protein_coding
ENSMUSG00000006311.8	chr7	30636353	30636449	97	*	-0.33654	0.0459550939467591	Promoter	7	30633616	30635852	2237	2	-501	Etv2	protein_coding
ENSMUSG00000006311.8	chr7	30638466	30638519	54	*	-0.27731	0.0770862102508541	Downstream (2-3kb)	7	30633616	30635852	2237	2	-2614	Etv2	protein_coding
ENSMUSG00000006311.8	chr7	30634828	30634892	65	*	-0.49366	0.0345812081949362	Promoter	7	30633616	30635852	2237	2	960	Etv2	protein_coding
ENSMUSG00000006313.5	chr7	30608347	30608424	78	*	-0.25892	0.0927352905273439	Intron (ENSMUST00000006476.5/ENSMUSG00000006313.5, intron 3 of 7)	7	30603092	30612847	9756	2	4423	Upk1a	protein_coding
ENSMUSG00000006315.9	chr7	30723549	30723598	50	*	1.10925	0.0203304290771484	Intron (ENSMUST00000005692.13/ENSMUSG00000005553.14, intron 18 of 21)	7	30727701	30729540	1840	2	5942	Tmem147	protein_coding
ENSMUSG00000006315.9	chr7	30726700	30726749	50	*	0.53	0.0487083196640015	Downstream (<1kb)	7	30727701	30729540	1840	2	2791	Tmem147	protein_coding
ENSMUSG00000006315.9	chr7	30728065	30728115	51	*	0.78789	0.030442699790001	3' UTR	7	30727701	30729540	1840	2	1425	Tmem147	protein_coding
ENSMUSG00000006333.14	chr7	3703070	3703146	77	*	-0.10028	0.104736328125	Promoter	7	3703993	3706897	2905	1	-847	Rps9	protein_coding
ENSMUSG00000006342.15	chr10	75697801	75697929	129	*	0.48755	0.0584499835968019	Intron (ENSMUST00000001712.7/ENSMUSG00000020196.10, intron 27 of 36)	10	75636706	75644008	7303	2	-53793	Susd2	protein_coding
ENSMUSG00000006342.15	chr10	75686850	75686900	51	*	-0.05474	0.0880985260009763	Intron (ENSMUST00000001712.7/ENSMUSG00000020196.10, intron 28 of 36)	10	75636706	75644008	7303	2	-42842	Susd2	protein_coding
ENSMUSG00000006344.17	chr10	75583226	75583317	92	*	0.31477	0.0800895690917967	Intron (ENSMUST00000134503.7/ENSMUSG00000006345.10, intron 9 of 13)	10	75589340	75617200	27861	1	-6023	Ggt5	protein_coding
ENSMUSG00000006345.10	chr10	75571476	75571552	77	*	0.43015	0.0681916475296021	5' UTR	10	75561604	75586200	24597	1	9872	Ggt1	protein_coding
ENSMUSG00000006345.10	chr10	75571295	75571381	87	*	0.30143	0.0743908882141116	Intron (ENSMUST00000145079.7/ENSMUSG00000006345.10, intron 3 of 6)	10	75561604	75586200	24597	1	9691	Ggt1	protein_coding
ENSMUSG00000006345.10	chr10	75564354	75564409	56	*	-0.37904	0.0566649343818426	Intron (ENSMUST00000145079.7/ENSMUSG00000006345.10, intron 2 of 6)	10	75561604	75586200	24597	1	2750	Ggt1	protein_coding
ENSMUSG00000006345.10	chr10	75562844	75562893	50	*	0.62379	0.0600671768188475	Intron (ENSMUST00000145079.7/ENSMUSG00000006345.10, intron 2 of 6)	10	75561604	75586200	24597	1	1240	Ggt1	protein_coding
ENSMUSG00000006356.10	chr12	113133975	113134024	50	*	0.51129	0.0592970848083496	Intron (ENSMUST00000109727.8/ENSMUSG00000021144.14, intron 17 of 19)	12	113140236	113145506	5271	1	-6212	Crip2	protein_coding
ENSMUSG00000006360.11	chr12	113148745	113148811	67	*	0.58754	0.0402765464968982	Intron (ENSMUST00000198597.4/ENSMUSG00000006360.11, intron 1 of 4)	12	113146316	113153879	7564	1	2429	Crip1	protein_coding
ENSMUSG00000006360.11	chr12	113148519	113148587	69	*	0.74391	0.0314276106655599	Intron (ENSMUST00000198597.4/ENSMUSG00000006360.11, intron 1 of 4)	12	113146316	113153879	7564	1	2203	Crip1	protein_coding
ENSMUSG00000006360.11	chr12	113144317	113144389	73	*	1.13904	0.0236053466796875	Intron (ENSMUST00000084882.8/ENSMUSG00000006356.10, intron 4 of 6)	12	113146316	113153879	7564	1	-1927	Crip1	protein_coding
ENSMUSG00000006362.16	chr8	122704391	122704441	51	*	-0.67321	0.0606994628906249	Intron (ENSMUST00000127664.1/ENSMUSG00000092329.1, intron 1 of 15)	8	122625141	122699109	73969	2	-5282	Cbfa2t3	protein_coding
ENSMUSG00000006362.16	chr8	122723739	122723807	69	*	0.79001	0.0314276106655599	Intron (ENSMUST00000127664.1/ENSMUSG00000092329.1, intron 1 of 15)	8	122625141	122699109	73969	2	-24630	Cbfa2t3	protein_coding
[truncated: 109,045 more rows]
