# Supplementary material for: An EED/PRC2‐H19 Loop Regulates Cerebellar Development
Source: Adv Sci (Weinh). 2024 Nov 5;12(1):2403591. doi: 10.1002/advs.202403591 (PMC11714151; doi:10.1002/advs.202403591)
Supplement: Supplementary file 6 — Supporting Information [file ADVS-12-2403591-s006.xls]

geneId	seqnames	start	end	width	strand	V4	V5	annotation	geneChr	geneStart	geneEnd	geneLength	geneStrand	distanceToTSS	symbol	genetype
ENSMUSG00000000001.4	chr3	108145487	108146018	532	*	1.28299	0.000342692344850202	Promoter	3	108107280	108146146	38867	2	128	Gnai3	protein_coding
ENSMUSG00000000056.7	chr11	121236732	121236974	243	*	1.14537	0.000731216382775997	Promoter	11	121237253	121255856	18604	1	-279	Narf	protein_coding
ENSMUSG00000000056.7	chr11	121237347	121237608	262	*	1.17399	0.00115054571449169	Promoter	11	121237253	121255856	18604	1	94	Narf	protein_coding
ENSMUSG00000000078.7	chr13	5860772	5861178	407	*	0.53385	0.014497284478908	Promoter	13	5861482	5870394	8913	1	-304	Klf6	protein_coding
ENSMUSG00000000078.7	chr13	5861613	5862263	651	*	1.01867	0.000518590937168493	Promoter	13	5861482	5870394	8913	1	131	Klf6	protein_coding
ENSMUSG00000000078.7	chr13	5862626	5863044	419	*	0.72676	0.00622187896240658	Intron (ENSMUST00000000080.7/ENSMUSG00000000078.7, intron 1 of 3)	13	5861482	5870394	8913	1	1144	Klf6	protein_coding
ENSMUSG00000000085.16	chr4	120405224	120405641	418	*	0.22501	0.0415736776145883	Promoter	4	120405281	120530186	124906	1	0	Scmh1	protein_coding
ENSMUSG00000000085.16	chr4	120405707	120406067	361	*	0.34129	0.0342371462708372	Promoter	4	120405281	120530186	124906	1	426	Scmh1	protein_coding
ENSMUSG00000000088.7	chr9	57520721	57521092	372	*	0.66417	0.00700242964526222	Promoter	9	57521274	57532426	11153	1	-182	Cox5a	protein_coding
ENSMUSG00000000088.7	chr9	57521167	57522030	864	*	0.52982	0.00859335367693807	Promoter	9	57521274	57532426	11153	1	0	Cox5a	protein_coding
ENSMUSG00000000142.15	chr11	108920006	108920307	302	*	0.69803	0.00497750316992527	Promoter	11	108920349	108950783	30435	1	-42	Axin2	protein_coding
ENSMUSG00000000142.15	chr11	108920425	108921140	716	*	0.64273	0.00403005870840635	Promoter	11	108920349	108950783	30435	1	76	Axin2	protein_coding
ENSMUSG00000000142.15	chr11	108921280	108921787	508	*	0.46707	0.00954033569578003	Promoter	11	108920349	108950783	30435	1	931	Axin2	protein_coding
ENSMUSG00000000148.17	chr5	140704523	140704765	243	*	1.07102	0.0029737181543785	Promoter	5	140705011	140719379	14369	1	-246	Brat1	protein_coding
ENSMUSG00000000149.10	chr5	140829625	140830106	482	*	1.41253	0.000871902913331716	Promoter	5	140758408	140830431	72024	2	325	Gna12	protein_coding
ENSMUSG00000000167.14	chr9	50616952	50617323	372	*	0.31693	0.0450465738328772	Promoter	9	50617321	50625000	7680	1	0	Pih1d2	protein_coding
ENSMUSG00000000168.9	chr9	50659169	50659583	415	*	0.68782	0.00622187896240658	Promoter	9	50634633	50659780	25148	2	197	Dlat	protein_coding
ENSMUSG00000000168.9	chr9	50698690	50699159	470	*	0.45899	0.0264115128375031	Exon (ENSMUST00000141919.7/ENSMUSG00000032064.17, exon 1 of 14)	9	50634633	50659780	25148	2	-38910	Dlat	protein_coding
ENSMUSG00000000168.9	chr9	50659709	50660132	424	*	0.87905	0.0021100285176857	Promoter	9	50634633	50659780	25148	2	0	Dlat	protein_coding
ENSMUSG00000000171.5	chr9	50603475	50603821	347	*	0.60719	0.012888501009292	Promoter	9	50596357	50603812	7456	2	0	Sdhd	protein_coding
ENSMUSG00000000194.13	chr2	31152346	31152701	356	*	0.72501	0.0112329594756953	Promoter	2	31152316	31218775	66460	1	30	Gpr107	protein_coding
ENSMUSG00000000197.8	chr14	123626480	123627023	544	*	1.13056	0.00170443246364727	Promoter	14	123276634	123627144	350511	2	121	Nalcn	protein_coding
ENSMUSG00000000202.9	chr11	114795519	114795979	461	*	0.2184	0.0366045804584731	Promoter	11	114791217	114795945	4729	2	0	Btbd17	protein_coding
ENSMUSG00000000282.12	chr11	74831013	74832023	1011	*	0.96227	0.000842571760362197	Promoter	11	74830920	74845725	14806	1	93	Mnt	protein_coding
ENSMUSG00000000282.12	chr11	74832584	74832868	285	*	0.54888	0.0118428521095306	Intron (ENSMUST00000000291.8/ENSMUSG00000000282.12, intron 1 of 5)	11	74830920	74845725	14806	1	1664	Mnt	protein_coding
ENSMUSG00000000282.12	chr11	74838011	74838589	579	*	1.19907	0.00038407325155912	Intron (ENSMUST00000000291.8/ENSMUSG00000000282.12, intron 4 of 5)	11	74830920	74845725	14806	1	7091	Mnt	protein_coding
ENSMUSG00000000339.14	chr3	116507568	116507936	369	*	1.25923	0.000856773537876167	Promoter	3	116488963	116508208	19246	2	272	Rtca	protein_coding
ENSMUSG00000000340.10	chr3	116513188	116513582	395	*	0.98984	0.00600951228534536	Promoter	3	116513070	116549981	36912	1	118	Dbt	protein_coding
ENSMUSG00000000346.9	chr15	100615656	100616348	693	*	0.65258	0.0082784704815075	Promoter	15	100615349	100620761	5413	1	307	Dazap2	protein_coding
ENSMUSG00000000374.8	chr10	78244185	78244537	353	*	1.13916	0.000947135181774226	Promoter	10	78186725	78244641	57917	2	104	Trappc10	protein_coding
ENSMUSG00000000378.15	chr11	6546471	6546788	318	*	0.62826	0.00700242964526222	Promoter	11	6546887	6596744	49858	1	-99	Ccm2	protein_coding
ENSMUSG00000000378.15	chr11	6546926	6547447	522	*	0.5706	0.0111213785072327	Promoter	11	6546887	6596744	49858	1	39	Ccm2	protein_coding
ENSMUSG00000000384.15	chr11	6625780	6626072	293	*	1.54638	1.70486932494169e-05	Promoter	11	6615598	6626067	10470	2	0	Tbrg4	protein_coding
ENSMUSG00000000384.15	chr11	6626162	6626670	509	*	1.31724	0.000200477796143491	Promoter	11	6615598	6626067	10470	2	-95	Tbrg4	protein_coding
ENSMUSG00000000399.10	chr6	126848654	126849002	349	*	0.71414	0.0129848789518123	Promoter	6	126821721	126849136	27416	2	134	Ndufa9	protein_coding
ENSMUSG00000000416.16	chr6	18513930	18514757	828	*	1.47144	6.48822904494018e-05	Promoter	6	18366478	18514843	148366	2	86	Cttnbp2	protein_coding
ENSMUSG00000000420.15	chr18	24206289	24206681	393	*	0.76845	0.0124323309113095	Promoter	18	24205344	24286818	81475	1	945	Galnt1	protein_coding
ENSMUSG00000000489.7	chr15	80013706	80014321	616	*	1.59716	4.02784192374279e-05	Promoter	15	79995874	80014977	19104	2	656	Pdgfb	protein_coding
ENSMUSG00000000532.11	chr15	101173632	101173892	261	*	0.42032	0.0234406796926568	Promoter	15	101174067	101213684	39618	1	-175	Acvr1b	protein_coding
ENSMUSG00000000532.11	chr15	101174082	101174875	794	*	0.21456	0.0355970927107291	Promoter	15	101174067	101213684	39618	1	15	Acvr1b	protein_coding
ENSMUSG00000000538.18	chr11	60352341	60352808	468	*	0.70265	0.00934506712683887	Promoter	11	60226714	60352905	126192	2	97	Tom1l2	protein_coding
ENSMUSG00000000552.10	chr15	103339753	103340032	280	*	1.53583	9.00771921127928e-05	Promoter	15	103313895	103340093	26199	2	61	Zfp385a	protein_coding
ENSMUSG00000000555.8	chr15	103365877	103366196	320	*	1.13916	0.000947135181774226	Promoter	15	103344286	103366763	22478	2	567	Itga5	protein_coding
ENSMUSG00000000561.14	chr3	105958810	105959241	432	*	0.6921	0.00741465523379302	Promoter	3	105959369	105970037	10669	1	-128	Wdr77	protein_coding
ENSMUSG00000000567.5	chr11	112785162	112785429	268	*	1.05636	0.00910715389181866	Exon (ENSMUST00000000579.2/ENSMUSG00000000567.5, exon 3 of 3)	11	112782224	112787760	5537	1	2938	Sox9	protein_coding
ENSMUSG00000000568.15	chr5	99978073	99978936	864	*	0.59921	0.00657474222521349	Promoter	5	99955935	99978938	23004	2	2	Hnrnpd	protein_coding
ENSMUSG00000000568.15	chr5	99979254	99979507	254	*	0.73274	0.00567003047290053	Promoter	5	99955935	99978938	23004	2	-316	Hnrnpd	protein_coding
ENSMUSG00000000594.7	chr11	55098269	55098530	262	*	1.44256	0.000859897692862437	Promoter	11	55098115	55113029	14915	1	154	Gm2a	protein_coding
ENSMUSG00000000631.20	chr11	77763349	77764074	726	*	0.85999	0.00254731813000287	Promoter	11	77763246	77865980	102735	1	103	Myo18a	protein_coding
ENSMUSG00000000631.20	chr11	77766390	77766778	389	*	1.91191	2.89642118005415e-05	5' UTR	11	77763246	77865980	102735	1	3144	Myo18a	protein_coding
ENSMUSG00000000708.14	chr17	53567041	53567317	277	*	0.55002	0.0124177057222612	Promoter	17	53566861	53672720	105860	1	180	Kat2b	protein_coding
ENSMUSG00000000708.14	chr17	53567431	53568326	896	*	0.34617	0.0214069919332417	Promoter	17	53566861	53672720	105860	1	570	Kat2b	protein_coding
ENSMUSG00000000711.3	chr10	128695829	128696221	393	*	0.68785	0.0105143034549488	Promoter	10	128677175	128696264	19090	2	43	Rab5b	protein_coding
ENSMUSG00000000738.18	chr8	123065752	123066084	333	*	0.7832	0.00538537494033979	Intron (ENSMUST00000127664.1/ENSMUSG00000092329.1, intron 1 of 15)	8	123062942	123097760	34819	1	2810	Spg7	protein_coding
ENSMUSG00000000738.18	chr8	123065047	123065389	343	*	0.83596	0.00226888500183223	5' UTR	8	123062942	123097760	34819	1	2105	Spg7	protein_coding
ENSMUSG00000000740.12	chr8	123102453	123102698	246	*	0.61503	0.017651793461807	Promoter	8	123102350	123105244	2895	1	103	Rpl13	protein_coding
ENSMUSG00000000743.9	chr8	123212241	123212655	415	*	0.87445	0.00545128915732268	Promoter	8	123204264	123212763	8500	2	108	Chmp1a	protein_coding
ENSMUSG00000000787.12	chrX	13280379	13281970	1592	*	0.2789	0.0220274815364278	Promoter	20	13280970	13294052	13083	1	0	Ddx3x	protein_coding
ENSMUSG00000000794.9	chr3	89520303	89520768	466	*	1.48415	0.000276476567186986	Promoter	3	89520164	89675132	154969	1	139	Kcnn3	protein_coding
ENSMUSG00000000804.14	chr11	85139431	85139769	339	*	0.10147	0.0413802691719957	Promoter	11	84984442	85140161	155720	2	392	Usp32	protein_coding
ENSMUSG00000000804.14	chr11	85140344	85140618	275	*	0.55499	0.012137261424202	Promoter	11	84984442	85140161	155720	2	-183	Usp32	protein_coding
ENSMUSG00000000823.16	chr2	181592015	181592755	741	*	0.58358	0.00880950826339454	Promoter	2	181582103	181592803	10701	2	48	Zfp512b	protein_coding
ENSMUSG00000000823.16	chr2	181592971	181593317	347	*	0.51226	0.014497284478908	Promoter	2	181582103	181592803	10701	2	-168	Zfp512b	protein_coding
ENSMUSG00000000826.16	chr2	181520578	181520954	377	*	1.36317	0.000116406462276866	Promoter	2	181520485	181555133	34649	1	93	Dnajc5	protein_coding
ENSMUSG00000000826.16	chr2	181520106	181520369	264	*	1.43746	9.51606926591237e-05	Promoter	2	181520485	181555133	34649	1	-116	Dnajc5	protein_coding
ENSMUSG00000000827.18	chr2	181496630	181496992	363	*	0.94852	0.00534055505276145	Promoter	2	181497142	181517966	20825	1	-150	Tpd52l2	protein_coding
ENSMUSG00000000901.17	chr10	75935919	75936292	374	*	0.73992	0.0112329594756953	Promoter	10	75923222	75936496	13275	2	204	Mmp11	protein_coding
ENSMUSG00000000902.13	chr10	75921371	75921619	249	*	0.22345	0.040780994917678	Promoter	10	75896769	75921617	24849	2	0	Smarcb1	protein_coding
ENSMUSG00000000902.13	chr10	75921723	75921965	243	*	0.45899	0.0264115128375031	Promoter	10	75896769	75921617	24849	2	-106	Smarcb1	protein_coding
ENSMUSG00000000915.15	chr5	123973806	123974101	296	*	0.96523	0.00294664278774198	Promoter	5	123973628	124005558	31931	1	178	Hip1r	protein_coding
ENSMUSG00000000916.15	chr5	135370010	135370403	394	*	0.91556	0.00619524615495531	Promoter	5	135369953	135376805	6853	1	57	Nsun5	protein_coding
ENSMUSG00000000934.9	chr15	75678912	75679163	252	*	2.29406	1.83172880952041e-06	Promoter	15	75657035	75678800	21766	2	-112	Top1mt	protein_coding
ENSMUSG00000000957.11	chr14	54431599	54432038	440	*	1.27902	0.00103748063004615	Promoter	14	54431612	54445364	13753	1	0	Mmp14	protein_coding
ENSMUSG00000000959.7	chr14	54360816	54361439	624	*	1.1879	0.00115054571449169	Promoter	14	54360834	54369673	8840	1	0	Oxa1l	protein_coding
ENSMUSG00000001016.12	chr3	90476272	90476574	303	*	0.38188	0.0345361176426658	Promoter	3	90476126	90488379	12254	1	146	Ilf2	protein_coding
ENSMUSG00000001017.15	chr3	90508656	90509351	696	*	1.14841	0.00038407325155912	Promoter	3	90498956	90509498	10543	2	147	Chtop	protein_coding
ENSMUSG00000001034.17	chr11	61493457	61493809	353	*	0.64534	0.0105143034549488	Promoter	11	61488812	61494406	5595	2	597	Mapk7	protein_coding
ENSMUSG00000001034.17	chr11	61493871	61494241	371	*	0.83862	0.00329652934470958	Promoter	11	61488812	61494406	5595	2	165	Mapk7	protein_coding
ENSMUSG00000001036.17	chr11	61578593	61578839	247	*	0.68213	0.00849232202130475	Promoter	11	61517249	61579687	62439	2	848	Epn2	protein_coding
ENSMUSG00000001036.17	chr11	61579054	61579390	337	*	0.83868	0.00545128915732268	Promoter	11	61517249	61579687	62439	2	297	Epn2	protein_coding
ENSMUSG00000001052.15	chr3	130060249	130061228	980	*	0.9235	0.00133846851192272	Promoter	3	129982759	130061553	78795	2	325	Sec24b	protein_coding
ENSMUSG00000001053.15	chr11	51648863	51649144	282	*	1.12747	0.00326724058731996	Intron (ENSMUST00000001080.15/ENSMUSG00000001053.15, intron 1 of 4)	11	51643063	51650842	7780	2	1698	N4bp3	protein_coding
ENSMUSG00000001053.15	chr11	51650477	51650729	253	*	0.96484	0.00400541628957112	Promoter	11	51643063	51650842	7780	2	113	N4bp3	protein_coding
ENSMUSG00000001054.9	chr11	51635868	51636365	498	*	1.11293	0.00130876861481528	Promoter	11	51623671	51635896	12226	2	0	Rmnd5b	protein_coding
ENSMUSG00000001065.15	chr8	123253757	123254137	381	*	0.91717	0.00264031640109387	Promoter	8	123254195	123269745	15551	1	-58	Zfp276	protein_coding
ENSMUSG00000001082.12	chr5	34636855	34637128	274	*	1.31591	0.00103748063004615	Promoter	5	34633642	34637212	3571	2	84	Mfsd10	protein_coding
ENSMUSG00000001089.14	chr4	136469786	136470234	449	*	0.50782	0.0115855258347284	Promoter	4	136469761	136554780	85020	1	25	Luzp1	protein_coding
ENSMUSG00000001089.14	chr4	136470334	136470721	388	*	0.81654	0.00229735699192355	Promoter	4	136469761	136554780	85020	1	573	Luzp1	protein_coding
ENSMUSG00000001098.15	chr5	114379996	114380481	486	*	0.54942	0.00684636385381618	Promoter	5	114363567	114380508	16942	2	27	Kctd10	protein_coding
ENSMUSG00000001100.10	chr11	78512493	78512883	391	*	0.38367	0.0303243295541705	Promoter	11	78512193	78522736	10544	1	300	Poldip2	protein_coding
ENSMUSG00000001105.15	chr11	78536501	78536922	422	*	0.8822	0.00372044583790496	Promoter	11	78536361	78541737	5377	1	140	Ift20	protein_coding
ENSMUSG00000001120.15	chr10	76961439	76961760	322	*	1.03444	0.00363612258911415	Promoter	10	76761857	76961887	200031	2	127	Pcbp3	protein_coding
ENSMUSG00000001175.15	chr12	100198998	100199372	375	*	0.43878	0.0204832600056828	Promoter	12	100199435	100209814	10380	1	-63	Calm1	protein_coding
ENSMUSG00000001175.15	chr12	100199593	100200823	1231	*	0.80363	0.00142639616593011	Promoter	12	100199435	100209814	10380	1	158	Calm1	protein_coding
ENSMUSG00000001211.15	chr10	78352563	78352993	431	*	-0.0638	0.0450033835307565	Promoter	10	78269178	78352489	83312	2	-74	Agpat3	protein_coding
ENSMUSG00000001227.12	chr17	56139563	56139817	255	*	0.95319	0.00320447403166941	Promoter	17	56123085	56140343	17259	2	526	Sema6b	protein_coding
ENSMUSG00000001227.12	chr17	56139955	56140197	243	*	0.81842	0.0066076232209972	Promoter	17	56123085	56140343	17259	2	146	Sema6b	protein_coding
ENSMUSG00000001227.12	chr17	56142031	56142543	513	*	1.89418	1.16186454164336e-05	Distal Intergenic	17	56123085	56140343	17259	2	-1688	Sema6b	protein_coding
ENSMUSG00000001229.9	chr17	56218013	56218373	361	*	0.6599	0.00799955866595132	Promoter	17	56186807	56218905	32099	2	532	Dpp9	protein_coding
ENSMUSG00000001270.9	chr12	111671269	111672289	1021	*	0.45381	0.0138382669692589	Promoter	12	111669361	111672338	2978	2	49	Ckb	protein_coding
ENSMUSG00000001280.13	chr15	102405060	102405592	533	*	1.43715	0.000718378480087264	Promoter	15	102406143	102436404	30262	1	-551	Sp1	protein_coding
ENSMUSG00000001280.13	chr15	102406267	102406944	678	*	0.7832	0.00538537494033979	Promoter	15	102406143	102436404	30262	1	124	Sp1	protein_coding
ENSMUSG00000001288.15	chr15	102246221	102246507	287	*	0.74383	0.00739817814208081	5' UTR	15	102234938	102257517	22580	2	11010	Rarg	protein_coding
ENSMUSG00000001288.15	chr15	102257264	102257735	472	*	1.36221	0.000416487136467583	Promoter	15	102234938	102257517	22580	2	0	Rarg	protein_coding
ENSMUSG00000001313.12	chr11	101465324	101465667	344	*	1.3781	0.000240205845634113	Promoter	11	101464999	101471853	6855	1	325	Rnd2	protein_coding
ENSMUSG00000001323.17	chr11	74926393	74926635	243	*	0.64663	0.0167436597010209	Promoter	11	74906359	74925948	19590	2	-445	Srr	protein_coding
ENSMUSG00000001334.9	chr4	129137137	129137471	335	*	0.91693	0.00285839131448798	Promoter	4	129136999	129144593	7595	1	138	Fndc5	protein_coding
ENSMUSG00000001366.14	chr9	78108035	78108370	336	*	0.85205	0.00419896597253235	Promoter	9	78081499	78109065	27567	2	695	Fbxo9	protein_coding
ENSMUSG00000001366.14	chr9	78108848	78109113	266	*	1.22608	0.00056163467628228	Promoter	9	78081499	78109065	27567	2	0	Fbxo9	protein_coding
ENSMUSG00000001376.17	chr6	3498500	3498892	393	*	0.86903	0.011217756265978	Promoter	6	3498382	3603531	105150	1	118	Vps50	protein_coding
ENSMUSG00000001415.10	chr3	88336346	88336895	550	*	1.03036	0.00220998209080651	Promoter	3	88336260	88362338	26079	1	86	Smg5	protein_coding
ENSMUSG00000001419.17	chr3	88138035	88138365	331	*	0.42011	0.0209537432092704	Distal Intergenic	3	88142372	88172086	29715	1	-4007	Mef2d	protein_coding
ENSMUSG00000001419.17	chr3	88138494	88139591	1098	*	0.2831	0.0267103267125244	Distal Intergenic	3	88142372	88172086	29715	1	-2781	Mef2d	protein_coding
ENSMUSG00000001419.17	chr3	88142473	88143506	1034	*	0.60697	0.0079508510630489	Promoter	3	88142372	88172086	29715	1	101	Mef2d	protein_coding
ENSMUSG00000001419.17	chr3	88149961	88150539	579	*	0.5295	0.0147670013994457	Intron (ENSMUST00000001455.12/ENSMUSG00000001419.17, intron 1 of 10)	3	88142372	88172086	29715	1	7589	Mef2d	protein_coding
ENSMUSG00000001419.17	chr3	88140984	88141226	243	*	0.36155	0.0302740467608545	Distal Intergenic	3	88142372	88172086	29715	1	-1146	Mef2d	protein_coding
ENSMUSG00000001424.14	chr6	28480516	28480891	376	*	1.17701	0.00207915310102179	5' UTR	6	28475139	28935162	460024	1	5377	Snd1	protein_coding
ENSMUSG00000001436.15	chr10	77032721	77033046	326	*	1.13165	0.00194202001918599	Promoter	10	77032241	77061002	28762	1	480	Slc19a1	protein_coding
ENSMUSG00000001440.5	chr11	97187273	97187850	578	*	0.4872	0.0173967413746896	Promoter	11	97159714	97187881	28168	2	31	Kpnb1	protein_coding
ENSMUSG00000001445.10	chr11	97041642	97041984	343	*	1.28193	0.00147552800717675	Promoter	11	97041560	97049213	7654	1	82	Mrpl10	protein_coding
ENSMUSG00000001467.5	chr5	4105092	4105334	243	*	0.98091	0.00400541628957112	Promoter	5	4081145	4104746	23602	2	-346	Cyp51	protein_coding
ENSMUSG00000001472.17	chr8	123373148	123373616	469	*	0.11318	0.0391246927851257	Promoter	8	123373753	123403835	30083	1	-137	Tcf25	protein_coding
ENSMUSG00000001472.17	chr8	123373913	123374216	304	*	-0.15007	0.0335104920156654	Promoter	8	123373753	123403835	30083	1	160	Tcf25	protein_coding
ENSMUSG00000001482.15	chr8	123442952	123443293	342	*	0.72108	0.0116813339085487	5' UTR	8	123423527	123463270	39744	1	19425	Def8	protein_coding
ENSMUSG00000001518.12	chr6	128423907	128424425	519	*	0.59122	0.0159817412515221	Promoter	6	128409444	128424931	15488	2	506	Itfg2	protein_coding
ENSMUSG00000001518.12	chr6	128424760	128425031	272	*	0.4211	0.0232950854088512	Promoter	6	128409444	128424931	15488	2	0	Itfg2	protein_coding
ENSMUSG00000001521.12	chr6	128355327	128355832	506	*	0.30606	0.0301987788782407	Promoter	6	128321161	128355851	34691	2	19	Tulp3	protein_coding
ENSMUSG00000001524.14	chr17	35673215	35673489	275	*	1.54055	0.000808164244517691	Promoter	17	35667730	35673739	6010	2	250	Gtf2h4	protein_coding
ENSMUSG00000001525.10	chr17	35837105	35837970	866	*	0.85999	0.00254731813000287	Promoter	17	35833921	35838306	4386	2	336	Tubb5	protein_coding
ENSMUSG00000001632.16	chr6	113306894	113307568	675	*	0.01703	0.0419355614943571	Promoter	6	113307137	113324860	17724	1	0	Brpf1	protein_coding
ENSMUSG00000001666.8	chr10	75773048	75773313	266	*	1.29906	0.00147552800717675	Promoter	10	75771230	75773414	2185	2	101	Ddt	protein_coding
ENSMUSG00000001687.15	chr5	148551209	148551579	371	*	0.95507	0.00148593557583501	Exon (ENSMUST00000201139.3/ENSMUSG00000001687.15, exon 1 of 3)	5	148504635	148552789	48155	2	1210	Ubl3	protein_coding
ENSMUSG00000001687.15	chr5	148552080	148552396	317	*	0.73528	0.00594896757129907	Promoter	5	148504635	148552789	48155	2	393	Ubl3	protein_coding
ENSMUSG00000001707.8	chr13	38658696	38658965	270	*	1.3801	0.00152436409189251	Promoter	13	38644207	38659058	14852	2	93	Eef1e1	protein_coding
ENSMUSG00000001729.14	chr12	112673447	112673959	513	*	1.04428	0.00243644974833534	Promoter	12	112653821	112674884	21064	2	925	Akt1	protein_coding
ENSMUSG00000001729.14	chr12	112674555	112674897	343	*	1.40106	0.000416487136467583	Promoter	12	112653821	112674884	21064	2	0	Akt1	protein_coding
ENSMUSG00000001739.14	chr5	136962157	136962642	486	*	0.80685	0.00448327990880506	5' UTR	5	136966616	136975858	9243	1	-3974	Cldn15	protein_coding
ENSMUSG00000001755.12	chr11	101082726	101083093	368	*	0.40132	0.0302740467608545	Promoter	11	101082565	101086619	4055	1	161	Coasy	protein_coding
ENSMUSG00000001761.7	chr6	29735701	29736081	381	*	0.97076	0.00437311493290962	Promoter	6	29735503	29761365	25863	1	198	Smo	protein_coding
ENSMUSG00000001774.8	chr9	18292308	18292595	288	*	1.34811	0.000416487136467583	Promoter	9	18292125	18317442	25318	1	183	Chordc1	protein_coding
ENSMUSG00000001785.13	chr10	85829251	85829493	243	*	1.16343	0.00607143592787911	Promoter	10	85829494	85889096	59603	1	-1	Pwp1	protein_coding
ENSMUSG00000001833.17	chr9	25252634	25253364	731	*	0.61351	0.00748990797425891	Promoter	9	25252439	25308571	56133	1	195	Sept7	protein_coding
ENSMUSG00000001833.17	chr9	25251615	25252070	456	*	0.79611	0.00448327990880506	Promoter	9	25252439	25308571	56133	1	-369	Sept7	protein_coding
ENSMUSG00000001847.14	chr5	143527546	143528022	477	*	0.7458	0.00473213329535153	Promoter	5	143503634	143528036	24403	2	14	Rac1	protein_coding
ENSMUSG00000001891.16	chr11	21370671	21371020	350	*	0.91693	0.00285839131448798	Promoter	11	21321138	21371201	50064	2	181	Ugp2	protein_coding
ENSMUSG00000001910.5	chr8	84687011	84687512	502	*	0.36181	0.0267893482201791	Promoter	8	84670479	84687902	17424	2	390	Nacc1	protein_coding
ENSMUSG00000001911.16	chr8	84775224	84775511	288	*	0.50946	0.0216635647031267	Intron (ENSMUST00000076715.12/ENSMUSG00000001911.16, intron 1 of 8)	8	84699876	84800344	100469	2	24833	Nfix	protein_coding
ENSMUSG00000001911.16	chr8	84779540	84779986	447	*	0.66313	0.0172162629990337	Intron (ENSMUST00000076715.12/ENSMUSG00000001911.16, intron 1 of 8)	8	84699876	84800344	100469	2	20358	Nfix	protein_coding
ENSMUSG00000001911.16	chr8	84794584	84794906	323	*	0.17461	0.0473079779752215	Intron (ENSMUST00000076715.12/ENSMUSG00000001911.16, intron 1 of 8)	8	84699876	84800344	100469	2	5438	Nfix	protein_coding
ENSMUSG00000001911.16	chr8	84799486	84799928	443	*	0.33711	0.0343493992094312	Promoter	8	84699876	84800344	100469	2	416	Nfix	protein_coding
ENSMUSG00000001924.15	chrX	20662992	20663459	468	*	0.61509	0.0172162629990337	5' UTR	20	20658326	20683179	24854	1	4666	Uba1	protein_coding
ENSMUSG00000001948.10	chr9	37613252	37613534	283	*	1.02355	0.00400541628957112	Promoter	9	37603290	37613722	10433	2	188	Spa17	protein_coding
ENSMUSG00000001998.15	chr2	127008787	127009143	357	*	0.63529	0.0281421063118616	Promoter	2	127008717	127067909	59193	1	70	Ap4e1	protein_coding
ENSMUSG00000001999.15	chr2	127070724	127071072	349	*	1.46701	0.00126721765263938	Promoter	2	127070665	127097084	26420	1	59	Blvra	protein_coding
ENSMUSG00000002017.10	chr17	75551396	75551705	310	*	0.56954	0.018052970585939	Promoter	17	75537086	75551946	14861	2	241	Fam98a	protein_coding
ENSMUSG00000002028.13	chr9	44881680	44882021	342	*	0.14058	0.0391246927851257	Promoter	9	44803355	44881296	77942	2	-384	Kmt2a	protein_coding
ENSMUSG00000002028.13	chr9	44882437	44882682	246	*	0.31743	0.0301429792129085	Exon (ENSMUST00000213180.1/ENSMUSG00000110773.1, exon 5 of 5)	9	44803355	44881296	77942	2	-1141	Kmt2a	protein_coding
ENSMUSG00000002028.13	chr9	44880444	44881208	765	*	0.38348	0.0268842787574583	Promoter	9	44803355	44881296	77942	2	88	Kmt2a	protein_coding
ENSMUSG00000002058.13	chr11	78343732	78344010	279	*	1.23332	0.00437143386807297	Promoter	11	78343482	78349164	5683	1	250	Unc119	protein_coding
ENSMUSG00000002059.18	chr11	78188436	78189309	874	*	1.2141	0.000342692344850202	Promoter	11	78188430	78192193	3764	1	6	Rab34	protein_coding
ENSMUSG00000002064.10	chr11	78245276	78245733	458	*	0.38193	0.0303243295541701	Promoter	11	78245746	78255496	9751	1	-13	Sdf2	protein_coding
ENSMUSG00000002083.13	chr7	16310305	16310685	381	*	0.52499	0.0190749814937523	5' UTR	7	16308393	16318205	9813	1	1912	Bbc3	protein_coding
ENSMUSG00000002083.13	chr7	16313525	16314081	557	*	0.55298	0.0142114225314367	Exon (ENSMUST00000002152.12/ENSMUSG00000002083.13, exon 3 of 4)	7	16308393	16318205	9813	1	5132	Bbc3	protein_coding
ENSMUSG00000002083.13	chr7	16299430	16299682	253	*	0.25075	0.049336723721723	Distal Intergenic	7	16308393	16318205	9813	1	-8711	Bbc3	protein_coding
ENSMUSG00000002102.15	chr2	91054186	91054565	380	*	1.01231	0.0029737181543785	Promoter	2	91054009	91066369	12361	1	177	Psmc3	protein_coding
ENSMUSG00000002205.16	chr7	44748571	44748864	294	*	0.35878	0.0459550939467591	Promoter	7	44748413	44777515	29103	1	158	Vrk3	protein_coding
ENSMUSG00000002221.11	chr5	27791387	27791663	277	*	1.54042	0.000105751001222566	Promoter	5	27740080	27791691	51612	2	28	Paxip1	protein_coding
ENSMUSG00000002222.14	chr6	71439802	71440105	304	*	0.75462	0.00892029134834622	Promoter	6	71388634	71440637	52004	2	532	Rmnd5a	protein_coding
ENSMUSG00000002222.14	chr6	71440921	71441553	633	*	0.49285	0.0168889369214173	Promoter	6	71388634	71440637	52004	2	-284	Rmnd5a	protein_coding
ENSMUSG00000002227.15	chr3	104818173	104818424	252	*	1.09713	0.00237138429724834	Promoter	3	104794836	104818563	23728	2	139	Mov10	protein_coding
ENSMUSG00000002250.16	chr17	28232800	28233396	597	*	1.25889	0.000484496073753734	Promoter	17	28232700	28301474	68775	1	100	Ppard	protein_coding
ENSMUSG00000002265.17	chr7	6729976	6730310	335	*	0.47365	0.0254144834747641	Promoter	7	6703892	6730431	26540	2	121	Peg3	protein_coding
ENSMUSG00000002279.19	chr17	25579369	25579682	314	*	0.3516	0.0346561138292238	Promoter	17	25579085	25662826	83742	1	284	Lmf1	protein_coding
ENSMUSG00000002307.16	chr17	33909484	33910077	594	*	0.71766	0.0067938576170439	Promoter	17	33909414	33915590	6177	1	70	Daxx	protein_coding
ENSMUSG00000002326.6	chr14	55671750	55672077	328	*	0.30495	0.0441423755754186	Promoter	14	55671941	55679200	7260	1	0	Gmpr2	protein_coding
ENSMUSG00000002329.7	chr14	55660127	55660415	289	*	1.75206	0.000342491257470104	Promoter	14	55657879	55660508	2630	2	93	Mdp1	protein_coding
ENSMUSG00000002341.8	chr8	70118822	70119203	382	*	0.96416	0.00653448117463993	Intron (ENSMUST00000002412.8/ENSMUSG00000002341.8, intron 1 of 14)	8	70093085	70120873	27789	2	1670	Ncan	protein_coding
ENSMUSG00000002341.8	chr8	70120551	70120797	247	*	0.96416	0.00653448117463993	Promoter	8	70093085	70120873	27789	2	76	Ncan	protein_coding
ENSMUSG00000002365.10	chr17	5840648	5841003	356	*	1.49682	0.00040870449062424	Promoter	17	5841329	5931954	90626	1	-326	Snx9	protein_coding
ENSMUSG00000002372.9	chr17	56673330	56673795	466	*	0.4431	0.0234406796926568	Promoter	17	56673294	56711764	38471	1	36	Ranbp3	protein_coding
ENSMUSG00000002379.7	chr17	56716383	56716660	278	*	1.82169	2.89642118005415e-05	5' UTR	17	56717767	56722141	4375	1	-1107	Ndufa11	protein_coding
ENSMUSG00000002409.18	chr7	28180124	28180792	669	*	0.18331	0.0382668746640345	Promoter	7	28179469	28187294	7826	1	655	Dyrk1b	protein_coding
ENSMUSG00000002413.15	chr6	39724631	39725304	674	*	0.6134	0.00947428168762451	Promoter	6	39603237	39725463	122227	2	159	Braf	protein_coding
ENSMUSG00000002416.13	chr6	39592505	39593271	767	*	0.30664	0.0300796536263267	Promoter	6	39592574	39603382	10809	1	0	Ndufb2	protein_coding
ENSMUSG00000002504.15	chr17	24650328	24650660	333	*	0.69638	0.0135029513717912	Promoter	17	24639286	24650327	11042	2	-1	Slc9a3r2	protein_coding
ENSMUSG00000002524.17	chr15	76079992	76080841	850	*	1.36574	8.18287425991733e-05	Promoter	15	76070182	76080924	10743	2	83	Puf60	protein_coding
ENSMUSG00000002546.16	chr2	32287389	32288025	637	*	0.44513	0.0160910081037896	Promoter	2	32287384	32307921	20538	1	5	Golga2	protein_coding
ENSMUSG00000002608.8	chr7	25710658	25710900	243	*	1.08689	0.0015930632969885	Downstream (<1kb)	7	25711106	25719088	7983	2	8188	Ccdc97	protein_coding
ENSMUSG00000002608.8	chr7	25718390	25718660	271	*	1.23973	0.000999569127522197	Promoter	7	25711106	25719088	7983	2	428	Ccdc97	protein_coding
ENSMUSG00000002608.8	chr7	25718775	25719059	285	*	1.03081	0.0026902465971203	Promoter	7	25711106	25719088	7983	2	29	Ccdc97	protein_coding
ENSMUSG00000002625.10	chr17	32350160	32350469	310	*	0.99075	0.00199950760596781	Promoter	17	32321424	32350607	29184	2	138	Akap8l	protein_coding
ENSMUSG00000002625.10	chr17	32363984	32364294	311	*	1.99612	5.59555228392131e-05	Exon (ENSMUST00000169488.9/ENSMUSG00000024050.18, exon 1 of 9)	17	32321424	32350607	29184	2	-13377	Akap8l	protein_coding
ENSMUSG00000002658.9	chr17	57010944	57011247	304	*	1.11293	0.00130876861481528	Promoter	17	57003405	57011288	7884	2	41	Gtf2f1	protein_coding
ENSMUSG00000002660.8	chr17	56990310	56990687	378	*	1.45709	0.000196394716556192	Promoter	17	56990305	56996188	5884	1	5	Clpp	protein_coding
ENSMUSG00000002741.9	chr11	5955418	5955701	284	*	1.58568	5.39122751330727e-05	Promoter	11	5955693	5967780	12088	1	0	Ykt6	protein_coding
ENSMUSG00000002741.9	chr11	5956110	5956352	243	*	1.28322	0.000708028131994889	Promoter	11	5955693	5967780	12088	1	417	Ykt6	protein_coding
ENSMUSG00000002741.9	chr11	5972552	5972858	307	*	1.56384	0.00152653246186676	Exon (ENSMUST00000109813.8/ENSMUSG00000057897.14, exon 18 of 21)	11	5955693	5967780	12088	1	16859	Ykt6	protein_coding
ENSMUSG00000002748.7	chr5	135186822	135187090	269	*	0.43011	0.0262671876307414	Promoter	5	135187264	135246129	58866	1	-174	Baz1b	protein_coding
ENSMUSG00000002748.7	chr5	135187343	135187585	243	*	0.54505	0.0166072075083296	Promoter	5	135187264	135246129	58866	1	79	Baz1b	protein_coding
ENSMUSG00000002767.13	chr17	46646342	46646741	400	*	0.22501	0.0415736776145883	Promoter	17	46646229	46650139	3911	1	113	Mrpl2	protein_coding
ENSMUSG00000002778.14	chr7	45872851	45873686	836	*	0.46747	0.0136300303937984	Promoter	7	45872772	45883732	10961	1	79	Kdelr1	protein_coding
ENSMUSG00000002778.14	chr7	45873755	45873997	243	*	0.42715	0.0164372118452112	Promoter	7	45872772	45883732	10961	1	983	Kdelr1	protein_coding
ENSMUSG00000002778.14	chr7	45870117	45870359	243	*	1.40636	5.49134832914777e-05	5' UTR	7	45872772	45883732	10961	1	-2413	Kdelr1	protein_coding
ENSMUSG00000002808.7	chr13	19619142	19619665	524	*	0.70988	0.0112329594756953	Promoter	13	19591706	19619927	28222	2	262	Epdr1	protein_coding
ENSMUSG00000002825.8	chr9	21411924	21412244	321	*	1.20617	0.00355684954774918	Promoter	9	21411837	21420274	8438	1	87	Qtrt1	protein_coding
ENSMUSG00000002833.11	chr17	56079726	56079968	243	*	0.82499	0.00847770526467562	Promoter	17	56079634	56100607	20974	1	92	Hdgfl2	protein_coding
ENSMUSG00000002844.9	chr16	38452328	38452664	337	*	1.02497	0.000919032423373586	Promoter	16	38444030	38452703	8674	2	39	Adprh	protein_coding
ENSMUSG00000002844.9	chr16	38452843	38453283	441	*	1.14083	0.000886791594129903	Promoter	16	38444030	38452703	8674	2	-140	Adprh	protein_coding
ENSMUSG00000002845.14	chr16	38562820	38563311	492	*	1.28971	0.000856773537876167	5' UTR	16	38558698	38592162	33465	1	4122	Tmem39a	protein_coding
ENSMUSG00000002846.9	chr16	38522331	38522577	247	*	0.19875	0.0494132144733529	Promoter	16	38498347	38522663	24317	2	86	Timmdc1	protein_coding
ENSMUSG00000002881.14	chr1	52499812	52500204	393	*	1.07795	0.000823014110483828	Promoter	1	52457294	52500679	43386	2	475	Nab1	protein_coding
ENSMUSG00000002881.14	chr1	52500763	52501024	262	*	1.29292	0.000288997658028542	Promoter	1	52457294	52500679	43386	2	-84	Nab1	protein_coding
ENSMUSG00000002885.14	chr8	83740889	83741167	279	*	0.86903	0.011217756265978	Promoter	8	83723251	83741326	18076	2	159	Adgre5	protein_coding
ENSMUSG00000002908.17	chr8	70865118	70865386	269	*	1.24853	0.000497533281942351	Exon (ENSMUST00000050921.2/ENSMUSG00000020887.3, exon 1 of 1)	8	70842049	70863258	21210	2	-1860	Kcnn1	protein_coding
ENSMUSG00000002908.17	chr8	70865454	70865721	268	*	1.29732	0.000708028131994889	Downstream (2-3kb)	8	70842049	70863258	21210	2	-2196	Kcnn1	protein_coding
ENSMUSG00000002948.19	chr8	4238170	4238475	306	*	0.73028	0.00739817814208081	Promoter	8	4238740	4247897	9158	1	-265	Map2k7	protein_coding
ENSMUSG00000002949.15	chr8	4275597	4275839	243	*	1.11641	0.0021865574664548	Promoter	8	4259731	4275913	16183	2	74	Timm44	protein_coding
ENSMUSG00000002957.11	chr7	141561694	141561940	247	*	0.70603	0.00622187896240658	Promoter	7	141562173	141633011	70839	1	-233	Ap2a2	protein_coding
ENSMUSG00000002957.11	chr7	141562317	141562994	678	*	0.67422	0.00499767781105948	Promoter	7	141562173	141633011	70839	1	144	Ap2a2	protein_coding
ENSMUSG00000002963.17	chr7	44854954	44855216	263	*	0.84625	0.00480057527471607	3' UTR	7	44857139	44862992	5854	1	-1923	Pnkp	protein_coding
ENSMUSG00000002981.10	chr7	19664450	19664698	249	*	0.82777	0.00329652934470958	Promoter	7	19631571	19665033	33463	2	335	Clptm1	protein_coding
ENSMUSG00000002981.10	chr7	19665180	19665668	489	*	0.7743	0.00567003047290053	Promoter	7	19631571	19665033	33463	2	-147	Clptm1	protein_coding
ENSMUSG00000002981.10	chr7	19664758	19665094	337	*	0.57572	0.0100684100450767	Promoter	7	19631571	19665033	33463	2	0	Clptm1	protein_coding
ENSMUSG00000002984.17	chr7	19716012	19716479	468	*	1.14688	0.00170443246364727	Promoter	7	19701313	19715438	14126	2	-574	Tomm40	protein_coding
ENSMUSG00000002996.17	chr12	31949048	31949351	304	*	0.6921	0.00741465523379302	Intron (ENSMUST00000172314.8/ENSMUSG00000002996.17, intron 1 of 10)	12	31926254	31950535	24282	2	1184	Hbp1	protein_coding
ENSMUSG00000002996.17	chr12	31949612	31950114	503	*	0.64125	0.0091592799946854	Promoter	12	31926254	31950535	24282	2	421	Hbp1	protein_coding
ENSMUSG00000003031.14	chr6	134920447	134921270	824	*	0.44078	0.0159017021260982	Promoter	6	134920401	134925513	5113	1	46	Cdkn1b	protein_coding
ENSMUSG00000003032.8	chr4	55532725	55533432	708	*	1.35997	9.76239702959615e-05	Promoter	4	55527143	55532466	5324	2	-259	Klf4	protein_coding
ENSMUSG00000003033.15	chr8	72240110	72240447	338	*	1.5592	0.000217975728332929	Promoter	8	72240018	72257385	17368	1	92	Ap1m1	protein_coding
ENSMUSG00000003037.16	chr8	72161366	72161657	292	*	2.29406	1.83172880952041e-06	Promoter	8	72161200	72183904	22705	1	166	Rab8a	protein_coding
ENSMUSG00000003038.15	chr4	133967501	133967863	363	*	0.72868	0.00416412425931512	Promoter	4	133964738	133968650	3913	2	787	Hmgn2	protein_coding
ENSMUSG00000003038.15	chr4	133967970	133968235	266	*	0.57527	0.0142114225314367	Promoter	4	133964738	133968650	3913	2	415	Hmgn2	protein_coding
ENSMUSG00000003038.15	chr4	133968403	133968701	299	*	0.43177	0.0234406796926568	Promoter	4	133964738	133968650	3913	2	0	Hmgn2	protein_coding
ENSMUSG00000003038.15	chr4	133966791	133967271	481	*	0.84312	0.00450152304448801	Exon (ENSMUST00000102553.10/ENSMUSG00000003038.15, exon 2 of 6)	4	133964738	133968650	3913	2	1379	Hmgn2	protein_coding
ENSMUSG00000003062.13	chr13	19395978	19396245	268	*	1.62299	0.000144248643749731	Promoter	13	19357676	19395795	38120	2	-183	Stard3nl	protein_coding
ENSMUSG00000003072.15	chr10	80138160	80139325	1166	*	0.6188	0.00700242964526222	Promoter	10	80138632	80145818	7187	1	0	Atp5d	protein_coding
ENSMUSG00000003099.11	chr7	17027455	17027861	407	*	0.47901	0.0200920111651345	Promoter	7	17004640	17027924	23285	2	63	Ppp5c	protein_coding
ENSMUSG00000003119.14	chr11	98202268	98202530	263	*	0.38451	0.0268433590028809	Promoter	11	98203059	98278504	75446	1	-529	Cdk12	protein_coding
ENSMUSG00000003119.14	chr11	98202810	98203486	677	*	0.445	0.018392330169945	Promoter	11	98203059	98278504	75446	1	0	Cdk12	protein_coding
ENSMUSG00000003131.7	chr9	45984527	45984877	351	*	1.29732	0.000708028131994889	5' UTR	9	45962859	46012690	49832	2	27813	Pafah1b2	protein_coding
ENSMUSG00000003135.15	chr1	39535859	39536470	612	*	1.54429	0.000276476567186986	Promoter	1	39534992	39546889	11898	1	867	Cnot11	protein_coding
ENSMUSG00000003200.10	chr17	56036121	56036518	398	*	0.38188	0.0345361176426658	Promoter	17	56016750	56036635	19886	2	117	Sh3gl1	protein_coding
ENSMUSG00000003226.7	chr10	58446198	58446618	421	*	0.23976	0.0455404464094905	Promoter	10	58446920	58494356	47437	1	-302	Ranbp2	protein_coding
ENSMUSG00000003226.7	chr10	58447340	58447617	278	*	0.71244	0.0135029513717912	Promoter	10	58446920	58494356	47437	1	420	Ranbp2	protein_coding
ENSMUSG00000003228.9	chr19	60889782	60890044	263	*	1.40369	0.000165141518873455	Promoter	19	60889749	61095968	206220	1	33	Grk5	protein_coding
ENSMUSG00000003228.9	chr19	60890497	60890966	470	*	1.31122	0.000497533281942351	Promoter	19	60889749	61095968	206220	1	748	Grk5	protein_coding
ENSMUSG00000003235.13	chr16	20498829	20499358	530	*	1.22482	0.00139939677853105	Promoter	16	20498817	20509323	10507	1	12	Eif2b5	protein_coding
ENSMUSG00000003271.17	chr7	45785338	45785723	386	*	0.28329	0.0335541987536006	Promoter	7	45729983	45784669	54687	2	-669	Sult2b1	protein_coding
ENSMUSG00000003271.17	chr7	45784863	45785120	258	*	0.29131	0.0371218457805563	Promoter	7	45729983	45784669	54687	2	-194	Sult2b1	protein_coding
ENSMUSG00000003273.14	chr7	45700330	45700603	274	*	0.82671	0.00397689226363549	Promoter	7	45699843	45704682	4840	1	487	Car11	protein_coding
ENSMUSG00000003279.17	chr17	69970307	69970582	276	*	0.26253	0.042399725967457	Intron (ENSMUST00000133983.7/ENSMUSG00000003279.17, intron 1 of 13)	17	69969073	70821413	852341	1	1234	Dlgap1	protein_coding
ENSMUSG00000003282.9	chr4	3937947	3938308	362	*	1.45636	0.000233232796421843	Promoter	4	3900996	3938423	37428	2	115	Plag1	protein_coding
ENSMUSG00000003299.10	chr9	21002991	21003441	451	*	1.55964	0.000185634266539836	Promoter	9	21002738	21008839	6102	1	253	Mrpl4	protein_coding
ENSMUSG00000003308.15	chr9	21238878	21239412	535	*	0.44373	0.0142245102506634	Promoter	9	21229730	21239361	9632	2	0	Keap1	protein_coding
ENSMUSG00000003308.15	chr9	21238306	21238738	433	*	0.45447	0.0144034349079043	Promoter	9	21229730	21239361	9632	2	623	Keap1	protein_coding
ENSMUSG00000003316.14	chr8	111258560	111258822	263	*	0.50869	0.0247737822106944	Promoter	8	111154421	111259216	104796	2	394	Glg1	protein_coding
ENSMUSG00000003344.14	chr10	80655555	80656241	687	*	1.11342	0.000412293891862165	Promoter	10	80642617	80657071	14455	2	830	Btbd2	protein_coding
ENSMUSG00000003345.16	chr10	80622834	80623624	791	*	1.11982	0.000439537245961278	Promoter	10	80622838	80640749	17912	1	0	Csnk1g2	protein_coding
ENSMUSG00000003345.16	chr10	80623875	80624117	243	*	1.05636	0.00111423448803963	Intron (ENSMUST00000079773.13/ENSMUSG00000003345.16, intron 1 of 10)	10	80622838	80640749	17912	1	1037	Csnk1g2	protein_coding
ENSMUSG00000003352.14	chr15	98628249	98628530	282	*	1.02685	0.00445532807361813	Distal Intergenic	15	98630840	98644529	13690	1	-2310	Cacnb3	protein_coding
ENSMUSG00000003352.14	chr15	98634614	98635309	696	*	0.22501	0.0415736776145883	5' UTR	15	98630840	98644529	13690	1	3774	Cacnb3	protein_coding
ENSMUSG00000003360.15	chr15	98662483	98662847	365	*	1.2627	0.00103748063004615	Promoter	15	98645134	98662894	17761	2	47	Ddx23	protein_coding
ENSMUSG00000003363.15	chr7	27542284	27542645	362	*	1.34169	0.000200888615946671	5' UTR	7	27532000	27553218	21219	2	10573	Pld3	protein_coding
ENSMUSG00000003378.9	chr7	25071744	25073007	1264	*	0.55257	0.00859335367693807	Promoter	7	25009849	25072346	62498	2	0	Grik5	protein_coding
ENSMUSG00000003380.11	chr7	24971747	24972609	863	*	0.82158	0.00613844051521082	Promoter	7	24969752	24972754	3003	2	145	Rabac1	protein_coding
ENSMUSG00000003382.18	chr3	87525220	87526402	1183	*	0.69219	0.00479354110352564	Promoter	3	87525407	87540156	14750	1	0	Etv3	protein_coding
ENSMUSG00000003402.14	chr9	22003030	22003453	424	*	0.48122	0.0346512106406749	Promoter	9	22002806	22014222	11417	1	224	Prkcsh	protein_coding
ENSMUSG00000003410.8	chr9	22050469	22050731	263	*	0.41298	0.0208109231484474	Intron (ENSMUST00000003501.8/ENSMUSG00000003410.8, intron 1 of 6)	9	22015005	22052023	37019	2	1292	Elavl3	protein_coding
ENSMUSG00000003410.8	chr9	22050833	22051284	452	*	0.43571	0.0157007696572697	Promoter	9	22015005	22052023	37019	2	739	Elavl3	protein_coding
ENSMUSG00000003410.8	chr9	22051392	22051959	568	*	0.44113	0.0202961982704711	Promoter	9	22015005	22052023	37019	2	64	Elavl3	protein_coding
ENSMUSG00000003423.15	chr7	45153901	45154538	638	*	1.29906	0.00147552800717675	Promoter	7	45154303	45160065	5763	1	0	Pih1d1	protein_coding
ENSMUSG00000003429.11	chr7	45123537	45124233	697	*	0.59655	0.0152642252575737	Promoter	7	45122379	45124439	2061	2	206	Rps11	protein_coding
ENSMUSG00000003435.9	chr7	28338125	28338730	606	*	0.73662	0.00849232202130475	Promoter	7	28314891	28338746	23856	2	16	Supt5	protein_coding
ENSMUSG00000003437.14	chr7	28393046	28393429	384	*	1.03962	0.00400541628957112	Promoter	7	28392951	28399388	6438	1	95	Paf1	protein_coding
ENSMUSG00000003452.15	chr6	149409153	149409610	458	*	0.18682	0.0429221341837685	Promoter	6	149408886	149563329	154444	1	267	Bicd1	protein_coding
ENSMUSG00000003458.12	chr1	172082807	172083168	362	*	0.43016	0.0202961982704711	Promoter	1	172066013	172082795	16783	2	-12	Ncstn	protein_coding
ENSMUSG00000003528.15	chr16	17927482	17927825	344	*	0.76624	0.0129848789518123	Promoter	16	17925223	17928219	2997	2	394	Slc25a1	protein_coding
ENSMUSG00000003546.10	chr17	46644742	46645009	268	*	0.54031	0.018762276879101	Intron (ENSMUST00000233974.1/ENSMUSG00000003546.10, intron 1 of 15)	17	46630624	46646022	15399	2	1013	Klc4	protein_coding
ENSMUSG00000003546.10	chr17	46645702	46645972	271	*	0.27503	0.0330876189889598	Promoter	17	46630624	46646022	15399	2	50	Klc4	protein_coding
ENSMUSG00000003549.9	chr7	19345146	19345388	243	*	1.58568	5.39122751330727e-05	Promoter	7	19344778	19356524	11747	1	368	Ercc1	protein_coding
ENSMUSG00000003573.15	chr8	70283090	70283387	298	*	0.93866	0.00389377796951626	Promoter	8	70282827	70294361	11535	1	263	Homer3	protein_coding
ENSMUSG00000003581.14	chr11	4135105	4136103	999	*	1.01137	0.000429234670373191	Promoter	11	4135202	4141172	5971	1	0	Rnf215	protein_coding
ENSMUSG00000003585.13	chr11	4118222	4118519	298	*	1.49123	0.000486643486510724	Intron (ENSMUST00000003681.7/ENSMUSG00000003585.13, intron 1 of 11)	11	4097039	4123415	26377	2	4896	Sec14l2	protein_coding
ENSMUSG00000003604.14	chr2	112493348	112493666	319	*	0.5526	0.0190749814937523	Promoter	2	112492964	112634573	141610	1	384	Aven	protein_coding
ENSMUSG00000003604.14	chr2	112492693	112493231	539	*	0.54804	0.0163052582809053	Promoter	2	112492964	112634573	141610	1	0	Aven	protein_coding
ENSMUSG00000003644.17	chr4	133910404	133910967	564	*	0.87445	0.00545128915732268	Distal Intergenic	4	133847290	133887797	40508	2	-22607	Rps6ka1	protein_coding
ENSMUSG00000003644.17	chr4	133887410	133887676	267	*	0.16817	0.0444408277949045	Promoter	4	133847290	133887797	40508	2	121	Rps6ka1	protein_coding
ENSMUSG00000003660.10	chr2	127208461	127208738	278	*	1.21044	0.00290114386189086	Promoter	2	127208386	127240451	32066	1	75	Snrnp200	protein_coding
ENSMUSG00000003662.10	chr2	127247375	127247618	244	*	0.96151	0.00164602822096765	Promoter	2	127240938	127247816	6879	2	198	Ciao1	protein_coding
ENSMUSG00000003731.13	chr4	129672445	129672701	257	*	1.28971	0.000856773537876167	Promoter	4	129643980	129672767	28788	2	66	Kpna6	protein_coding
ENSMUSG00000003778.14	chr18	34624280	34624728	449	*	0.6957	0.0156755476707814	Promoter	18	34598615	34624601	25987	2	0	Brd8	protein_coding
ENSMUSG00000003808.18	chr8	84857154	84857402	249	*	0.68811	0.023437097912847	Promoter	8	84856989	84869257	12269	1	165	Farsa	protein_coding
ENSMUSG00000003813.15	chr8	84840194	84840623	430	*	1.19434	0.00194202001918599	Promoter	8	84834019	84840665	6647	2	42	Rad23a	protein_coding
ENSMUSG00000003814.8	chr8	84846268	84846851	584	*	1.12912	0.000886791594129903	Promoter	8	84841850	84846934	5085	2	83	Calr	protein_coding
ENSMUSG00000003847.16	chr8	107293420	107294375	956	*	0.71023	0.00458641278423759	Promoter	8	107293470	107379517	86048	1	0	Nfat5	protein_coding
ENSMUSG00000003848.14	chr8	107424724	107424966	243	*	0.72956	0.0189299636988379	Promoter	8	107412486	107425051	12566	2	85	Nob1	protein_coding
ENSMUSG00000003863.18	chr7	45366422	45366927	506	*	0.70306	0.00741465523379302	Promoter	7	45339122	45367019	27898	2	92	Ppfia3	protein_coding
ENSMUSG00000003865.16	chr7	45433778	45434056	279	*	0.79913	0.0102622430425612	Promoter	7	45434844	45456619	21776	1	-788	Gys1	protein_coding
ENSMUSG00000003873.11	chr7	45466116	45466661	546	*	0.35141	0.0343493992094312	Promoter	7	45461697	45466898	5202	2	237	Bax	protein_coding
ENSMUSG00000003934.5	chr11	69559454	69560097	644	*	1.52292	3.46038882396813e-05	Promoter	11	69554092	69560205	6114	2	108	Efnb3	protein_coding
ENSMUSG00000003948.17	chr11	90249593	90250098	506	*	1.22165	0.000679994489478918	Promoter	11	90249456	90278589	29134	1	137	Mmd	protein_coding
ENSMUSG00000003949.16	chr11	90418402	90418750	349	*	1.82681	0.000124345606309362	Distal Intergenic	11	90336536	90390895	54360	2	-27507	Hlf	protein_coding
ENSMUSG00000003970.9	chr15	76904253	76904797	545	*	0.53021	0.0168889369214173	Promoter	15	76904078	76906314	2237	1	175	Rpl8	protein_coding
ENSMUSG00000003992.15	chr13	91460278	91460706	429	*	0.90387	0.00320447403166941	Promoter	13	91460283	91703429	243147	1	0	Ssbp2	protein_coding
ENSMUSG00000003992.15	chr13	91461680	91461922	243	*	1.10955	0.00107665794167496	Intron (ENSMUST00000156547.7/ENSMUSG00000003992.15, intron 1 of 12)	13	91460283	91703429	243147	1	1397	Ssbp2	protein_coding
ENSMUSG00000004031.13	chr1	158353683	158353925	243	*	0.9591	0.00984973720915156	Exon (ENSMUST00000192709.1/ENSMUSG00000004031.13, exon 1 of 1)	1	158245269	158356326	111058	2	2401	Brinp2	protein_coding
ENSMUSG00000004040.16	chr11	100938823	100939372	550	*	0.92444	0.00195294389966889	Promoter	11	100885098	100939540	54443	2	168	Stat3	protein_coding
ENSMUSG00000004054.9	chr19	5688162	5688506	345	*	1.02685	0.00445532807361813	Promoter	19	5688742	5702865	14124	1	-236	Map3k11	protein_coding
ENSMUSG00000004056.15	chr7	27591705	27592662	958	*	-0.02357	0.0382994812027048	Promoter	7	27591552	27640826	49275	1	153	Akt2	protein_coding
ENSMUSG00000004056.15	chr7	27607307	27607624	318	*	-0.29066	0.0332459329554137	5' UTR	7	27591552	27640826	49275	1	15755	Akt2	protein_coding
ENSMUSG00000004070.15	chr16	4726398	4726837	440	*	0.5264	0.0222603285006282	Promoter	16	4726361	4766742	40382	1	37	Hmox2	protein_coding
ENSMUSG00000004071.13	chr16	4789629	4789885	257	*	0.22076	0.0363488866979176	Promoter	16	4750348	4790292	39945	2	407	Cdip1	protein_coding
ENSMUSG00000004071.13	chr16	4790028	4790677	650	*	0.23618	0.0368623591940975	Promoter	16	4750348	4790292	39945	2	0	Cdip1	protein_coding
ENSMUSG00000004099.16	chr9	20952191	20952509	319	*	0.74377	0.00814010590060555	5' UTR	9	20907209	20959888	52680	2	7379	Dnmt1	protein_coding
ENSMUSG00000004100.12	chr9	20887832	20888149	318	*	1.00318	0.0026902465971203	Promoter	9	20888175	20892178	4004	1	-26	Ppan	protein_coding
ENSMUSG00000004113.18	chr2	24762477	24763094	618	*	0.27503	0.0330876189889598	Promoter	2	24603887	24763152	159266	2	58	Cacna1b	protein_coding
ENSMUSG00000004127.12	chr3	138143153	138143718	566	*	1.04965	0.000998168395535493	Promoter	3	138143448	138159821	16374	1	0	Trmt10a	protein_coding
ENSMUSG00000004127.12	chr3	138144009	138144302	294	*	1.17088	0.00056163467628228	Promoter	3	138143448	138159821	16374	1	561	Trmt10a	protein_coding
ENSMUSG00000004187.11	chr15	76656516	76656890	375	*	0.62375	0.0135877152340879	5' UTR	15	76659858	76668196	8339	1	-2968	Kifc2	protein_coding
ENSMUSG00000004187.11	chr15	76657109	76657367	259	*	0.84625	0.00480057527471607	Intron (ENSMUST00000081291.12/ENSMUSG00000053929.17, intron 2 of 4)	15	76659858	76668196	8339	1	-2491	Kifc2	protein_coding
ENSMUSG00000004207.14	chr10	60277206	60277499	294	*	0.82671	0.00397689226363549	Promoter	10	60277627	60302597	24971	1	-128	Psap	protein_coding
ENSMUSG00000004207.14	chr10	60277652	60278285	634	*	0.6671	0.00771162462946174	Promoter	10	60277627	60302597	24971	1	25	Psap	protein_coding
ENSMUSG00000004233.14	chr3	99141064	99141380	317	*	1.89921	0.000220172951230782	Promoter	3	99141068	99239186	98119	1	0	Wars2	protein_coding
ENSMUSG00000004263.15	chr6	124755674	124757050	1377	*	0.37753	0.0141489726153897	Promoter	6	124742544	124756524	13981	2	0	Atn1	protein_coding
ENSMUSG00000004264.17	chr6	124712367	124712812	446	*	1.23421	0.000484496073753734	Promoter	6	124712336	124716950	4615	1	31	Phb2	protein_coding
ENSMUSG00000004267.16	chr6	124769149	124769921	773	*	0.05391	0.0456115373622526	Promoter	6	124760053	124769673	9621	2	0	Eno2	protein_coding
ENSMUSG00000004268.11	chr6	124711697	124712032	336	*	1.04323	0.00220998209080651	Promoter	6	124704085	124712178	8094	2	146	Emg1	protein_coding
ENSMUSG00000004270.13	chr6	124663201	124663640	440	*	1.55379	7.05006674817097e-05	Promoter	6	124663027	124704418	41392	1	174	Lpcat3	protein_coding
ENSMUSG00000004285.12	chr6	29467785	29468423	639	*	0.94559	0.00473754117731872	Promoter	6	29467718	29470512	2795	1	67	Atp6v1f	protein_coding
ENSMUSG00000004319.15	chr8	60954408	60954815	408	*	0.8688	0.00577251171144067	5' UTR	8	60910389	60983300	72912	2	28485	Clcn3	protein_coding
ENSMUSG00000004319.15	chr8	60982841	60983104	264	*	1.6074	0.000144248643749731	Promoter	8	60910389	60983300	72912	2	196	Clcn3	protein_coding
ENSMUSG00000004364.14	chr1	80340406	80340686	281	*	1.26121	0.000401167625915911	Promoter	1	80264923	80340480	75558	2	0	Cul3	protein_coding
ENSMUSG00000004364.14	chr1	80340950	80341274	325	*	1.52688	0.000105751001222566	Promoter	1	80264923	80340480	75558	2	-470	Cul3	protein_coding
ENSMUSG00000004383.18	chr8	73352830	73353344	515	*	1.30238	0.000346963999249275	Promoter	8	72814599	73353540	538942	2	196	Large1	protein_coding
ENSMUSG00000004383.18	chr8	73354182	73354682	501	*	1.08689	0.0015930632969885	Promoter	8	72814599	73353540	538942	2	-642	Large1	protein_coding
ENSMUSG00000004393.10	chr11	6267761	6268140	380	*	1.22854	0.000585501748733152	Promoter	11	6258919	6267772	8854	2	0	Ddx56	protein_coding
ENSMUSG00000004394.12	chr11	6274449	6274847	399	*	0.73537	0.0116813339085487	Promoter	11	6270369	6274870	4502	2	23	Tmed4	protein_coding
ENSMUSG00000004451.14	chr1	119504178	119504696	519	*	1.62632	7.05006674817097e-05	Promoter	1	119470305	119504794	34490	2	98	Ralb	protein_coding
ENSMUSG00000004455.16	chr5	122158437	122159108	672	*	0.40875	0.0267893482201791	Promoter	5	122158278	122175273	16996	1	159	Ppp1cc	protein_coding
ENSMUSG00000004460.17	chr16	22857912	22858487	576	*	0.70265	0.00934506712683887	Promoter	16	22857845	22879634	21790	1	67	Dnajb11	protein_coding
ENSMUSG00000004473.10	chr7	44304361	44305154	794	*	0.90136	0.00419896597253235	3' UTR	7	44302687	44306902	4216	2	1748	Clec11a	protein_coding
ENSMUSG00000004500.9	chr7	12965939	12966312	374	*	0.40132	0.0302740467608545	Promoter	7	12965838	12974236	8399	1	101	Zfp324	protein_coding
ENSMUSG00000004508.6	chr7	97081825	97082218	394	*	1.45709	0.000196394716556192	Promoter	7	97081586	97308946	227361	1	239	Gab2	protein_coding
ENSMUSG00000004530.12	chr5	113908163	113908410	248	*	1.0685	0.00164332001624072	Promoter	5	113842436	113908758	66323	2	348	Coro1c	protein_coding
ENSMUSG00000004530.12	chr5	113907517	113907943	427	*	1.24174	0.000585501748733152	Promoter	5	113842436	113908758	66323	2	815	Coro1c	protein_coding
ENSMUSG00000004558.15	chr14	51913447	51914186	740	*	0.63938	0.00799955866595132	Promoter	14	51905271	51914158	8888	2	0	Ndrg2	protein_coding
ENSMUSG00000004562.16	chr14	51984187	51984429	243	*	1.16845	0.000218354078807784	Promoter	14	51984719	52006251	21533	1	-290	Arhgef40	protein_coding
ENSMUSG00000004562.16	chr14	51984582	51986026	1445	*	1.57409	2.8390561948019e-07	Promoter	14	51984719	52006251	21533	1	0	Arhgef40	protein_coding
ENSMUSG00000004562.16	chr14	51986141	51986419	279	*	1.67943	5.79655570480173e-06	Intron (ENSMUST00000182649.7/ENSMUSG00000004562.16, intron 2 of 3)	14	51984719	52006251	21533	1	1422	Arhgef40	protein_coding
ENSMUSG00000004565.15	chr8	3515476	3516152	677	*	0.98952	0.00101892725200116	Promoter	8	3515384	3544267	28884	1	92	Pnpla6	protein_coding
ENSMUSG00000004565.15	chr8	3516224	3516466	243	*	1.37218	3.3039478845606e-05	Promoter	8	3515384	3544267	28884	1	840	Pnpla6	protein_coding
ENSMUSG00000004565.15	chr8	3516949	3517303	355	*	1.44891	9.51606926591237e-05	5' UTR	8	3515384	3544267	28884	1	1565	Pnpla6	protein_coding
ENSMUSG00000004567.16	chr8	3500655	3500908	254	*	0.69453	0.0139882136867149	Promoter	8	3500457	3515232	14776	1	198	Mcoln1	protein_coding
ENSMUSG00000004567.16	chr8	3499953	3500215	263	*	0.74384	0.0107601643743961	Promoter	8	3500457	3515232	14776	1	-242	Mcoln1	protein_coding
ENSMUSG00000004568.13	chr8	3393080	3393348	269	*	1.19472	0.00207915310102179	5' UTR	8	3353415	3456601	103187	1	39665	Arhgef18	protein_coding
ENSMUSG00000004610.4	chr7	43442988	43443239	252	*	1.15989	0.00115054571449169	Promoter	7	43444083	43457800	13718	1	-844	Etfb	protein_coding
ENSMUSG00000004610.4	chr7	43443541	43443973	433	*	0.81526	0.00397689226363549	Promoter	7	43444083	43457800	13718	1	-110	Etfb	protein_coding
ENSMUSG00000004631.15	chr6	4746506	4746994	489	*	1.27902	0.00103748063004615	Promoter	6	4674350	4747207	72858	2	213	Sgce	protein_coding
ENSMUSG00000004698.11	chr12	34907012	34907273	262	*	0.05767	0.0572832513567442	5' UTR	12	34047580	34917095	869516	2	9822	Hdac9	protein_coding
ENSMUSG00000004748.5	chr11	4096985	4097390	406	*	0.45036	0.0301406117608718	3' UTR	11	4091480	4095445	3966	2	-1540	Mtfp1	protein_coding
ENSMUSG00000004771.12	chr9	64736763	64737980	1218	*	0.94514	0.000842571760362197	Promoter	9	64715299	64737758	22460	2	0	Rab11a	protein_coding
ENSMUSG00000004789.10	chr12	85110535	85110848	314	*	1.28036	0.000412853797183635	Promoter	12	85110833	85134845	24013	1	0	Dlst	protein_coding
ENSMUSG00000004789.10	chr12	85110903	85111267	365	*	1.07229	0.00179349773141353	Promoter	12	85110833	85134845	24013	1	70	Dlst	protein_coding
ENSMUSG00000004798.14	chr11	61854431	61854793	363	*	1.3781	0.000240205845634113	Promoter	11	61775649	61855073	79425	2	280	Ulk2	protein_coding
ENSMUSG00000004815.12	chr5	108669249	108669770	522	*	0.53321	0.0166072075083296	Promoter	5	108646693	108669672	22980	2	0	Dgkq	protein_coding
ENSMUSG00000004843.7	chr16	65562238	65562574	337	*	0.83868	0.00545128915732268	Promoter	16	65539128	65562726	23599	2	152	Chmp2b	protein_coding
ENSMUSG00000004843.7	chr16	65562841	65563212	372	*	1.1456	0.0015930632969885	Promoter	16	65539128	65562726	23599	2	-115	Chmp2b	protein_coding
ENSMUSG00000004849.14	chr5	137045715	137045996	282	*	0.81141	0.00700880034512926	Promoter	5	137034993	137046135	11143	2	139	Ap1s1	protein_coding
ENSMUSG00000004865.16	chr17	28621830	28622393	564	*	0.84824	0.00397689226363549	Promoter	17	28587648	28622709	35062	2	316	Srpk1	protein_coding
ENSMUSG00000004895.9	chr3	87884730	87885250	521	*	0.73028	0.00739817814208081	Promoter	3	87858903	87885608	26706	2	358	Prcc	protein_coding
ENSMUSG00000004897.16	chr3	87906680	87907282	603	*	1.11652	0.000531793732928004	Promoter	3	87906321	87916132	9812	1	359	Hdgf	protein_coding
ENSMUSG00000004934.14	chr10	81167435	81167688	254	*	0.61503	0.017651793461807	Promoter	10	81153266	81167923	14658	2	235	Pias4	protein_coding
ENSMUSG00000004936.8	chr9	64252743	64253480	738	*	0.95541	0.00437311493290962	Promoter	9	64185770	64253631	67862	2	151	Map2k1	protein_coding
ENSMUSG00000004945.15	chr17	5439879	5440121	243	*	0.58019	0.0251154895515314	Promoter	17	5410870	5440259	29390	2	138	Tmem242	protein_coding
ENSMUSG00000004947.15	chr5	135994889	135995472	584	*	1.15241	0.000643979610022901	Promoter	5	135994800	136032872	38073	1	89	Dtx2	protein_coding
ENSMUSG00000004961.7	chr7	4546101	4546343	243	*	0.38207	0.0459550939467591	5' UTR	7	4539765	4547541	7777	2	1198	Syt5	protein_coding
ENSMUSG00000004980.16	chr6	51469076	51469819	744	*	0.27222	0.0266608631445394	Promoter	6	51460932	51469894	8963	2	75	Hnrnpa2b1	protein_coding
ENSMUSG00000004994.12	chr8	84269955	84270352	398	*	1.3488	0.000723092560335199	Promoter	8	84257795	84270380	12586	2	28	Ccdc130	protein_coding
ENSMUSG00000005034.15	chr3	146812234	146812789	556	*	1.52292	3.46038882396813e-05	Promoter	3	146729574	146812990	83417	2	201	Prkacb	protein_coding
ENSMUSG00000005034.15	chr3	146812982	146813534	553	*	1.44891	9.51606926591237e-05	Promoter	3	146729574	146812990	83417	2	0	Prkacb	protein_coding
ENSMUSG00000005045.16	chr4	152338780	152339070	291	*	1.53769	0.000385471379559022	Promoter	4	152338651	152390194	51544	1	129	Chd5	protein_coding
ENSMUSG00000005054.7	chr10	78425756	78426035	280	*	0.09696	0.0550580173617323	Promoter	10	78425669	78427622	1954	1	87	Cstb	protein_coding
ENSMUSG00000005069.12	chr6	124414557	124415088	532	*	0.59304	0.00880950826339454	Promoter	6	124396816	124415067	18252	2	0	Pex5	protein_coding
ENSMUSG00000005069.12	chr6	124415254	124415935	682	*	0.46334	0.0159017021260982	Promoter	6	124396816	124415067	18252	2	-187	Pex5	protein_coding
ENSMUSG00000005078.16	chr12	72086168	72086457	290	*	0.78282	0.0102622430425612	Promoter	12	72085589	72101461	15873	1	579	Jkamp	protein_coding
ENSMUSG00000005102.13	chr2	118388753	118389032	280	*	0.74704	0.0135029513717912	Promoter	2	118388618	118475234	86617	1	135	Eif2ak4	protein_coding
ENSMUSG00000005103.12	chr5	38561262	38561563	302	*	1.14122	0.00036357998132133	5' UTR	5	38526813	38563221	36409	2	1658	Wdr1	protein_coding
ENSMUSG00000005103.12	chr5	38561863	38562219	357	*	1.23002	0.000236352770190224	Intron (ENSMUST00000202766.3/ENSMUSG00000005103.12, intron 1 of 4)	5	38526813	38563221	36409	2	1002	Wdr1	protein_coding
ENSMUSG00000005161.15	chr8	84969322	84969956	635	*	0.85982	0.00397689226363549	Promoter	8	84969587	84974834	5248	1	0	Prdx2	protein_coding
ENSMUSG00000005198.15	chr11	69758896	69759895	1000	*	0.32579	0.0241514780785298	Promoter	11	69733997	69758637	24641	2	-259	Polr2a	protein_coding
ENSMUSG00000005204.12	chr11	69681359	69681891	533	*	1.04539	0.00111423448803963	Promoter	11	69673115	69682084	8970	2	193	Senp3	protein_coding
ENSMUSG00000005267.13	chr11	62731455	62731820	366	*	1.16294	0.00267027752638074	Promoter	11	62700356	62731905	31550	2	85	Zfp287	protein_coding
ENSMUSG00000005312.15	chr13	58215772	58216145	374	*	0.90669	0.00473754117731872	Promoter	13	58176156	58215653	39498	2	-119	Ubqln1	protein_coding
ENSMUSG00000005338.13	chr1	173367216	173367545	330	*	-0.01437	0.0444639393869539	Promoter	1	173333258	173367695	34438	2	150	Cadm3	protein_coding
ENSMUSG00000005354.16	chr15	77928546	77928988	443	*	0.54447	0.012137261424202	Promoter	15	77915047	77929006	13960	2	18	Txn2	protein_coding
ENSMUSG00000005357.9	chr10	78787545	78787803	259	*	0.42298	0.0346832950949722	5' UTR	10	78780496	78814765	34270	1	7049	Slc1a6	protein_coding
ENSMUSG00000005360.14	chr15	8710604	8710924	321	*	1.33704	0.000871902913331716	Promoter	15	8634124	8710764	76641	2	0	Slc1a3	protein_coding
ENSMUSG00000005371.15	chr17	88064201	88066031	1831	*	0.28275	0.022024344165465	Promoter	17	87990859	88065291	74433	2	0	Fbxo11	protein_coding
ENSMUSG00000005374.13	chr5	135149752	135150003	252	*	1.14065	0.00290114386189086	Promoter	5	135149657	135165760	16104	1	95	Tbl2	protein_coding
ENSMUSG00000005442.13	chr7	25268447	25268729	283	*	0.40788	0.0234406796926568	Promoter	7	25267704	25294159	26456	1	743	Cic	protein_coding
ENSMUSG00000005442.13	chr7	25279041	25279607	567	*	0.26169	0.0296783053504184	Intron (ENSMUST00000169266.7/ENSMUSG00000005442.13, intron 2 of 20)	7	25267704	25294159	26456	1	11337	Cic	protein_coding
ENSMUSG00000005442.13	chr7	25279819	25280397	579	*	0.44903	0.0182206462689306	Intron (ENSMUST00000169266.7/ENSMUSG00000005442.13, intron 2 of 20)	7	25267704	25294159	26456	1	12115	Cic	protein_coding
ENSMUSG00000005447.12	chr7	25282981	25283261	281	*	0.38474	0.030310198925301	Exon (ENSMUST00000163819.1/ENSMUSG00000005442.13, exon 1 of 3)	7	25295049	25297986	2938	2	14725	Pafah1b3	protein_coding
ENSMUSG00000005469.10	chr8	83972234	83972664	431	*	1.0685	0.00164332001624072	Promoter	8	83972993	83996443	23451	1	-329	Prkaca	protein_coding
ENSMUSG00000005469.10	chr8	83973063	83973928	866	*	0.82632	0.00226888500183223	Promoter	8	83972993	83996443	23451	1	70	Prkaca	protein_coding
ENSMUSG00000005481.18	chr8	83715239	83715552	314	*	1.77977	4.01371387113161e-05	Promoter	8	83715177	83726892	11716	1	62	Ddx39	protein_coding
ENSMUSG00000005483.10	chr8	83608345	83608685	341	*	0.99114	0.00220998209080651	Promoter	8	83608193	83612653	4461	1	152	Dnajb1	protein_coding
ENSMUSG00000005501.14	chr1	88008216	88008627	412	*	0.70026	0.0105143034549488	Promoter	1	87945119	88008551	63433	2	0	Usp40	protein_coding
ENSMUSG00000005506.16	chr2	90940589	90941182	594	*	0.48352	0.0260983161731505	Promoter	2	90940382	91019497	79116	1	207	Celf1	protein_coding
ENSMUSG00000005533.10	chr7	67952218	67952651	434	*	0.95319	0.00320447403166941	Promoter	7	67952827	68233668	280842	1	-176	Igf1r	protein_coding
ENSMUSG00000005533.10	chr7	67953468	67953710	243	*	1.38984	0.00028703843188982	Promoter	7	67952827	68233668	280842	1	641	Igf1r	protein_coding
ENSMUSG00000005533.10	chr7	67951199	67951629	431	*	0.85837	0.00480057527471607	Distal Intergenic	7	67952827	68233668	280842	1	-1198	Igf1r	protein_coding
ENSMUSG00000005534.10	chr8	3278507	3279502	996	*	0.6671	0.00771162462946174	Promoter	8	3122061	3279617	157557	2	115	Insr	protein_coding
ENSMUSG00000005575.16	chr7	13037215	13039038	1824	*	0.99569	0.000476927411525765	Promoter	7	13035120	13038275	3156	2	0	Ube2m	protein_coding
ENSMUSG00000005583.16	chr13	83524264	83524611	348	*	0.88338	0.00509730934191214	5' UTR	13	83504034	83667080	163047	1	20230	Mef2c	protein_coding
ENSMUSG00000005610.17	chr7	111082114	111082433	320	*	0.77682	0.00394954055874501	Promoter	7	111067750	111083030	15281	2	597	Eif4g2	protein_coding
ENSMUSG00000005610.17	chr7	111083414	111083718	305	*	0.95054	0.00164602822096765	Promoter	7	111067750	111083030	15281	2	-384	Eif4g2	protein_coding
ENSMUSG00000005610.17	chr7	111082703	111083040	338	*	0.70879	0.00403658592431724	Promoter	7	111067750	111083030	15281	2	0	Eif4g2	protein_coding
ENSMUSG00000005615.15	chr16	32430327	32430766	440	*	1.53543	1.45955757207508e-05	Promoter	16	32430921	32475070	44150	1	-155	Pcyt1a	protein_coding
ENSMUSG00000005615.15	chr16	32430936	32431489	554	*	0.98952	0.00101892725200116	Promoter	16	32430921	32475070	44150	1	15	Pcyt1a	protein_coding
ENSMUSG00000005621.11	chr7	80993739	80994228	490	*	0.21338	0.0358449205713738	Promoter	7	80993681	81045164	51484	1	58	Zfp592	protein_coding
ENSMUSG00000005625.15	chr3	95042304	95042579	276	*	1.50864	0.000486643486510724	Promoter	3	95032694	95042614	9921	2	35	Psmd4	protein_coding
ENSMUSG00000005656.9	chr12	54795112	54795952	841	*	1.15077	0.000263409986467494	Promoter	12	54746349	54795703	49355	2	0	Snx6	protein_coding
ENSMUSG00000005674.9	chr1	171222013	171222325	313	*	0.99673	0.00400541628957112	Promoter	1	171216011	171222514	6504	2	189	Tomm40l	protein_coding
ENSMUSG00000005682.9	chr10	128302863	128303122	260	*	0.39036	0.0208109231484474	Promoter	10	128303335	128321358	18024	1	-213	Pan2	protein_coding
ENSMUSG00000005682.9	chr10	128303333	128304076	744	*	0.48176	0.0154875493285911	Promoter	10	128303335	128321358	18024	1	0	Pan2	protein_coding
ENSMUSG00000005683.8	chr10	128337725	128338468	744	*	0.9523	0.00199633679107097	Promoter	10	128337734	128362479	24746	1	0	Cs	protein_coding
ENSMUSG00000005686.17	chr7	110768333	110768628	296	*	1.41536	0.000416487136467583	Promoter	7	110768206	110812405	44200	1	127	Ampd3	protein_coding
ENSMUSG00000005698.15	chr8	105636504	105637605	1102	*	0.84151	0.00179887387103446	Promoter	8	105636568	105682922	46355	1	0	Ctcf	protein_coding
ENSMUSG00000005699.16	chr8	105701773	105702126	354	*	0.96484	0.00400541628957112	Promoter	8	105701148	105703496	2349	1	625	Pard6a	protein_coding
ENSMUSG00000005718.8	chr16	4558753	4559085	333	*	0.73696	0.00497750316992527	Promoter	16	4544661	4559854	15194	2	769	Tfap4	protein_coding
ENSMUSG00000005718.8	chr16	4559167	4559698	532	*	0.6671	0.00771162462946174	Promoter	16	4544661	4559854	15194	2	156	Tfap4	protein_coding
ENSMUSG00000005732.14	chr16	18249143	18249500	358	*	1.05636	0.00111423448803963	Promoter	16	18239784	18248732	8949	2	-411	Ranbp1	protein_coding
ENSMUSG00000005774.12	chr3	94954093	94954785	693	*	0.48127	0.0198693375546083	Promoter	3	94954075	94961561	7487	1	18	Rfx5	protein_coding
ENSMUSG00000005779.12	chr3	94886993	94887288	296	*	1.45709	0.000196394716556192	Promoter	3	94884093	94886961	2869	2	-32	Psmb4	protein_coding
ENSMUSG00000005779.12	chr3	94886516	94886834	319	*	1.1879	0.00115054571449169	Promoter	3	94884093	94886961	2869	2	127	Psmb4	protein_coding
ENSMUSG00000005804.14	chr2	122738596	122738888	293	*	1.14489	0.00326724058731996	Promoter	2	122738503	122749475	10973	1	93	Bloc1s6	protein_coding
ENSMUSG00000005823.9	chr17	57247004	57247546	543	*	1.09956	0.00130876861481528	Promoter	17	57234635	57248446	13812	2	900	Gpr108	protein_coding
ENSMUSG00000005823.9	chr17	57248693	57249190	498	*	0.92826	0.00217782195389564	Promoter	17	57234635	57248446	13812	2	-247	Gpr108	protein_coding
ENSMUSG00000005846.12	chr16	11202900	11203186	287	*	1.38069	0.000723092560335199	Promoter	16	11192970	11203331	10362	2	145	Rsl1d1	protein_coding
ENSMUSG00000005871.15	chr18	34220460	34220733	274	*	0.46956	0.0198693375546083	Promoter	18	34220924	34322552	101629	1	-191	Apc	protein_coding
ENSMUSG00000005886.14	chr1	13372607	13373529	923	*	0.26751	0.0267103267125244	Promoter	1	13139105	13374083	234979	2	554	Ncoa2	protein_coding
ENSMUSG00000005893.14	chr6	92090902	92091364	463	*	0.82749	0.00373312737744396	Promoter	6	92091390	92174294	82905	1	-26	Nr2c2	protein_coding
ENSMUSG00000005893.14	chr6	92091470	92092529	1060	*	1.06131	0.000429234670373191	Promoter	6	92091390	92174294	82905	1	80	Nr2c2	protein_coding
ENSMUSG00000005899.14	chr16	17619539	17619854	316	*	1.22008	0.00311044332920576	Promoter	16	17619354	17644828	25475	1	185	Smpd4	protein_coding
ENSMUSG00000005949.9	chr11	73199008	73199257	250	*	0.8939	0.00285839131448798	Promoter	11	73183596	73199042	15447	2	0	Ctns	protein_coding
ENSMUSG00000005950.14	chr11	73160144	73160391	248	*	1.1769	0.00437143386807297	Promoter	11	73160421	73172685	12265	1	-30	P2rx5	protein_coding
ENSMUSG00000005951.13	chr11	73199467	73199780	314	*	0.94047	0.00320447403166941	Promoter	11	73199460	73224511	25052	1	7	Shpk	protein_coding
ENSMUSG00000006005.18	chr1	150392420	150392971	552	*	1.44166	0.000342709415150468	Promoter	1	150392838	150449935	57098	1	0	Tpr	protein_coding
ENSMUSG00000006021.5	chr7	16119819	16120163	345	*	0.13485	0.0504197799533647	Promoter	7	16119895	16127516	7622	1	0	Kptn	protein_coding
ENSMUSG00000006024.13	chr7	16098772	16099171	400	*	0.87504	0.00753960713331032	Promoter	7	16098458	16117975	19518	1	314	Napa	protein_coding
ENSMUSG00000006050.12	chr18	36669824	36670211	388	*	0.90813	0.00861363427566173	Promoter	18	36666681	36670815	4135	2	604	Sra1	protein_coding
ENSMUSG00000006057.15	chr11	96075121	96075621	501	*	0.76321	0.00567003047290053	Promoter	11	96068852	96075670	6819	2	49	Atp5g1	protein_coding
ENSMUSG00000006134.4	chr16	17452164	17452615	452	*	0.84312	0.00450152304448801	Promoter	16	17451987	17487434	35448	1	177	Crkl	protein_coding
ENSMUSG00000006169.20	chr11	45852144	45852866	723	*	1.0577	0.0021865574664548	Promoter	11	45851964	45910625	58662	1	180	Clint1	protein_coding
ENSMUSG00000006191.17	chr13	29855207	29855495	289	*	0.98356	0.0112653197720648	Promoter	13	29191746	29855674	663929	2	179	Cdkal1	protein_coding
ENSMUSG00000006215.12	chr4	141444765	141445058	294	*	1.3013	0.0012571623401527	Promoter	4	141444654	141467930	23277	1	111	Zbtb17	protein_coding
ENSMUSG00000006262.15	chr5	88721063	88721356	294	*	0.33138	0.0241816674261277	Promoter	5	88720855	88764220	43366	1	208	Mob1b	protein_coding
ENSMUSG00000006262.15	chr5	88721470	88722067	598	*	0.16743	0.037618426519997	Promoter	5	88720855	88764220	43366	1	615	Mob1b	protein_coding
ENSMUSG00000006288.8	chr14	50785179	50785493	315	*	1.41848	0.00105128558061552	Promoter	14	50765415	50785519	20105	2	26	Ttc5	protein_coding
ENSMUSG00000006299.13	chr1	74284276	74284575	300	*	1.10025	0.00267027752638074	Promoter	1	74279840	74284738	4899	2	163	Aamp	protein_coding
ENSMUSG00000006301.17	chr1	74303581	74303909	329	*	1.38984	0.00028703843188982	5' UTR	1	74288247	74305622	17376	2	1713	Tmbim1	protein_coding
ENSMUSG00000006304.14	chr1	74236049	74236310	262	*	0.68768	0.00883201490215721	Promoter	1	74236084	74268209	32126	1	0	Arpc2	protein_coding
ENSMUSG00000006304.14	chr1	74236506	74237464	959	*	0.88795	0.00110920839338819	Promoter	1	74236084	74268209	32126	1	422	Arpc2	protein_coding
ENSMUSG00000006307.16	chr7	30588094	30588780	687	*	0.46271	0.0204832600056828	Promoter	7	30568858	30588726	19869	2	0	Kmt2b	protein_coding
ENSMUSG00000006333.14	chr7	3704556	3704842	287	*	1.45549	0.000718378480087264	Promoter	7	3703993	3706897	2905	1	563	Rps9	protein_coding
ENSMUSG00000006342.15	chr10	75666863	75667535	673	*	-0.09777	0.0409444459379231	Intron (ENSMUST00000001712.7/ENSMUSG00000020196.10, intron 29 of 36)	10	75636706	75644008	7303	2	-22855	Susd2	protein_coding
ENSMUSG00000006356.10	chr12	113140753	113141009	257	*	1.32648	0.000499784563761096	Promoter	12	113140236	113145506	5271	1	517	Crip2	protein_coding
ENSMUSG00000006373.10	chrX	36598521	36598769	249	*	0.75201	0.00710869492124848	Promoter	20	36598206	36606079	7874	1	315	Pgrmc1	protein_coding
ENSMUSG00000006373.10	chrX	36597729	36598027	299	*	0.79065	0.00739817814208081	Promoter	20	36598206	36606079	7874	1	-179	Pgrmc1	protein_coding
ENSMUSG00000006390.15	chr4	118428114	118428374	261	*	1.09471	0.000731216382775997	Promoter	4	118428093	118432953	4861	1	21	Elovl1	protein_coding
ENSMUSG00000006392.16	chr4	118409402	118409938	537	*	0.59122	0.0159817412515221	Promoter	4	118409337	118415782	6446	1	65	Med8	protein_coding
ENSMUSG00000006412.10	chr1	171345697	171346066	370	*	0.46538	0.0202961982704711	Promoter	1	171345670	171359254	13585	1	27	Pfdn2	protein_coding
ENSMUSG00000006418.17	chr2	167492301	167492851	551	*	0.23096	0.031947324851592	Promoter	2	167492645	167516173	23529	1	0	Rnf114	protein_coding
ENSMUSG00000006423.15	chrX	36874664	36874926	263	*	1.84452	7.96589040419346e-05	Promoter	20	36823737	36874111	50375	2	-553	C330007P06Rik	protein_coding
ENSMUSG00000006463.13	chr19	4878804	4879153	350	*	1.44299	0.000133447692018951	Promoter	19	4878668	4885397	6730	1	136	Zdhhc24	protein_coding
ENSMUSG00000006498.16	chr10	79853061	79854230	1170	*	1.00424	0.000919032423373586	Promoter	10	79854427	79864771	10345	1	-197	Ptbp1	protein_coding
ENSMUSG00000006517.5	chr8	122443731	122444022	292	*	0.82632	0.00226888500183223	Promoter	8	122433601	122443422	9822	2	-309	Mvd	protein_coding
ENSMUSG00000006517.5	chr8	122444246	122444489	244	*	0.6465	0.0139882136867149	Promoter	8	122433601	122443422	9822	2	-824	Mvd	protein_coding
ENSMUSG00000006517.5	chr8	122442800	122443256	457	*	0.79452	0.00538537494033979	Promoter	8	122433601	122443422	9822	2	166	Mvd	protein_coding
ENSMUSG00000006526.13	chr14	30825931	30826204	274	*	0.76942	0.015073859982408	Promoter	14	30825590	30877210	51621	1	341	Stimate	protein_coding
ENSMUSG00000006527.16	chr14	30715870	30716430	561	*	1.18972	0.000484496073753734	5' UTR	14	30714849	30822721	107873	1	1021	Sfmbt1	protein_coding
ENSMUSG00000006575.14	chr11	102392991	102393273	283	*	0.39036	0.0208109231484474	Promoter	11	102393403	102402555	9153	1	-130	Rundc3a	protein_coding
ENSMUSG00000006575.14	chr11	102393576	102394031	456	*	0.23766	0.031783873422119	Promoter	11	102393403	102402555	9153	1	173	Rundc3a	protein_coding
ENSMUSG00000006576.16	chr1	75546058	75547171	1114	*	0.4955	0.0134110740822515	Promoter	1	75546266	75562172	15907	1	0	Slc4a3	protein_coding
ENSMUSG00000006585.3	chr8	122567285	122567537	253	*	1.11607	0.00194202001918599	Promoter	8	122568015	122573554	5540	1	-478	Cdt1	protein_coding
ENSMUSG00000006586.15	chr4	13744061	13744503	443	*	1.13158	0.00036357998132133	Promoter	4	13743436	13893649	150214	1	625	Runx1t1	protein_coding
ENSMUSG00000006586.15	chr4	13743454	13744009	556	*	0.82458	0.00242907248460047	Promoter	4	13743436	13893649	150214	1	18	Runx1t1	protein_coding
ENSMUSG00000006589.8	chr8	122576461	122576958	498	*	0.73028	0.00739817814208081	Promoter	8	122574635	122576909	2275	2	0	Aprt	protein_coding
ENSMUSG00000006599.13	chr7	46795884	46796133	250	*	0.97721	0.0026902465971203	Promoter	7	46796103	46823800	27698	1	0	Gtf2h1	protein_coding
ENSMUSG00000006599.13	chr7	46796221	46796467	247	*	0.81842	0.0066076232209972	Promoter	7	46796103	46823800	27698	1	118	Gtf2h1	protein_coding
ENSMUSG00000006641.12	chr5	31048672	31049047	376	*	0.80677	0.00292157794756481	Promoter	5	31036036	31048924	12889	2	0	Slc5a6	protein_coding
ENSMUSG00000006651.8	chr7	30444808	30445590	783	*	1.39091	6.75059369067826e-05	Promoter	7	30434982	30445535	10554	2	0	Aplp1	protein_coding
ENSMUSG00000006651.8	chr7	30445684	30445956	273	*	1.51663	2.53147263400433e-05	Promoter	7	30434982	30445535	10554	2	-149	Aplp1	protein_coding
ENSMUSG00000006673.14	chr9	108517103	108517435	333	*	0.6707	0.00457396487419835	Promoter	9	108516806	108560163	43358	1	297	Qrich1	protein_coding
ENSMUSG00000006673.14	chr9	108517671	108518179	509	*	1.05108	0.00046400241746654	Promoter	9	108516806	108560163	43358	1	865	Qrich1	protein_coding
ENSMUSG00000006676.16	chr9	108490137	108490569	433	*	0.42815	0.0204832600056828	Promoter	9	108490602	108502337	11736	1	-33	Usp19	protein_coding
ENSMUSG00000006676.16	chr9	108491010	108491527	518	*	0.75456	0.00448327990880506	Promoter	9	108490602	108502337	11736	1	408	Usp19	protein_coding
ENSMUSG00000006699.17	chr4	137356913	137357570	658	*	0.89748	0.00509730934191214	Promoter	4	137319696	137357720	38025	2	150	Cdc42	protein_coding
ENSMUSG00000006717.7	chr13	24831192	24831439	248	*	0.54031	0.018762276879101	Promoter	13	24817948	24831540	13593	2	101	Acot13	protein_coding
ENSMUSG00000006720.16	chr13	21944998	21945328	331	*	1.44564	0.00184945279033856	Promoter	13	21945094	21960779	15686	1	0	Zfp184	protein_coding
ENSMUSG00000006728.12	chr10	127063619	127063889	271	*	0.83862	0.00329652934470958	Promoter	10	127063534	127067920	4387	1	85	Cdk4	protein_coding
ENSMUSG00000006731.10	chr10	127165523	127166195	673	*	0.93946	0.00217782195389564	Promoter	10	127165225	127172330	7106	1	298	B4galnt1	protein_coding
ENSMUSG00000006736.9	chr10	127069639	127070134	496	*	1.0577	0.0021865574664548	Promoter	10	127067280	127070264	2985	2	130	Tspan31	protein_coding
ENSMUSG00000006763.14	chr7	46710211	46710553	343	*	0.68135	0.0228654613783876	Promoter	7	46686108	46710680	24573	2	127	Saal1	protein_coding
ENSMUSG00000006782.16	chr11	100575085	100575401	317	*	0.94559	0.00473754117731872	Promoter	11	100574904	100591729	16826	1	181	Cnp	protein_coding
ENSMUSG00000006782.16	chr11	100576791	100577033	243	*	1.20623	0.000999569127522197	Exon (ENSMUST00000103120.4/ENSMUSG00000006782.16, exon 2 of 4)	11	100574904	100591729	16826	1	1887	Cnp	protein_coding
ENSMUSG00000006800.14	chr2	166153833	166154075	243	*	1.12211	0.00107665794167496	Intron (ENSMUST00000109249.8/ENSMUSG00000006800.14, intron 1 of 20)	2	166073089	166155663	82575	2	1588	Sulf2	protein_coding
ENSMUSG00000006800.14	chr2	166154522	166154990	469	*	1.72053	4.88167711059316e-06	Promoter	2	166073089	166155663	82575	2	673	Sulf2	protein_coding
ENSMUSG00000006800.14	chr2	166155190	166155445	256	*	1.81496	6.08859825682055e-06	Promoter	2	166073089	166155663	82575	2	218	Sulf2	protein_coding
ENSMUSG00000006850.8	chr18	36735101	36735813	713	*	0.81722	0.00579857205730654	Promoter	18	36735039	36742397	7359	1	62	Tmco6	protein_coding
ENSMUSG00000006906.10	chr6	83572060	83572465	406	*	0.69817	0.00975214391456097	Promoter	6	83543211	83572729	29519	2	264	Stambp	protein_coding
ENSMUSG00000006920.14	chr11	101225985	101226301	317	*	1.17701	0.00207915310102179	Promoter	11	101191115	101226463	35349	2	162	Ezh1	protein_coding
ENSMUSG00000006941.5	chr9	120492207	120492481	275	*	0.9267	0.00236169266486661	Promoter	9	120492232	120495330	3099	1	0	Eif1b	protein_coding
ENSMUSG00000006958.14	chr16	20732874	20733626	753	*	0.32386	0.030310198925301	Promoter	16	20733127	20742384	9258	1	0	Chrd	protein_coding
ENSMUSG00000006998.16	chr16	20651662	20652005	344	*	1.2758	0.000497533281942351	Promoter	16	20651652	20663414	11763	1	10	Psmd2	protein_coding
ENSMUSG00000007029.16	chr17	35001360	35001609	250	*	0.49387	0.0256753359444463	Promoter	17	35000987	35016322	15336	1	373	Vars	protein_coding
ENSMUSG00000007035.15	chr17	35046174	35046528	355	*	1.63854	0.000296516445814634	Promoter	17	35028605	35046745	18141	2	217	Msh5	protein_coding
ENSMUSG00000007038.5	chr17	34931523	34931825	303	*	1.08637	0.0029737181543785	Promoter	17	34931253	34935953	4701	1	270	Neu1	protein_coding
ENSMUSG00000007039.12	chr17	35059115	35059545	431	*	0.06591	0.0455865447390395	Promoter	17	35059035	35062095	3061	1	80	Ddah2	protein_coding
ENSMUSG00000007041.9	chr17	35050351	35050633	283	*	1.02636	0.00135235718104808	Promoter	17	35049966	35058749	8784	1	385	Clic1	protein_coding
ENSMUSG00000007041.9	chr17	35051266	35051798	533	*	0.71391	0.00594896757129907	Intron (ENSMUST00000007257.9/ENSMUSG00000007041.9, intron 1 of 5)	17	35049966	35058749	8784	1	1300	Clic1	protein_coding
ENSMUSG00000007097.14	chr1	172309921	172310183	263	*	0.73226	0.0129848789518123	Intron (ENSMUST00000139528.7/ENSMUSG00000038034.15, intron 3 of 8)	1	172271709	172298064	26356	2	-11857	Atp1a2	protein_coding
ENSMUSG00000007207.10	chr5	135023681	135023953	273	*	0.68855	0.0116813339085487	Promoter	5	135023482	135051100	27619	1	199	Stx1a	protein_coding
ENSMUSG00000007216.6	chr6	48602110	48602575	466	*	0.71252	0.00849232202130475	Promoter	6	48602063	48623227	21165	1	47	Zfp775	protein_coding
ENSMUSG00000007411.16	chr12	111574526	111575278	753	*	1.24174	0.000585501748733152	Promoter	12	111574523	111656221	81699	1	3	Mark3	protein_coding
ENSMUSG00000007564.15	chr17	20946066	20946344	279	*	0.88462	0.00577251171144067	Promoter	17	20945311	20965916	20606	1	755	Ppp2r1a	protein_coding
ENSMUSG00000007603.9	chr17	56761957	56762520	564	*	0.34932	0.0269133742972395	Distal Intergenic	17	56764757	56770093	5337	1	-2237	Dus3l	protein_coding
ENSMUSG00000007603.9	chr17	56763078	56763435	358	*	0.91717	0.00264031640109387	Distal Intergenic	17	56764757	56770093	5337	1	-1322	Dus3l	protein_coding
ENSMUSG00000007603.9	chr17	56764844	56765780	937	*	1.12912	0.000886791594129903	Promoter	17	56764757	56770093	5337	1	87	Dus3l	protein_coding
ENSMUSG00000007610.15	chr8	71487864	71488223	360	*	1.22878	0.00290114386189086	Promoter	8	71488103	71499583	11481	1	0	Gtpbp3	protein_coding
ENSMUSG00000007613.15	chr4	47353228	47353470	243	*	1.09683	0.001473321393871	Promoter	4	47353222	47414931	61710	1	6	Tgfbr1	protein_coding
ENSMUSG00000007613.15	chr4	47353576	47353827	252	*	0.97478	0.00358699546282706	Promoter	4	47353222	47414931	61710	1	354	Tgfbr1	protein_coding
ENSMUSG00000007617.18	chr13	93303748	93304034	287	*	0.4493	0.0176251307025642	5' UTR	13	93299635	93405129	105495	1	4113	Homer1	protein_coding
ENSMUSG00000007617.18	chr13	93304272	93304638	367	*	0.57527	0.0142114225314367	5' UTR	13	93299635	93405129	105495	1	4637	Homer1	protein_coding
ENSMUSG00000007646.13	chr11	87403926	87404406	481	*	0.88338	0.00509730934191214	Promoter	11	87376645	87404954	28310	2	548	Rad51c	protein_coding
ENSMUSG00000007646.13	chr11	87404634	87404879	246	*	0.76911	0.00892029134834622	Promoter	11	87376645	87404954	28310	2	75	Rad51c	protein_coding
ENSMUSG00000007656.13	chr9	75037707	75038216	510	*	1.2758	0.000497533281942351	Promoter	9	75037614	75060313	22700	1	93	Arpp19	protein_coding
ENSMUSG00000007659.18	chr2	152821047	152821308	262	*	0.96029	0.00473754117731872	Intron (ENSMUST00000007803.11/ENSMUSG00000007659.18, intron 2 of 2)	2	152780668	152831728	51061	2	10420	Bcl2l1	protein_coding
ENSMUSG00000007659.18	chr2	152830783	152831292	510	*	0.35054	0.0302460383131053	Promoter	2	152780668	152831728	51061	2	436	Bcl2l1	protein_coding
ENSMUSG00000007777.9	chr11	51688228	51688561	334	*	0.22727	0.0396549621633466	Promoter	11	51685386	51688874	3489	2	313	0610009B22Rik	protein_coding
ENSMUSG00000007777.9	chr11	51688824	51689177	354	*	0.32725	0.0302460383131053	Promoter	11	51685386	51688874	3489	2	0	0610009B22Rik	protein_coding
ENSMUSG00000007812.16	chr5	145231849	145232342	494	*	0.71656	0.00934506712683887	Promoter	5	145231715	145247302	15588	1	134	Zfp655	protein_coding
ENSMUSG00000007815.13	chr9	108305314	108305922	609	*	1.41417	0.000138708806248892	Promoter	9	108306129	108337934	31806	1	-207	Rhoa	protein_coding
ENSMUSG00000007817.15	chr14	25457124	25457760	637	*	0.34457	0.0341148707484414	Exon (ENSMUST00000225188.1/ENSMUSG00000087535.2, exon 1 of 4)	14	25459185	25666743	207559	1	-1425	Zmiz1	protein_coding
ENSMUSG00000007836.6	chr13	58127248	58127490	243	*	0.54031	0.018762276879101	3' UTR	13	58125879	58128556	2678	2	1066	Hnrnpa0	protein_coding
ENSMUSG00000007836.6	chr13	58127631	58127965	335	*	0.87051	0.00254731813000287	Promoter	13	58125879	58128556	2678	2	591	Hnrnpa0	protein_coding
ENSMUSG00000007836.6	chr13	58128194	58129456	1263	*	0.44373	0.0142245102506634	Promoter	13	58125879	58128556	2678	2	0	Hnrnpa0	protein_coding
ENSMUSG00000007837.11	chr7	45062638	45063006	369	*	0.18525	0.0536268736105684	Promoter	7	45053584	45062677	9094	2	0	Prrg2	protein_coding
ENSMUSG00000007850.16	chr11	50377002	50377507	506	*	0.17906	0.042447565132596	Promoter	11	50376990	50386528	9539	1	12	Hnrnph1	protein_coding
ENSMUSG00000007880.16	chr4	133752687	133754301	1615	*	0.16761	0.0274573044067731	Exon (ENSMUST00000105897.9/ENSMUSG00000007880.16, exon 1 of 20)	4	133679008	133756769	77762	2	2468	Arid1a	protein_coding
ENSMUSG00000007880.16	chr4	133754518	133754801	284	*	0.55466	0.0126847531571487	Intron (ENSMUST00000008024.6/ENSMUSG00000007880.16, intron 1 of 19)	4	133679008	133756769	77762	2	1968	Arid1a	protein_coding
ENSMUSG00000007880.16	chr4	133756513	133756770	258	*	0.89748	0.00509730934191214	Promoter	4	133679008	133756769	77762	2	0	Arid1a	protein_coding
ENSMUSG00000007880.16	chr4	133752169	133752619	451	*	0.90735	0.000748207806532759	Exon (ENSMUST00000105897.9/ENSMUSG00000007880.16, exon 1 of 20)	4	133679008	133756769	77762	2	4150	Arid1a	protein_coding
ENSMUSG00000007908.14	chr9	76014683	76014959	277	*	0.92155	0.00653448117463993	Promoter	9	76014855	76136350	121496	1	0	Hmgcll1	protein_coding
ENSMUSG00000007950.9	chr8	71463849	71464200	352	*	1.01231	0.0029737181543785	Promoter	8	71456705	71463655	6951	2	-194	Abhd8	protein_coding
ENSMUSG00000007989.7	chr14	65262187	65262437	251	*	0.71484	0.0162310986897653	Promoter	14	65192449	65262463	70015	2	26	Fzd3	protein_coding
ENSMUSG00000008036.11	chr7	16738481	16738913	433	*	0.91717	0.00264031640109387	Promoter	7	16738410	16749294	10885	1	71	Ap2s1	protein_coding
ENSMUSG00000008153.12	chr6	124464105	124464637	533	*	-0.0638	0.0450033835307565	Promoter	6	124430581	124464794	34214	2	157	Clstn3	protein_coding
ENSMUSG00000008200.15	chr2	90745639	90745883	245	*	0.55485	0.018052970585939	Promoter	2	90745370	90781021	35652	1	269	Fnbp4	protein_coding
ENSMUSG00000008206.16	chr8	4492967	4493282	316	*	1.05773	0.00199950760596781	Promoter	8	4493026	4531680	38655	1	0	Cers4	protein_coding
ENSMUSG00000008305.18	chr4	72198626	72198868	243	*	1.07229	0.00179349773141353	Exon (ENSMUST00000132550.7/ENSMUSG00000008305.18, exon 1 of 18)	4	72117142	72200919	83778	2	2051	Tle1	protein_coding
ENSMUSG00000008348.9	chr5	125389199	125390360	1162	*	0.28331	0.0219263521502437	Promoter	5	125385965	125390202	4238	2	0	Ubc	protein_coding
ENSMUSG00000008348.9	chr5	125392714	125393090	377	*	0.99836	0.000928004834933089	Distal Intergenic	5	125385965	125390202	4238	2	-2512	Ubc	protein_coding
ENSMUSG00000008348.9	chr5	125393303	125393703	401	*	0.68994	0.00521903573834164	Distal Intergenic	5	125385965	125390202	4238	2	-3101	Ubc	protein_coding
ENSMUSG00000008348.9	chr5	125405738	125406009	272	*	0.50911	0.0196266997825715	Distal Intergenic	5	125385965	125390202	4238	2	-15536	Ubc	protein_coding
ENSMUSG00000008348.9	chr5	125390478	125390748	271	*	0.39317	0.0214069919332417	Promoter	5	125385965	125390202	4238	2	-276	Ubc	protein_coding
ENSMUSG00000008384.8	chr7	27490651	27491006	356	*	0.66077	0.0200298664682209	Distal Intergenic	7	27486910	27490316	3407	1	3741	Sertad1	protein_coding
ENSMUSG00000008384.8	chr7	27487072	27487690	619	*	0.79631	0.00613844051521082	Promoter	7	27486910	27490316	3407	1	162	Sertad1	protein_coding
ENSMUSG00000008398.15	chr10	93275368	93275761	394	*	0.74846	0.0067938576170439	Intron (ENSMUST00000008542.11/ENSMUSG00000008398.15, intron 2 of 4)	10	93247414	93311135	63722	2	35374	Elk3	protein_coding
ENSMUSG00000008429.8	chr9	25151312	25151680	369	*	0.10645	0.0418301868797134	Promoter	9	25108132	25151820	43689	2	140	Herpud2	protein_coding
ENSMUSG00000008435.15	chr7	4445164	4445642	479	*	1.10976	0.00326724058731996	Promoter	7	4424770	4445649	20880	2	7	Rdh13	protein_coding
ENSMUSG00000008450.8	chr8	105860637	105860912	276	*	1.01231	0.0029737181543785	Promoter	8	105860580	105879330	18751	1	57	Nutf2	protein_coding
ENSMUSG00000008475.13	chr1	152767119	152767509	391	*	1.48167	0.000578207069338537	Promoter	1	152766542	152775597	9056	1	577	Arpc5	protein_coding
ENSMUSG00000008496.19	chr7	25178602	25178938	337	*	0.67529	0.00814010590060555	Promoter	7	25087344	25179726	92383	2	788	Pou2f2	protein_coding
ENSMUSG00000008496.19	chr7	25179186	25179626	441	*	0.34997	0.0302836110315067	Promoter	7	25087344	25179726	92383	2	100	Pou2f2	protein_coding
ENSMUSG00000008604.11	chr3	88553839	88554196	358	*	0.9267	0.00236169266486661	Promoter	3	88553758	88569725	15968	1	81	Ubqln4	protein_coding
ENSMUSG00000008604.11	chr3	88553444	88553715	272	*	0.58593	0.0100684100450767	Promoter	3	88553758	88569725	15968	1	-43	Ubqln4	protein_coding
ENSMUSG00000008668.15	chr17	33955885	33956303	419	*	0.93946	0.00217782195389564	Promoter	17	33951999	33956001	4003	2	0	Rps18	protein_coding
ENSMUSG00000008683.16	chr7	118115635	118115928	294	*	0.83102	0.00801737737700105	Promoter	7	118104372	118116188	11817	2	260	Rps15a	protein_coding
ENSMUSG00000008730.17	chr3	103791446	103791820	375	*	0.51909	0.0147670013994457	Promoter	3	103739815	103791563	51749	2	0	Hipk1	protein_coding
ENSMUSG00000008730.17	chr3	103790651	103791329	679	*	0.32579	0.0241514780785298	Promoter	3	103739815	103791563	51749	2	234	Hipk1	protein_coding
ENSMUSG00000008734.9	chr7	118991903	118992165	263	*	1.04487	0.00445532807361813	Intron (ENSMUST00000008878.9/ENSMUSG00000008734.9, intron 1 of 3)	7	118972047	118995211	23165	2	3046	Gprc5b	protein_coding
ENSMUSG00000008734.9	chr7	118993905	118995053	1149	*	0.21565	0.0326026363173305	Promoter	7	118972047	118995211	23165	2	158	Gprc5b	protein_coding
ENSMUSG00000008763.16	chr3	100685978	100686299	322	*	0.89748	0.00509730934191214	Promoter	3	100562208	100685503	123296	2	-475	Man1a2	protein_coding
ENSMUSG00000008763.16	chr3	100684827	100685196	370	*	0.92118	0.00358699546282706	Promoter	3	100562208	100685503	123296	2	307	Man1a2	protein_coding
ENSMUSG00000008892.12	chr8	22565700	22565966	267	*	0.47805	0.0256753359444463	Intron (ENSMUST00000067786.8/ENSMUSG00000037656.9, intron 10 of 10)	8	22577075	22593813	16739	2	27847	Vdac3	protein_coding
ENSMUSG00000008892.12	chr8	22593246	22593722	477	*	0.56314	0.0132480223532355	Promoter	8	22577075	22593813	16739	2	91	Vdac3	protein_coding
ENSMUSG00000008976.16	chr16	84834409	84834875	467	*	0.83388	0.00242907248460047	Promoter	16	84834925	84863779	28855	1	-50	Gabpa	protein_coding
ENSMUSG00000009030.14	chr2	37358932	37359174	243	*	1.01635	0.00801268304712717	Promoter	2	37350074	37359332	9259	2	158	Pdcl	protein_coding
ENSMUSG00000009035.15	chr15	79402845	79403244	400	*	0.59122	0.0159817412515221	Promoter	15	79360684	79403569	42886	2	325	Tmem184b	protein_coding
ENSMUSG00000009035.15	chr15	79403582	79403859	278	*	0.66698	0.0125081845860674	Promoter	15	79360684	79403569	42886	2	-13	Tmem184b	protein_coding
ENSMUSG00000009073.16	chr11	4848849	4849282	434	*	0.93682	0.0129601805383573	Promoter	11	4765845	4849536	83692	2	254	Nf2	protein_coding
ENSMUSG00000009079.16	chr11	5098648	5100044	1397	*	0.45382	0.010039843417571	Promoter	11	5069689	5099266	29578	2	0	Ewsr1	protein_coding
ENSMUSG00000009090.17	chr11	4986987	4987256	270	*	1.04374	0.00547207622730641	Promoter	11	4986824	5042791	55968	1	163	Ap1b1	protein_coding
ENSMUSG00000009112.4	chr6	120836126	120836660	535	*	0.71252	0.00849232202130475	Promoter	6	120836212	120892842	56631	1	0	Bcl2l13	protein_coding
ENSMUSG00000009291.13	chr10	77581875	77582302	428	*	1.01641	0.00164332001624072	Promoter	10	77581720	77598732	17013	1	155	Pttg1ip	protein_coding
ENSMUSG00000009292.18	chr10	77969552	77969808	257	*	0.97649	0.00547207622730641	Promoter	10	77907722	77970563	62842	2	755	Trpm2	protein_coding
ENSMUSG00000009293.17	chr10	77622448	77622801	354	*	0.80986	0.00847770526467562	Promoter	10	77622275	77645993	23719	1	173	Ube2g2	protein_coding
ENSMUSG00000009356.12	chr11	87817157	87817399	243	*	0.53282	0.0344663204600691	Exon (ENSMUST00000103177.9/ENSMUSG00000009356.12, exon 6 of 13)	11	87806428	87828289	21862	2	10890	Lpo	protein_coding
ENSMUSG00000009394.13	chr6	115135085	115135341	257	*	0.49387	0.0256753359444463	Promoter	6	115134902	115282006	147105	1	183	Syn2	protein_coding
ENSMUSG00000009470.17	chr13	98925745	98927074	1330	*	0.82831	0.00215831189846474	Promoter	13	98839019	98926384	87366	2	0	Tnpo1	protein_coding
ENSMUSG00000009535.13	chr18	68300470	68300851	382	*	1.12919	0.00179349773141353	Promoter	18	68300355	68324852	24498	1	115	Rnmt	protein_coding
ENSMUSG00000009551.2	chr2	32742044	32742297	254	*	0.56563	0.0190749814937523	Intron (ENSMUST00000074248.10/ENSMUSG00000059013.12, intron 3 of 11)	2	32732620	32741016	8397	2	-1028	6330409D20Rik	protein_coding
ENSMUSG00000009555.16	chr2	32713061	32713581	521	*	0.87051	0.00254731813000287	Promoter	2	32705784	32713076	7293	2	0	Cdk9	protein_coding
ENSMUSG00000009563.16	chr2	32757365	32757626	262	*	0.99661	0.00801268304712717	Promoter	2	32757234	32762244	5011	1	131	Tor2a	protein_coding
ENSMUSG00000009569.14	chr16	13255963	13256477	515	*	0.64595	0.00771162462946174	Promoter	16	13256481	13417529	161049	1	-4	Mrtfb	protein_coding
ENSMUSG00000009575.14	chr15	103215515	103215869	355	*	1.35696	0.000342709415150468	Intron (ENSMUST00000118152.7/ENSMUSG00000009575.14, intron 1 of 4)	15	103191544	103239816	48273	2	23947	Cbx5	protein_coding
ENSMUSG00000009630.10	chr8	33599628	33600233	606	*	1.34811	0.000416487136467583	Promoter	8	33599625	33619441	19817	1	3	Ppp2cb	protein_coding
ENSMUSG00000009633.3	chr1	193272728	193273038	311	*	0.99075	0.00199950760596781	Promoter	1	193272161	193273217	1057	2	179	G0s2	protein_coding
ENSMUSG00000009640.11	chr4	117681813	117682311	499	*	1.29732	0.000708028131994889	Promoter	4	117674681	117682273	7593	2	0	Dmap1	protein_coding
ENSMUSG00000009739.17	chr15	100599311	100600132	822	*	1.12726	0.000531793732928004	Promoter	15	100575318	100599984	24667	2	0	Pou6f1	protein_coding
ENSMUSG00000009828.15	chr9	78113325	78113838	514	*	1.25923	0.000856773537876167	5' UTR	9	78109192	78172107	62916	1	4133	Ick	protein_coding
ENSMUSG00000009863.14	chr4	140961491	140962036	546	*	0.68462	0.0121061096870413	Promoter	4	140961203	140979193	17991	1	288	Sdhb	protein_coding
ENSMUSG00000009905.5	chr1	106759059	106759370	312	*	1.2468	0.00207915310102179	Promoter	1	106720459	106759727	39269	2	357	Kdsr	protein_coding
ENSMUSG00000009907.17	chr1	106796342	106796681	340	*	0.55801	0.0247737822106944	Promoter	1	106764071	106796728	32658	2	47	Vps4b	protein_coding
ENSMUSG00000010025.19	chr11	61266803	61267120	318	*	1.10031	0.000643979610022901	Promoter	11	61223417	61267464	44048	2	344	Aldh3a2	protein_coding
ENSMUSG00000010025.19	chr11	61267275	61267789	515	*	1.46502	7.65289965511133e-05	Promoter	11	61223417	61267464	44048	2	0	Aldh3a2	protein_coding
ENSMUSG00000010045.2	chr9	107534111	107534593	483	*	1.42946	0.00028703843188982	Promoter	9	107533945	107538673	4729	1	166	Tmem115	protein_coding
ENSMUSG00000010054.4	chr9	107563511	107563783	273	*	1.44256	0.000859897692862437	Promoter	9	107563255	107566112	2858	1	256	Tusc2	protein_coding
ENSMUSG00000010066.15	chr9	107399966	107400227	262	*	1.05838	0.00179349773141353	Promoter	9	107399612	107529343	129732	1	354	Cacna2d2	protein_coding
ENSMUSG00000010067.13	chr9	107554806	107555074	269	*	0.48538	0.022514732254921	Exon (ENSMUST00000010211.6/ENSMUSG00000010067.13, exon 1 of 5)	9	107551555	107562267	10713	1	3251	Rassf1	protein_coding
ENSMUSG00000010086.17	chr11	61453405	61453684	280	*	0.01159	0.0482013271582427	Promoter	11	61448442	61454131	5690	2	447	Rnf112	protein_coding
ENSMUSG00000010095.13	chr19	8713479	8713807	329	*	0.7771	0.00739817814208081	5' UTR	19	8706882	8723369	16488	2	9562	Slc3a2	protein_coding
ENSMUSG00000010110.17	chr19	8741890	8742279	390	*	0.41236	0.0302191029373323	Promoter	19	8741413	8756069	14657	1	477	Stx5a	protein_coding
ENSMUSG00000010277.7	chr11	78261761	78262325	565	*	1.73459	2.81045125081296e-06	Promoter	11	78261752	78290623	28872	1	9	2610507B11Rik	protein_coding
ENSMUSG00000010290.7	chr1	43098805	43099352	548	*	0.47334	0.0204832600056828	Promoter	1	43098710	43115947	17238	1	95	AI597479	protein_coding
ENSMUSG00000010311.15	chr1	133908352	133908597	246	*	0.94957	0.00358699546282706	Promoter	1	133897199	133907999	10801	2	-353	Optc	protein_coding
ENSMUSG00000010392.8	chr11	76763004	76763525	522	*	0.8684	0.00450152304448801	Promoter	11	76726602	76763579	36978	2	54	Gosr1	protein_coding
ENSMUSG00000010453.12	chr1	36368771	36369078	308	*	0.39203	0.0301406117608718	Promoter	1	36335730	36369181	33452	2	103	Kansl3	protein_coding
ENSMUSG00000010554.14	chr11	74770984	74771303	320	*	-0.14422	0.0501785369870812	Promoter	11	74770830	74828525	57696	1	154	Mettl16	protein_coding
ENSMUSG00000010607.8	chr9	22156929	22157374	446	*	0.63278	0.012888501009292	Promoter	9	22156846	22158358	1513	1	83	Pigyl	protein_coding
ENSMUSG00000010608.15	chr12	83631632	83631880	249	*	1.76709	7.96589040419346e-05	Promoter	12	83631236	83683123	51888	1	396	Rbm25	protein_coding
ENSMUSG00000010660.3	chr9	119092998	119093240	243	*	0.53844	0.0256753359444463	Promoter	9	119071527	119093502	21976	2	262	Plcd1	protein_coding
ENSMUSG00000010663.5	chr19	10183027	10184167	1141	*	1.33613	4.77236916658753e-05	Promoter	19	10182888	10196877	13990	1	139	Fads1	protein_coding
ENSMUSG00000010755.17	chr7	143599658	143600033	376	*	0.96029	0.00473754117731872	Promoter	7	143557230	143600090	42861	2	57	Cars	protein_coding
ENSMUSG00000010914.10	chr2	103073124	103073414	291	*	0.61509	0.0172162629990337	Promoter	2	103021075	103073513	52439	2	99	Pdhx	protein_coding
ENSMUSG00000011267.8	chr7	19572949	19573352	404	*	0.52499	0.0190749814937523	5' UTR	7	19577287	19580656	3370	1	-3935	Zfp296	protein_coding
ENSMUSG00000011306.7	chr8	70042802	70043192	391	*	0.68785	0.0105143034549488	Promoter	8	70042813	70072347	29535	1	0	Sugp1	protein_coding
ENSMUSG00000011427.16	chr7	29815523	29815875	353	*	0.79611	0.00448327990880506	Promoter	7	29816114	29831005	14892	1	-239	Zfp790	protein_coding
ENSMUSG00000011427.16	chr7	29816197	29816489	293	*	0.6921	0.00741465523379302	Promoter	7	29816114	29831005	14892	1	83	Zfp790	protein_coding
ENSMUSG00000011832.15	chr8	4166604	4167358	755	*	1.52311	9.00771921127928e-05	Promoter	8	4166567	4211257	44691	1	37	Evi5l	protein_coding
ENSMUSG00000011877.13	chr11	77492752	77493099	348	*	1.07823	0.000341178248137162	Promoter	11	77493562	77507786	14225	1	-463	Git1	protein_coding
ENSMUSG00000011877.13	chr11	77493510	77494004	495	*	1.4974	1.70486932494169e-05	Promoter	11	77493562	77507786	14225	1	0	Git1	protein_coding
ENSMUSG00000011884.13	chr5	114690174	114690901	728	*	1.22854	0.000585501748733152	Promoter	5	114669398	114690984	21587	2	83	Gltp	protein_coding
ENSMUSG00000012076.8	chr12	55836460	55836971	512	*	0.92155	0.00653448117463993	Promoter	12	55836324	55869736	33413	1	136	Brms1l	protein_coding
ENSMUSG00000012117.13	chr4	134000490	134000815	326	*	0.9591	0.00984973720915156	Promoter	4	133969028	134000918	31891	2	103	Dhdds	protein_coding
ENSMUSG00000012211.13	chr12	113074546	113075181	636	*	0.9411	0.00346271003422149	Promoter	12	113074502	113088917	14416	1	44	Tex22	protein_coding
ENSMUSG00000012296.16	chr17	46282491	46282942	452	*	0.56277	0.0205024404502299	Promoter	17	46257851	46283026	25176	2	84	Tjap1	protein_coding
ENSMUSG00000012422.14	chr13	90089154	90089490	337	*	1.18638	0.000464264370016505	Promoter	13	90089123	90143907	54785	1	31	Tmem167	protein_coding
ENSMUSG00000012429.9	chr13	17695082	17695341	260	*	0.63016	0.0144423764687511	Promoter	13	17695192	17699748	4557	1	0	Mplkip	protein_coding
ENSMUSG00000012535.14	chr6	29609154	29609534	381	*	1.51288	0.00040870449062424	Promoter	6	29540827	29609887	69061	2	353	Tnpo3	protein_coding
ENSMUSG00000012609.19	chr12	85862223	85862487	265	*	0.98486	0.0121428718557582	Intron (ENSMUST00000095536.9/ENSMUSG00000012609.19, intron 6 of 14)	12	85824659	86061893	237235	1	37564	Ttll5	protein_coding
ENSMUSG00000012609.19	chr12	85869213	85869555	343	*	1.63071	0.000684982514940208	Exon (ENSMUST00000176008.7/ENSMUSG00000012609.19, exon 10 of 10)	12	85824659	86061893	237235	1	44554	Ttll5	protein_coding
ENSMUSG00000012640.16	chr7	43312581	43313136	556	*	0.09001	0.0437870758677624	Promoter	7	43296197	43313294	17098	2	158	Zfp715	protein_coding
ENSMUSG00000012848.15	chr7	12910363	12910645	283	*	1.80879	0.000124345606309362	Distal Intergenic	7	12922290	12926686	4397	1	-11645	Rps5	protein_coding
ENSMUSG00000012848.15	chr7	12921522	12922017	496	*	1.4688	0.000276476567186986	Promoter	7	12922290	12926686	4397	1	-273	Rps5	protein_coding
ENSMUSG00000013033.16	chr8	83875040	83875403	364	*	0.25488	0.0419825990337495	Distal Intergenic	8	83900105	83941954	41850	1	-24702	Adgrl1	protein_coding
ENSMUSG00000013033.16	chr8	83900875	83901321	447	*	0.47098	0.0196266997825715	Promoter	8	83900105	83941954	41850	1	770	Adgrl1	protein_coding
ENSMUSG00000013033.16	chr8	83899249	83900281	1033	*	0.37813	0.0238713530232195	Promoter	8	83900105	83941954	41850	1	0	Adgrl1	protein_coding
ENSMUSG00000013089.15	chr16	22439273	22439641	369	*	0.58283	0.0152642252575737	Promoter	16	22381309	22439719	58411	2	78	Etv5	protein_coding
ENSMUSG00000013160.7	chr8	105565276	105565816	541	*	1.45709	0.000196394716556192	Promoter	8	105524465	105566047	41583	2	231	Atp6v0d1	protein_coding
ENSMUSG00000013236.17	chr17	56474197	56474460	264	*	0.71644	0.00622187896240658	5' UTR	17	56412426	56476483	64058	2	2023	Ptprs	protein_coding
ENSMUSG00000013236.17	chr17	56474760	56475101	342	*	0.54447	0.012137261424202	Intron (ENSMUST00000223859.1/ENSMUSG00000013236.17, intron 1 of 27)	17	56412426	56476483	64058	2	1382	Ptprs	protein_coding
ENSMUSG00000013236.17	chr17	56475948	56476357	410	*	0.47188	0.0229481412842371	Promoter	17	56412426	56476483	64058	2	126	Ptprs	protein_coding
ENSMUSG00000013275.9	chr1	131827400	131827745	346	*	1.02938	0.000758775613192345	Promoter	1	131827493	131848865	21373	1	0	Slc41a1	protein_coding
ENSMUSG00000013275.9	chr1	131828094	131828789	696	*	1.04361	0.000518590937168493	Promoter	1	131827493	131848865	21373	1	601	Slc41a1	protein_coding
ENSMUSG00000013367.5	chr7	43489595	43489983	389	*	0.28453	0.0334016796683578	Promoter	7	43472904	43490075	17172	2	92	Iglon5	protein_coding
ENSMUSG00000013367.5	chr7	43490207	43490556	350	*	0.39513	0.0265337883598989	Promoter	7	43472904	43490075	17172	2	-132	Iglon5	protein_coding
ENSMUSG00000013419.7	chr9	121759431	121759802	372	*	1.4437	8.01911184573965e-05	Promoter	9	121759330	121771742	12413	1	101	Zfp651	protein_coding
ENSMUSG00000013419.7	chr9	121759050	121759334	285	*	1.48114	9.00771921127928e-05	Promoter	9	121759330	121771742	12413	1	0	Zfp651	protein_coding
ENSMUSG00000013465.19	chr2	25210872	25211476	605	*	0.64006	0.0152642252575737	Promoter	2	25199712	25211489	11778	2	13	Nelfb	protein_coding
ENSMUSG00000013495.15	chr5	108630091	108630369	279	*	0.63667	0.0125081845860674	Promoter	5	108629770	108648782	19013	1	321	Tmem175	protein_coding
ENSMUSG00000013539.14	chr16	18344203	18344458	256	*	1.44707	0.000599433252915558	Intron (ENSMUST00000125287.8/ENSMUSG00000013539.14, intron 1 of 4)	16	18300825	18348103	47279	2	3645	Tango2	protein_coding
ENSMUSG00000013629.16	chr5	31054257	31054645	389	*	1.17887	0.00237138429724834	Promoter	5	31054780	31078479	23700	1	-135	Cad	protein_coding
ENSMUSG00000013646.17	chr11	58330807	58331234	428	*	0.39655	0.0234406796926568	Promoter	11	58330724	58347728	17005	1	83	Sh3bp5l	protein_coding
ENSMUSG00000013662.6	chr19	32711719	32712030	312	*	0.55482	0.0184223408281062	Intron (ENSMUST00000235412.1/ENSMUSG00000013662.6, intron 1 of 9)	19	32671638	32739786	68149	2	27756	Atad1	protein_coding
ENSMUSG00000013662.6	chr19	32712399	32712765	367	*	0.43326	0.0227432471656276	Intron (ENSMUST00000236985.1/ENSMUSG00000013662.6, intron 2 of 10)	19	32671638	32739786	68149	2	27021	Atad1	protein_coding
ENSMUSG00000013663.7	chr19	32755884	32756828	945	*	0.5588	0.00817146533705092	Promoter	19	32757497	32826160	68664	1	-669	Pten	protein_coding
ENSMUSG00000013663.7	chr19	32756936	32757377	442	*	0.53362	0.0097681884488886	Promoter	19	32757497	32826160	68664	1	-120	Pten	protein_coding
ENSMUSG00000013663.7	chr19	32757670	32758550	881	*	1.07714	0.000412293891862165	Promoter	19	32757497	32826160	68664	1	173	Pten	protein_coding
ENSMUSG00000013698.12	chr1	172202443	172202920	478	*	0.72166	0.00567003047290053	Intron (ENSMUST00000013842.11/ENSMUSG00000013698.12, intron 1 of 3)	1	172196728	172206804	10077	2	3884	Pea15a	protein_coding
ENSMUSG00000013698.12	chr1	172204681	172204954	274	*	0.50911	0.0196266997825715	Intron (ENSMUST00000013842.11/ENSMUSG00000013698.12, intron 1 of 3)	1	172196728	172206804	10077	2	1850	Pea15a	protein_coding
ENSMUSG00000013698.12	chr1	172206276	172206693	418	*	0.81738	0.00373312737744396	Promoter	1	172196728	172206804	10077	2	111	Pea15a	protein_coding
ENSMUSG00000013701.13	chr14	32201380	32201622	243	*	0.93503	0.00738730290686368	Promoter	14	32180162	32201898	21737	2	276	Timm23	protein_coding
ENSMUSG00000013736.16	chr6	106769226	106769533	308	*	1.91249	3.2055254166607e-05	Promoter	6	106769120	106782474	13355	1	106	Trnt1	protein_coding
ENSMUSG00000013787.15	chr17	34898655	34898981	327	*	0.70118	0.00458641278423759	Promoter	17	34898469	34914052	15584	1	186	Ehmt2	protein_coding
ENSMUSG00000013787.15	chr17	34899107	34899809	703	*	1.28924	9.79439949681966e-05	Promoter	17	34898469	34914052	15584	1	638	Ehmt2	protein_coding
ENSMUSG00000013822.7	chr9	22116787	22117153	367	*	0.80368	0.00509539321278289	Promoter	9	22112989	22117172	4184	2	19	Elof1	protein_coding
ENSMUSG00000013833.15	chr10	79908635	79909033	399	*	0.62347	0.0125081845860674	Promoter	10	79894708	79908923	14216	2	0	Med16	protein_coding
ENSMUSG00000013846.10	chr15	67176479	67176721	243	*	1.42996	0.000133447692018951	Promoter	15	67102875	67176830	73956	2	109	St3gal1	protein_coding
ENSMUSG00000013858.14	chr10	79983740	79984233	494	*	0.69976	0.00521903573834164	Promoter	10	79974948	79984330	9383	2	97	Tmem259	protein_coding
ENSMUSG00000013921.15	chr7	30291960	30292429	470	*	0.15086	0.0369983507859331	Promoter	7	30291728	30308367	16640	1	232	Clip3	protein_coding
ENSMUSG00000013973.12	chr1	171328280	171329146	867	*	0.30301	0.0269326126099683	Promoter	1	171329145	171342331	13187	1	0	Dedd	protein_coding
ENSMUSG00000013973.12	chr1	171329486	171329976	491	*	-0.07751	0.0372256639727244	Promoter	1	171329145	171342331	13187	1	341	Dedd	protein_coding
ENSMUSG00000013997.10	chr1	171345275	171345573	299	*	0.35973	0.0237839121696533	Promoter	1	171338008	171345646	7639	2	73	Nit1	protein_coding
ENSMUSG00000014039.18	chr16	97850796	97851864	1069	*	0.22085	0.0289791990701506	Promoter	16	97791467	97851850	60384	2	0	Prdm15	protein_coding
ENSMUSG00000014074.17	chr16	32277852	32278207	356	*	1.05838	0.00179349773141353	Promoter	16	32277459	32301434	23976	1	393	Rnf168	protein_coding
ENSMUSG00000014075.15	chr16	32419787	32420302	516	*	1.22165	0.000679994489478918	Promoter	16	32419702	32429099	9398	1	85	Tctex1d2	protein_coding
ENSMUSG00000014164.15	chr13	58112474	58112787	314	*	0.99075	0.00199950760596781	Promoter	13	58000228	58113592	113365	2	805	Klhl3	protein_coding
ENSMUSG00000014164.15	chr13	58113231	58113676	446	*	1.01452	0.00181792276796629	Promoter	13	58000228	58113592	113365	2	0	Klhl3	protein_coding
ENSMUSG00000014195.15	chr11	100619771	100620272	502	*	0.46642	0.0178379341272406	Promoter	11	100582818	100620168	37351	2	0	Dnajc7	protein_coding
ENSMUSG00000014226.10	chr1	160212366	160212617	252	*	1.11176	0.000643979610022901	Promoter	1	160202367	160212875	10509	2	258	Cacybp	protein_coding
ENSMUSG00000014245.8	chr11	62456745	62457794	1050	*	0.38795	0.0209537432092704	Promoter	11	62458460	62514417	55958	1	-666	Pigl	protein_coding
ENSMUSG00000014245.8	chr11	62458210	62458768	559	*	0.81271	0.00480057527471607	Promoter	11	62458460	62514417	55958	1	0	Pigl	protein_coding
ENSMUSG00000014294.4	chr18	36744014	36744490	477	*	0.68213	0.00849232202130475	Promoter	18	36742332	36744557	2226	2	67	Ndufa2	protein_coding
ENSMUSG00000014301.13	chr16	4624080	4624635	556	*	1.44336	0.00028703843188982	Promoter	16	4616464	4624988	8525	2	353	Pam16	protein_coding
ENSMUSG00000014303.13	chr16	4594112	4594575	464	*	0.91693	0.00285839131448798	Promoter	16	4594713	4624924	30212	1	-138	Glis2	protein_coding
ENSMUSG00000014303.13	chr16	4594668	4595221	554	*	0.84872	0.00273412145953645	Promoter	16	4594713	4624924	30212	1	0	Glis2	protein_coding
ENSMUSG00000014313.15	chr15	35937385	35938172	788	*	0.9276	0.00320447403166941	Promoter	15	35925886	35938246	12361	2	74	Cox6c	protein_coding
ENSMUSG00000014349.7	chr11	96064418	96065303	886	*	0.50459	0.0150214182124127	Promoter	11	96047432	96065388	17957	2	85	Ube2z	protein_coding
ENSMUSG00000014353.15	chr2	128818385	128818753	369	*	1.44166	0.000342709415150468	Promoter	2	128818118	128854261	36144	1	267	Tmem87b	protein_coding
ENSMUSG00000014361.5	chr2	128698392	128698733	342	*	1.75981	7.05215591665354e-05	Promoter	2	128698956	128802894	103939	1	-223	Mertk	protein_coding
ENSMUSG00000014496.8	chr14	31831047	31831308	262	*	1.07207	0.00492486860457577	Promoter	14	31698768	31830651	131884	2	-396	Ankrd28	protein_coding
ENSMUSG00000014498.9	chr10	128377122	128377851	730	*	0.49589	0.0129389652618609	Promoter	10	128377115	128408704	31590	1	7	Ankrd52	protein_coding
ENSMUSG00000014504.16	chr18	34330803	34331142	340	*	0.95668	0.00490086088097992	Promoter	18	34330847	34336599	5753	1	0	Srp19	protein_coding
ENSMUSG00000014529.9	chr5	3647615	3647857	243	*	0.64504	0.0162310986897653	5' UTR	5	3651181	3680325	29145	1	-3324	Tmbim7	protein_coding
ENSMUSG00000014551.8	chr6	92183600	92183973	374	*	2.0502	3.49722017745082e-05	Promoter	6	92169525	92184033	14509	2	60	Mrps25	protein_coding
ENSMUSG00000014554.13	chr6	83506448	83506849	402	*	1.00424	0.000919032423373586	Promoter	6	83480217	83506969	26753	2	120	Dguok	protein_coding
ENSMUSG00000014592.20	chr4	151860814	151861059	246	*	1.01732	0.00199950760596781	Promoter	4	150917322	151861876	944555	2	817	Camta1	protein_coding
ENSMUSG00000014592.20	chr4	151861344	151861676	333	*	0.83868	0.00545128915732268	Promoter	4	150917322	151861876	944555	2	200	Camta1	protein_coding
ENSMUSG00000014592.20	chr4	151862700	151862964	265	*	0.42343	0.0301406117608718	Promoter	4	150917322	151861876	944555	2	-824	Camta1	protein_coding
ENSMUSG00000014599.10	chr3	107759494	107759909	416	*	1.01466	0.000919032423373586	Promoter	3	107741048	107760469	19422	2	560	Csf1	protein_coding
ENSMUSG00000014601.13	chr3	107631842	107632084	243	*	0.52603	0.022514732254921	Promoter	3	107612532	107631694	19163	2	-148	Strip1	protein_coding
ENSMUSG00000014602.15	chr1	93099955	93101431	1477	*	0.27508	0.0220178530531263	Promoter	1	93015464	93101951	86488	2	520	Kif1a	protein_coding
ENSMUSG00000014602.15	chr1	93101530	93101874	345	*	0.00604	0.0379513041008619	Promoter	1	93015464	93101951	86488	2	77	Kif1a	protein_coding
ENSMUSG00000014602.15	chr1	93102084	93102434	351	*	-0.0145	0.0439216962237009	Promoter	1	93015464	93101951	86488	2	-133	Kif1a	protein_coding
ENSMUSG00000014606.14	chr11	70647282	70647981	700	*	0.40485	0.0236837693815709	Promoter	11	70644196	70647479	3284	2	0	Slc25a11	protein_coding
ENSMUSG00000014668.15	chr5	110135913	110136469	557	*	1.4688	0.000276476567186986	Promoter	5	110135842	110171972	36131	1	71	Chfr	protein_coding
ENSMUSG00000014763.8	chr17	15396231	15396533	303	*	0.83025	0.00579857205730654	Promoter	17	15396202	15433583	37382	1	29	Fam120b	protein_coding
ENSMUSG00000014773.13	chr17	15376467	15376911	445	*	0.9276	0.00320447403166941	Promoter	17	15367354	15376872	9519	2	0	Dll1	protein_coding
ENSMUSG00000014846.12	chr8	105469475	105469723	249	*	-0.26534	0.0330876189889602	Intron (ENSMUST00000014990.12/ENSMUSG00000014846.12, intron 1 of 3)	8	105467493	105471526	4034	2	1803	Tppp3	protein_coding
ENSMUSG00000014846.12	chr8	105471022	105471386	365	*	0.7771	0.00739817814208081	Promoter	8	105467493	105471526	4034	2	140	Tppp3	protein_coding
ENSMUSG00000014859.9	chr8	105298265	105298520	256	*	0.25594	0.04798084301676	Promoter	8	105297663	105305370	7708	1	602	E2f4	protein_coding
ENSMUSG00000014867.9	chr2	26932646	26933349	704	*	0.97931	0.00135856966933487	Promoter	2	26920040	26933928	13889	2	579	Surf4	protein_coding
ENSMUSG00000014867.9	chr2	26933555	26933797	243	*	0.77673	0.00373312737744396	Promoter	2	26920040	26933928	13889	2	131	Surf4	protein_coding
ENSMUSG00000014873.15	chr2	26915960	26916288	329	*	0.64289	0.0148671522472436	Promoter	2	26916367	26920183	3817	1	-79	Surf2	protein_coding
ENSMUSG00000014932.15	chr5	32611281	32611616	336	*	1.61818	3.07580655994904e-05	Promoter	5	32611171	32687057	75887	1	110	Yes1	protein_coding
ENSMUSG00000014932.15	chr5	32610682	32610942	261	*	1.55379	7.05006674817097e-05	Promoter	5	32611171	32687057	75887	1	-229	Yes1	protein_coding
ENSMUSG00000014959.12	chr2	70660982	70661258	277	*	0.72956	0.0189299636988379	Promoter	2	70661576	70712636	51061	1	-318	Gorasp2	protein_coding
ENSMUSG00000015002.18	chr15	65787369	65787680	312	*	1.51935	0.000385471379559022	Promoter	15	65787034	65873816	86783	1	335	Efr3a	protein_coding
ENSMUSG00000015013.9	chr8	122611677	122612266	590	*	0.5043	0.0168889369214173	Promoter	8	122611640	122616660	5021	1	37	Trappc2l	protein_coding
ENSMUSG00000015016.8	chr8	122775448	122775813	366	*	0.49702	0.0297285386528334	Promoter	8	122775486	122817880	42395	1	0	Acsf3	protein_coding
ENSMUSG00000015023.7	chr8	110997412	110997719	308	*	1.28193	0.00147552800717675	Promoter	8	110974996	110997800	22805	2	81	Ddx19a	protein_coding
ENSMUSG00000015092.9	chr2	25557296	25557644	349	*	0.7188	0.00814010590060555	Promoter	2	25557847	25562082	4236	1	-203	Edf1	protein_coding
ENSMUSG00000015092.9	chr2	25558113	25558468	356	*	0.8684	0.00450152304448801	Promoter	2	25557847	25562082	4236	1	266	Edf1	protein_coding
ENSMUSG00000015094.16	chr2	25403252	25403598	347	*	0.9276	0.00320447403166941	5' UTR	2	25399351	25409494	10144	1	3901	Npdc1	protein_coding
ENSMUSG00000015095.12	chr2	25500831	25501210	380	*	0.98876	0.00199633679107097	Promoter	2	25500750	25505471	4722	1	81	Fbxw5	protein_coding
ENSMUSG00000015120.15	chr17	25272536	25273089	554	*	1.26203	0.000200477796143491	5' UTR	17	25261916	25274622	12707	2	1533	Ube2i	protein_coding
ENSMUSG00000015120.15	chr17	25273348	25273906	559	*	1.10567	0.000731216382775997	Promoter	17	25261916	25274622	12707	2	716	Ube2i	protein_coding
ENSMUSG00000015126.9	chr17	25240033	25240545	513	*	1.32495	0.000497533281942351	Promoter	17	25240170	25242798	2629	1	0	Tsr3	protein_coding
ENSMUSG00000015127.14	chr17	25188716	25189181	466	*	0.84312	0.00450152304448801	Promoter	17	25188397	25234443	46047	1	319	Unkl	protein_coding
ENSMUSG00000015143.15	chr12	80259976	80260318	343	*	1.29425	0.000140334457300445	Promoter	12	80167547	80260371	92825	2	53	Actn1	protein_coding
ENSMUSG00000015143.15	chr12	80260668	80260913	246	*	1.28036	0.000412853797183635	Promoter	12	80167547	80260371	92825	2	-297	Actn1	protein_coding
ENSMUSG00000015149.14	chr7	28766777	28767100	324	*	0.88092	0.00254731813000287	Promoter	7	28766735	28788661	21927	1	42	Sirt2	protein_coding
ENSMUSG00000015149.14	chr7	28765938	28766430	493	*	0.90548	0.00285839131448798	Promoter	7	28766735	28788661	21927	1	-305	Sirt2	protein_coding
ENSMUSG00000015165.16	chr7	28808047	28808371	325	*	0.63996	0.0061417245388924	Promoter	7	28808541	28822266	13726	1	-170	Hnrnpl	protein_coding
ENSMUSG00000015165.16	chr7	28808450	28809119	670	*	0.37375	0.0153042044709689	Promoter	7	28808541	28822266	13726	1	0	Hnrnpl	protein_coding
ENSMUSG00000015176.11	chr19	46076082	46076324	243	*	1.79351	0.000220172951230782	Promoter	19	46075863	46085530	9668	1	219	Nolc1	protein_coding
ENSMUSG00000015189.12	chr6	4600589	4601317	729	*	1.09471	0.000731216382775997	Promoter	6	4600839	4643355	42517	1	0	Casd1	protein_coding
ENSMUSG00000015202.13	chr10	7211304	7211568	265	*	0.4831	0.0196266997825715	Promoter	10	7119063	7212237	93175	2	669	Cnksr3	protein_coding
ENSMUSG00000015291.10	chrX	74305074	74305911	838	*	0.53981	0.0124177057222612	Promoter	20	74304998	74311862	6865	1	76	Gdi1	protein_coding
ENSMUSG00000015341.17	chr8	23256730	23257013	284	*	0.30393	0.0379054119427125	Promoter	8	23241346	23257074	15729	2	61	Golga7	protein_coding
ENSMUSG00000015357.10	chr9	65294639	65294897	259	*	1.02685	0.00445532807361813	Promoter	9	65294260	65330658	36399	1	379	Clpx	protein_coding
ENSMUSG00000015377.10	chr15	89195545	89196470	926	*	0.55002	0.0124177057222612	Promoter	15	89182213	89196496	14284	2	26	Dennd6b	protein_coding
ENSMUSG00000015474.16	chr17	34627749	34628225	477	*	0.32757	0.0269317828979899	Promoter	17	34616662	34628510	11849	2	285	Ppt2	protein_coding
ENSMUSG00000015476.6	chr17	34630757	34631080	324	*	-0.26477	0.0295855606461984	Exon (ENSMUST00000015620.6/ENSMUSG00000015476.6, exon 2 of 4)	17	34629533	34633126	3594	1	1224	Prrt1	protein_coding
ENSMUSG00000015476.6	chr17	34631812	34632143	332	*	0.19823	0.0392960937274794	Exon (ENSMUST00000015620.6/ENSMUSG00000015476.6, exon 3 of 4)	17	34629533	34633126	3594	1	2279	Prrt1	protein_coding
ENSMUSG00000015478.13	chr17	34603193	34603562	370	*	1.13111	0.0015930632969885	Promoter	17	34601091	34603690	2600	2	128	Rnf5	protein_coding
ENSMUSG00000015488.14	chr2	27009909	27010241	333	*	0.52603	0.022514732254921	Promoter	2	27009926	27021089	11164	1	0	Cacfd1	protein_coding
ENSMUSG00000015501.10	chr10	13964941	13965654	714	*	0.30194	0.0242320489763106	Promoter	10	13966075	14151374	185300	1	-421	Hivep2	protein_coding
ENSMUSG00000015501.10	chr10	13965773	13968407	2635	*	0.57766	0.00463785938484323	Promoter	10	13966075	14151374	185300	1	0	Hivep2	protein_coding
ENSMUSG00000015501.10	chr10	13983227	13983504	278	*	0.84106	0.00973865921385915	Intron (ENSMUST00000187083.6/ENSMUSG00000015501.10, intron 1 of 12)	10	13966075	14151374	185300	1	17152	Hivep2	protein_coding
ENSMUSG00000015522.18	chr3	95434488	95434898	411	*	1.53583	9.00771921127928e-05	Promoter	3	95434388	95497240	62853	1	100	Arnt	protein_coding
ENSMUSG00000015536.14	chr13	114818280	114818739	460	*	1.62482	0.000326963592499396	Promoter	13	114818236	114832275	14040	1	44	Mocs2	protein_coding
ENSMUSG00000015542.17	chr11	115187602	115187902	301	*	0.93926	0.00490086088097992	Promoter	11	115182832	115187859	5028	2	0	Nat9	protein_coding
ENSMUSG00000015575.15	chr17	26676516	26676817	302	*	1.34811	0.000416487136467583	Exon (ENSMUST00000015719.15/ENSMUSG00000015575.15, exon 1 of 4)	17	26663231	26699647	36417	1	13285	Atp6v0e	protein_coding
ENSMUSG00000015597.17	chr17	46383979	46384458	480	*	1.05544	0.0029737181543785	Promoter	17	46383731	46420920	37190	1	248	Zfp318	protein_coding
ENSMUSG00000015599.9	chr17	46487091	46487352	262	*	1.16553	0.00492486860457577	Promoter	17	46442448	46487675	45228	2	323	Ttbk1	protein_coding
ENSMUSG00000015605.6	chr17	46555088	46555869	782	*	0.80677	0.00292157794756481	Promoter	17	46548329	46556175	7847	2	306	Srf	protein_coding
ENSMUSG00000015605.6	chr17	46556430	46556923	494	*	1.54839	9.00771921127928e-05	Promoter	17	46548329	46556175	7847	2	-255	Srf	protein_coding
ENSMUSG00000015656.17	chr9	40799881	40800623	743	*	0.39704	0.0232950854088512	Promoter	9	40800984	40810087	9104	1	-361	Hspa8	protein_coding
ENSMUSG00000015656.17	chr9	40801302	40801806	505	*	0.5785	0.0159817412515221	Promoter	9	40800984	40810087	9104	1	318	Hspa8	protein_coding
ENSMUSG00000015659.12	chr17	6079390	6079632	243	*	1.13056	0.00170443246364727	Promoter	17	6042196	6079741	37546	2	109	Serac1	protein_coding
ENSMUSG00000015709.9	chr7	84410168	84410436	269	*	0.69729	0.0129848789518123	Promoter	7	84246278	84410176	163899	2	0	Arnt2	protein_coding
ENSMUSG00000015711.8	chr3	95282697	95283323	627	*	-0.18266	0.0369983507859336	Promoter	3	95253674	95282076	28403	2	-621	Prune1	protein_coding
ENSMUSG00000015714.11	chr3	95314755	95315078	324	*	0.99042	0.00181792276796629	Promoter	3	95314791	95323599	8809	1	0	Cers2	protein_coding
ENSMUSG00000015733.13	chr6	17637124	17637659	536	*	0.58095	0.015635230732584	Promoter	6	17636234	17666972	30739	1	890	Capza2	protein_coding
ENSMUSG00000015745.9	chr3	95994956	95995306	351	*	1.05292	0.000429234670373191	Promoter	3	95988429	95996001	7573	2	695	Plekho1	protein_coding
ENSMUSG00000015745.9	chr3	95995550	95996220	671	*	1.28547	0.000115900394045697	Promoter	3	95988429	95996001	7573	2	0	Plekho1	protein_coding
ENSMUSG00000015747.5	chr3	96058069	96058457	389	*	1.14489	0.00326724058731996	Promoter	3	95999832	96058466	58635	2	9	Vps45	protein_coding
ENSMUSG00000015748.13	chr3	95855176	95855732	557	*	1.27266	0.000284549130010118	Promoter	3	95830124	95855885	25762	2	153	Prpf3	protein_coding
ENSMUSG00000015749.12	chr3	95929340	95929814	475	*	1.12919	0.00179349773141353	Promoter	3	95929246	95947390	18145	1	94	Anp32e	protein_coding
ENSMUSG00000015750.15	chr3	95894125	95894675	551	*	1.68307	6.18780888466121e-05	Promoter	3	95893969	95898288	4320	1	156	Aph1a	protein_coding
ENSMUSG00000015755.16	chr10	7954969	7956963	1995	*	0.61331	0.00350213408484308	Promoter	10	7905653	7956230	50578	2	0	Tab2	protein_coding
ENSMUSG00000015766.14	chr6	137649016	137649275	260	*	0.81984	0.00753960713331032	5' UTR	6	137477245	137654876	177632	2	5601	Eps8	protein_coding
ENSMUSG00000015790.16	chr2	26916542	26916832	291	*	0.54031	0.018762276879101	Promoter	2	26913381	26916530	3150	2	-12	Surf1	protein_coding
ENSMUSG00000015829.13	chr1	159524106	159524456	351	*	1.08419	0.00267027752638074	Promoter	1	159523769	159931729	407961	1	337	Tnr	protein_coding
ENSMUSG00000015837.15	chr11	50210139	50210683	545	*	0.70079	0.00545643868461987	Promoter	11	50199366	50210827	11462	2	144	Sqstm1	protein_coding
ENSMUSG00000015839.6	chr2	75704086	75704384	299	*	1.44092	0.000112779573864797	Promoter	2	75675513	75704641	29129	2	257	Nfe2l2	protein_coding
ENSMUSG00000015846.15	chr2	27676619	27676999	381	*	2.03637	7.82816535149771e-06	Promoter	2	27676440	27762957	86518	1	179	Rxra	protein_coding
ENSMUSG00000015846.15	chr2	27677817	27678244	428	*	1.36507	0.000346963999249275	Intron (ENSMUST00000129514.7/ENSMUSG00000015846.15, intron 1 of 3)	2	27676440	27762957	86518	1	1377	Rxra	protein_coding
ENSMUSG00000015846.15	chr2	27739585	27740207	623	*	1.23421	0.000484496073753734	Exon (ENSMUST00000148756.1/ENSMUSG00000015846.15, exon 1 of 4)	2	27676440	27762957	86518	1	63145	Rxra	protein_coding
ENSMUSG00000015869.16	chr11	116490349	116490591	243	*	0.95054	0.00164602822096765	Intron (ENSMUST00000152496.7/ENSMUSG00000015869.16, intron 1 of 5)	11	116470845	116494202	23358	2	3611	Prpsap1	protein_coding
ENSMUSG00000015869.16	chr11	116490703	116491129	427	*	1.15204	0.000679994489478918	Intron (ENSMUST00000152496.7/ENSMUSG00000015869.16, intron 1 of 5)	11	116470845	116494202	23358	2	3073	Prpsap1	protein_coding
ENSMUSG00000015882.18	chr5	45856704	45857469	766	*	0.80416	0.00259018443510977	Promoter	5	45697181	45857615	160435	2	146	Lcorl	protein_coding
ENSMUSG00000015932.8	chr2	143914709	143915080	372	*	1.19607	0.000947135181774226	Promoter	2	143915320	143943324	28005	1	-240	Dstn	protein_coding
ENSMUSG00000015932.8	chr2	143915626	143916034	409	*	1.38984	0.00028703843188982	Promoter	2	143915320	143943324	28005	1	306	Dstn	protein_coding
ENSMUSG00000015937.15	chr13	56135630	56135909	280	*	0.91556	0.00619524615495531	Promoter	13	56073619	56136361	62743	2	452	Macroh2a1	protein_coding
ENSMUSG00000015944.9	chr5	134099856	134100386	531	*	0.50692	0.0198693375546083	Promoter	5	134099711	134144343	44633	1	145	Castor2	protein_coding
ENSMUSG00000015957.12	chr7	98814938	98815270	333	*	0.98984	0.00600951228534536	Distal Intergenic	7	98835112	98855195	20084	1	-19842	Wnt11	protein_coding
ENSMUSG00000015961.8	chr1	177795856	177796362	507	*	1.77563	7.05215591665354e-05	Promoter	1	177762962	177796511	33550	2	149	Adss	protein_coding
ENSMUSG00000015971.5	chr14	29978431	29978996	566	*	1.00318	0.0026902465971203	Promoter	14	29978337	30006354	28018	1	94	Actr8	protein_coding
ENSMUSG00000015980.14	chr7	139212597	139213231	635	*	1.16386	0.000643979610022901	Promoter	7	139212988	139242979	29992	1	0	Lrrc27	protein_coding
ENSMUSG00000016087.13	chr9	32541003	32541245	243	*	1.82169	2.89642118005415e-05	5' UTR	9	32422204	32542861	120658	2	1616	Fli1	protein_coding
ENSMUSG00000016128.14	chr5	151233733	151234048	316	*	0.86903	0.011217756265978	Promoter	5	151037510	151233836	196327	2	0	Stard13	protein_coding
ENSMUSG00000016319.3	chrX	36795726	36796174	449	*	1.6414	0.000217975728332929	Promoter	20	36795651	36798807	3157	1	75	Slc25a5	protein_coding
ENSMUSG00000016344.14	chr2	181186919	181187662	744	*	0.90548	0.00285839131448798	Promoter	2	181187247	181188771	1525	1	0	Ppdpf	protein_coding
ENSMUSG00000016346.17	chr2	181134368	181134642	275	*	0.80839	0.011217756265978	Promoter	2	181075579	181135300	59722	2	658	Kcnq2	protein_coding
ENSMUSG00000016349.10	chr2	181156351	181156820	470	*	-0.02017	0.0433988188877037	Promoter	2	181147653	181157014	9362	2	194	Eef1a2	protein_coding
ENSMUSG00000016349.10	chr2	181159125	181159367	243	*	0.67669	0.019507348212528	Distal Intergenic	2	181147653	181157014	9362	2	-2111	Eef1a2	protein_coding
ENSMUSG00000016386.15	chr2	106693343	106693844	502	*	1.06872	0.000234128002021737	Promoter	2	106693269	106868356	175088	1	74	Mpped2	protein_coding
ENSMUSG00000016386.15	chr2	106693896	106694295	400	*	1.01971	0.000294671989108177	Promoter	2	106693269	106868356	175088	1	627	Mpped2	protein_coding
ENSMUSG00000016477.18	chr13	29983597	29985276	1680	*	0.78944	0.00106441675029927	Promoter	13	29906575	29986063	79489	2	787	E2f3	protein_coding
ENSMUSG00000016481.15	chr1	195131180	195131472	293	*	0.7975	0.00700880034512926	Promoter	1	195097382	195131586	34205	2	114	Cr1l	protein_coding
ENSMUSG00000016503.17	chr5	146948845	146949273	429	*	1.08396	0.001473321393871	Promoter	5	146948657	146955614	6958	1	188	Gtf3a	protein_coding
ENSMUSG00000016510.11	chr5	146963314	146963650	337	*	1.26429	0.00179594620021816	Promoter	5	146951573	146963800	12228	2	150	Mtif3	protein_coding
ENSMUSG00000016520.7	chr5	147075909	147076467	559	*	0.43295	0.0232950854088512	Promoter	5	147016655	147076586	59932	2	119	Lnx2	protein_coding
ENSMUSG00000016528.10	chr1	131097067	131097721	655	*	0.55402	0.0216635647031267	Promoter	1	131053700	131097826	44127	2	105	Mapkapk2	protein_coding
ENSMUSG00000016541.10	chr15	85336470	85337176	707	*	0.31406	0.0269405269833474	Promoter	15	85336245	85463212	126968	1	225	Atxn10	protein_coding
ENSMUSG00000016554.9	chr15	77970989	77971411	423	*	0.84625	0.00480057527471607	Promoter	15	77958998	77970813	11816	2	-176	Eif3d	protein_coding
ENSMUSG00000016559.14	chr11	116023915	116024472	558	*	1.28971	0.000856773537876167	5' UTR	11	116021912	116027962	6051	2	3490	H3f3b	protein_coding
ENSMUSG00000016619.10	chr15	84922756	84923055	300	*	0.91556	0.00619524615495531	Promoter	15	84923411	84942963	19553	1	-356	Nup50	protein_coding
ENSMUSG00000016921.14	chr2	162931516	162931829	314	*	1.04108	0.00121194851197754	Promoter	2	162931528	162937121	5594	1	0	Srsf6	protein_coding
ENSMUSG00000016933.17	chr2	160731248	160731490	243	*	1.13165	0.00194202001918599	Promoter	2	160731300	160775760	44461	1	0	Plcg1	protein_coding
ENSMUSG00000016940.18	chr11	115420198	115420868	671	*	0.74069	0.00538537494033979	Promoter	11	115420128	115431274	11147	1	70	Kctd2	protein_coding
ENSMUSG00000016946.6	chr17	24072947	24073414	468	*	1.11398	0.00237138429724834	Promoter	17	24047734	24073485	25752	2	71	Kctd5	protein_coding
ENSMUSG00000016995.17	chr2	164404491	164404741	251	*	1.32648	0.000499784563761096	Promoter	2	164389393	164405160	15768	2	419	Matn4	protein_coding
ENSMUSG00000017119.19	chr11	101552098	101552515	418	*	0.74371	0.00567003047290053	Promoter	11	101552149	101581951	29803	1	0	Nbr1	protein_coding
ENSMUSG00000017119.19	chr11	101552891	101553283	393	*	0.23184	0.0363488866979176	Promoter	11	101552149	101581951	29803	1	742	Nbr1	protein_coding
ENSMUSG00000017132.17	chr11	118247869	118248375	507	*	1.05773	0.00199950760596781	Promoter	11	118132019	118248592	116574	2	217	Cyth1	protein_coding
ENSMUSG00000017144.8	chr2	51146592	51147469	878	*	0.70603	0.00622187896240658	Intron (ENSMUST00000017288.8/ENSMUSG00000017144.8, intron 2 of 4)	2	51130438	51149111	18674	2	1642	Rnd3	protein_coding
ENSMUSG00000017144.8	chr2	51147706	51148400	695	*	0.43173	0.0159017021260982	Promoter	2	51130438	51149111	18674	2	711	Rnd3	protein_coding
ENSMUSG00000017210.14	chr11	98729081	98729325	245	*	1.57816	0.000684982514940208	Promoter	11	98704591	98729435	24845	2	110	Med24	protein_coding
ENSMUSG00000017221.14	chr11	98682714	98683217	504	*	0.88081	0.00346271003422149	Promoter	11	98682554	98695979	13426	1	160	Psmd3	protein_coding
ENSMUSG00000017264.16	chr4	148558400	148558849	450	*	1.14688	0.00170443246364727	Promoter	4	148558429	148582401	23973	1	0	Exosc10	protein_coding
ENSMUSG00000017286.15	chr11	76243805	76244150	346	*	0.13397	0.0530188315335193	Promoter	11	76120987	76243725	122739	2	-80	Glod4	protein_coding
ENSMUSG00000017291.13	chr11	77606802	77607768	967	*	0.75953	0.00170520620310028	Promoter	11	77529162	77607815	78654	2	47	Taok1	protein_coding
ENSMUSG00000017299.13	chr2	164745600	164746301	702	*	0.70609	0.0101417712860005	Promoter	2	164745983	164768607	22625	1	0	Dnttip1	protein_coding
ENSMUSG00000017314.12	chr11	102087260	102088452	1193	*	0.5835	0.00718716852980273	Promoter	11	102057015	102088515	31501	2	63	Mpp2	protein_coding
ENSMUSG00000017376.15	chr11	78697007	78697390	384	*	1.23973	0.000999569127522197	Promoter	11	78567168	78697373	130206	2	0	Nlk	protein_coding
ENSMUSG00000017386.10	chr11	78164012	78164350	339	*	0.72464	0.00849232202130475	Intron (ENSMUST00000149437.7/ENSMUSG00000017386.10, intron 1 of 5)	11	78158499	78165589	7091	2	1239	Traf4	protein_coding
ENSMUSG00000017386.10	chr11	78164946	78165404	459	*	0.95319	0.00320447403166941	Promoter	11	78158499	78165589	7091	2	185	Traf4	protein_coding
ENSMUSG00000017390.15	chr11	78323120	78323698	579	*	1.40338	0.000196394716556192	Promoter	11	78322968	78327781	4814	1	152	Aldoc	protein_coding
ENSMUSG00000017404.12	chr11	98026774	98027248	475	*	0.81526	0.00397689226363549	Promoter	11	98026710	98030492	3783	1	64	Rpl19	protein_coding
ENSMUSG00000017412.15	chr2	52675797	52676130	334	*	0.69188	0.0144423764687511	Promoter	2	52428320	52676831	248512	2	701	Cacnb4	protein_coding
ENSMUSG00000017417.14	chr11	97988585	97988903	319	*	1.24662	0.000484496073753734	Downstream (<1kb)	11	97923238	97986444	63207	2	-2141	Plxdc1	protein_coding
ENSMUSG00000017421.18	chr11	80383302	80383924	623	*	0.55973	0.014497284478908	Promoter	11	80383279	80405733	22455	1	23	Zfp207	protein_coding
ENSMUSG00000017428.16	chr11	80428672	80429234	563	*	1.35696	0.000342709415150468	Promoter	11	80428615	80473248	44634	1	57	Psmd11	protein_coding
ENSMUSG00000017466.9	chr11	118354860	118355224	365	*	0.76321	0.00567003047290053	Promoter	11	118301069	118355740	54672	2	516	Timp2	protein_coding
ENSMUSG00000017485.11	chr14	16364438	16364961	524	*	0.69219	0.00479354110352564	Promoter	14	16365179	16435462	70284	1	-218	Top2b	protein_coding
ENSMUSG00000017493.12	chr11	99040850	99041178	329	*	1.05838	0.00179349773141353	Promoter	11	99041244	99054392	13149	1	-66	Igfbp4	protein_coding
ENSMUSG00000017548.15	chr11	79993182	79993574	393	*	0.50553	0.0129389652618609	Promoter	11	79993106	80034123	41018	1	76	Suz12	protein_coding
ENSMUSG00000017561.16	chr11	80080492	80080897	406	*	1.18272	0.00056163467628228	Promoter	11	80046493	80080991	34499	2	94	Crlf3	protein_coding
ENSMUSG00000017615.12	chr11	78535690	78536121	432	*	1.28299	0.000342692344850202	Promoter	11	78522850	78536332	13483	2	211	Tnfaip1	protein_coding
ENSMUSG00000017664.16	chr2	165288104	165288382	279	*	0.83862	0.00329652934470958	Promoter	2	165276554	165287869	11316	2	-235	Slc35c2	protein_coding
ENSMUSG00000017664.16	chr2	165287125	165287897	773	*	0.50692	0.0198693375546083	Promoter	2	165276554	165287869	11316	2	0	Slc35c2	protein_coding
ENSMUSG00000017667.9	chr2	165387869	165388165	297	*	1.39947	0.00105128558061552	Promoter	2	165374264	165388259	13996	2	94	Zfp334	protein_coding
ENSMUSG00000017670.16	chr2	165325966	165326368	403	*	0.46594	0.0259020882319996	Promoter	2	165288031	165326479	38449	2	111	Elmo2	protein_coding
ENSMUSG00000017677.11	chr11	79254007	79254612	606	*	1.13789	0.00038407325155912	Promoter	11	79239372	79254671	15300	2	59	Wsb1	protein_coding
ENSMUSG00000017679.16	chr2	163602354	163602712	359	*	0.35058	0.0301987788782407	Promoter	2	163602314	163619013	16700	1	40	Ttpal	protein_coding
ENSMUSG00000017686.17	chr11	80209189	80209494	306	*	1.3488	0.000723092560335199	Promoter	11	80209019	80267907	58889	1	170	Rhot1	protein_coding
ENSMUSG00000017692.8	chr11	80301081	80301424	344	*	0.98091	0.00400541628957112	Promoter	11	80300912	80355955	55044	1	169	Rhbdl3	protein_coding
ENSMUSG00000017697.3	chr2	163722193	163722554	362	*	0.71437	0.0156755476707814	Exon (ENSMUST00000147385.7/ENSMUSG00000035268.14, exon 3 of 3)	2	163726584	163750239	23656	2	27685	Ada	protein_coding
ENSMUSG00000017716.15	chr11	117848598	117849110	513	*	1.17399	0.00115054571449169	Promoter	11	117849251	117855743	6493	1	-141	Birc5	protein_coding
ENSMUSG00000017734.15	chr2	164486520	164487198	679	*	0.78684	0.00373312737744396	Promoter	2	164486106	164493319	7214	1	414	Dbndd2	protein_coding
ENSMUSG00000017740.17	chr2	164968394	164968641	248	*	-0.04383	0.0450267740627374	5' UTR	2	164960802	164999731	38930	1	7592	Slc12a5	protein_coding
ENSMUSG00000017760.16	chr2	164832838	164833566	729	*	0.66257	0.0101417712860005	Promoter	2	164832873	164841032	8160	1	0	Ctsa	protein_coding
ENSMUSG00000017764.2	chr2	164823089	164823386	298	*	1.44707	0.000599433252915558	Promoter	2	164822686	164826871	4186	1	403	Zswim1	protein_coding
ENSMUSG00000017774.19	chr11	75651588	75651859	272	*	1.32648	0.000499784563761096	5' UTR	11	75650504	75673910	23407	1	1084	Myo1c	protein_coding
ENSMUSG00000017776.15	chr11	75679326	75680053	728	*	1.10477	0.000300974541059378	Promoter	11	75679259	75706908	27650	1	67	Crk	protein_coding
ENSMUSG00000017778.14	chr13	86046218	86046623	406	*	1.38843	0.000599433252915558	Promoter	13	86044816	86046904	2089	2	281	Cox7c	protein_coding
ENSMUSG00000017781.17	chr11	75572916	75573273	358	*	0.13397	0.0530188315335193	3' UTR	11	75588097	75628804	40708	1	-14824	Pitpna	protein_coding
ENSMUSG00000017781.17	chr11	75588157	75588854	698	*	0.231	0.0290845779758605	Promoter	11	75588097	75628804	40708	1	60	Pitpna	protein_coding
ENSMUSG00000017801.15	chr11	101087279	101087733	455	*	0.96375	0.00149725259330324	Promoter	11	101087277	101092207	4931	1	2	Mlx	protein_coding
ENSMUSG00000017802.14	chr11	101119364	101119839	476	*	0.88616	0.00174893218891234	Promoter	11	101096322	101119893	23572	2	54	Retreg3	protein_coding
ENSMUSG00000017831.8	chr17	53478654	53479072	419	*	0.47188	0.0229481412842371	Promoter	17	53479234	53507680	28447	1	-162	Rab5a	protein_coding
ENSMUSG00000017831.8	chr17	53479443	53479926	484	*	0.64704	0.0112098650681225	Promoter	17	53479234	53507680	28447	1	209	Rab5a	protein_coding
ENSMUSG00000017843.14	chr12	110447275	110447575	301	*	0.94852	0.00534055505276145	Promoter	12	110447120	110583062	135943	1	155	Ppp2r5c	protein_coding
ENSMUSG00000017858.12	chr2	163017061	163017478	418	*	0.79065	0.00739817814208081	Promoter	2	163017354	163046141	28788	1	0	Ift52	protein_coding
ENSMUSG00000017858.12	chr2	163017654	163017903	250	*	0.86909	0.0066076232209972	Promoter	2	163017354	163046141	28788	1	300	Ift52	protein_coding
ENSMUSG00000017929.13	chr2	167348752	167349025	274	*	0.65233	0.00947428168762451	Promoter	2	167298444	167349183	50740	2	158	B4galt5	protein_coding
ENSMUSG00000017929.13	chr2	167348384	167348640	257	*	0.54804	0.0163052582809053	Promoter	2	167298444	167349183	50740	2	543	B4galt5	protein_coding
ENSMUSG00000017943.15	chr2	163438450	163438736	287	*	-0.08741	0.0488849105743952	Promoter	2	163438476	163455324	16849	1	0	Gdap1l1	protein_coding
ENSMUSG00000018001.18	chr5	143622618	143622976	359	*	1.05544	0.0029737181543785	Promoter	5	143622447	143710250	87804	1	171	Cyth3	protein_coding
ENSMUSG00000018040.9	chr15	83122240	83122691	452	*	1.27459	0.000856773537876167	Promoter	15	83113433	83122801	9369	2	110	Rrp7a	protein_coding
ENSMUSG00000018160.15	chr11	98192987	98193351	365	*	1.75981	7.05215591665354e-05	Promoter	11	98152154	98193293	41140	2	0	Med1	protein_coding
ENSMUSG00000018167.10	chr11	98358411	98359000	590	*	0.5845	0.018052970585939	Promoter	11	98358368	98381112	22745	1	43	Stard3	protein_coding
ENSMUSG00000018196.18	chr1	143739618	143739970	353	*	1.08637	0.0029737181543785	5' UTR	1	143716338	143749676	33339	1	23280	Glrx2	protein_coding
ENSMUSG00000018209.15	chr2	164070440	164070682	243	*	1.01231	0.0029737181543785	Promoter	2	164070322	164155524	85203	1	118	Stk4	protein_coding
ENSMUSG00000018286.6	chr11	70525424	70525706	283	*	1.0836	0.00400634152356359	Promoter	11	70525367	70527858	2492	1	57	Psmb6	protein_coding
ENSMUSG00000018287.12	chr11	70669500	70670123	624	*	0.43547	0.0164372118452112	Promoter	11	70663771	70669416	5646	2	-84	Spag7	protein_coding
ENSMUSG00000018293.4	chr11	70653982	70654632	651	*	0.79346	0.00170520620310028	Promoter	11	70651850	70654644	2795	2	12	Pfn1	protein_coding
ENSMUSG00000018322.10	chr2	164070804	164071049	246	*	0.97478	0.00358699546282706	Promoter	2	164053540	164071169	17630	2	120	Tomm34	protein_coding
ENSMUSG00000018326.9	chr2	163994693	163995031	339	*	0.78013	0.00509539321278289	Promoter	2	163994960	164018588	23629	1	0	Ywhab	protein_coding
ENSMUSG00000018326.9	chr2	163995231	163995512	282	*	0.83653	0.00372044583790496	Promoter	2	163994960	164018588	23629	1	271	Ywhab	protein_coding
ENSMUSG00000018334.18	chr11	79145840	79146372	533	*	1.09683	0.001473321393871	Promoter	11	79013440	79146407	132968	2	35	Ksr1	protein_coding
ENSMUSG00000018363.16	chr11	106919724	106920278	555	*	1.87591	1.05751001222566e-05	Promoter	11	106820066	106920715	100650	2	437	Smurf2	protein_coding
ENSMUSG00000018372.13	chr11	106789319	106789658	340	*	1.23001	0.000275530810901103	Promoter	11	106789252	106819930	30679	1	67	Cep95	protein_coding
ENSMUSG00000018377.10	chr11	88067930	88068742	813	*	0.44302	0.0180361333953212	Promoter	11	88068279	88084729	16451	1	0	Vezf1	protein_coding
ENSMUSG00000018378.13	chr11	88098674	88099871	1198	*	0.7378	0.00348335148169941	Promoter	11	88098058	88194140	96083	1	616	Cuedc1	protein_coding
ENSMUSG00000018378.13	chr11	88141035	88141282	248	*	0.64772	0.0276216975180435	Intron (ENSMUST00000018522.12/ENSMUSG00000018378.13, intron 1 of 10)	11	88098058	88194140	96083	1	42977	Cuedc1	protein_coding
ENSMUSG00000018398.18	chr11	53519847	53520367	521	*	0.70814	0.0064885309179383	Promoter	11	53519257	53549565	30309	1	590	Sept8	protein_coding
ENSMUSG00000018398.18	chr11	53520471	53520856	386	*	0.81964	0.00215831189846474	Intron (ENSMUST00000142800.1/ENSMUSG00000018398.18, intron 1 of 2)	11	53519257	53549565	30309	1	1214	Sept8	protein_coding
ENSMUSG00000018398.18	chr11	53521325	53521672	348	*	1.00412	0.00199950760596781	Intron (ENSMUST00000142800.1/ENSMUSG00000018398.18, intron 1 of 2)	11	53519257	53549565	30309	1	2068	Sept8	protein_coding
ENSMUSG00000018401.17	chr11	87591087	87591666	580	*	0.87828	0.00419896597253235	Promoter	11	87592162	87616302	24141	1	-496	Mtmr4	protein_coding
ENSMUSG00000018401.17	chr11	87592226	87592504	279	*	0.99042	0.00181792276796629	Promoter	11	87592162	87616302	24141	1	64	Mtmr4	protein_coding
ENSMUSG00000018401.17	chr11	87592556	87592870	315	*	0.8688	0.00577251171144067	Promoter	11	87592162	87616302	24141	1	394	Mtmr4	protein_coding
ENSMUSG00000018411.17	chr11	104230929	104231239	311	*	0.62845	0.0132480223532355	Promoter	11	104231390	104332090	100701	1	-151	Mapt	protein_coding
ENSMUSG00000018411.17	chr11	104231756	104232373	618	*	0.48137	0.0159017021260982	Promoter	11	104231390	104332090	100701	1	366	Mapt	protein_coding
ENSMUSG00000018411.17	chr11	104232681	104232980	300	*	0.47716	0.0157007696572697	Intron (ENSMUST00000106992.9/ENSMUSG00000018411.17, intron 1 of 9)	11	104231390	104332090	100701	1	1291	Mapt	protein_coding
ENSMUSG00000018411.17	chr11	104233075	104233320	246	*	0.78644	0.00351529901940401	Intron (ENSMUST00000106992.9/ENSMUSG00000018411.17, intron 1 of 9)	11	104231390	104332090	100701	1	1685	Mapt	protein_coding
ENSMUSG00000018412.16	chr11	104468716	104469398	683	*	0.80677	0.00292157794756481	Promoter	11	104333229	104468861	135633	2	0	Kansl1	protein_coding
ENSMUSG00000018415.14	chr11	60417512	60417786	275	*	1.53583	9.00771921127928e-05	Promoter	11	60417145	60450927	33783	1	367	Gid4	protein_coding
ENSMUSG00000018427.8	chr11	86993370	86993661	292	*	1.03036	0.00220998209080651	Promoter	11	86936425	86993707	57283	2	46	Ypel2	protein_coding
ENSMUSG00000018428.15	chr11	88863485	88863727	243	*	0.52123	0.0196266997825715	Promoter	11	88830792	88864586	33795	2	859	Akap1	protein_coding
ENSMUSG00000018428.15	chr11	88863985	88864471	487	*	0.41537	0.0206544500420678	Promoter	11	88830792	88864586	33795	2	115	Akap1	protein_coding
ENSMUSG00000018433.14	chr11	107188713	107189076	364	*	1.12198	0.00400634152356359	Promoter	11	107166663	107189381	22719	2	305	Nol11	protein_coding
ENSMUSG00000018442.13	chr11	71019659	71019911	253	*	1.08689	0.0015930632969885	Promoter	11	71007164	71019841	12678	2	0	Derl2	protein_coding
ENSMUSG00000018446.8	chr11	70982702	70982983	282	*	1.28296	0.00179594620021816	Promoter	11	70977836	70983026	5191	2	43	C1qbp	protein_coding
ENSMUSG00000018451.7	chr11	71033268	71033515	248	*	0.76957	0.0118437471290349	Promoter	11	71031941	71033513	1573	2	0	6330403K07Rik	protein_coding
ENSMUSG00000018474.18	chr11	69366220	69366521	302	*	0.76815	0.00647034058766077	Intron (ENSMUST00000108661.7/ENSMUSG00000018474.18, intron 1 of 39)	11	69343273	69369406	26134	2	2885	Chd3	protein_coding
ENSMUSG00000018474.18	chr11	69367150	69367501	352	*	1.11293	0.00130876861481528	Intron (ENSMUST00000108661.7/ENSMUSG00000018474.18, intron 1 of 39)	11	69343273	69369406	26134	2	1905	Chd3	protein_coding
ENSMUSG00000018474.18	chr11	69368495	69368877	383	*	0.40875	0.0267893482201791	Promoter	11	69343273	69369406	26134	2	529	Chd3	protein_coding
ENSMUSG00000018474.18	chr11	69369089	69369331	243	*	0.24816	0.0368623591940975	Promoter	11	69343273	69369406	26134	2	75	Chd3	protein_coding
ENSMUSG00000018476.7	chr11	69409031	69411697	2667	*	0.47147	0.00891397335489593	Intron (ENSMUST00000094077.4/ENSMUSG00000018476.7, intron 1 of 22)	11	69398508	69413675	15168	2	1978	Kdm6b	protein_coding
ENSMUSG00000018476.7	chr11	69414608	69415046	439	*	0.05699	0.0428941814587755	Promoter	11	69398508	69413675	15168	2	-933	Kdm6b	protein_coding
ENSMUSG00000018476.7	chr11	69415467	69416156	690	*	-0.03427	0.0386466970005084	Distal Intergenic	11	69398508	69413675	15168	2	-1792	Kdm6b	protein_coding
ENSMUSG00000018476.7	chr11	69417739	69418080	342	*	0.01668	0.0406109823177328	Downstream (2-3kb)	11	69398508	69413675	15168	2	-4064	Kdm6b	protein_coding
ENSMUSG00000018476.7	chr11	69418299	69418820	522	*	0.34617	0.0214069919332417	Downstream (1-2kb)	11	69398508	69413675	15168	2	-4624	Kdm6b	protein_coding
ENSMUSG00000018507.16	chr11	62575926	62576177	252	*	0.57635	0.0247737822106944	5' UTR	11	62574486	62600515	26030	1	1440	Trpv2	protein_coding
ENSMUSG00000018537.16	chr11	97699309	97700035	727	*	0.50553	0.0129389652618609	Promoter	11	97688823	97700497	11675	2	462	Pcgf2	protein_coding
ENSMUSG00000018541.10	chr11	97766080	97766517	438	*	0.63546	0.0112098650681225	Promoter	11	97745481	97766556	21076	2	39	Cwc25	protein_coding
ENSMUSG00000018541.10	chr11	97766744	97766995	252	*	0.71252	0.00849232202130475	Promoter	11	97745481	97766556	21076	2	-188	Cwc25	protein_coding
ENSMUSG00000018547.8	chr11	97744211	97744582	372	*	0.83399	0.00480057527471607	Promoter	11	97715157	97744704	29548	2	122	Pip4k2b	protein_coding
ENSMUSG00000018547.8	chr11	97744643	97744885	243	*	0.92511	0.00389377796951626	Promoter	11	97715157	97744704	29548	2	0	Pip4k2b	protein_coding
ENSMUSG00000018559.16	chr11	69980754	69981564	811	*	0.35509	0.0171391263072039	Promoter	11	69981156	69990601	9446	1	0	Ctdnep1	protein_coding
ENSMUSG00000018567.14	chr11	69991055	69991365	311	*	1.34089	0.000167930634104333	Promoter	11	69991143	69994951	3809	1	0	Gabarap	protein_coding
ENSMUSG00000018567.14	chr11	69991594	69992197	604	*	1.42729	5.49134832914777e-05	Promoter	11	69991143	69994951	3809	1	451	Gabarap	protein_coding
ENSMUSG00000018570.17	chr11	69900941	69901506	566	*	0.43609	0.0206544500420678	Promoter	11	69897352	69900987	3636	2	0	2810408A11Rik	protein_coding
ENSMUSG00000018572.10	chr11	69995878	69997389	1512	*	0.79962	0.000354029570588395	Promoter	11	69995777	70000009	4233	1	101	Phf23	protein_coding
ENSMUSG00000018574.14	chr11	70015012	70015362	351	*	1.22783	0.00121376251199124	Promoter	11	70010183	70015411	5229	2	49	Acadvl	protein_coding
ENSMUSG00000018583.5	chr11	55468915	55469207	293	*	1.91191	2.89642118005415e-05	Promoter	11	55469685	55504838	35154	1	-478	G3bp1	protein_coding
ENSMUSG00000018583.5	chr11	55469755	55470216	462	*	1.9844	1.16186454164336e-05	Promoter	11	55469685	55504838	35154	1	70	G3bp1	protein_coding
ENSMUSG00000018585.9	chr11	55460845	55461108	264	*	1.45636	0.000233232796421843	Promoter	11	55446641	55461239	14599	2	131	Atox1	protein_coding
ENSMUSG00000018593.13	chr11	55417939	55418206	268	*	1.97905	2.17251556478003e-05	Intron (ENSMUST00000108858.7/ENSMUSG00000018593.13, intron 1 of 9)	11	55394500	55423183	28684	2	4977	Sparc	protein_coding
ENSMUSG00000018593.13	chr11	55419744	55420149	406	*	1.22878	0.00290114386189086	5' UTR	11	55394500	55423183	28684	2	3034	Sparc	protein_coding
ENSMUSG00000018593.13	chr11	55428213	55428566	354	*	1.24563	0.00381633115466688	Distal Intergenic	11	55394500	55423183	28684	2	-5030	Sparc	protein_coding
ENSMUSG00000018599.5	chr11	60727768	60728180	413	*	0.84824	0.00397689226363549	Promoter	11	60728398	60732951	4554	1	-218	Mief2	protein_coding
ENSMUSG00000018651.14	chr11	84129028	84129531	504	*	0.73992	0.0112329594756953	Promoter	11	84078920	84129600	50681	2	69	Tada2a	protein_coding
ENSMUSG00000018677.9	chr11	102406994	102407411	418	*	0.53981	0.0124177057222612	Promoter	11	102402985	102407946	4962	2	535	Slc25a39	protein_coding
ENSMUSG00000018677.9	chr11	102407677	102408203	527	*	0.76529	0.00448327990880506	Promoter	11	102402985	102407946	4962	2	0	Slc25a39	protein_coding
ENSMUSG00000018678.13	chr11	96976732	96977709	978	*	0.63552	0.00854842060590449	5' UTR	11	96953341	96982959	29619	2	5250	Sp2	protein_coding
ENSMUSG00000018678.13	chr11	96978151	96978472	322	*	0.88799	0.00545128915732268	Intron (ENSMUST00000062652.6/ENSMUSG00000018678.13, intron 2 of 7)	11	96953341	96982959	29619	2	4487	Sp2	protein_coding
ENSMUSG00000018697.14	chr11	84513031	84513273	243	*	0.90519	0.00264031640109387	Promoter	11	84422855	84513522	90668	2	249	Aatf	protein_coding
ENSMUSG00000018707.13	chr12	110601418	110602216	799	*	1.14678	0.000780577007714346	Promoter	12	110601452	110666945	65494	1	0	Dync1h1	protein_coding
ENSMUSG00000018733.10	chr11	83302847	83303283	437	*	0.41835	0.0303082934200858	Promoter	11	83294642	83302586	7945	2	-261	Pex12	protein_coding
ENSMUSG00000018736.14	chr11	68852391	68853024	634	*	0.78833	0.00480057527471607	5' UTR	11	68821434	68871858	50425	2	18834	Ndel1	protein_coding
ENSMUSG00000018740.14	chr11	68967685	68967931	247	*	0.90021	0.00437311493290962	Promoter	11	68968131	68974365	6235	1	-200	Slc25a35	protein_coding
ENSMUSG00000018750.14	chr11	69765546	69765795	250	*	0.68488	0.00771162462946174	Promoter	11	69765912	69784023	18112	1	-117	Zbtb4	protein_coding
ENSMUSG00000018750.14	chr11	69765956	69766786	831	*	0.45381	0.0138382669692589	Promoter	11	69765912	69784023	18112	1	44	Zbtb4	protein_coding
ENSMUSG00000018752.19	chr11	69695684	69696123	440	*	0.92401	0.00577251171144067	Promoter	11	69682577	69696098	13522	2	0	Tnfsfm13	protein_coding
ENSMUSG00000018761.14	chr11	69662136	69662527	392	*	1.11528	0.00179349773141353	Promoter	11	69656697	69662642	5946	2	115	Mpdu1	protein_coding
ENSMUSG00000018765.5	chr11	69633120	69633560	441	*	1.12198	0.00400634152356359	Promoter	11	69632990	69653297	20308	1	130	Fxr2	protein_coding
ENSMUSG00000018770.9	chr2	73910484	73911260	777	*	0.41029	0.0209537432092704	Promoter	2	73908447	73911326	2880	2	66	Atp5g3	protein_coding
ENSMUSG00000018800.14	chr11	110337270	110337546	277	*	1.08	0.00326724058731996	Promoter	11	110269369	110337716	68348	2	170	Abca5	protein_coding
ENSMUSG00000018846.8	chr11	35769543	35770491	949	*	1.45444	8.01911184573965e-05	Promoter	11	35769484	35791285	21802	1	59	Pank3	protein_coding
ENSMUSG00000018849.6	chr11	35979492	35980023	532	*	2.24204	1.85403916219684e-06	Promoter	11	35838400	35980527	142128	2	504	Wwc1	protein_coding
ENSMUSG00000018858.15	chr11	115403430	115403907	478	*	0.58019	0.0251154895515314	Promoter	11	115403752	115412674	8923	1	0	Mrpl58	protein_coding
ENSMUSG00000018861.8	chr11	115282211	115282595	385	*	1.62299	0.000144248643749731	3' UTR	11	115268024	115277050	9027	2	-5161	Fdxr	protein_coding
ENSMUSG00000018900.7	chr11	53891393	53891693	301	*	1.5867	0.000578207069338537	Promoter	11	53864542	53891660	27119	2	0	Slc22a5	protein_coding
ENSMUSG00000018909.15	chr7	99539983	99540287	305	*	1.08	0.00326724058731996	Intron (ENSMUST00000098266.8/ENSMUSG00000018909.15, intron 1 of 15)	7	99535466	99606771	71306	1	4517	Arrb1	protein_coding
ENSMUSG00000018909.15	chr7	99535709	99536237	529	*	0.81842	0.0066076232209972	Promoter	7	99535466	99606771	71306	1	243	Arrb1	protein_coding
ENSMUSG00000018923.13	chr11	70451891	70452148	258	*	1.35962	0.00184945279033856	Promoter	11	70451919	70453727	1809	1	0	Med11	protein_coding
ENSMUSG00000018931.3	chr11	60913187	60913793	607	*	1.49721	0.000133447692018951	Promoter	11	60902246	60914750	12505	2	957	Natd1	protein_coding
ENSMUSG00000018932.9	chr11	60932150	60932817	668	*	1.17399	0.00115054571449169	Promoter	11	60932033	60952811	20779	1	117	Map2k3	protein_coding
ENSMUSG00000018965.11	chr5	33006450	33006692	243	*	1.65772	0.000217975728332929	Distal Intergenic	5	33018816	33027966	9151	1	-12124	Ywhah	protein_coding
ENSMUSG00000018965.11	chr5	33018118	33018593	476	*	1.14014	0.000439537245961278	Promoter	5	33018816	33027966	9151	1	-223	Ywhah	protein_coding
ENSMUSG00000018965.11	chr5	33018948	33019841	894	*	0.98078	0.000579182875143662	Promoter	5	33018816	33027966	9151	1	132	Ywhah	protein_coding
ENSMUSG00000018974.7	chr5	113771334	113771863	530	*	1.27902	0.00103748063004615	Promoter	5	113742446	113772510	30065	2	647	Sart3	protein_coding
ENSMUSG00000018999.14	chr6	34176616	34176904	289	*	1.33166	0.0022449006792158	Promoter	6	34153380	34177111	23732	2	207	Slc35b4	protein_coding
ENSMUSG00000019080.8	chr15	76701626	76701935	310	*	0.68006	0.0135029513717912	Promoter	15	76701465	76704239	2775	1	161	Mfsd3	protein_coding
ENSMUSG00000019082.18	chr7	141434027	141434583	557	*	0.10652	0.0432724841641889	5' UTR	7	141429744	141437892	8149	2	3309	Slc25a22	protein_coding
ENSMUSG00000019124.10	chr6	54565574	54566300	727	*	0.01308	0.0456115373622526	Promoter	6	54501173	54566489	65317	2	189	Scrn1	protein_coding
ENSMUSG00000019132.11	chr13	24800107	24800455	349	*	0.59122	0.0159817412515221	Distal Intergenic	13	24801657	24816197	14541	1	-1202	BC005537	protein_coding
ENSMUSG00000019132.11	chr13	24800930	24801678	749	*	0.49348	0.0138382669692589	Promoter	13	24801657	24816197	14541	1	0	BC005537	protein_coding
ENSMUSG00000019143.15	chr18	36782611	36783051	441	*	0.92118	0.00358699546282706	Promoter	18	36783008	36792562	9555	1	0	Hars2	protein_coding
ENSMUSG00000019173.11	chr11	100737897	100738139	243	*	0.64006	0.0152642252575737	Promoter	11	100715009	100738215	23207	2	76	Rab5c	protein_coding
ENSMUSG00000019178.17	chr5	135777958	135778308	351	*	0.58404	0.0148671522472436	Promoter	5	135747220	135778385	31166	2	77	Styxl1	protein_coding
ENSMUSG00000019179.10	chr5	135779127	135779381	255	*	1.4374	0.00040870449062424	Promoter	5	135778480	135790398	11919	1	647	Mdh2	protein_coding
ENSMUSG00000019188.16	chr2	152669655	152670223	569	*	1.30627	0.000200477796143491	Promoter	2	152669461	152708670	39210	1	194	H13	protein_coding
ENSMUSG00000019189.13	chr11	44519207	44519659	453	*	0.34652	0.026940526983348	Promoter	11	44518964	44565520	46557	1	243	Rnf145	protein_coding
ENSMUSG00000019254.16	chr7	4501050	4501436	387	*	0.58781	0.0163052582809053	Promoter	7	4481520	4501680	20161	2	244	Ppp1r12c	protein_coding
ENSMUSG00000019254.16	chr7	4501812	4502092	281	*	0.70026	0.0105143034549488	Promoter	7	4481520	4501680	20161	2	-132	Ppp1r12c	protein_coding
ENSMUSG00000019261.3	chr8	70905779	70906682	904	*	0.29551	0.026940526983348	Promoter	8	70905932	70917529	11598	1	0	Map1s	protein_coding
ENSMUSG00000019302.16	chr11	101009571	101009962	392	*	0.0517	0.0475127367702671	Promoter	11	101009452	101063719	54268	1	119	Atp6v0a1	protein_coding
ENSMUSG00000019320.14	chr17	24696234	24696489	256	*	1.51419	0.000185634266539836	Promoter	17	24696234	24700529	4296	1	0	Noxo1	protein_coding
ENSMUSG00000019338.13	chr3	95014913	95015367	455	*	0.30664	0.0300796536263267	Promoter	3	95006590	95015448	8859	2	81	Zfp687	protein_coding
ENSMUSG00000019362.8	chr8	84249377	84249647	271	*	0.89108	0.0105532898669481	Promoter	8	84246238	84249719	3482	2	72	D8Ertd738e	protein_coding
ENSMUSG00000019370.10	chr7	16922064	16922389	326	*	0.68003	0.0064885309179383	Intron (ENSMUST00000019514.9/ENSMUSG00000019370.10, intron 1 of 5)	7	16915379	16924114	8736	2	1725	Calm3	protein_coding
ENSMUSG00000019370.10	chr7	16923131	16923929	799	*	0.91919	0.000763158611953999	Promoter	7	16915379	16924114	8736	2	185	Calm3	protein_coding
ENSMUSG00000019370.10	chr7	16924347	16924622	276	*	0.85837	0.00480057527471607	Promoter	7	16915379	16924114	8736	2	-233	Calm3	protein_coding
ENSMUSG00000019370.10	chr7	16922669	16922972	304	*	0.50087	0.0105988912428366	Intron (ENSMUST00000019514.9/ENSMUSG00000019370.10, intron 1 of 5)	7	16915379	16924114	8736	2	1142	Calm3	protein_coding
ENSMUSG00000019428.16	chr8	70522761	70523044	284	*	1.19472	0.00207915310102179	Intron (ENSMUST00000121623.7/ENSMUSG00000055553.16, intron 1 of 6)	8	70527724	70535328	7605	1	-4680	Fkbp8	protein_coding
ENSMUSG00000019432.15	chr17	35241967	35242413	447	*	0.59708	0.0118428521095306	Promoter	17	35241746	35253707	11962	1	221	Ddx39b	protein_coding
ENSMUSG00000019433.9	chr8	83653467	83653785	319	*	1.13165	0.00194202001918599	Promoter	8	83652677	83664694	12018	1	790	Gipc1	protein_coding
ENSMUSG00000019461.12	chr11	69846276	69846569	294	*	0.78013	0.00509539321278289	Promoter	11	69846376	69852058	5683	1	0	Plscr3	protein_coding
ENSMUSG00000019467.15	chr10	127188544	127189094	551	*	0.59708	0.0118428521095306	Promoter	10	127182525	127190083	7559	2	989	Arhgef25	protein_coding
ENSMUSG00000019470.12	chr8	3620997	3621263	267	*	1.00723	0.00534055505276145	Promoter	8	3608421	3621316	12896	2	53	Xab2	protein_coding
ENSMUSG00000019471.10	chr9	21149590	21149912	323	*	1.41848	0.00105128558061552	Promoter	9	21133222	21149982	16761	2	70	Cdc37	protein_coding
ENSMUSG00000019478.16	chr8	123806091	123806711	621	*	0.51909	0.0147670013994457	Promoter	8	123805985	123835287	29303	1	106	Rab4a	protein_coding
ENSMUSG00000019494.14	chr5	138161245	138161487	243	*	0.98984	0.00600951228534536	Promoter	5	138161071	138164646	3576	1	174	Cops6	protein_coding
ENSMUSG00000019505.7	chr11	62551276	62551805	530	*	0.46747	0.0136300303937984	Promoter	11	62551171	62553213	2043	1	105	Ubb	protein_coding
ENSMUSG00000019528.18	chr3	20154780	20155080	301	*	0.8078	0.0118437471290349	Promoter	3	20122084	20155317	33234	2	237	Gyg	protein_coding
ENSMUSG00000019558.14	chrX	73673502	73673807	306	*	0.61503	0.017651793461807	Promoter	20	73673150	73682502	9353	1	352	Slc6a8	protein_coding
ENSMUSG00000019564.12	chr10	79927001	79927799	799	*	0.51353	0.0113583586614988	Promoter	10	79927043	79955018	27976	1	0	Arid3a	protein_coding
ENSMUSG00000019578.11	chr17	56074670	56074940	271	*	0.52261	0.0256753359444463	Promoter	17	56067045	56075028	7984	2	88	Ubxn6	protein_coding
ENSMUSG00000019579.13	chr17	56183342	56183834	493	*	1.37158	0.000871902913331716	Promoter	17	56175744	56183920	8177	2	86	Mydgf	protein_coding
ENSMUSG00000019647.16	chr18	47366567	47366809	243	*	0.69551	0.00771162462946174	Intron (ENSMUST00000019791.13/ENSMUSG00000019647.16, intron 1 of 18)	18	47235598	47368870	133273	2	2061	Sema6a	protein_coding
ENSMUSG00000019647.16	chr18	47367161	47367874	714	*	1.06964	0.000317951607683847	Promoter	18	47235598	47368870	133273	2	996	Sema6a	protein_coding
ENSMUSG00000019647.16	chr18	47370054	47370361	308	*	1.38984	0.00028703843188982	Distal Intergenic	18	47235598	47368870	133273	2	-1184	Sema6a	protein_coding
ENSMUSG00000019647.16	chr18	47370474	47370727	254	*	1.26892	0.000999569127522197	Distal Intergenic	18	47235598	47368870	133273	2	-1604	Sema6a	protein_coding
ENSMUSG00000019659.8	chr9	110656579	110657194	616	*	1.18855	0.00038407325155912	Promoter	9	110656503	110711606	55104	1	76	Ccdc12	protein_coding
ENSMUSG00000019689.4	chr6	38532904	38533617	714	*	1.18972	0.000484496073753734	Promoter	6	38533502	38539449	5948	1	0	Fmc1	protein_coding
ENSMUSG00000019689.4	chr6	38534563	38535151	589	*	0.8684	0.00450152304448801	5' UTR	6	38533502	38539449	5948	1	1061	Fmc1	protein_coding
ENSMUSG00000019699.16	chr1	177257379	177258451	1073	*	-0.00323	0.0394044753730672	Promoter	1	177020073	177258203	238131	2	0	Akt3	protein_coding
ENSMUSG00000019699.16	chr1	177258627	177258869	243	*	0.2644	0.0360955843515925	Promoter	1	177020073	177258203	238131	2	-424	Akt3	protein_coding
ENSMUSG00000019710.13	chr3	87919705	87920025	321	*	0.88055	0.00918911415183736	Promoter	3	87919506	87923672	4167	1	199	Mrpl24	protein_coding
ENSMUSG00000019726.12	chr13	13590576	13590842	267	*	0.54928	0.0209295746262764	Promoter	13	13590397	13778803	188407	1	179	Lyst	protein_coding
ENSMUSG00000019774.8	chr10	5823576	5823853	278	*	1.34184	0.000499784563761096	Promoter	10	5811887	5823910	12024	2	57	Mtrf1l	protein_coding
ENSMUSG00000019775.17	chr10	5921773	5922018	246	*	0.78282	0.0102622430425612	Promoter	10	5825663	5922400	96738	2	382	Rgs17	protein_coding
ENSMUSG00000019777.16	chr10	36973928	36974259	332	*	0.9267	0.00236169266486661	Promoter	10	36974544	37001889	27346	1	-285	Hdac2	protein_coding
ENSMUSG00000019777.16	chr10	36974363	36975451	1089	*	0.90874	0.000919788579371115	Promoter	10	36974544	37001889	27346	1	0	Hdac2	protein_coding
ENSMUSG00000019789.9	chr10	30842270	30842572	303	*	1.14065	0.00290114386189086	Promoter	10	30832359	30842801	10443	2	229	Hey2	protein_coding
ENSMUSG00000019790.17	chr10	9900586	9901094	509	*	1.13916	0.000947135181774226	Promoter	10	9755547	9901079	145533	2	0	Stxbp5	protein_coding
ENSMUSG00000019791.12	chr10	30618038	30618280	243	*	0.9738	0.00704498751640868	Exon (ENSMUST00000161074.7/ENSMUSG00000019791.12, exon 1 of 5)	10	30608141	30629632	21492	2	11352	Hint3	protein_coding
ENSMUSG00000019792.8	chr10	30600208	30600490	283	*	1.14688	0.00170443246364727	Promoter	10	30534225	30600749	66525	2	259	Trmt11	protein_coding
ENSMUSG00000019792.8	chr10	30600818	30601069	252	*	1.21214	0.00147552800717675	Promoter	10	30534225	30600749	66525	2	-69	Trmt11	protein_coding
ENSMUSG00000019795.17	chr10	7680669	7680969	301	*	1.00385	0.00220998209080651	Promoter	10	7629373	7681136	51764	2	167	Pcmt1	protein_coding
ENSMUSG00000019796.12	chr10	7589441	7589695	255	*	2.05117	3.74547089450064e-05	Promoter	10	7589800	7625483	35684	1	-105	Lrp11	protein_coding
ENSMUSG00000019797.11	chr10	43540513	43540901	389	*	0.24695	0.042399725967457	Promoter	10	43525133	43540994	15862	2	93	1700021F05Rik	protein_coding
ENSMUSG00000019802.13	chr10	42761964	42762474	511	*	1.02636	0.00135235718104808	Promoter	10	42761496	42832514	71019	1	468	Sec63	protein_coding
ENSMUSG00000019804.12	chr10	42501911	42502452	542	*	0.0432	0.0482013271582427	Promoter	10	42502030	42535381	33352	1	0	Snx3	protein_coding
ENSMUSG00000019806.13	chr10	13868698	13869225	528	*	0.35965	0.0346058875772973	Promoter	10	13647054	13868980	221927	2	0	Aig1	protein_coding
ENSMUSG00000019818.15	chr10	41519587	41519932	346	*	0.66185	0.0139882136867149	Promoter	10	41519414	41531048	11635	1	173	Cd164	protein_coding
ENSMUSG00000019820.11	chr10	12868833	12869207	375	*	1.39481	0.0012571623401527	Promoter	10	12382188	12869365	487178	2	158	Utrn	protein_coding
ENSMUSG00000019826.11	chr10	41449901	41450170	270	*	0.8475	0.011217756265978	Promoter	10	41450383	41465574	15192	1	-213	Zbtb24	protein_coding
ENSMUSG00000019831.14	chr10	40883548	40883790	243	*	0.3655	0.0303082934200858	Promoter	10	40883475	40938570	55096	1	73	Wasf1	protein_coding
ENSMUSG00000019837.8	chr10	40257330	40257606	277	*	1.60437	0.000123756177693224	Promoter	10	40247703	40258108	10406	2	502	Gtf3c6	protein_coding
ENSMUSG00000019841.15	chr10	39732335	39732605	271	*	0.34652	0.026940526983348	Promoter	10	39732118	39875211	143094	1	217	Rev3l	protein_coding
ENSMUSG00000019843.14	chr10	39369832	39370223	392	*	0.71644	0.00622187896240658	Promoter	10	39368855	39565381	196527	1	977	Fyn	protein_coding
ENSMUSG00000019843.14	chr10	39370288	39370884	597	*	1.21527	0.00013573361655619	Intron (ENSMUST00000148152.7/ENSMUSG00000019843.14, intron 1 of 4)	10	39368855	39565381	196527	1	1433	Fyn	protein_coding
ENSMUSG00000019849.11	chr10	45067191	45067569	379	*	0.70026	0.0105143034549488	Promoter	10	45067203	45167198	99996	1	0	Prep	protein_coding
ENSMUSG00000019850.11	chr10	19014919	19015207	289	*	1.75981	7.05215591665354e-05	Promoter	10	19000910	19015657	14748	2	450	Tnfaip3	protein_coding
ENSMUSG00000019854.17	chr10	18056034	18056369	336	*	0.68462	0.0121061096870413	Promoter	10	18055861	18125155	69295	1	173	Reps1	protein_coding
ENSMUSG00000019861.15	chr10	52382297	52382601	305	*	1.35356	0.000288997658028542	Promoter	10	52335850	52382124	46275	2	-173	Gopc	protein_coding
ENSMUSG00000019868.16	chr10	14705215	14705467	253	*	0.91367	0.00984973720915156	Promoter	10	14654755	14705560	50806	2	93	Vta1	protein_coding
ENSMUSG00000019873.8	chr10	67096566	67096924	359	*	0.44976	0.0159017021260982	Promoter	10	67009189	67096945	87757	2	21	Reep3	protein_coding
ENSMUSG00000019873.8	chr10	67097077	67097533	457	*	0.71842	0.00385363108322658	Promoter	10	67009189	67096945	87757	2	-132	Reep3	protein_coding
ENSMUSG00000019877.10	chr10	57531626	57531963	338	*	1.03081	0.0026902465971203	Promoter	10	57515774	57532530	16757	2	567	Serinc1	protein_coding
ENSMUSG00000019877.10	chr10	57532090	57532449	360	*	0.91556	0.00619524615495531	Promoter	10	57515774	57532530	16757	2	81	Serinc1	protein_coding
ENSMUSG00000019878.8	chr10	57486503	57487062	560	*	0.8546	0.0066076232209972	Promoter	10	57486385	57513135	26751	1	118	Hsf2	protein_coding
ENSMUSG00000019883.11	chr10	29313199	29313471	273	*	0.71244	0.0135029513717912	Promoter	10	29313166	29347469	34304	1	33	Echdc1	protein_coding
ENSMUSG00000019889.10	chr10	28075441	28075721	281	*	1.79371	1.05751001222566e-05	Promoter	10	28074820	28597397	522578	1	621	Ptprk	protein_coding
ENSMUSG00000019889.10	chr10	28076211	28076453	243	*	1.8513	1.83961885760198e-05	Exon (ENSMUST00000219107.1/ENSMUSG00000019889.10, exon 1 of 1)	10	28074820	28597397	522578	1	1391	Ptprk	protein_coding
ENSMUSG00000019891.15	chr10	52233629	52234075	447	*	0.68855	0.0116813339085487	Promoter	10	52233619	52321378	87760	1	10	Dcbld1	protein_coding
ENSMUSG00000019906.15	chr10	107271970	107272533	564	*	-0.11436	0.0437870758677618	Promoter	10	107271686	107421474	149789	1	284	Lin7a	protein_coding
ENSMUSG00000019907.10	chr10	108161452	108161908	457	*	0.13512	0.0402809206989839	Promoter	10	108162193	108284475	122283	1	-285	Ppp1r12a	protein_coding
ENSMUSG00000019907.10	chr10	108162067	108162968	902	*	0.13345	0.0373952555546148	Promoter	10	108162193	108284475	122283	1	0	Ppp1r12a	protein_coding
ENSMUSG00000019916.14	chr10	59322820	59323067	248	*	0.80059	0.00480057527471607	Promoter	10	59323296	59373304	50009	1	-229	P4ha1	protein_coding
ENSMUSG00000019916.14	chr10	59323416	59323940	525	*	0.43878	0.0204832600056828	Promoter	10	59323296	59373304	50009	1	120	P4ha1	protein_coding
ENSMUSG00000019917.10	chr10	59221322	59221750	429	*	0.8684	0.00450152304448801	Promoter	10	59141627	59221847	80221	2	97	Sept10	protein_coding
ENSMUSG00000019923.14	chr10	72655493	72655768	276	*	0.7704	0.00777535798593377	Promoter	10	72654845	72674964	20120	1	648	Zwint	protein_coding
ENSMUSG00000019927.6	chr10	71284654	71285202	549	*	0.83272	0.00509730934191214	Promoter	10	71254980	71285262	30283	2	60	Ube2d1	protein_coding
ENSMUSG00000019943.10	chr10	98913864	98914149	286	*	0.87708	0.00619524615495531	Promoter	10	98914406	99026143	111738	1	-257	Atp2b1	protein_coding
ENSMUSG00000019943.10	chr10	98914734	98914976	243	*	0.66417	0.00700242964526222	Promoter	10	98914406	99026143	111738	1	328	Atp2b1	protein_coding
ENSMUSG00000019943.10	chr10	98915164	98916392	1229	*	0.55725	0.00954102127565878	Promoter	10	98914406	99026143	111738	1	758	Atp2b1	protein_coding
ENSMUSG00000019947.10	chr10	68278931	68279218	288	*	0.82469	0.00372044583790496	Promoter	10	68092520	68278740	186221	2	-191	Arid5b	protein_coding
ENSMUSG00000019947.10	chr10	68280107	68280405	299	*	0.48444	0.0229481412842371	Distal Intergenic	10	68092520	68278740	186221	2	-1367	Arid5b	protein_coding
ENSMUSG00000019951.10	chr10	89745149	89745712	564	*	1.15989	0.00115054571449169	Promoter	10	89744991	89819871	74881	1	158	Uhrf1bp1l	protein_coding
ENSMUSG00000019960.8	chr10	99261157	99261972	816	*	0.84936	0.00329652934470958	Distal Intergenic	10	99263231	99267489	4259	1	-1259	Dusp6	protein_coding
ENSMUSG00000019960.8	chr10	99262048	99262508	461	*	1.19725	0.000189655190256594	Promoter	10	99263231	99267489	4259	1	-723	Dusp6	protein_coding
ENSMUSG00000019960.8	chr10	99262632	99262960	329	*	1.17934	0.000275530810901103	Promoter	10	99263231	99267489	4259	1	-271	Dusp6	protein_coding
ENSMUSG00000019960.8	chr10	99263626	99264660	1035	*	1.10477	0.000300974541059378	Promoter	10	99263231	99267489	4259	1	395	Dusp6	protein_coding
ENSMUSG00000019961.17	chr10	91170950	91171192	243	*	1.00254	0.00181792276796629	Exon (ENSMUST00000072239.13/ENSMUSG00000019961.17, exon 1 of 9)	10	91147571	91181315	33745	2	10123	Tmpo	protein_coding
ENSMUSG00000019961.17	chr10	91171693	91172094	402	*	0.78013	0.00509539321278289	Intron (ENSMUST00000216402.1/ENSMUSG00000019961.17, intron 1 of 2)	10	91147571	91181315	33745	2	9221	Tmpo	protein_coding
ENSMUSG00000019969.14	chr12	83688247	83688800	554	*	0.51231	0.0222603285006282	Promoter	12	83688152	83735199	47048	1	95	Psen1	protein_coding
ENSMUSG00000019979.12	chr10	91082366	91082616	251	*	1.11352	0.00355684954774918	Promoter	10	90989311	91082770	93460	2	154	Apaf1	protein_coding
ENSMUSG00000019996.17	chr10	20149693	20149955	263	*	1.35845	0.00105128558061552	Intron (ENSMUST00000020173.15/ENSMUSG00000019996.17, intron 1 of 17)	10	20148471	20281590	133120	1	1222	Map7	protein_coding
ENSMUSG00000020009.13	chr10	19592139	19592477	339	*	1.17701	0.00207915310102179	Promoter	10	19591949	19610229	18281	1	190	Ifngr1	protein_coding
ENSMUSG00000020015.10	chr10	93161188	93162041	854	*	0.67453	0.00479354110352564	Promoter	10	93160875	93267071	106197	1	313	Cdk17	protein_coding
ENSMUSG00000020019.4	chr10	93641175	93642006	832	*	-0.07226	0.0409444459379231	Promoter	10	93640681	93747207	106527	1	494	Ntn4	protein_coding
ENSMUSG00000020024.7	chr10	94688826	94689359	534	*	1.02999	0.00243644974833534	Promoter	10	94688654	94790853	102200	1	172	Cep83	protein_coding
ENSMUSG00000020027.18	chr10	95416021	95416271	251	*	1.38069	0.000723092560335199	Promoter	10	95385362	95417180	31819	2	909	Socs2	protein_coding
ENSMUSG00000020029.6	chr10	95563483	95563922	440	*	1.88008	1.16186454164336e-05	Promoter	10	95547007	95564146	17140	2	224	Nudt4	protein_coding
ENSMUSG00000020032.14	chr10	84439955	84440232	278	*	1.06721	0.000823014110483828	Promoter	10	84370905	84440597	69693	2	365	Nuak1	protein_coding
ENSMUSG00000020034.7	chr10	84576602	84577496	895	*	0.91429	0.00133846851192272	Promoter	10	84576626	84614359	37734	1	0	Tcp11l2	protein_coding
ENSMUSG00000020038.10	chr10	85184440	85184755	316	*	0.91556	0.00619524615495531	Promoter	10	85131700	85185064	53365	2	309	Cry1	protein_coding
ENSMUSG00000020044.13	chr10	86338310	86338651	342	*	1.64174	0.000254908492934189	Exon (ENSMUST00000020234.13/ENSMUSG00000020044.13, exon 2 of 5)	10	86300372	86349506	49135	1	37938	Timp3	protein_coding
ENSMUSG00000020048.13	chr10	86705115	86705522	408	*	1.29879	9.79439949681966e-05	Promoter	10	86690209	86705509	15301	2	0	Hsp90b1	protein_coding
ENSMUSG00000020056.16	chr10	88201256	88201543	288	*	0.89162	0.00753960713331032	Promoter	10	88201093	88246158	45066	1	163	Washc3	protein_coding
ENSMUSG00000020069.16	chr10	63023061	63023833	773	*	0.67623	0.00387391085699432	Promoter	10	63014664	63024217	9554	2	384	Hnrnph3	protein_coding
ENSMUSG00000020069.16	chr10	63024081	63024585	505	*	0.25963	0.0291886044487381	Promoter	10	63014664	63024217	9554	2	0	Hnrnph3	protein_coding
ENSMUSG00000020070.18	chr10	62980376	62980811	436	*	0.91509	0.00704498751640868	Promoter	10	62980223	63017210	36988	1	153	Rufy2	protein_coding
ENSMUSG00000020074.7	chr10	62791950	62792243	294	*	1.1053	0.00121194851197754	Promoter	10	62743928	62792286	48359	2	43	Ccar1	protein_coding
ENSMUSG00000020076.7	chr10	62650629	62651180	552	*	0.92901	0.00264031640109387	Promoter	10	62615895	62651218	35324	2	38	Ddx50	protein_coding
ENSMUSG00000020079.15	chr10	62449388	62450003	616	*	1.09683	0.001473321393871	Promoter	10	62429209	62449738	20530	2	0	Supv3l1	protein_coding
ENSMUSG00000020086.6	chr10	61783108	61783649	542	*	0.26488	0.0330876189889598	Promoter	10	61738665	61784147	45483	2	498	Macroh2a2	protein_coding
ENSMUSG00000020088.10	chr10	61680289	61680888	600	*	0.87887	0.0013003907501454	Promoter	10	61680299	61693297	12999	1	0	Sar1a	protein_coding
ENSMUSG00000020097.14	chr10	61146483	61147578	1096	*	0.43868	0.0129295163370134	Promoter	10	61098642	61147703	49062	2	125	Sgpl1	protein_coding
ENSMUSG00000020099.8	chr10	60826893	60827186	294	*	0.23244	0.0419825990337495	Intron (ENSMUST00000077925.6/ENSMUSG00000020099.8, intron 1 of 16)	10	60762593	60831581	68989	2	4395	Unc5b	protein_coding
ENSMUSG00000020102.15	chr10	125389347	125389650	304	*	0.43326	0.0227432471656276	Promoter	10	125219270	125389465	170196	2	0	Slc16a7	protein_coding
ENSMUSG00000020107.10	chr10	60003288	60003853	566	*	0.99075	0.00199950760596781	Promoter	10	59987409	60003135	15727	2	-153	Anapc16	protein_coding
ENSMUSG00000020108.4	chr10	59950936	59951763	828	*	-0.0633	0.038289254371944	Promoter	10	59949669	59951834	2166	2	71	Ddit4	protein_coding
ENSMUSG00000020108.4	chr10	59952097	59952910	814	*	0.54548	0.00738137068697565	Promoter	10	59949669	59951834	2166	2	-263	Ddit4	protein_coding
ENSMUSG00000020108.4	chr10	59957511	59957841	331	*	1.54338	0.000123756177693224	Distal Intergenic	10	59949669	59951834	2166	2	-5677	Ddit4	protein_coding
ENSMUSG00000020108.4	chr10	59970003	59970403	401	*	1.27101	0.000342692344850202	Distal Intergenic	10	59949669	59951834	2166	2	-18169	Ddit4	protein_coding
ENSMUSG00000020109.13	chr10	59879637	59880257	621	*	0.24281	0.0332459329554127	Promoter	10	59879556	59899302	19747	1	81	Dnajb12	protein_coding
ENSMUSG00000020114.12	chr10	119239168	119240072	905	*	1.31763	6.8560796477737e-05	Promoter	10	119199255	119240055	40801	2	0	Cand1	protein_coding
ENSMUSG00000020114.12	chr10	119240646	119240905	260	*	0.66981	0.0091592799946854	Promoter	10	119199255	119240055	40801	2	-591	Cand1	protein_coding
ENSMUSG00000020115.3	chr10	121586383	121586803	421	*	1.14678	0.000780577007714346	Promoter	10	121546455	121586787	40333	2	0	Tbk1	protein_coding
ENSMUSG00000020115.3	chr10	121586991	121587338	348	*	0.90136	0.00419896597253235	Promoter	10	121546455	121586787	40333	2	-204	Tbk1	protein_coding
ENSMUSG00000020120.15	chr11	17052072	17052477	406	*	0.29562	0.0301429792129085	Promoter	11	16971206	17052381	81176	2	0	Plek	protein_coding
ENSMUSG00000020121.15	chr10	122046839	122047146	308	*	1.13165	0.00194202001918599	Promoter	10	121780991	122047315	266325	2	169	Srgap1	protein_coding
ENSMUSG00000020124.10	chr10	123197132	123197380	249	*	0.12163	0.0460430587780233	Promoter	10	123105006	123196995	91990	2	-137	Usp15	protein_coding
ENSMUSG00000020128.15	chr11	21238417	21239488	1072	*	0.48176	0.0154875493285911	Promoter	11	21239281	21321136	81856	1	0	Vps54	protein_coding
ENSMUSG00000020130.9	chr10	115251058	115251335	278	*	0.96484	0.00400541628957112	Promoter	10	115197872	115251467	53596	2	132	Tbc1d15	protein_coding
ENSMUSG00000020132.10	chr10	115314998	115315577	580	*	0.33631	0.0242047967110884	Promoter	10	115287084	115315594	28511	2	17	Rab21	protein_coding
ENSMUSG00000020133.8	chr10	80323094	80323353	260	*	1.63854	0.000296516445814634	3' UTR	10	80318254	80320537	2284	2	-2557	2310011J03Rik	protein_coding
ENSMUSG00000020134.13	chr11	21092130	21092406	277	*	1.22053	0.000708028131994889	Promoter	11	21091291	21150323	59033	1	839	Peli1	protein_coding
ENSMUSG00000020135.13	chr10	80299216	80299729	514	*	-0.00139	0.0468528376484587	5' UTR	10	80295977	80318263	22287	1	3239	Apc2	protein_coding
ENSMUSG00000020137.5	chr10	115384083	115384711	629	*	0.4211	0.0232950854088512	Promoter	10	115368404	115384443	16040	2	0	Thap2	protein_coding
ENSMUSG00000020142.12	chr11	20333035	20333310	276	*	1.22053	0.000708028131994889	Promoter	11	20302180	20332713	30534	2	-322	Slc1a4	protein_coding
ENSMUSG00000020149.17	chr11	20201402	20202136	735	*	0.92157	0.00148593557583501	Promoter	11	20201432	20226856	25425	1	0	Rab1a	protein_coding
ENSMUSG00000020151.16	chr10	116018556	116018940	385	*	-0.05525	0.0504618431735692	Promoter	10	116018213	116274932	256720	1	343	Ptprr	protein_coding
ENSMUSG00000020152.7	chr11	20112476	20112797	322	*	0.91556	0.00619524615495531	Promoter	11	20062304	20112913	50610	2	116	Actr2	protein_coding
ENSMUSG00000020155.2	chr11	33843568	33843810	243	*	0.68811	0.023437097912847	5' UTR	11	33963013	33973641	10629	1	-119203	Kcnmb1	protein_coding
ENSMUSG00000020156.16	chr10	80226674	80227265	592	*	0.41414	0.018966013667551	Promoter	10	80226434	80243903	17470	1	240	Pwwp3a	protein_coding
ENSMUSG00000020160.18	chr11	19018600	19018892	293	*	0.20617	0.035110531418663	Promoter	11	18879817	19018985	139169	2	93	Meis1	protein_coding
ENSMUSG00000020160.18	chr11	19018971	19019558	588	*	-0.05058	0.0394044753730672	Promoter	11	18879817	19018985	139169	2	0	Meis1	protein_coding
ENSMUSG00000020160.18	chr11	19019673	19020371	699	*	0.07515	0.0397821867602287	Promoter	11	18879817	19018985	139169	2	-688	Meis1	protein_coding
ENSMUSG00000020163.12	chr10	80406398	80406815	418	*	0.70595	0.0067938576170439	Promoter	10	80402997	80406830	3834	2	15	Uqcr11	protein_coding
ENSMUSG00000020163.12	chr10	80406967	80407217	251	*	0.8684	0.00450152304448801	Promoter	10	80402997	80406830	3834	2	-137	Uqcr11	protein_coding
ENSMUSG00000020166.15	chr10	116580985	116581543	559	*	0.28487	0.0299339188703867	Promoter	10	116485161	116581511	96351	2	0	Cnot2	protein_coding
ENSMUSG00000020167.14	chr10	80433234	80433505	272	*	0.80393	0.0066076232209972	Promoter	10	80409514	80433647	24134	2	142	Tcf3	protein_coding
ENSMUSG00000020170.4	chr10	117147956	117148208	253	*	1.60797	0.000167283698488062	Promoter	10	117069427	117148534	79108	2	326	Frs2	protein_coding
ENSMUSG00000020180.10	chr10	75517510	75517890	381	*	0.27519	0.0300097009434751	Promoter	10	75517551	75537381	19831	1	0	Snrpd3	protein_coding
ENSMUSG00000020181.18	chr10	110455559	110455864	306	*	0.92884	0.00242389702395507	Promoter	10	109681259	110456204	774946	2	340	Nav3	protein_coding
ENSMUSG00000020181.18	chr10	110456086	110456345	260	*	1.08601	0.00179349773141353	Promoter	10	109681259	110456204	774946	2	0	Nav3	protein_coding
ENSMUSG00000020184.15	chr10	117709812	117710705	894	*	0.76603	0.00348335148169941	Promoter	10	117688875	117710758	21884	2	53	Mdm2	protein_coding
ENSMUSG00000020189.15	chr10	111165074	111165518	445	*	0.5845	0.018052970585939	Promoter	10	111164752	111297249	132498	1	322	Osbpl8	protein_coding
ENSMUSG00000020190.13	chr10	80675606	80676028	423	*	0.90136	0.00419896597253235	5' UTR	10	80665327	80678112	12786	2	2084	Mknk2	protein_coding
ENSMUSG00000020190.13	chr10	80676775	80677038	264	*	1.0577	0.0021865574664548	Intron (ENSMUST00000199949.1/ENSMUSG00000020190.13, intron 1 of 2)	10	80665327	80678112	12786	2	1074	Mknk2	protein_coding
ENSMUSG00000020198.8	chr10	80741608	80742204	597	*	0.38193	0.0303243295541701	Promoter	10	80706956	80742264	35309	2	60	Ap3d1	protein_coding
ENSMUSG00000020211.15	chr10	80797828	80798522	695	*	0.59961	0.00854842060590449	Promoter	10	80798198	80804924	6727	1	0	Sf3a2	protein_coding
ENSMUSG00000020220.16	chr4	145194394	145194797	404	*	1.37679	0.000718378480087264	Promoter	4	144972622	145195005	222384	2	208	Vps13d	protein_coding
ENSMUSG00000020224.15	chr10	120227170	120227510	341	*	1.67687	0.000167283698488062	Promoter	10	120227070	120232582	5513	1	100	Llph	protein_coding
ENSMUSG00000020230.15	chr10	76237501	76237750	250	*	1.25923	0.000856773537876167	Promoter	10	76207222	76237865	30644	2	115	Prmt2	protein_coding
ENSMUSG00000020235.16	chr10	81377808	81378364	557	*	1.08601	0.00179349773141353	Promoter	10	81366222	81378516	12295	2	152	Fzr1	protein_coding
ENSMUSG00000020238.14	chr10	81495984	81496274	291	*	0.73136	0.00814010590060555	Promoter	10	81486249	81496392	10144	2	118	Ncln	protein_coding
ENSMUSG00000020246.13	chr10	82698832	82699265	434	*	0.90519	0.00264031640109387	5' UTR	10	82696160	82742428	46269	1	2672	Hcfc2	protein_coding
ENSMUSG00000020248.18	chr10	82763261	82763797	537	*	0.67001	0.00849232202130475	Promoter	10	82748701	82764144	15444	2	347	Nfyb	protein_coding
ENSMUSG00000020255.8	chr10	83360275	83360768	494	*	1.02685	0.00445532807361813	Promoter	10	83360221	83488505	128285	1	54	D10Wsu102e	protein_coding
ENSMUSG00000020257.13	chr9	106170663	106170934	272	*	0.81722	0.00579857205730654	Promoter	9	106170928	106191139	20212	1	0	Wdr82	protein_coding
ENSMUSG00000020257.13	chr9	106171241	106171695	455	*	0.84625	0.00480057527471607	Promoter	9	106170928	106191139	20212	1	313	Wdr82	protein_coding
ENSMUSG00000020258.16	chr9	106159970	106160589	620	*	1.19472	0.00207915310102179	Exon (ENSMUST00000160569.1/ENSMUSG00000086296.2, exon 2 of 2)	9	106152857	106158138	5282	2	-1832	Glyctk	protein_coding
ENSMUSG00000020261.15	chr11	55204395	55204826	432	*	1.16202	0.00237138429724834	Promoter	11	55204350	55236330	31981	1	45	Slc36a1	protein_coding
ENSMUSG00000020267.6	chr11	54866542	54866797	256	*	0.97076	0.00437311493290962	Promoter	11	54866383	54870501	4119	1	159	Hint1	protein_coding
ENSMUSG00000020267.6	chr11	54867065	54867377	313	*	0.94957	0.00358699546282706	Promoter	11	54866383	54870501	4119	1	682	Hint1	protein_coding
ENSMUSG00000020268.14	chr11	54860251	54860557	307	*	1.09956	0.00130876861481528	Promoter	11	54826866	54860916	34051	2	359	Lyrm7	protein_coding
ENSMUSG00000020268.14	chr11	54860867	54861193	327	*	1.18303	0.000947135181774226	Promoter	11	54826866	54860916	34051	2	0	Lyrm7	protein_coding
ENSMUSG00000020271.17	chr11	32642445	32643652	1208	*	1.10383	0.000206668544994501	Promoter	11	32642724	32746816	104093	1	0	Fbxw11	protein_coding
ENSMUSG00000020271.17	chr11	32643740	32643988	249	*	1.25107	0.000200477796143491	Intron (ENSMUST00000109366.7/ENSMUSG00000020271.17, intron 1 of 12)	11	32642724	32746816	104093	1	1016	Fbxw11	protein_coding
ENSMUSG00000020275.9	chr11	23770487	23770765	279	*	1.38827	9.51606926591237e-05	Promoter	11	23736847	23770970	34124	2	205	Rel	protein_coding
ENSMUSG00000020275.9	chr11	23771076	23771404	329	*	1.30238	0.000346963999249275	Promoter	11	23736847	23770970	34124	2	-106	Rel	protein_coding
ENSMUSG00000020277.10	chr10	78009403	78009766	364	*	1.05838	0.00179349773141353	Promoter	10	77986947	78010083	23137	2	317	Pfkl	protein_coding
ENSMUSG00000020283.5	chr11	23665894	23666797	904	*	1.17793	0.000531793732928004	Promoter	11	23646479	23665959	19481	2	0	Pex13	protein_coding
ENSMUSG00000020284.16	chr10	77978107	77978445	339	*	1.35845	0.00105128558061552	Promoter	10	77978524	77986905	8382	1	-79	Cfap410	protein_coding
ENSMUSG00000020289.15	chr11	32266978	32267598	621	*	1.44891	9.51606926591237e-05	Promoter	11	32225628	32267707	42080	2	109	Nprl3	protein_coding
ENSMUSG00000020290.14	chr11	23255088	23255468	381	*	1.12747	0.00326724058731996	Promoter	11	23256041	23298249	42209	1	-573	Xpo1	protein_coding
ENSMUSG00000020290.14	chr11	23256098	23256545	448	*	0.96506	0.000928004834933089	Promoter	11	23256041	23298249	42209	1	57	Xpo1	protein_coding
ENSMUSG00000020290.14	chr11	23256654	23257012	359	*	0.88357	0.00120367394337457	Promoter	11	23256041	23298249	42209	1	613	Xpo1	protein_coding
ENSMUSG00000020290.14	chr11	23257333	23257593	261	*	0.86032	0.00307735710876562	5' UTR	11	23256041	23298249	42209	1	1292	Xpo1	protein_coding
ENSMUSG00000020300.14	chr11	31871011	31871746	736	*	0.80677	0.00292157794756481	Promoter	11	31872211	31935634	63424	1	-465	Cpeb4	protein_coding
ENSMUSG00000020307.15	chr10	79682349	79682593	245	*	0.86072	0.00700880034512926	Promoter	10	79682195	79688398	6204	1	154	Cdc34	protein_coding
ENSMUSG00000020308.6	chr10	79669152	79669436	285	*	0.87127	0.00397689226363549	Promoter	10	79669369	79676127	6759	1	0	Tpgs1	protein_coding
ENSMUSG00000020311.17	chr11	30953692	30954142	451	*	1.00723	0.00534055505276145	Promoter	11	30930774	30954335	23562	2	193	Erlec1	protein_coding
ENSMUSG00000020326.7	chr11	40754804	40755142	339	*	1.11641	0.0021865574664548	Promoter	11	40748552	40755311	6760	2	169	Ccng1	protein_coding
ENSMUSG00000020331.9	chr10	79716698	79717028	331	*	1.1456	0.0015930632969885	Promoter	10	79716634	79736108	19475	1	64	Hcn2	protein_coding
ENSMUSG00000020333.17	chr11	54303962	54304815	854	*	0.92884	0.00242389702395507	Promoter	11	54303798	54364756	60959	1	164	Acsl6	protein_coding
ENSMUSG00000020334.6	chr11	54008225	54008523	299	*	0.0727	0.0530734525824902	Intron (ENSMUST00000020586.6/ENSMUSG00000020334.6, intron 1 of 9)	11	53983123	54028090	44968	2	19567	Slc22a4	protein_coding
ENSMUSG00000020340.16	chr11	46312000	46312612	613	*	0.72474	0.00777535798593377	Promoter	11	46193850	46312859	119010	2	247	Cyfip2	protein_coding
ENSMUSG00000020346.16	chr11	49243881	49244544	664	*	0.25056	0.0366045804584731	Promoter	11	49244191	49263030	18840	1	0	Mgat1	protein_coding
ENSMUSG00000020346.16	chr11	49250913	49251155	243	*	1.33249	0.00103748063004615	Intron (ENSMUST00000167400.7/ENSMUSG00000020346.16, intron 2 of 3)	11	49244191	49263030	18840	1	6722	Mgat1	protein_coding
ENSMUSG00000020349.4	chr11	52098165	52098474	310	*	0.18888	0.0439179945267294	Promoter	11	52098681	52127778	29098	1	-207	Ppp2ca	protein_coding
ENSMUSG00000020354.15	chr11	47988001	47988268	268	*	1.94873	4.56180789587539e-06	Promoter	11	46896253	47988969	1092717	2	701	Sgcd	protein_coding
ENSMUSG00000020358.17	chr11	51606108	51606434	327	*	1.05773	0.00199950760596781	Promoter	11	51600100	51606847	6748	2	413	Hnrnpab	protein_coding
ENSMUSG00000020359.13	chr11	51584302	51584552	251	*	0.82513	0.00545128915732268	Promoter	11	51584757	51604489	19733	1	-205	Phykpl	protein_coding
ENSMUSG00000020361.13	chr11	53299522	53299843	322	*	1.75363	1.48094389923472e-05	Promoter	11	53259814	53300457	40644	2	614	Hspa4	protein_coding
ENSMUSG00000020361.13	chr11	53300184	53300432	249	*	1.14841	0.00038407325155912	Promoter	11	53259814	53300457	40644	2	25	Hspa4	protein_coding
ENSMUSG00000020361.13	chr11	53300756	53301059	304	*	0.82469	0.00372044583790496	Promoter	11	53259814	53300457	40644	2	-299	Hspa4	protein_coding
ENSMUSG00000020362.13	chr11	49711804	49712072	269	*	0.42633	0.0182206462689306	Promoter	11	49671503	49712723	41221	2	651	Cnot6	protein_coding
ENSMUSG00000020362.13	chr11	49712190	49712734	545	*	0.48137	0.0159017021260982	Promoter	11	49671503	49712723	41221	2	0	Cnot6	protein_coding
ENSMUSG00000020364.14	chr11	51059326	51059576	251	*	0.44058	0.0345812081949362	Promoter	11	51059257	51072799	13543	1	69	Zfp354a	protein_coding
ENSMUSG00000020366.18	chr11	49832656	49832898	243	*	1.68659	0.000528415082953878	Exon (ENSMUST00000020629.4/ENSMUSG00000020363.6, exon 17 of 19)	11	49846751	49886421	39671	1	-13853	Mapk9	protein_coding
ENSMUSG00000020366.18	chr11	49846971	49847247	277	*	0.07089	0.0488849105743952	Promoter	11	49846751	49886421	39671	1	220	Mapk9	protein_coding
ENSMUSG00000020368.15	chr11	50324910	50325642	733	*	1.39735	2.68865868540145e-05	Promoter	11	50293961	50325673	31713	2	31	Canx	protein_coding
ENSMUSG00000020368.15	chr11	50325951	50326264	314	*	0.87051	0.00254731813000287	Promoter	11	50293961	50325673	31713	2	-278	Canx	protein_coding
ENSMUSG00000020372.15	chr11	48799688	48799942	255	*	1.36487	0.000723092560335199	Promoter	11	48800332	48806434	6103	1	-390	Rack1	protein_coding
ENSMUSG00000020372.15	chr11	48800020	48800262	243	*	1.20162	0.000824039498217025	Promoter	11	48800332	48806434	6103	1	-70	Rack1	protein_coding
ENSMUSG00000020376.17	chr11	50025555	50026364	810	*	0.74069	0.00538537494033979	Promoter	11	50025346	50125719	100374	1	209	Rnf130	protein_coding
ENSMUSG00000020387.15	chr11	51855697	51856158	462	*	0.88616	0.00174893218891234	Intron (ENSMUST00000020655.13/ENSMUSG00000020387.15, intron 1 of 11)	11	51813455	51857653	44199	2	1495	Jade2	protein_coding
ENSMUSG00000020387.15	chr11	51856693	51857059	367	*	0.79641	0.00180983599548121	Promoter	11	51813455	51857653	44199	2	594	Jade2	protein_coding
ENSMUSG00000020387.15	chr11	51857215	51858820	1606	*	0.8649	0.000748207806532759	Promoter	11	51813455	51857653	44199	2	0	Jade2	protein_coding
ENSMUSG00000020389.19	chr11	52003687	52004087	401	*	0.90387	0.00320447403166941	Promoter	11	52004221	52089784	85564	1	-134	Cdkl3	protein_coding
ENSMUSG00000020389.19	chr11	52004316	52004657	342	*	0.80902	0.00613844051521082	Promoter	11	52004221	52089784	85564	1	95	Cdkl3	protein_coding
ENSMUSG00000020390.12	chr11	51999981	52000757	777	*	0.9413	0.00112235559451366	Promoter	11	51985497	52000762	15266	2	5	Ube2b	protein_coding
ENSMUSG00000020392.8	chr11	51967743	51967985	243	*	1.50068	0.000578207069338537	Promoter	11	51967661	51977334	9674	1	82	Cdkn2aipnl	protein_coding
ENSMUSG00000020397.15	chr11	46437048	46437422	375	*	0.72545	0.01829236910271	Promoter	11	46436925	46442721	5797	1	123	Med7	protein_coding
ENSMUSG00000020400.17	chr11	54955846	54956122	277	*	1.28193	0.00147552800717675	5' UTR	11	54910785	54962917	52133	2	6795	Tnip1	protein_coding
ENSMUSG00000020402.11	chr11	52360426	52360927	502	*	0.7022	0.00265027589637574	Promoter	11	52360860	52389397	28538	1	0	Vdac1	protein_coding
ENSMUSG00000020402.11	chr11	52361121	52361766	646	*	0.74475	0.00191544627996328	Promoter	11	52360860	52389397	28538	1	261	Vdac1	protein_coding
ENSMUSG00000020422.14	chr11	8664019	8664425	407	*	0.98876	0.00199633679107097	Promoter	11	8431652	8664681	233030	2	256	Tns3	protein_coding
ENSMUSG00000020423.6	chr1	134060620	134060890	271	*	0.91139	0.00389377796951626	Distal Intergenic	1	134075170	134079120	3951	2	18230	Btg2	protein_coding
ENSMUSG00000020423.6	chr1	134062958	134063200	243	*	1.2758	0.000497533281942351	Distal Intergenic	1	134075170	134079120	3951	2	15920	Btg2	protein_coding
ENSMUSG00000020423.6	chr1	134078685	134078973	289	*	1.03431	0.00111423448803963	Promoter	1	134075170	134079120	3951	2	147	Btg2	protein_coding
ENSMUSG00000020423.6	chr1	134079325	134079629	305	*	0.70609	0.0101417712860005	Promoter	1	134075170	134079120	3951	2	-205	Btg2	protein_coding
ENSMUSG00000020431.5	chr11	7056396	7056672	277	*	0.53934	0.0295176979531675	Distal Intergenic	11	7063489	7178506	115018	1	-6817	Adcy1	protein_coding
ENSMUSG00000020440.13	chr6	28423583	28424061	479	*	0.26663	0.0371218457805563	Promoter	6	28423560	28426602	3043	1	23	Arf5	protein_coding
ENSMUSG00000020448.16	chr11	3451761	3452197	437	*	0.44631	0.0229481412842371	Promoter	11	3415982	3452363	36382	2	166	Rnf185	protein_coding
ENSMUSG00000020451.17	chr11	3408741	3409132	392	*	1.67687	0.000167283698488062	Promoter	11	3344256	3409189	64934	2	57	Limk2	protein_coding
ENSMUSG00000020453.17	chr11	3289649	3290181	533	*	0.3366	0.026940526983348	Promoter	11	3288874	3309083	20210	1	775	Patz1	protein_coding
ENSMUSG00000020453.17	chr11	3290309	3290576	268	*	0.17268	0.0406888287566949	5' UTR	11	3288874	3309083	20210	1	1435	Patz1	protein_coding
ENSMUSG00000020453.17	chr11	3291975	3292224	250	*	0.82158	0.00613844051521082	Exon (ENSMUST00000153603.7/ENSMUSG00000020453.17, exon 1 of 3)	11	3288874	3309083	20210	1	3101	Patz1	protein_coding
ENSMUSG00000020455.16	chr11	58978148	58978573	426	*	1.02766	0.0029737181543785	Promoter	11	58978093	58991458	13366	1	55	Trim11	protein_coding
ENSMUSG00000020456.17	chr11	6291637	6292345	709	*	0.37233	0.030310198925301	Promoter	11	6291633	6356642	65010	1	4	Ogdh	protein_coding
ENSMUSG00000020457.13	chr11	3265970	3266354	385	*	0.74846	0.0067938576170439	Promoter	11	3187360	3266415	79056	2	61	Drg1	protein_coding
ENSMUSG00000020457.13	chr11	3266663	3267031	369	*	0.9411	0.00346271003422149	Promoter	11	3187360	3266415	79056	2	-248	Drg1	protein_coding
ENSMUSG00000020458.16	chr11	29693193	29694221	1029	*	0.76681	0.00416412425931512	Promoter	11	29692947	29744331	51385	1	246	Rtn4	protein_coding
ENSMUSG00000020459.14	chr11	29526047	29526754	708	*	0.87445	0.00545128915732268	Promoter	11	29526408	29545279	18872	1	0	Mtif2	protein_coding
ENSMUSG00000020460.15	chr11	29548057	29548455	399	*	0.7771	0.00739817814208081	Promoter	11	29545846	29548109	2264	2	0	Rps27a	protein_coding
ENSMUSG00000020476.14	chr11	5788580	5788886	307	*	0.59903	0.0172162629990337	Promoter	11	5788488	5800962	12475	1	92	Dbnl	protein_coding
ENSMUSG00000020482.4	chr11	5541879	5542128	250	*	1.13365	0.00355684954774918	Promoter	11	5528887	5542187	13301	2	59	Ccdc117	protein_coding
ENSMUSG00000020483.14	chr11	87986673	87987461	789	*	1.33883	0.000140334457300445	Promoter	11	87979525	87987533	8009	2	72	Dynll2	protein_coding
ENSMUSG00000020484.19	chr11	5521054	5521461	408	*	0.48778	0.0118032277090735	Promoter	11	5520659	5525893	5235	1	395	Xbp1	protein_coding
ENSMUSG00000020486.19	chr11	87577499	87577848	350	*	1.07093	0.001473321393871	Intron (ENSMUST00000239011.1/ENSMUSG00000020486.19, intron 3 of 13)	11	87566653	87590539	23887	1	10846	Sept4	protein_coding
ENSMUSG00000020486.19	chr11	87578408	87579143	736	*	0.69551	0.00771162462946174	5' UTR	11	87566653	87590539	23887	1	11755	Sept4	protein_coding
ENSMUSG00000020491.15	chr11	58867257	58867541	285	*	1.0836	0.00400634152356359	Promoter	11	58867216	58883288	16073	1	41	2810021J22Rik	protein_coding
ENSMUSG00000020496.9	chr11	58938057	58938436	380	*	0.73662	0.00849232202130475	Promoter	11	58932288	58938916	6629	2	480	Rnf187	protein_coding
ENSMUSG00000020496.9	chr11	58938682	58938924	243	*	0.92901	0.00264031640109387	Promoter	11	58932288	58938916	6629	2	0	Rnf187	protein_coding
ENSMUSG00000020515.13	chr11	58104300	58104556	257	*	1.32648	0.000499784563761096	Promoter	11	58104153	58118594	14442	1	147	Cnot8	protein_coding
ENSMUSG00000020516.15	chr11	86544110	86544732	623	*	0.93946	0.00217782195389564	Promoter	11	86498871	86544805	45935	2	73	Rps6kb1	protein_coding
ENSMUSG00000020519.5	chr11	57801808	57802381	574	*	1.37611	0.00028703843188982	Promoter	11	57801637	57810217	8581	1	171	Sap30l	protein_coding
ENSMUSG00000020520.14	chr11	57644871	57645371	501	*	2.10333	1.75637551391719e-06	Promoter	11	57645442	57787514	142073	1	-71	Galnt10	protein_coding
ENSMUSG00000020520.14	chr11	57645512	57645754	243	*	2.02167	7.82816535149771e-06	Promoter	11	57645442	57787514	142073	1	70	Galnt10	protein_coding
ENSMUSG00000020521.7	chr11	86484670	86485287	618	*	0.73028	0.00739817814208081	Promoter	11	86484657	86499025	14369	1	13	Rnft1	protein_coding
ENSMUSG00000020522.13	chr11	57518860	57519110	251	*	1.42994	0.000871902913331716	Promoter	11	57518664	57533815	15152	1	196	Mfap3	protein_coding
ENSMUSG00000020525.17	chr11	85311381	85312162	782	*	0.80573	0.00423136602455268	Promoter	11	85311244	85347066	35823	1	137	Ppm1d	protein_coding
ENSMUSG00000020530.14	chr11	84869564	84870106	543	*	0.97419	0.000696003626199812	Promoter	11	84832361	84870817	38457	2	711	Ggnbp2	protein_coding
ENSMUSG00000020530.14	chr11	84870305	84870804	500	*	0.49472	0.010970498710193	Promoter	11	84832361	84870817	38457	2	13	Ggnbp2	protein_coding
ENSMUSG00000020530.14	chr11	84870921	84871383	463	*	0.47221	0.0154875493285911	Promoter	11	84832361	84870817	38457	2	-104	Ggnbp2	protein_coding
ENSMUSG00000020536.12	chr11	60699901	60700386	486	*	1.07229	0.00179349773141353	Promoter	11	60699723	60714186	14464	1	178	Llgl1	protein_coding
ENSMUSG00000020537.9	chr11	60454703	60455012	310	*	0.80299	0.00973865921385915	Promoter	11	60454591	60468754	14164	1	112	Drg2	protein_coding
ENSMUSG00000020538.15	chr11	60220264	60220506	243	*	1.19177	0.00290114386189086	Exon (ENSMUST00000020846.7/ENSMUSG00000020538.15, exon 1 of 19)	11	60199089	60222581	23493	2	2075	Srebf1	protein_coding
ENSMUSG00000020544.14	chr11	90638224	90638785	562	*	0.52683	0.0142114225314367	Promoter	11	90638173	90644931	6759	1	51	Cox11	protein_coding
ENSMUSG00000020546.14	chr11	90637563	90637809	247	*	0.51863	0.0168889369214173	Promoter	11	90476492	90638084	161593	2	275	Stxbp4	protein_coding
ENSMUSG00000020564.17	chr12	33147791	33148176	386	*	1.39035	0.000200888615946671	Promoter	12	33147693	33373185	225493	1	98	Atxn7l1	protein_coding
ENSMUSG00000020570.15	chr12	32954428	32954685	258	*	0.64706	0.0172162629990337	Promoter	12	32953891	32979860	25970	1	537	Sypl	protein_coding
ENSMUSG00000020572.8	chr12	32819660	32820023	364	*	0.59833	0.0184223408281062	Promoter	12	32819545	32853349	33805	1	115	Nampt	protein_coding
ENSMUSG00000020572.8	chr12	32820571	32821058	488	*	0.67529	0.00814010590060555	Exon (ENSMUST00000020886.8/ENSMUSG00000020572.8, exon 1 of 11)	12	32819545	32853349	33805	1	1026	Nampt	protein_coding
ENSMUSG00000020576.10	chr12	13269232	13269574	343	*	1.21214	0.00147552800717675	Promoter	12	13269133	13583811	314679	1	99	Nbas	protein_coding
ENSMUSG00000020577.17	chr12	36041940	36042381	442	*	0.69411	0.00849232202130475	Promoter	12	36014557	36042500	27944	2	119	Tspan13	protein_coding
ENSMUSG00000020580.10	chr12	16894015	16894349	335	*	1.04108	0.00121194851197754	Promoter	12	16894895	16987823	92929	1	-546	Rock2	protein_coding
ENSMUSG00000020585.4	chr12	8922121	8922469	349	*	0.86032	0.00307735710876562	Promoter	12	8921664	8938742	17079	1	457	Laptm4a	protein_coding
ENSMUSG00000020585.4	chr12	8922532	8922788	257	*	0.83653	0.00372044583790496	Promoter	12	8921664	8938742	17079	1	868	Laptm4a	protein_coding
ENSMUSG00000020589.17	chr12	12262168	12262854	687	*	0.81329	0.00259018443510977	Promoter	12	12262139	12380965	118827	1	29	Fam49a	protein_coding
ENSMUSG00000020590.16	chr12	35047555	35047834	280	*	0.36629	0.0345361176426658	Promoter	12	35047186	35147479	100294	1	369	Snx13	protein_coding
ENSMUSG00000020592.14	chr12	8772577	8772866	290	*	1.35548	0.00381633115466688	Intron (ENSMUST00000020911.13/ENSMUSG00000020592.14, intron 1 of 4)	12	8771323	8793715	22393	1	1254	Sdc1	protein_coding
ENSMUSG00000020593.16	chr12	16589445	16589759	315	*	1.44336	0.00028703843188982	5' UTR	12	16535669	16646966	111298	2	57207	Lpin1	protein_coding
ENSMUSG00000020594.14	chr12	8640844	8641425	582	*	0.85205	0.00419896597253235	Distal Intergenic	12	8674134	8752581	78448	1	-32709	Pum2	protein_coding
ENSMUSG00000020594.14	chr12	8674328	8674670	343	*	0.60727	0.0112098650681225	Promoter	12	8674134	8752581	78448	1	194	Pum2	protein_coding
ENSMUSG00000020599.13	chr11	109312318	109312563	246	*	2.37476	2.36200867220762e-05	Distal Intergenic	11	109225355	109298129	72775	2	-14189	Rgs9	protein_coding
ENSMUSG00000020601.8	chr12	15814775	15815129	355	*	1.56702	2.3069258826454e-05	Intron (ENSMUST00000020922.7/ENSMUSG00000020601.8, intron 1 of 2)	12	15791727	15816922	25196	2	1793	Trib2	protein_coding
ENSMUSG00000020601.8	chr12	15815300	15816060	761	*	1.32151	5.74257608506962e-05	Promoter	12	15791727	15816922	25196	2	862	Trib2	protein_coding
ENSMUSG00000020601.8	chr12	15816203	15816806	604	*	1.28362	0.000140334457300445	Promoter	12	15791727	15816922	25196	2	116	Trib2	protein_coding
ENSMUSG00000020604.13	chr11	109472983	109473260	278	*	0.87129	0.00236169266486661	Promoter	11	109473374	109573330	99957	1	-114	Arsg	protein_coding
ENSMUSG00000020605.9	chr12	8313508	8313954	447	*	1.47351	0.000718378480087264	Promoter	12	8313432	8343824	30393	1	76	Hs1bp3	protein_coding
ENSMUSG00000020610.17	chr11	109426055	109426308	254	*	1.12198	0.00400634152356359	Promoter	11	109425946	109452813	26868	1	109	Amz2	protein_coding
ENSMUSG00000020611.14	chr11	109362184	109362573	390	*	1.47144	6.48822904494018e-05	Promoter	11	109362831	109401369	38539	1	-258	Gna13	protein_coding
ENSMUSG00000020612.16	chr11	109650236	109650952	717	*	0.72299	0.0021289101462691	Promoter	11	109649405	109669656	20252	1	831	Prkar1a	protein_coding
ENSMUSG00000020612.16	chr11	109651091	109652013	923	*	0.85763	0.000970203529350177	Intron (ENSMUST00000123354.7/ENSMUSG00000020612.16, intron 1 of 1)	11	109649405	109669656	20252	1	1686	Prkar1a	protein_coding
ENSMUSG00000020614.13	chr11	109721667	109721974	308	*	1.6074	0.000144248643749731	Promoter	11	109669749	109722279	52531	2	305	Fam20a	protein_coding
ENSMUSG00000020621.6	chr12	10390890	10391209	320	*	0.73072	0.0102622430425612	Promoter	12	10390772	10395562	4791	1	118	Rdh14	protein_coding
ENSMUSG00000020627.10	chr12	5374046	5374621	576	*	1.39493	5.67791275177946e-05	Intron (ENSMUST00000020958.8/ENSMUSG00000020627.10, intron 1 of 13)	12	5077472	5375682	298211	2	1061	Klhl29	protein_coding
ENSMUSG00000020627.10	chr12	5374879	5375338	460	*	1.08477	0.00036357998132133	Promoter	12	5077472	5375682	298211	2	344	Klhl29	protein_coding
ENSMUSG00000020629.12	chr12	28675102	28675686	585	*	0.69817	0.00975214391456097	Promoter	12	28675231	28682175	6945	1	0	Adi1	protein_coding
ENSMUSG00000020638.8	chr12	26469118	26469367	250	*	0.80839	0.011217756265978	Promoter	12	26469204	26479837	10634	1	0	Cmpk2	protein_coding
ENSMUSG00000020644.9	chr12	25099087	25100066	980	*	1.65988	8.78266015879063e-06	Distal Intergenic	12	25093799	25097140	3342	2	-1947	Id2	protein_coding
ENSMUSG00000020646.17	chr12	24830759	24831248	490	*	1.15204	0.000679994489478918	Promoter	12	24830879	24964397	133519	1	0	Mboat2	protein_coding
ENSMUSG00000020647.10	chr12	4476204	4477101	898	*	1.44891	9.51606926591237e-05	Promoter	12	4247362	4477182	229821	2	81	Ncoa1	protein_coding
ENSMUSG00000020648.3	chr12	31654802	31655119	318	*	1.01731	0.00490086088097992	Promoter	12	31640050	31654826	14777	2	0	Dus4l	protein_coding
ENSMUSG00000020650.15	chr12	31634737	31635060	324	*	1.67687	0.000167283698488062	Promoter	12	31590967	31634658	43692	2	-79	Bcap29	protein_coding
ENSMUSG00000020652.17	chr12	4233954	4234316	363	*	1.08637	0.0029737181543785	Promoter	12	4196004	4234294	38291	2	0	Cenpo	protein_coding
ENSMUSG00000020653.12	chr12	24651473	24651773	301	*	1.04323	0.00220998209080651	Promoter	12	24651274	24662789	11516	1	199	Klf11	protein_coding
ENSMUSG00000020654.15	chr12	4133617	4133859	243	*	1.24612	0.00103748063004615	Promoter	12	4133103	4213525	80423	1	514	Adcy3	protein_coding
ENSMUSG00000020657.16	chr12	4082179	4082617	439	*	0.70988	0.0112329594756953	Promoter	12	4082583	4110606	28024	1	0	Dnajc27	protein_coding
ENSMUSG00000020658.10	chr12	4038070	4038312	243	*	0.97478	0.00358699546282706	Promoter	12	3962554	4038915	76362	2	603	Efr3b	protein_coding
ENSMUSG00000020659.16	chr12	31499565	31499879	315	*	0.7572	0.00739817814208081	Promoter	12	31484829	31499616	14788	2	0	Cbll1	protein_coding
ENSMUSG00000020660.6	chr12	3960104	3960600	497	*	1.16213	0.00139939677853105	3' UTR	12	3954951	3960642	5692	1	5153	Pomc	protein_coding
ENSMUSG00000020661.15	chr12	3806901	3807275	375	*	0.15751	0.0398845967922849	Promoter	12	3806007	3914443	108437	1	894	Dnmt3a	protein_coding
ENSMUSG00000020661.15	chr12	3807803	3808477	675	*	0.59961	0.00854842060590449	Intron (ENSMUST00000173700.1/ENSMUSG00000020661.15, intron 1 of 1)	12	3806007	3914443	108437	1	1796	Dnmt3a	protein_coding
ENSMUSG00000020661.15	chr12	3808752	3809043	292	*	0.70603	0.00622187896240658	Intron (ENSMUST00000173700.1/ENSMUSG00000020661.15, intron 1 of 1)	12	3806007	3914443	108437	1	2745	Dnmt3a	protein_coding
ENSMUSG00000020664.10	chr12	31350911	31351387	477	*	1.2758	0.000497533281942351	Promoter	12	31331277	31351453	20177	2	66	Dld	protein_coding
ENSMUSG00000020668.10	chr12	3365135	3365767	633	*	0.68003	0.0064885309179383	Promoter	12	3365132	3406494	41363	1	3	Kif3c	protein_coding
ENSMUSG00000020669.15	chr12	30911948	30912190	243	*	0.68462	0.0121061096870413	Promoter	12	30911668	30960162	48495	1	280	Sh3yl1	protein_coding
ENSMUSG00000020671.9	chr12	3310343	3310701	359	*	1.01731	0.00490086088097992	Promoter	12	3247428	3309969	62542	2	-374	Rab10	protein_coding
ENSMUSG00000020674.17	chr12	29938242	29938495	254	*	1.79121	4.53352880356298e-05	Promoter	12	29937608	30017658	80051	1	634	Pxdn	protein_coding
ENSMUSG00000020680.15	chr11	83473153	83473653	501	*	0.78833	0.00480057527471607	Promoter	11	83473086	83506743	33658	1	67	Taf15	protein_coding
ENSMUSG00000020684.14	chr11	83409418	83409684	267	*	0.66313	0.0172162629990337	Promoter	11	83409137	83421039	11903	1	281	Rasl10b	protein_coding
ENSMUSG00000020687.13	chr11	104549936	104550454	519	*	0.7743	0.00567003047290053	Promoter	11	104502745	104550620	47876	2	166	Cdc27	protein_coding
ENSMUSG00000020696.18	chr11	82870756	82871157	402	*	0.71437	0.0156755476707814	Promoter	11	82802449	82871210	68762	2	53	Rffl	protein_coding
ENSMUSG00000020697.16	chr11	82781047	82782018	972	*	1.14083	0.000886791594129903	Promoter	11	82781108	82804274	23167	1	0	Lig3	protein_coding
ENSMUSG00000020705.6	chr11	106216958	106217591	634	*	0.828	0.00351529901940401	Promoter	11	106216926	106249139	32214	1	32	Ddx42	protein_coding
ENSMUSG00000020708.12	chr11	106256226	106256517	292	*	0.95668	0.00490086088097992	Promoter	11	106256154	106263120	6967	1	72	Psmc5	protein_coding
ENSMUSG00000020716.16	chr11	79339152	79340209	1058	*	0.50201	0.0138382669692589	Promoter	11	79339693	79581612	241920	1	0	Nf1	protein_coding
ENSMUSG00000020719.14	chr11	106787339	106787964	626	*	0.49876	0.0190749814937523	Intron (ENSMUST00000021062.11/ENSMUSG00000020719.14, intron 1 of 12)	11	106780355	106789185	8831	2	1221	Ddx5	protein_coding
ENSMUSG00000020719.14	chr11	106788644	106789243	600	*	1.10477	0.000300974541059378	Promoter	11	106780355	106789185	8831	2	0	Ddx5	protein_coding
ENSMUSG00000020720.13	chr11	107479566	107479841	276	*	1.10118	0.0015930632969885	Promoter	11	107479484	107504362	24879	1	82	Psmd12	protein_coding
ENSMUSG00000020733.3	chr11	115164070	115164312	243	*	1.3109	0.000723092560335199	Promoter	11	115163341	115181181	17841	1	729	Slc9a3r1	protein_coding
ENSMUSG00000020737.12	chr11	115513489	115513777	289	*	1.20894	0.000679994489478918	Promoter	11	115497353	115514387	17035	2	610	Jpt1	protein_coding
ENSMUSG00000020737.12	chr11	115513927	115514169	243	*	1.49924	0.000157589727312058	Promoter	11	115497353	115514387	17035	2	218	Jpt1	protein_coding
ENSMUSG00000020738.16	chr11	115535560	115536152	593	*	1.08091	0.00164332001624072	Promoter	11	115523102	115536276	13175	2	124	Sumo2	protein_coding
ENSMUSG00000020739.11	chr11	115564165	115564502	338	*	0.98091	0.00400541628957112	Promoter	11	115564434	115583985	19552	1	0	Nup85	protein_coding
ENSMUSG00000020740.13	chr11	115603839	115604466	628	*	0.6497	0.00799955866595132	Promoter	11	115584255	115604051	19797	2	0	Gga3	protein_coding
ENSMUSG00000020741.17	chr11	74637844	74638100	257	*	0.59968	0.017651793461807	Exon (ENSMUST00000100866.2/ENSMUSG00000069814.6, exon 4 of 4)	11	74649495	74670847	21353	1	-11395	Cluh	protein_coding
ENSMUSG00000020743.15	chr11	115612662	115613158	497	*	1.58003	7.05006674817097e-05	Promoter	11	115607918	115612969	5052	2	0	Mif4gd	protein_coding
ENSMUSG00000020744.13	chr11	115627600	115628009	410	*	1.56699	7.05006674817097e-05	Promoter	11	115614178	115628295	14118	2	286	Slc25a19	protein_coding
ENSMUSG00000020745.15	chr11	74723266	74724337	1072	*	0.16322	0.0350293775994245	Promoter	11	74673949	74724670	50722	2	333	Pafah1b1	protein_coding
ENSMUSG00000020745.15	chr11	74724465	74724918	454	*	0.18747	0.0369983507859331	Promoter	11	74673949	74724670	50722	2	0	Pafah1b1	protein_coding
ENSMUSG00000020747.18	chr11	115765489	115766072	584	*	1.44891	9.51606926591237e-05	Promoter	11	115765433	115799366	33934	1	56	Tmem94	protein_coding
ENSMUSG00000020747.18	chr11	115779967	115780262	296	*	1.34811	0.000416487136467583	Intron (ENSMUST00000093912.10/ENSMUSG00000020747.18, intron 2 of 31)	11	115765433	115799366	33934	1	14534	Tmem94	protein_coding
ENSMUSG00000020770.13	chr11	116029733	116029986	254	*	1.3109	0.000723092560335199	Promoter	11	116030322	116061214	30893	1	-336	Unk	protein_coding
ENSMUSG00000020770.13	chr11	116030385	116031404	1020	*	0.60231	0.0115339081414557	Promoter	11	116030322	116061214	30893	1	63	Unk	protein_coding
ENSMUSG00000020776.18	chr11	116167704	116168113	410	*	1.30462	0.000599741476513311	Promoter	11	116142285	116168166	25882	2	53	Fbf1	protein_coding
ENSMUSG00000020777.16	chr11	116198827	116199121	295	*	0.61872	0.0091592799946854	Promoter	11	116171888	116199045	27158	2	0	Acox1	protein_coding
ENSMUSG00000020777.16	chr11	116199256	116199545	290	*	0.68785	0.0105143034549488	Promoter	11	116171888	116199045	27158	2	-211	Acox1	protein_coding
ENSMUSG00000020778.12	chr11	116198420	116198683	264	*	0.47098	0.0196266997825715	Promoter	11	116198855	116215318	16464	1	-172	Ten1	protein_coding
ENSMUSG00000020780.15	chr11	116274335	116274699	365	*	1.00412	0.00199950760596781	Promoter	11	116245166	116274217	29052	2	-118	Srp68	protein_coding
ENSMUSG00000020783.14	chr11	73047878	73048410	533	*	1.09909	0.00060354368102147	Promoter	11	73047783	73089317	41535	1	95	Ncbp3	protein_coding
ENSMUSG00000020785.17	chr11	73019075	73019400	326	*	1.05594	0.00164332001624072	Promoter	11	73019008	73042073	23066	1	67	Camkk1	protein_coding
ENSMUSG00000020790.14	chr11	72690092	72690403	312	*	1.21214	0.00147552800717675	Promoter	11	72690006	72772146	82141	1	86	Ankfy1	protein_coding
ENSMUSG00000020792.15	chr11	116306414	116306685	272	*	1.51405	0.00102747377241031	Promoter	11	116288001	116307233	19233	2	548	Exoc7	protein_coding
ENSMUSG00000020794.13	chr11	72607366	72608257	892	*	0.71046	0.00710869492124848	Promoter	11	72607283	72686481	79199	1	83	Ube2g1	protein_coding
ENSMUSG00000020802.8	chr11	116580625	116580867	243	*	0.99114	0.00220998209080651	Promoter	11	116537740	116581447	43708	2	580	Ube2o	protein_coding
ENSMUSG00000020802.8	chr11	116580947	116581442	496	*	0.90519	0.00264031640109387	Promoter	11	116537740	116581447	43708	2	5	Ube2o	protein_coding
ENSMUSG00000020811.16	chr11	71750474	71750767	294	*	1.05544	0.0029737181543785	Promoter	11	71749920	71789647	39728	1	554	Wscd1	protein_coding
ENSMUSG00000020814.13	chr11	116811548	116811864	317	*	0.89748	0.00509730934191214	Intron (ENSMUST00000021170.8/ENSMUSG00000020814.13, intron 3 of 3)	11	116803062	116828046	24985	2	16182	Mxra7	protein_coding
ENSMUSG00000020817.16	chr11	70844901	70845324	424	*	1.22165	0.000679994489478918	Promoter	11	70844778	70943105	98328	1	123	Rabep1	protein_coding
ENSMUSG00000020821.17	chr11	70700199	70701268	1070	*	0.95036	0.000436927432125914	Promoter	11	70700548	70731964	31417	1	0	Kif1c	protein_coding
ENSMUSG00000020823.16	chr11	117114463	117115019	557	*	1.10031	0.000643979610022901	Promoter	11	117115168	117159268	44101	1	-149	Sec14l1	protein_coding
ENSMUSG00000020823.16	chr11	117115403	117115658	256	*	0.50857	0.0147670013994457	Promoter	11	117115168	117159268	44101	1	235	Sec14l1	protein_coding
ENSMUSG00000020823.16	chr11	117120753	117121197	445	*	0.23976	0.0455404464094905	Intron (ENSMUST00000127090.7/ENSMUSG00000020823.16, intron 2 of 11)	11	117115168	117159268	44101	1	5585	Sec14l1	protein_coding
ENSMUSG00000020827.18	chr11	70562938	70563422	485	*	0.52123	0.0196266997825715	Promoter	11	70562881	70614483	51603	1	57	Mink1	protein_coding
ENSMUSG00000020831.18	chr11	70237260	70237802	543	*	0.20956	0.0363488866979176	Promoter	11	70235206	70237914	2709	2	112	0610010K14Rik	protein_coding
ENSMUSG00000020831.18	chr11	70238060	70238485	426	*	0.58358	0.00880950826339454	Promoter	11	70235206	70237914	2709	2	-146	0610010K14Rik	protein_coding
ENSMUSG00000020840.10	chr11	76945436	76945732	297	*	1.25107	0.000200477796143491	5' UTR	11	76924809	76987379	62571	1	20627	Blmh	protein_coding
ENSMUSG00000020840.10	chr11	76945789	76946209	421	*	0.9523	0.00199633679107097	5' UTR	11	76924809	76987379	62571	1	20980	Blmh	protein_coding
ENSMUSG00000020843.15	chr11	76407353	76407771	419	*	1.2627	0.00103748063004615	Promoter	11	76406952	76416292	9341	1	401	Timm22	protein_coding
ENSMUSG00000020844.6	chr11	76398438	76398752	315	*	0.63074	0.0209295746262764	Promoter	11	76257198	76399140	141943	2	388	Nxn	protein_coding
ENSMUSG00000020848.7	chr11	75795541	75795787	247	*	0.71921	0.0175888164449135	Promoter	11	75768966	75796049	27084	2	262	Doc2b	protein_coding
ENSMUSG00000020849.13	chr11	75733122	75733812	691	*	0.21105	0.031783873422119	Promoter	11	75732869	75765845	32977	1	253	Ywhae	protein_coding
ENSMUSG00000020850.14	chr11	75486860	75487129	270	*	1.1456	0.0015930632969885	Promoter	11	75486816	75509449	22634	1	44	Prpf8	protein_coding
ENSMUSG00000020857.11	chr11	93955254	93955546	293	*	1.16213	0.00139939677853105	Promoter	11	93949814	93956259	6446	2	713	Nme2	protein_coding
ENSMUSG00000020857.11	chr11	93955693	93955956	264	*	1.04436	0.00199950760596781	Promoter	11	93949814	93956259	6446	2	303	Nme2	protein_coding
ENSMUSG00000020859.16	chr11	93996322	93996733	412	*	0.10227	0.0454469656063429	Promoter	11	93996091	94126085	129995	1	231	Spag9	protein_coding
ENSMUSG00000020863.15	chr11	94321275	94321789	515	*	0.60605	0.0103480881018844	Promoter	11	94287890	94321988	34099	2	199	Luc7l3	protein_coding
ENSMUSG00000020863.15	chr11	94322172	94322459	288	*	0.5043	0.0168889369214173	Promoter	11	94287890	94321988	34099	2	-184	Luc7l3	protein_coding
ENSMUSG00000020864.13	chr11	94326997	94327635	639	*	0.36199	0.0268433590028809	Promoter	11	94328001	94341841	13841	1	-366	Ankrd40	protein_coding
ENSMUSG00000020864.13	chr11	94328101	94328528	428	*	0.61351	0.00748990797425891	Promoter	11	94328001	94341841	13841	1	100	Ankrd40	protein_coding
ENSMUSG00000020868.15	chr11	94676872	94677385	514	*	0.09507	0.0432724841641889	Promoter	11	94663851	94677515	13665	2	130	Xylt2	protein_coding
ENSMUSG00000020873.15	chr11	95384613	95385342	730	*	1.40233	0.000138708806248892	Promoter	11	95384692	95391776	7085	1	0	Slc35b1	protein_coding
ENSMUSG00000020882.17	chr11	98022383	98023092	710	*	0.82777	0.00329652934470958	Promoter	11	98001508	98023034	21527	2	0	Cacnb1	protein_coding
ENSMUSG00000020883.18	chr11	98149112	98149456	345	*	0.62375	0.0135877152340879	Promoter	11	98082556	98150403	67848	2	947	Fbxl20	protein_coding
ENSMUSG00000020883.18	chr11	98149906	98150178	273	*	0.60719	0.012888501009292	Promoter	11	98082556	98150403	67848	2	225	Fbxl20	protein_coding
ENSMUSG00000020886.17	chr11	70018419	70018836	418	*	0.46554	0.014036270789169	5' UTR	11	70016942	70047522	30581	1	1477	Dlg4	protein_coding
ENSMUSG00000020886.17	chr11	70027167	70027563	397	*	0.87828	0.00419896597253235	Intron (ENSMUST00000231506.1/ENSMUSG00000020886.17, intron 4 of 21)	11	70016942	70047522	30581	1	10225	Dlg4	protein_coding
ENSMUSG00000020886.17	chr11	70028522	70028805	284	*	0.98876	0.00199633679107097	Intron (ENSMUST00000231506.1/ENSMUSG00000020886.17, intron 4 of 21)	11	70016942	70047522	30581	1	11580	Dlg4	protein_coding
ENSMUSG00000020888.16	chr11	70000710	70001167	458	*	0.90794	0.00753960713331032	Promoter	11	70000595	70012301	11707	1	115	Dvl2	protein_coding
ENSMUSG00000020889.11	chr11	98774303	98774764	462	*	0.32757	0.0269317828979899	Promoter	11	98767932	98775333	7402	2	569	Nr1d1	protein_coding
ENSMUSG00000020889.11	chr11	98774966	98775214	249	*	0.34652	0.026940526983348	Promoter	11	98767932	98775333	7402	2	119	Nr1d1	protein_coding
ENSMUSG00000020889.11	chr11	98782965	98783343	379	*	0.63266	0.0082784704815075	Distal Intergenic	11	98767932	98775333	7402	2	-7632	Nr1d1	protein_coding
ENSMUSG00000020893.17	chr11	69094424	69094671	248	*	0.89797	0.00704498751640868	Promoter	11	69095217	69109960	14744	1	-546	Per1	protein_coding
ENSMUSG00000020893.17	chr11	69095348	69095663	316	*	0.87905	0.0021100285176857	Promoter	11	69095217	69109960	14744	1	131	Per1	protein_coding
ENSMUSG00000020893.17	chr11	69095746	69096167	422	*	0.99438	0.00057593512733618	Promoter	11	69095217	69109960	14744	1	529	Per1	protein_coding
ENSMUSG00000020893.17	chr11	69096674	69097075	402	*	1.07823	0.000341178248137162	Intron (ENSMUST00000101004.8/ENSMUSG00000020893.17, intron 1 of 17)	11	69095217	69109960	14744	1	1457	Per1	protein_coding
ENSMUSG00000020893.17	chr11	69097279	69097666	388	*	1.09594	0.000341178248137162	Intron (ENSMUST00000101004.8/ENSMUSG00000020893.17, intron 1 of 17)	11	69095217	69109960	14744	1	2062	Per1	protein_coding
ENSMUSG00000020893.17	chr11	69098081	69098633	553	*	0.88357	0.00120367394337457	Intron (ENSMUST00000101004.8/ENSMUSG00000020893.17, intron 1 of 17)	11	69095217	69109960	14744	1	2864	Per1	protein_coding
ENSMUSG00000020893.17	chr11	69099059	69099927	869	*	0.93717	0.00122897937599245	Intron (ENSMUST00000101004.8/ENSMUSG00000020893.17, intron 1 of 17)	11	69095217	69109960	14744	1	3842	Per1	protein_coding
ENSMUSG00000020894.16	chr11	69088447	69089406	960	*	0.13219	0.0391246927851257	Promoter	11	69088490	69092384	3895	1	0	Vamp2	protein_coding
ENSMUSG00000020895.14	chr11	69070295	69070796	502	*	0.97826	0.00220998209080651	Promoter	11	69070806	69073293	2488	1	-10	Tmem107	protein_coding
ENSMUSG00000020895.14	chr11	69071079	69071407	329	*	0.68213	0.00849232202130475	Promoter	11	69070806	69073293	2488	1	273	Tmem107	protein_coding
ENSMUSG00000020898.18	chr11	69015768	69016064	297	*	0.35965	0.0346058875772973	Promoter	11	69015911	69036473	20563	1	0	Ctc1	protein_coding
ENSMUSG00000020900.15	chr11	68691288	68691675	388	*	0.29474	0.0301987788782407	Promoter	11	68691559	68816632	125074	1	0	Myh10	protein_coding
ENSMUSG00000020900.15	chr11	68692103	68692386	284	*	0.10353	0.0369067727953337	Promoter	11	68691559	68816632	125074	1	544	Myh10	protein_coding
ENSMUSG00000020900.15	chr11	68692653	68693333	681	*	0.19569	0.0311372245328221	Intron (ENSMUST00000141558.1/ENSMUSG00000020900.15, intron 1 of 1)	11	68691559	68816632	125074	1	1094	Myh10	protein_coding
ENSMUSG00000020902.12	chr11	68386164	68386691	528	*	1.40106	0.000416487136467583	5' UTR	11	68209364	68400823	191460	2	14132	Ntn1	protein_coding
ENSMUSG00000020902.12	chr11	68399850	68400123	274	*	0.50246	0.029899392323252	Promoter	11	68209364	68400823	191460	2	700	Ntn1	protein_coding
ENSMUSG00000020903.13	chr11	67966533	67966883	351	*	1.53586	0.00102747377241031	Promoter	11	67966193	68207148	240956	1	340	Stx8	protein_coding
ENSMUSG00000020910.16	chr11	67052099	67052516	418	*	1.3109	0.000723092560335199	Promoter	11	67037905	67052594	14690	2	78	Adprm	protein_coding
ENSMUSG00000020917.17	chr11	100527494	100527833	340	*	0.96523	0.00294664278774198	Promoter	11	100476353	100528000	51648	2	167	Acly	protein_coding
ENSMUSG00000020919.11	chr11	100849768	100850130	363	*	0.76336	0.00613844051521082	Promoter	11	100780731	100850724	69994	2	594	Stat5b	protein_coding
ENSMUSG00000020919.11	chr11	100850701	100851131	431	*	0.81526	0.00397689226363549	Promoter	11	100780731	100850724	69994	2	0	Stat5b	protein_coding
ENSMUSG00000020921.6	chr11	102155931	102156297	367	*	1.39947	0.00105128558061552	Promoter	11	102152546	102156404	3859	2	107	Tmem101	protein_coding
ENSMUSG00000020922.11	chr11	102184673	102185212	540	*	1.17962	0.000228535988259123	Promoter	11	102162497	102185296	22800	2	84	Lsm12	protein_coding
ENSMUSG00000020923.17	chr11	102316966	102319140	2175	*	0.2779	0.0220274815364284	Promoter	11	102304560	102319742	15183	2	602	Ubtf	protein_coding
ENSMUSG00000020923.17	chr11	102319286	102319643	358	*	0.68098	0.00327869183056787	Promoter	11	102304560	102319742	15183	2	99	Ubtf	protein_coding
ENSMUSG00000020923.17	chr11	102319864	102320126	263	*	0.30579	0.0268685193623647	Promoter	11	102304560	102319742	15183	2	-122	Ubtf	protein_coding
ENSMUSG00000020923.17	chr11	102320429	102320801	373	*	0.29601	0.0300796536263267	Promoter	11	102304560	102319742	15183	2	-687	Ubtf	protein_coding
ENSMUSG00000020925.16	chr11	102697466	102697784	319	*	0.91139	0.00389377796951626	Promoter	11	102684686	102697782	13097	2	0	Ccdc43	protein_coding
ENSMUSG00000020926.16	chr11	102761496	102761990	495	*	-0.39533	0.0265337883598993	Promoter	11	102761439	102780262	18824	1	57	Adam11	protein_coding
ENSMUSG00000020929.14	chr11	102880581	102880853	273	*	1.18972	0.000484496073753734	Promoter	11	102838473	102880985	42513	2	132	Eftud2	protein_coding
ENSMUSG00000020930.9	chr11	102880988	102881443	456	*	1.27101	0.000342692344850202	Promoter	11	102881204	102885216	4013	1	0	Ccdc103	protein_coding
ENSMUSG00000020935.8	chr11	103028526	103028841	316	*	1.23421	0.000484496073753734	Promoter	11	102994047	103028333	34287	2	-193	Dcakd	protein_coding
ENSMUSG00000020936.8	chr11	103016595	103017063	469	*	1.02766	0.0029737181543785	5' UTR	11	103028190	103068912	40723	1	-11127	Nmt1	protein_coding
ENSMUSG00000020936.8	chr11	103027844	103028099	256	*	1.48401	0.000196394716556192	Promoter	11	103028190	103068912	40723	1	-91	Nmt1	protein_coding
ENSMUSG00000020946.13	chr11	103697473	103698197	725	*	0.77175	0.00538537494033979	Promoter	11	103676849	103697898	21050	2	0	Gosr2	protein_coding
ENSMUSG00000020949.9	chr12	65073332	65073906	575	*	1.36597	0.000288997658028542	Promoter	12	65062424	65074007	11584	2	101	Fkbp3	protein_coding
ENSMUSG00000020954.16	chr12	51691006	51691958	953	*	0.20565	0.0346367539272576	Promoter	12	51609632	51691897	82266	2	0	Strn3	protein_coding
ENSMUSG00000020954.16	chr12	51692079	51692388	310	*	0.63004	0.0091592799946854	Promoter	12	51609632	51691897	82266	2	-182	Strn3	protein_coding
ENSMUSG00000020962.14	chr12	91588853	91589178	326	*	0.40788	0.0234406796926568	Intron (ENSMUST00000021345.13/ENSMUSG00000020962.14, intron 1 of 8)	12	91555262	91590487	35226	2	1309	Gtf2a1	protein_coding
ENSMUSG00000020962.14	chr12	91590233	91590882	650	*	0.64534	0.0105143034549488	Promoter	12	91555262	91590487	35226	2	0	Gtf2a1	protein_coding
ENSMUSG00000020978.10	chr12	69297066	69297343	278	*	0.77432	0.00847770526467562	Promoter	12	69296681	69310687	14007	1	385	Klhdc2	protein_coding
ENSMUSG00000020986.13	chr12	59011347	59011885	539	*	1.44299	0.000133447692018951	Promoter	12	58958383	59012017	53635	2	132	Sec23a	protein_coding
ENSMUSG00000020993.9	chr12	59060819	59061570	752	*	0.95541	0.00437311493290962	Promoter	12	59043092	59061472	18381	2	0	Trappc6b	protein_coding
ENSMUSG00000020994.5	chr12	59066304	59066604	301	*	0.27745	0.0389316235244594	Promoter	12	59066884	59073998	7115	1	-280	Pnn	protein_coding
ENSMUSG00000020994.5	chr12	59067119	59067674	556	*	0.72474	0.00777535798593377	Promoter	12	59066884	59073998	7115	1	235	Pnn	protein_coding
ENSMUSG00000021007.14	chr12	98628260	98628616	357	*	1.00851	0.00445532807361813	Promoter	12	98628157	98669815	41659	1	103	Spata7	protein_coding
ENSMUSG00000021009.15	chr12	98734292	98734681	390	*	1.12919	0.00179349773141353	5' UTR	12	98676741	98737405	60665	2	2724	Ptpn21	protein_coding
ENSMUSG00000021010.8	chr12	53248258	53248541	284	*	1.44336	0.00028703843188982	Promoter	12	53248677	54072175	823499	1	-136	Npas3	protein_coding
ENSMUSG00000021010.8	chr12	53252826	53253174	349	*	0.6101	0.0125081845860674	5' UTR	12	53248677	54072175	823499	1	4149	Npas3	protein_coding
ENSMUSG00000021018.8	chr16	20715797	20716094	298	*	0.85837	0.00480057527471607	5' UTR	16	20717665	20722267	4603	1	-1571	Polr2h	protein_coding
ENSMUSG00000021018.8	chr16	20716344	20716822	479	*	0.98324	0.000696003626199812	Promoter	16	20717665	20722267	4603	1	-843	Polr2h	protein_coding
ENSMUSG00000021018.8	chr16	20717108	20717478	371	*	0.72807	0.00521903573834164	Promoter	16	20717665	20722267	4603	1	-187	Polr2h	protein_coding
ENSMUSG00000021022.9	chr12	55302767	55303304	538	*	1.1589	0.000780577007714346	Promoter	12	55278991	55302998	24008	2	0	Ppp2r3c	protein_coding
ENSMUSG00000021025.8	chr12	55491601	55491903	303	*	0.77592	0.00448327990880506	Promoter	12	55489410	55492647	3238	2	744	Nfkbia	protein_coding
ENSMUSG00000021025.8	chr12	55492129	55492561	433	*	0.70975	0.00479354110352564	Promoter	12	55489410	55492647	3238	2	86	Nfkbia	protein_coding
ENSMUSG00000021025.8	chr12	55492728	55493079	352	*	0.93744	0.00179810691529614	Promoter	12	55489410	55492647	3238	2	-81	Nfkbia	protein_coding
ENSMUSG00000021028.8	chr12	56345254	56345779	526	*	0.80594	0.0124323309113095	Promoter	12	56328303	56345894	17592	2	115	Mbip	protein_coding
ENSMUSG00000021038.17	chr12	87265784	87266084	301	*	0.828	0.00351529901940401	Promoter	12	87238868	87266256	27389	2	172	Vipas39	protein_coding
ENSMUSG00000021040.15	chr12	87443472	87443714	243	*	0.90353	0.00653448117463993	Promoter	12	87443896	87452206	8311	1	-182	Slirp	protein_coding
ENSMUSG00000021047.7	chr12	46818125	46818388	264	*	1.11728	0.000886791594129903	Promoter	12	46694517	46818929	124413	2	541	Nova1	protein_coding
ENSMUSG00000021047.7	chr12	46818492	46818809	318	*	0.8939	0.00285839131448798	Promoter	12	46694517	46818929	124413	2	120	Nova1	protein_coding
ENSMUSG00000021051.10	chr12	75595497	75595885	389	*	0.33799	0.0302836110315067	Promoter	12	75450881	75596245	145365	2	360	Ppp2r5e	protein_coding
ENSMUSG00000021051.10	chr12	75595938	75596202	265	*	0.43571	0.0157007696572697	Promoter	12	75450881	75596245	145365	2	43	Ppp2r5e	protein_coding
ENSMUSG00000021051.10	chr12	75596493	75596979	487	*	0.67001	0.00849232202130475	Promoter	12	75450881	75596245	145365	2	-248	Ppp2r5e	protein_coding
ENSMUSG00000021061.15	chr12	76709530	76709963	434	*	-0.26626	0.0337027284060314	Promoter	12	76580488	76710547	130060	2	584	Sptb	protein_coding
ENSMUSG00000021062.15	chr12	76822695	76822988	294	*	0.66077	0.0200298664682209	Promoter	12	76797960	76822908	24949	2	0	Rab15	protein_coding
ENSMUSG00000021065.16	chr12	77238138	77238558	421	*	0.36856	0.0303243295541701	Promoter	12	77238125	77476338	238214	1	13	Fut8	protein_coding
ENSMUSG00000021066.9	chr12	69892275	69892679	405	*	0.73136	0.00814010590060555	Promoter	12	69892614	69966417	73804	1	0	Atl1	protein_coding
ENSMUSG00000021071.16	chr12	70347620	70347977	358	*	-0.0145	0.0439216962237009	Promoter	12	70244533	70347614	103082	2	-6	Trim9	protein_coding
ENSMUSG00000021076.6	chr12	70937313	70937563	251	*	0.73271	0.0156755476707814	Promoter	12	70937857	70964718	26862	1	-294	Actr10	protein_coding
ENSMUSG00000021079.16	chr12	71136171	71136613	443	*	1.22854	0.000585501748733152	Promoter	12	71123173	71136684	13512	2	71	Timm9	protein_coding
ENSMUSG00000021096.11	chr12	72760515	72760965	451	*	0.81526	0.00397689226363549	5' UTR	12	72757455	72799819	42365	1	3060	Ppm1a	protein_coding
ENSMUSG00000021096.11	chr12	72761226	72761813	588	*	0.72676	0.00622187896240658	5' UTR	12	72757455	72799819	42365	1	3771	Ppm1a	protein_coding
ENSMUSG00000021097.15	chr12	104864732	104864983	252	*	1.41253	0.000871902913331716	Promoter	12	104763117	104865076	101960	2	93	Clmn	protein_coding
ENSMUSG00000021109.13	chr12	73908604	73908918	315	*	0.81984	0.00753960713331032	Intron (ENSMUST00000110461.7/ENSMUSG00000021109.13, intron 1 of 14)	12	73901375	73947530	46156	1	7229	Hif1a	protein_coding
ENSMUSG00000021111.15	chr12	105784690	105785013	324	*	1.11607	0.00194202001918599	Promoter	12	105784694	105838944	54251	1	0	Papola	protein_coding
ENSMUSG00000021112.9	chr12	78748962	78749750	789	*	1.61818	3.07580655994904e-05	Promoter	12	78748907	78840714	91808	1	55	Mpp5	protein_coding
ENSMUSG00000021124.13	chr12	79172520	79172974	455	*	1.08601	0.00179349773141353	Promoter	12	79156017	79172667	16651	2	0	Vti1b	protein_coding
ENSMUSG00000021127.7	chr12	80111696	80112222	527	*	1.18945	0.000196388982238017	Promoter	12	80107754	80113013	5260	2	791	Zfp36l1	protein_coding
ENSMUSG00000021127.7	chr12	80112624	80112894	271	*	1.46858	9.00771921127928e-05	Promoter	12	80107754	80113013	5260	2	119	Zfp36l1	protein_coding
ENSMUSG00000021133.9	chr12	80790637	80790925	289	*	0.7572	0.00739817814208081	Promoter	12	80790510	80880835	90326	1	127	Susd6	protein_coding
ENSMUSG00000021133.9	chr12	80791032	80791391	360	*	0.74383	0.00739817814208081	Promoter	12	80790510	80880835	90326	1	522	Susd6	protein_coding
ENSMUSG00000021134.17	chr12	80945520	80946079	560	*	1.08396	0.001473321393871	Promoter	12	80945504	80950507	5004	1	16	Srsf5	protein_coding
ENSMUSG00000021140.9	chr12	81860051	81860901	851	*	0.45198	0.0173967413746896	Promoter	12	81860023	82000924	140902	1	28	Pcnx	protein_coding
ENSMUSG00000021143.10	chr12	113013361	113013603	243	*	0.76017	0.0067938576170439	Promoter	12	113014508	113074401	59894	1	-905	Pacs2	protein_coding
ENSMUSG00000021143.10	chr12	113013848	113014204	357	*	1.07703	0.000886791594129903	Promoter	12	113014508	113074401	59894	1	-304	Pacs2	protein_coding
ENSMUSG00000021144.14	chr12	113097820	113098153	334	*	0.60605	0.0103480881018844	Promoter	12	113098278	113137206	38929	1	-125	Mta1	protein_coding
ENSMUSG00000021144.14	chr12	113098400	113098932	533	*	0.58593	0.0100684100450767	Promoter	12	113098278	113137206	38929	1	122	Mta1	protein_coding
ENSMUSG00000021147.17	chr13	8871116	8871664	549	*	0.3525	0.0216446739820314	Promoter	13	8802968	8871909	68942	2	245	Wdr37	protein_coding
ENSMUSG00000021156.17	chr13	9764074	9764486	413	*	0.52009	0.0152613436421947	Promoter	13	9684833	9765330	80498	2	844	Zmynd11	protein_coding
ENSMUSG00000021156.17	chr13	9764677	9765151	475	*	0.71046	0.00710869492124848	Promoter	13	9684833	9765330	80498	2	179	Zmynd11	protein_coding
ENSMUSG00000021171.8	chr12	116281331	116281649	319	*	0.92444	0.00195294389966889	Promoter	12	116281196	116391050	109855	1	135	Esyt2	protein_coding
ENSMUSG00000021171.8	chr12	116281763	116282057	295	*	1.09683	0.001473321393871	Promoter	12	116281196	116391050	109855	1	567	Esyt2	protein_coding
ENSMUSG00000021180.9	chr12	100724280	100724880	601	*	0.50946	0.0216635647031267	Exon (ENSMUST00000222731.1/ENSMUSG00000021180.9, exon 1 of 17)	12	100548439	100726983	178545	2	2103	Rps6ka5	protein_coding
ENSMUSG00000021190.14	chr12	102416963	102417259	297	*	1.11408	0.00538776163011793	Intron (ENSMUST00000110020.7/ENSMUSG00000021190.14, intron 1 of 12)	12	102394084	102439813	45730	2	22554	Lgmn	protein_coding
ENSMUSG00000021196.14	chr13	6647488	6648634	1147	*	1.5116	5.16125790693548e-05	Promoter	13	6579768	6648777	69010	2	143	Pfkp	protein_coding
ENSMUSG00000021198.16	chr12	102949217	102949663	447	*	0.48538	0.022514732254921	Promoter	12	102948859	103184065	235207	1	358	Unc79	protein_coding
ENSMUSG00000021217.7	chr7	36697162	36697506	345	*	1.42588	0.000138708806248892	Promoter	7	36698118	36773553	75436	1	-612	Tshz3	protein_coding
ENSMUSG00000021218.10	chr13	3537453	3537757	305	*	0.52499	0.0190749814937523	Promoter	13	3538063	3567871	29809	1	-306	Gdi2	protein_coding
ENSMUSG00000021218.10	chr13	3538096	3538390	295	*	0.61845	0.00977723836949605	Promoter	13	3538063	3567871	29809	1	33	Gdi2	protein_coding
ENSMUSG00000021218.10	chr13	3538446	3538715	270	*	0.77175	0.00538537494033979	Promoter	13	3538063	3567871	29809	1	383	Gdi2	protein_coding
ENSMUSG00000021221.15	chr12	83486334	83487049	716	*	0.4831	0.0196266997825715	Promoter	12	83213745	83487716	273972	2	667	Dpf3	protein_coding
ENSMUSG00000021224.15	chr12	83921273	83921900	628	*	0.8967	0.00110920839338819	Promoter	12	83794034	83921934	127901	2	34	Numb	protein_coding
ENSMUSG00000021236.16	chr12	84408293	84408833	541	*	1.11641	0.0021865574664548	Promoter	12	84373857	84409029	35173	2	196	Entpd5	protein_coding
ENSMUSG00000021241.7	chr12	84773306	84773598	293	*	0.99075	0.00199950760596781	Promoter	12	84773251	84775088	1838	1	55	Isca2	protein_coding
ENSMUSG00000021242.9	chr12	84772649	84772891	243	*	0.88799	0.00545128915732268	Promoter	12	84754562	84773152	18591	2	261	Npc2	protein_coding
ENSMUSG00000021243.14	chr12	84970392	84970673	282	*	0.56828	0.0213153732368988	Promoter	12	84970897	84983303	12407	1	-224	Fcf1	protein_coding
ENSMUSG00000021244.15	chr12	84996465	84997288	824	*	0.68768	0.00883201490215721	Promoter	12	84996321	85070515	74195	1	144	Ylpm1	protein_coding
ENSMUSG00000021245.15	chr12	85270251	85270685	435	*	0.91509	0.00704498751640868	Promoter	12	85234520	85270599	36080	2	0	Mlh3	protein_coding
ENSMUSG00000021250.13	chr12	85455500	85456091	592	*	0.96375	0.00149725259330324	Distal Intergenic	12	85473890	85477273	3384	1	-17799	Fos	protein_coding
ENSMUSG00000021250.13	chr12	85471959	85472869	911	*	0.30503	0.0302460383131053	Distal Intergenic	12	85473890	85477273	3384	1	-1021	Fos	protein_coding
ENSMUSG00000021254.9	chr12	86241908	86242388	481	*	0.62634	0.0152642252575737	Promoter	12	86241858	86291784	49927	1	50	Gpatch2l	protein_coding
ENSMUSG00000021256.5	chr12	86678607	86678849	243	*	0.10916	0.0413802691719957	Promoter	12	86678700	86692091	13392	1	0	Vash1	protein_coding
ENSMUSG00000021256.5	chr12	86678999	86679771	773	*	0.06724	0.0393926528482019	Promoter	12	86678700	86692091	13392	1	299	Vash1	protein_coding
ENSMUSG00000021256.5	chr12	86680001	86680640	640	*	0.56541	0.012137261424202	Exon (ENSMUST00000021681.3/ENSMUSG00000021256.5, exon 1 of 7)	12	86678700	86692091	13392	1	1301	Vash1	protein_coding
ENSMUSG00000021256.5	chr12	86682069	86682477	409	*	0.94852	0.00534055505276145	Intron (ENSMUST00000021681.3/ENSMUSG00000021256.5, intron 1 of 6)	12	86678700	86692091	13392	1	3369	Vash1	protein_coding
ENSMUSG00000021258.10	chr12	108179850	108180329	480	*	1.67378	0.000144248643749731	Promoter	12	108179579	108203359	23781	1	271	Ccnk	protein_coding
ENSMUSG00000021260.8	chr12	108306219	108306486	268	*	1.50864	0.000486643486510724	Promoter	12	108306270	108330869	24600	1	0	Hhipl1	protein_coding
ENSMUSG00000021264.12	chr12	108793011	108793369	359	*	1.22854	0.000585501748733152	Promoter	12	108792973	108820148	27176	1	38	Yy1	protein_coding
ENSMUSG00000021270.13	chr12	110695690	110696265	576	*	0.68018	0.0125081845860674	5' UTR	12	110690605	110702728	12124	2	6463	Hsp90aa1	protein_coding
ENSMUSG00000021270.13	chr12	110696685	110697125	441	*	1.17731	0.000679994489478918	Intron (ENSMUST00000155242.7/ENSMUSG00000021270.13, intron 1 of 3)	12	110690605	110702728	12124	2	5603	Hsp90aa1	protein_coding
ENSMUSG00000021279.5	chr12	111376665	111377466	802	*	0.40895	0.0266362354192042	Promoter	12	111292976	111377718	84743	2	252	Cdc42bpb	protein_coding
ENSMUSG00000021282.17	chr12	111537550	111537912	363	*	0.62092	0.00724949117508513	Promoter	12	111538016	111546752	8737	1	-104	Eif5	protein_coding
ENSMUSG00000021282.17	chr12	111538184	111538558	375	*	0.4738	0.0120118086561159	Promoter	12	111538016	111546752	8737	1	168	Eif5	protein_coding
ENSMUSG00000021285.15	chr12	111907334	111907782	449	*	0.68017	0.0162310986897653	Promoter	12	111828457	111908110	79654	2	328	Ppp1r13b	protein_coding
ENSMUSG00000021288.19	chr12	111758120	111759858	1739	*	0.69983	0.00198075244561016	Promoter	12	111758849	111807844	48996	1	0	Klc1	protein_coding
ENSMUSG00000021290.6	chr12	111966535	111966965	431	*	1.14292	0.00130876861481528	Promoter	12	111961375	111966977	5603	2	12	Atp5mpl	protein_coding
ENSMUSG00000021302.10	chr13	14063847	14064160	314	*	1.06021	0.00046400241746654	Promoter	13	14050659	14063488	12830	2	-359	Ggps1	protein_coding
ENSMUSG00000021302.10	chr13	14064212	14064902	691	*	1.12726	0.000531793732928004	Promoter	13	14050659	14063488	12830	2	-724	Ggps1	protein_coding
ENSMUSG00000021311.9	chr13	12257717	12257992	276	*	1.19472	0.00207915310102179	Promoter	13	12182712	12258113	75402	2	121	Mtr	protein_coding
ENSMUSG00000021327.19	chr13	21402137	21402424	288	*	0.78586	0.00973865921385915	Promoter	13	21387003	21402755	15753	2	331	Zkscan3	protein_coding
ENSMUSG00000021339.4	chr13	25019667	25020039	373	*	1.38069	0.000723092560335199	Promoter	13	24987483	25020379	32897	2	340	Mrs2	protein_coding
ENSMUSG00000021357.14	chr13	30973763	30974032	270	*	0.66348	0.0167436597010209	Promoter	13	30813919	30974093	160175	2	61	Exoc2	protein_coding
ENSMUSG00000021366.8	chr13	42051942	42052461	520	*	0.97931	0.00135856966933487	Promoter	13	42052021	42192537	140517	1	0	Hivep1	protein_coding
ENSMUSG00000021366.8	chr13	42052550	42052878	329	*	0.80685	0.00448327990880506	Promoter	13	42052021	42192537	140517	1	529	Hivep1	protein_coding
ENSMUSG00000021374.10	chr13	46727627	46727944	318	*	0.19133	0.042447565132596	Promoter	13	46679905	46727940	48036	2	0	Nup153	protein_coding
ENSMUSG00000021375.11	chr13	46929405	46929712	308	*	0.4041	0.018392330169945	Promoter	13	46749087	46929867	180781	2	155	Kif13a	protein_coding
ENSMUSG00000021375.11	chr13	46929958	46930460	503	*	0.61596	0.0103480881018844	Promoter	13	46749087	46929867	180781	2	-91	Kif13a	protein_coding
ENSMUSG00000021377.15	chr13	47105758	47106573	816	*	1.07795	0.000823014110483828	Promoter	13	47084775	47106201	21427	2	0	Dek	protein_coding
ENSMUSG00000021385.10	chr13	49421449	49421815	367	*	1.31541	0.000412853797183635	Promoter	13	49421249	49464573	43325	1	200	Ippk	protein_coding
ENSMUSG00000021395.11	chr13	51100981	51101650	670	*	0.57214	0.0135877152340879	Promoter	13	51100880	51152546	51667	1	101	Spin1	protein_coding
ENSMUSG00000021408.15	chr13	34002346	34002588	243	*	0.68006	0.0135029513717912	Promoter	13	34002363	34037147	34785	1	0	Ripk1	protein_coding
ENSMUSG00000021413.9	chr13	34875114	34875491	378	*	1.42188	6.48822904494018e-05	Promoter	13	34875302	34906064	30763	1	0	Prpf4b	protein_coding
ENSMUSG00000021427.10	chr13	37993684	37994151	468	*	1.2097	0.00139939677853105	Promoter	13	37966605	37994217	27613	2	66	Ssr1	protein_coding
ENSMUSG00000021431.15	chr13	38204994	38205283	290	*	1.54177	0.00183673691935839	Promoter	13	38204938	38227665	22728	1	56	Snrnp48	protein_coding
ENSMUSG00000021451.16	chr13	51792939	51793506	568	*	0.48485	0.0222603285006282	Promoter	13	51685529	51793747	108219	2	241	Sema4d	protein_coding
ENSMUSG00000021453.2	chr13	51846778	51847297	520	*	0.69551	0.00771162462946174	Promoter	13	51846678	51848468	1791	1	100	Gadd45g	protein_coding
ENSMUSG00000021453.2	chr13	51847508	51847895	388	*	0.56397	0.00930564324074606	Promoter	13	51846678	51848468	1791	1	830	Gadd45g	protein_coding
ENSMUSG00000021460.17	chr13	52929182	52929427	246	*	0.90794	0.00753960713331032	Promoter	13	52835119	52929681	94563	2	254	Auh	protein_coding
ENSMUSG00000021466.12	chr13	63572197	63572586	390	*	0.65775	0.0105143034549488	Intron (ENSMUST00000194663.5/ENSMUSG00000021466.12, intron 1 of 23)	13	63508328	63573598	65271	2	1012	Ptch1	protein_coding
ENSMUSG00000021466.12	chr13	63572690	63573072	383	*	0.76321	0.00567003047290053	Promoter	13	63508328	63573598	65271	2	526	Ptch1	protein_coding
ENSMUSG00000021468.8	chr13	53377514	53377764	251	*	1.44256	0.000859897692862437	Promoter	13	53332748	53377397	44650	2	-117	Sptlc1	protein_coding
ENSMUSG00000021470.19	chr13	63814860	63815175	316	*	0.69321	0.0101417712860005	Promoter	13	63815240	63900302	85063	1	-65	Ercc6l2	protein_coding
ENSMUSG00000021474.9	chr13	54071973	54072287	315	*	1.3013	0.0012571623401527	Promoter	13	54071869	54108342	36474	1	104	Sfxn1	protein_coding
ENSMUSG00000021476.9	chr13	64162297	64162839	543	*	1.99831	7.29889263340049e-06	Promoter	13	64161824	64186537	24714	1	473	Habp4	protein_coding
ENSMUSG00000021481.11	chr13	55105373	55105740	368	*	0.92401	0.00577251171144067	Promoter	13	55105311	55134825	29515	1	62	Zfp346	protein_coding
ENSMUSG00000021482.10	chr13	64312026	64312590	565	*	0.55404	0.018762276879101	Promoter	13	64275280	64312710	37431	2	120	Prxl2c	protein_coding
ENSMUSG00000021488.8	chr13	55210791	55211574	784	*	0.10482	0.0358720034646242	5' UTR	13	55209782	55318325	108544	1	1009	Nsd1	protein_coding
ENSMUSG00000021488.8	chr13	55211840	55212303	464	*	0.27534	0.0267103267125244	5' UTR	13	55209782	55318325	108544	1	2058	Nsd1	protein_coding
ENSMUSG00000021493.15	chr13	55512777	55513339	563	*	0.89748	0.00509730934191214	Promoter	13	55495795	55513676	17882	2	337	Pdlim7	protein_coding
ENSMUSG00000021494.9	chr13	55536307	55536549	243	*	0.47101	0.0295176979531675	Promoter	13	55530410	55536658	6249	2	109	Ddx41	protein_coding
ENSMUSG00000021495.10	chr13	55569967	55570879	913	*	0.40656	0.023569778636676	Promoter	13	55539316	55571120	31805	2	241	Fam193b	protein_coding
ENSMUSG00000021496.12	chr13	55727567	55727874	308	*	1.35845	0.00105128558061552	Promoter	13	55727368	55776830	49463	1	199	Pcbd2	protein_coding
ENSMUSG00000021497.10	chr13	55714644	55715155	512	*	0.94957	0.00358699546282706	Promoter	13	55714650	55726227	11578	1	0	Txndc15	protein_coding
ENSMUSG00000021500.17	chr13	55635034	55635445	412	*	1.24612	0.00103748063004615	Promoter	13	55635027	55681256	46230	1	7	Ddx46	protein_coding
ENSMUSG00000021501.4	chr13	55623112	55623543	432	*	0.78923	0.00847770526467562	Promoter	13	55623005	55632411	9407	1	107	Caml	protein_coding
ENSMUSG00000021504.14	chr13	55592606	55592931	326	*	0.81842	0.0066076232209972	Intron (ENSMUST00000224741.1/ENSMUSG00000058569.8, intron 1 of 5)	13	55599896	55610443	10548	1	-6965	B4galt7	protein_coding
ENSMUSG00000021504.14	chr13	55593235	55593591	357	*	0.73992	0.0112329594756953	Exon (ENSMUST00000224741.1/ENSMUSG00000058569.8, exon 3 of 6)	13	55599896	55610443	10548	1	-6305	B4galt7	protein_coding
ENSMUSG00000021514.18	chr13	65279070	65279344	275	*	0.56937	0.0216635647031267	Promoter	13	65278814	65304221	25408	1	256	Zfp369	protein_coding
ENSMUSG00000021532.11	chr13	68582221	68582610	390	*	1.57306	6.04176288561424e-05	Promoter	13	68582234	68592338	10105	1	0	Fastkd3	protein_coding
ENSMUSG00000021546.18	chr13	58402635	58403243	609	*	0.82749	0.00373312737744396	Promoter	13	58391142	58403343	12202	2	100	Hnrnpk	protein_coding
ENSMUSG00000021549.14	chr13	85288151	85288634	484	*	1.22608	0.00056163467628228	Promoter	13	85214780	85289130	74351	2	496	Rasa1	protein_coding
ENSMUSG00000021549.14	chr13	85288828	85289201	374	*	1.07504	0.000498623974383542	Promoter	13	85214780	85289130	74351	2	0	Rasa1	protein_coding
ENSMUSG00000021557.15	chr13	59584566	59584903	338	*	1.19472	0.00207915310102179	Promoter	13	59445742	59585227	139486	2	324	Agtpbp1	protein_coding
ENSMUSG00000021559.14	chr13	60602068	60602818	751	*	1.28918	0.000346963999249275	Promoter	13	60601947	60763191	161245	1	121	Dapk1	protein_coding
ENSMUSG00000021572.9	chr13	74061821	74062095	275	*	1.10142	0.00673929387994582	Promoter	13	74036500	74062299	25800	2	204	Cep72	protein_coding
ENSMUSG00000021576.6	chr13	74316972	74317214	243	*	1.80879	0.000124345606309362	Promoter	13	74303509	74317580	14072	2	366	Pdcd6	protein_coding
ENSMUSG00000021577.14	chr13	74349902	74350144	243	*	1.13111	0.0015930632969885	Promoter	13	74322254	74350280	28027	2	136	Sdha	protein_coding
ENSMUSG00000021578.17	chr13	74350444	74350716	273	*	0.87504	0.00753960713331032	Promoter	13	74350309	74365783	15475	1	135	Ccdc127	protein_coding
ENSMUSG00000021583.7	chr13	74639919	74640379	461	*	1.17887	0.00237138429724834	Promoter	13	74639568	74693201	53634	1	351	Erap1	protein_coding
ENSMUSG00000021589.13	chr13	75943097	75943536	440	*	1.44092	0.000112779573864797	Promoter	13	75869537	75943925	74389	2	389	Rhobtb3	protein_coding
ENSMUSG00000021589.13	chr13	75943790	75944259	470	*	1.51793	4.02784192374279e-05	Promoter	13	75869537	75943925	74389	2	0	Rhobtb3	protein_coding
ENSMUSG00000021598.9	chr13	69809968	69810286	319	*	1.10025	0.00267027752638074	Exon (ENSMUST00000223376.1/ENSMUSG00000021598.9, exon 2 of 4)	13	69802395	69816104	13710	1	7573	Med10	protein_coding
ENSMUSG00000021606.8	chr13	73331074	73331457	384	*	1.51288	0.00040870449062424	5' UTR	13	73319838	73328542	8705	2	-2532	Ndufs6	protein_coding
ENSMUSG00000021610.8	chr13	73603384	73603663	280	*	0.66077	0.0200298664682209	Promoter	13	73604006	73620605	16600	1	-343	Clptm1l	protein_coding
ENSMUSG00000021615.13	chr13	90089721	90090212	492	*	1.2821	0.000117247153574937	Promoter	13	89774027	90089608	315582	2	-113	Xrcc4	protein_coding
ENSMUSG00000021619.6	chr13	91223510	91223773	264	*	0.50246	0.029899392323252	Promoter	13	90935356	91223968	288613	2	195	Atg10	protein_coding
ENSMUSG00000021619.6	chr13	91224051	91224368	318	*	0.39203	0.0301406117608718	Promoter	13	90935356	91223968	288613	2	-83	Atg10	protein_coding
ENSMUSG00000021621.15	chr13	91807457	91807917	461	*	0.68855	0.0116813339085487	Promoter	13	91796533	91807705	11173	2	0	Zcchc9	protein_coding
ENSMUSG00000021621.15	chr13	91808216	91808480	265	*	0.59941	0.018052970585939	Promoter	13	91796533	91807705	11173	2	-511	Zcchc9	protein_coding
ENSMUSG00000021624.9	chr13	102658323	102658583	261	*	1.37877	0.00267143180826681	Distal Intergenic	13	102693558	102739629	46072	1	-34975	Cd180	protein_coding
ENSMUSG00000021629.10	chr13	100832478	100832869	392	*	1.60437	0.000123756177693224	Promoter	13	100802648	100833427	30780	2	558	Slc30a5	protein_coding
ENSMUSG00000021629.10	chr13	100833111	100833353	243	*	1.60437	0.000123756177693224	Promoter	13	100802648	100833427	30780	2	74	Slc30a5	protein_coding
ENSMUSG00000021639.17	chr13	100492096	100492613	518	*	1.15989	0.00115054571449169	Promoter	13	100460218	100492579	32362	2	0	Gtf2h2	protein_coding
ENSMUSG00000021661.16	chr13	98263353	98263640	288	*	0.83399	0.00480057527471607	Promoter	13	98263074	98274754	11681	1	279	Ankra2	protein_coding
ENSMUSG00000021662.11	chr13	98205494	98205907	414	*	1.19434	0.00194202001918599	Promoter	13	97899469	98206439	306971	2	532	Arhgef28	protein_coding
ENSMUSG00000021686.6	chr13	94359012	94359403	392	*	1.05594	0.00164332001624072	Promoter	13	94358960	94566317	207358	1	52	Ap3b1	protein_coding
ENSMUSG00000021687.14	chr13	94284717	94285132	416	*	0.50129	0.0171517168482856	Promoter	13	94201310	94285857	84548	2	725	Scamp1	protein_coding
ENSMUSG00000021692.9	chr13	106946529	106946816	288	*	0.69278	0.0189299636988379	Promoter	13	106947127	106960224	13098	1	-311	Dimt1	protein_coding
ENSMUSG00000021693.20	chr13	107021838	107022300	463	*	0.7458	0.00473213329535153	Promoter	13	106958996	107022126	63131	2	0	Kif2a	protein_coding
ENSMUSG00000021700.10	chr13	110280868	110281119	252	*	1.33978	0.00105128558061552	Promoter	13	110054187	110280996	226810	2	0	Rab3c	protein_coding
ENSMUSG00000021701.8	chr13	110395195	110395647	453	*	0.69321	0.0101417712860005	Promoter	13	110395046	110400844	5799	1	149	Plk2	protein_coding
ENSMUSG00000021703.9	chr13	92610579	92610915	337	*	1.05594	0.00164332001624072	Promoter	13	92611091	92711947	100857	1	-176	Serinc5	protein_coding
ENSMUSG00000021706.14	chr13	92530435	92530684	250	*	0.26753	0.0432573594716216	Promoter	13	92487108	92530868	43761	2	184	Zfyve16	protein_coding
ENSMUSG00000021709.14	chr13	103920789	103921138	350	*	0.90852	0.00161619205609967	Promoter	13	103818787	103920514	101728	2	-275	Erbin	protein_coding
ENSMUSG00000021709.14	chr13	103921276	103921820	545	*	0.97236	0.00164602822096765	Promoter	13	103818787	103920514	101728	2	-762	Erbin	protein_coding
ENSMUSG00000021710.11	chr13	104109229	104109480	252	*	1.2468	0.00207915310102179	Promoter	13	104023057	104109614	86558	2	134	Nln	protein_coding
ENSMUSG00000021714.15	chr13	104228390	104228804	415	*	0.93172	0.00801268304712717	Promoter	13	104228611	104252392	23782	1	0	Cenpk	protein_coding
ENSMUSG00000021715.12	chr13	104816870	104817570	701	*	1.0167	0.000696003626199812	Promoter	13	104631140	104817142	186003	2	0	Cwc27	protein_coding
ENSMUSG00000021719.9	chr13	105053600	105053928	329	*	1.15241	0.000643979610022901	Intron (ENSMUST00000063551.6/ENSMUSG00000021719.9, intron 1 of 5)	13	104945904	105054930	109027	2	1002	Rgs7bp	protein_coding
ENSMUSG00000021719.9	chr13	105054514	105054799	286	*	1.08091	0.00164332001624072	Promoter	13	104945904	105054930	109027	2	131	Rgs7bp	protein_coding
ENSMUSG00000021725.9	chr13	117024526	117025386	861	*	0.55242	0.0111213785072327	Promoter	13	116854820	117025537	170718	2	151	Parp8	protein_coding
ENSMUSG00000021737.4	chr14	14120337	14120857	521	*	1.08419	0.00267027752638074	Promoter	14	14112174	14120984	8811	2	127	Psmd6	protein_coding
ENSMUSG00000021738.5	chr14	13960508	13961234	727	*	0.91585	0.00236169266486661	Promoter	14	13961440	14107302	145863	1	-206	Atxn7	protein_coding
ENSMUSG00000021745.14	chr14	11552942	11553211	270	*	0.80059	0.00480057527471607	Promoter	14	11553532	12242041	688510	1	-321	Ptprg	protein_coding
ENSMUSG00000021745.14	chr14	11553552	11553795	244	*	0.56578	0.0079508510630489	Promoter	14	11553532	12242041	688510	1	20	Ptprg	protein_coding
ENSMUSG00000021745.14	chr14	11553859	11554235	377	*	0.50751	0.0104024807668199	Promoter	14	11553532	12242041	688510	1	327	Ptprg	protein_coding
ENSMUSG00000021745.14	chr14	11554510	11554798	289	*	1.00827	0.000202792935541123	Promoter	14	11553532	12242041	688510	1	978	Ptprg	protein_coding
ENSMUSG00000021748.9	chr14	8172498	8172910	413	*	1.41162	0.000499784563761096	Promoter	14	8165996	8173025	7030	2	115	Pdhb	protein_coding
ENSMUSG00000021752.13	chr14	8214418	8214810	393	*	0.66313	0.0172162629990337	Promoter	14	8214140	8223563	9424	1	278	Kctd6	protein_coding
ENSMUSG00000021754.17	chr13	111807873	111808809	937	*	0.38025	0.0237839121696533	Promoter	13	111746428	111808993	62566	2	184	Map3k1	protein_coding
ENSMUSG00000021756.12	chr13	112464117	112464594	478	*	1.17088	0.00056163467628228	Promoter	13	112464070	112510086	46017	1	47	Il6st	protein_coding
ENSMUSG00000021759.14	chr13	112801002	112801489	488	*	1.66838	6.18780888466121e-05	Promoter	13	112800792	112867894	67103	1	210	Plpp1	protein_coding
ENSMUSG00000021764.8	chr13	114387497	114388059	563	*	1.28036	0.000412853797183635	Promoter	13	114287795	114388258	100464	2	199	Ndufs4	protein_coding
ENSMUSG00000021767.19	chr14	21499245	21500360	1116	*	0.64742	0.00559040151290926	5' UTR	14	21481434	21672478	191045	1	17811	Kat6b	protein_coding
ENSMUSG00000021768.15	chr14	21750668	21751547	880	*	0.55242	0.0111213785072327	Promoter	14	21733394	21751181	17788	2	0	Dusp13	protein_coding
ENSMUSG00000021771.14	chr14	21831000	21831598	599	*	0.57572	0.0100684100450767	5' UTR	14	21825238	21845879	20642	1	5762	Vdac2	protein_coding
ENSMUSG00000021772.15	chr14	18270549	18270852	304	*	0.99673	0.00400541628957112	Promoter	14	18271136	18284003	12868	1	-284	Nkiras1	protein_coding
ENSMUSG00000021774.13	chr14	18326973	18327353	381	*	1.38843	0.000599433252915558	Exon (ENSMUST00000162831.1/ENSMUSG00000021774.13, exon 1 of 3)	14	18282722	18331859	49138	2	4506	Ube2e1	protein_coding
ENSMUSG00000021775.11	chr14	18237975	18238238	264	*	0.43878	0.0259020882319996	Promoter	14	18204054	18239127	35074	2	889	Nr1d2	protein_coding
ENSMUSG00000021775.11	chr14	18238699	18238972	274	*	0.58095	0.015635230732584	Promoter	14	18204054	18239127	35074	2	155	Nr1d2	protein_coding
ENSMUSG00000021785.8	chr14	16248976	16249258	283	*	1.37187	0.000599741476513311	Promoter	14	16249280	16311926	62647	1	-22	Ngly1	protein_coding
ENSMUSG00000021794.16	chr14	34311202	34311743	542	*	1.50581	6.04176288561424e-05	Promoter	14	34310727	34345265	34539	1	475	Glud1	protein_coding
ENSMUSG00000021796.15	chr14	34502924	34503324	401	*	0.50692	0.0198693375546083	Promoter	14	34410734	34503341	92608	2	17	Bmpr1a	protein_coding
ENSMUSG00000021797.2	chr14	34549056	34549420	365	*	1.30627	0.000200477796143491	Intron (ENSMUST00000022327.12/ENSMUSG00000021798.14, intron 9 of 13)	14	34511621	34522801	11181	2	-26255	9230112D13Rik	protein_coding
ENSMUSG00000021807.6	chr14	19823345	19823592	248	*	1.37158	0.000871902913331716	Promoter	14	19811351	19823824	12474	2	232	Rtraf	protein_coding
ENSMUSG00000021810.3	chr14	20347608	20347925	318	*	0.78343	0.00777535798593377	Promoter	14	20319852	20348121	28270	2	196	Ecd	protein_coding
ENSMUSG00000021811.7	chr14	20389007	20389249	243	*	0.30909	0.0391764765026006	Promoter	14	20384638	20388910	4273	2	-97	Dnajc9	protein_coding
ENSMUSG00000021814.17	chr14	20479456	20479763	308	*	1.02355	0.00400541628957112	Promoter	14	20455260	20480133	24874	2	370	Anxa7	protein_coding
ENSMUSG00000021816.11	chr14	20546151	20546632	482	*	1.25107	0.000200477796143491	Promoter	14	20499364	20546573	47210	2	0	Ppp3cb	protein_coding
ENSMUSG00000021820.18	chr14	20793114	20793444	331	*	1.38172	1.92349484839143e-05	Promoter	14	20734875	20794088	59214	2	644	Camk2g	protein_coding
ENSMUSG00000021820.18	chr14	20793740	20794017	278	*	1.19491	0.000157466883755614	Promoter	14	20734875	20794088	59214	2	71	Camk2g	protein_coding
ENSMUSG00000021824.13	chr14	21051646	21052038	393	*	0.71414	0.0129848789518123	Promoter	14	21031442	21052508	21067	2	470	Ap3m1	protein_coding
ENSMUSG00000021830.14	chr14	45220110	45220578	469	*	0.29828	0.0339841624313984	Promoter	14	45133465	45220328	86864	2	0	Txndc16	protein_coding
ENSMUSG00000021831.9	chr14	45318644	45318994	351	*	1.24174	0.000585501748733152	Promoter	14	45283087	45318771	35685	2	0	Ero1l	protein_coding
ENSMUSG00000021832.8	chr14	45329969	45330468	500	*	1.12747	0.00326724058731996	Promoter	14	45329788	45349705	19918	1	181	Psmc6	protein_coding
ENSMUSG00000021838.17	chr14	46882871	46883388	518	*	1.26892	0.000999569127522197	Promoter	14	46882854	47105815	222962	1	17	Samd4	protein_coding
ENSMUSG00000021843.17	chr14	47649616	47649864	249	*	0.4319	0.0346512106406749	Intron (ENSMUST00000187839.7/ENSMUSG00000021843.17, intron 1 of 42)	14	47648448	47739894	91447	1	1168	Ktn1	protein_coding
ENSMUSG00000021846.9	chr14	48120502	48120801	300	*	0.4431	0.0234406796926568	Promoter	14	48120823	48281575	160753	1	-22	Peli2	protein_coding
ENSMUSG00000021846.9	chr14	48121053	48121589	537	*	0.31705	0.0268959642238161	Promoter	14	48120823	48281575	160753	1	230	Peli2	protein_coding
ENSMUSG00000021870.17	chr14	26534210	26534862	653	*	0.53786	0.0159817412515221	Promoter	14	26413168	26534931	121764	2	69	Slmap	protein_coding
ENSMUSG00000021871.19	chr14	50944676	50945098	423	*	1.6414	0.000217975728332929	Promoter	14	50944517	50963136	18620	1	159	Gm49342	protein_coding
ENSMUSG00000021876.15	chr14	51089980	51090297	318	*	2.02879	1.34184784883471e-05	Promoter	14	51091077	51106151	15075	1	-780	Rnase4	protein_coding
ENSMUSG00000021884.18	chr14	31661890	31662151	262	*	1.49348	4.39757746379274e-05	Exon (ENSMUST00000090147.6/ENSMUSG00000021900.10, exon 2 of 4)	14	31598730	31641286	42557	2	-20604	Hacl1	protein_coding
ENSMUSG00000021884.18	chr14	31662287	31662598	312	*	1.37414	0.000116406462276866	Exon (ENSMUST00000090147.6/ENSMUSG00000021900.10, exon 2 of 4)	14	31598730	31641286	42557	2	-21001	Hacl1	protein_coding
ENSMUSG00000021884.18	chr14	31663693	31663991	299	*	1.49682	0.00040870449062424	Intron (ENSMUST00000128014.1/ENSMUSG00000021900.10, intron 1 of 2)	14	31598730	31641286	42557	2	-22407	Hacl1	protein_coding
ENSMUSG00000021884.18	chr14	31665205	31665519	315	*	1.28166	0.00152436409189251	Intron (ENSMUST00000128014.1/ENSMUSG00000021900.10, intron 1 of 2)	14	31598730	31641286	42557	2	-23919	Hacl1	protein_coding
ENSMUSG00000021890.6	chr14	31494414	31494932	519	*	0.8684	0.00450152304448801	Promoter	14	31494399	31509858	15460	1	15	Eaf1	protein_coding
ENSMUSG00000021892.14	chr14	31397425	31397667	243	*	1.18726	0.00607143592787911	Intron (ENSMUST00000140002.7/ENSMUSG00000021892.14, intron 3 of 10)	14	31359880	31436078	76199	2	38411	Sh3bp5	protein_coding
ENSMUSG00000021892.14	chr14	31435523	31435891	369	*	0.87445	0.00545128915732268	Promoter	14	31359880	31436078	76199	2	187	Sh3bp5	protein_coding
ENSMUSG00000021901.10	chr14	31251542	31251838	297	*	0.37153	0.0269133742972395	Promoter	14	31251450	31259944	8495	1	92	Bap1	protein_coding
ENSMUSG00000021902.7	chr14	31250614	31251149	536	*	1.02497	0.000919032423373586	Promoter	14	31237689	31251317	13629	2	168	Phf7	protein_coding
ENSMUSG00000021905.14	chr14	32085871	32086182	312	*	0.98091	0.00400541628957112	Promoter	14	32080566	32085729	5164	2	-142	Dph3	protein_coding
ENSMUSG00000021906.14	chr14	32085234	32085484	251	*	1.26892	0.000999569127522197	Promoter	14	32085374	32103202	17829	1	0	Oxnad1	protein_coding
ENSMUSG00000021928.9	chr14	61360592	61360834	243	*	1.10296	0.00400634152356359	Promoter	14	61331742	61360439	28698	2	-153	Ebpl	protein_coding
ENSMUSG00000021929.9	chr14	61439593	61439835	243	*	0.19176	0.0473382424406422	Promoter	14	61365211	61439874	74664	2	39	Kpna3	protein_coding
ENSMUSG00000021936.14	chr14	33446694	33446986	293	*	0.47365	0.0254144834747641	Promoter	14	33377898	33447158	69261	2	172	Mapk8	protein_coding
ENSMUSG00000021938.12	chr14	56777768	56778283	516	*	0.8684	0.00450152304448801	Promoter	14	56720710	56778316	57607	2	33	Pspc1	protein_coding
ENSMUSG00000021939.8	chr14	63122546	63123210	665	*	1.29221	0.000117247153574937	Promoter	14	63122462	63145923	23462	1	84	Ctsb	protein_coding
ENSMUSG00000021939.8	chr14	63123319	63123573	255	*	1.26203	0.000200477796143491	Promoter	14	63122462	63145923	23462	1	857	Ctsb	protein_coding
ENSMUSG00000021945.9	chr14	56886840	56888003	1164	*	0.70879	0.00403658592431724	Promoter	14	56886653	56962701	76049	1	187	Zmym2	protein_coding
ENSMUSG00000021948.17	chr14	30625651	30625910	260	*	1.30462	0.000599741476513311	Promoter	14	30595354	30626210	30857	2	300	Prkcd	protein_coding
ENSMUSG00000021951.7	chr14	57571225	57571474	250	*	1.11352	0.00355684954774918	Promoter	14	57549597	57571612	22016	2	138	Eef1akmt1	protein_coding
ENSMUSG00000021952.16	chr14	57665365	57665739	375	*	0.71154	0.00975214391456097	Promoter	14	57577521	57665430	87910	2	0	Xpo4	protein_coding
ENSMUSG00000021957.7	chr14	30548649	30548989	341	*	1.23463	0.000708028131994889	Promoter	14	30548359	30574720	26362	1	290	Tkt	protein_coding
ENSMUSG00000021958.5	chr14	63859743	63860440	698	*	0.97236	0.00164602822096765	Promoter	14	63860364	63919859	59496	1	0	Pinx1	protein_coding
ENSMUSG00000021962.9	chr14	30479680	30480083	404	*	0.85274	0.00753960713331032	Promoter	14	30479535	30527063	47529	1	145	Dcp1a	protein_coding
ENSMUSG00000021967.4	chr14	57826257	57826642	386	*	1.19434	0.00194202001918599	Promoter	14	57826234	57829296	3063	1	23	Mrpl57	protein_coding
ENSMUSG00000021969.8	chr14	57889417	57889677	261	*	0.99673	0.00400541628957112	Promoter	14	57832703	57890276	57574	2	599	Zdhhc20	protein_coding
ENSMUSG00000021972.14	chr14	64949143	64949912	770	*	1.14551	0.000103677695758692	Promoter	14	64811600	64949871	138272	2	0	Hmbox1	protein_coding
ENSMUSG00000021974.15	chr14	58075144	58075668	525	*	0.03584	0.0462196911937497	5' UTR	14	58070547	58112720	42174	1	4597	Fgf9	protein_coding
ENSMUSG00000021978.9	chr14	65097326	65098054	729	*	1.14537	0.000731216382775997	5' UTR	14	65052060	65149855	97796	2	51801	Extl3	protein_coding
ENSMUSG00000021981.10	chr14	59441088	59441369	282	*	0.93503	0.00738730290686368	Promoter	14	59440972	59585764	144793	1	116	Cab39l	protein_coding
ENSMUSG00000021982.14	chr14	59597442	59598161	720	*	1.15241	0.000643979610022901	Promoter	14	59559388	59597959	38572	2	0	Cdadc1	protein_coding
ENSMUSG00000021986.9	chr14	60378471	60379167	697	*	0.36166	0.0268842787574583	Exon (ENSMUST00000225247.2/ENSMUSG00000021986.9, exon 2 of 3)	14	60373259	60388197	14939	1	5212	Amer2	protein_coding
ENSMUSG00000021987.9	chr14	60265270	60265759	490	*	0.82648	0.0118437471290349	Promoter	14	60265228	60302370	37143	1	42	Mtmr6	protein_coding
ENSMUSG00000021991.9	chr14	29722305	29722670	366	*	0.80986	0.00847770526467562	Promoter	14	28904943	29721864	816922	2	-441	Cacna2d3	protein_coding
ENSMUSG00000022000.11	chr14	75283755	75284141	387	*	0.4813	0.0259020882319996	Promoter	14	75284373	75344426	60054	1	-232	Zc3h13	protein_coding
ENSMUSG00000022003.7	chr14	75786526	75786878	353	*	1.27742	0.00311044332920576	Promoter	14	75760117	75787037	26921	2	159	Slc25a30	protein_coding
ENSMUSG00000022008.4	chr14	76110316	76110574	259	*	1.28971	0.000856773537876167	Promoter	14	76086236	76110760	24525	2	186	Gpalpp1	protein_coding
ENSMUSG00000022009.1	chr14	76152355	76152612	258	*	0.32229	0.0500517487031966	Distal Intergenic	14	76110891	76137379	26489	1	41464	Nufip1	protein_coding
ENSMUSG00000022010.19	chr14	76414063	76414506	444	*	0.75603	0.00647034058766077	Promoter	14	76414961	76507765	92805	1	-455	Tsc22d1	protein_coding
ENSMUSG00000022010.19	chr14	76414810	76415891	1082	*	0.62826	0.00700242964526222	Promoter	14	76414961	76507765	92805	1	0	Tsc22d1	protein_coding
ENSMUSG00000022012.9	chr14	77157189	77157538	350	*	1.04279	0.0021865574664548	Promoter	14	77156763	77721760	564998	1	426	Enox1	protein_coding
ENSMUSG00000022013.4	chr14	77874497	77874909	413	*	1.73339	0.000296516445814634	Promoter	14	77820681	77875125	54445	2	216	Dnajc15	protein_coding
ENSMUSG00000022016.16	chr14	78536419	78536768	350	*	0.27592	0.0381659991215897	Promoter	14	78492246	78536808	44563	2	40	Akap11	protein_coding
ENSMUSG00000022019.16	chr14	87416094	87417037	944	*	1.16961	0.000263409986467494	Promoter	14	87416639	87545504	128866	1	0	Tdrd3	protein_coding
ENSMUSG00000022019.16	chr14	87417617	87417883	267	*	1.70208	8.4942332324174e-06	Promoter	14	87416639	87545504	128866	1	978	Tdrd3	protein_coding
ENSMUSG00000022020.15	chr14	79390197	79390535	339	*	1.71084	0.000108987864166464	Promoter	14	79325269	79390778	65510	2	243	Naa16	protein_coding
ENSMUSG00000022022.3	chr14	79397662	79398255	594	*	1.37158	0.000871902913331716	Promoter	14	79397772	79423587	25816	1	0	Mtrf1	protein_coding
ENSMUSG00000022023.6	chr14	79481721	79482535	815	*	0.67432	0.0059179519796614	Promoter	14	79459937	79481520	21584	2	-201	Wbp4	protein_coding
ENSMUSG00000022024.10	chr14	79587352	79587676	325	*	0.86072	0.00700880034512926	Promoter	14	79587691	79635196	47506	1	-15	Sugt1	protein_coding
ENSMUSG00000022035.6	chr14	65837436	65837711	276	*	0.98091	0.00400541628957112	Promoter	14	65837302	65866607	29306	1	134	Ccdc25	protein_coding
ENSMUSG00000022035.6	chr14	65837802	65838069	268	*	0.68006	0.0135029513717912	Promoter	14	65837302	65866607	29306	1	500	Ccdc25	protein_coding
ENSMUSG00000022037.15	chr14	65968646	65968960	315	*	1.04428	0.00243644974833534	Promoter	14	65968483	65981547	13065	1	163	Clu	protein_coding
ENSMUSG00000022048.8	chr14	66867525	66868360	836	*	0.84902	0.00156477612638693	Promoter	14	66802864	66868688	65825	2	328	Dpysl2	protein_coding
ENSMUSG00000022052.9	chr14	67071444	67071725	282	*	0.41741	0.0204832600056828	Promoter	14	67014056	67072444	58389	2	719	Ppp2r2a	protein_coding
ENSMUSG00000022052.9	chr14	67071917	67072403	487	*	0.60782	0.00977723836949605	Promoter	14	67014056	67072444	58389	2	41	Ppp2r2a	protein_coding
ENSMUSG00000022094.15	chr14	70350810	70351332	523	*	1.04108	0.00121194851197754	Promoter	14	70303469	70351425	47957	2	93	Slc39a14	protein_coding
ENSMUSG00000022095.9	chr14	70598977	70599891	915	*	0.71017	0.00437651852828887	Promoter	14	70583296	70599835	16540	2	0	Fam160b2	protein_coding
ENSMUSG00000022096.14	chr14	70552250	70552584	335	*	0.28148	0.0337027284060319	Promoter	14	70552212	70573548	21337	1	38	Hr	protein_coding
ENSMUSG00000022098.10	chr14	70519573	70519877	305	*	0.25366	0.0332459329554127	Promoter	14	70474558	70520234	45677	2	357	Bmp1	protein_coding
ENSMUSG00000022098.10	chr14	70520013	70520647	635	*	0.26488	0.0330876189889598	Promoter	14	70474558	70520234	45677	2	0	Bmp1	protein_coding
ENSMUSG00000022099.17	chr14	70618197	70618439	243	*	1.37158	0.000871902913331716	5' UTR	14	70601263	70636048	34786	2	17609	Dmtn	protein_coding
ENSMUSG00000022099.17	chr14	70626792	70627153	362	*	0.55973	0.014497284478908	5' UTR	14	70601263	70636048	34786	2	8895	Dmtn	protein_coding
ENSMUSG00000022099.17	chr14	70628083	70628637	555	*	-0.21454	0.0348720087867415	Intron (ENSMUST00000022695.15/ENSMUSG00000022099.17, intron 1 of 14)	14	70601263	70636048	34786	2	7411	Dmtn	protein_coding
ENSMUSG00000022100.14	chr14	70766973	70767393	421	*	0.76017	0.0067938576170439	Promoter	14	70654246	70766628	112383	2	-345	Xpo7	protein_coding
ENSMUSG00000022102.13	chr14	70765920	70766479	560	*	0.54804	0.0163052582809053	Promoter	14	70766036	70778495	12460	1	0	Dok2	protein_coding
ENSMUSG00000022105.6	chr14	73324926	73325568	643	*	1.37901	3.91775979872783e-05	Promoter	14	73183673	73325822	142150	2	254	Rb1	protein_coding
ENSMUSG00000022105.6	chr14	73325954	73326505	552	*	1.0583	0.00056117779725683	Promoter	14	73183673	73325822	142150	2	-132	Rb1	protein_coding
ENSMUSG00000022106.14	chr14	73142601	73143463	863	*	0.93263	0.00133846851192272	5' UTR	14	73123037	73207843	84807	1	19564	Rcbtb2	protein_coding
ENSMUSG00000022106.14	chr14	73143604	73143893	290	*	1.01955	0.000758775613192345	5' UTR	14	73123037	73207843	84807	1	20567	Rcbtb2	protein_coding
ENSMUSG00000022108.8	chr14	73382701	73383008	308	*	0.63074	0.0209295746262764	Intron (ENSMUST00000022704.8/ENSMUSG00000022108.8, intron 1 of 5)	14	73362226	73385289	23064	2	2281	Itm2b	protein_coding
ENSMUSG00000022108.8	chr14	73384868	73385219	352	*	0.51196	0.0190749814937523	Promoter	14	73362226	73385289	23064	2	70	Itm2b	protein_coding
ENSMUSG00000022111.9	chr14	101653752	101654332	581	*	0.98908	0.00358699546282706	Promoter	14	101653967	101696125	42159	1	0	Uchl3	protein_coding
ENSMUSG00000022114.5	chr14	105894827	105895144	318	*	0.22076	0.0363488866979176	Intron (ENSMUST00000022709.5/ENSMUSG00000022114.5, intron 1 of 1)	14	105891947	105896819	4873	2	1675	Spry2	protein_coding
ENSMUSG00000022114.5	chr14	105895196	105895438	243	*	0.36607	0.0239471350963091	Intron (ENSMUST00000022709.5/ENSMUSG00000022114.5, intron 1 of 1)	14	105891947	105896819	4873	2	1381	Spry2	protein_coding
ENSMUSG00000022114.5	chr14	105895494	105896986	1493	*	0.70975	0.00479354110352564	Promoter	14	105891947	105896819	4873	2	0	Spry2	protein_coding
ENSMUSG00000022114.5	chr14	105897468	105898070	603	*	0.73158	0.00339763932602746	Promoter	14	105891947	105896819	4873	2	-649	Spry2	protein_coding
ENSMUSG00000022119.15	chr14	105176456	105176861	406	*	1.02497	0.000919032423373586	Promoter	14	105106751	105177327	70577	2	466	Rbm26	protein_coding
ENSMUSG00000022119.15	chr14	105177038	105177642	605	*	1.29483	0.000240700575549549	Promoter	14	105106751	105177327	70577	2	0	Rbm26	protein_coding
ENSMUSG00000022120.4	chr14	104522305	104522583	279	*	1.21214	0.00147552800717675	Promoter	14	104477536	104522645	45110	2	62	Rnf219	protein_coding
ENSMUSG00000022122.15	chr14	103843971	103844213	243	*	1.42383	0.00184945279033856	Promoter	14	103814625	103844402	29778	2	189	Ednrb	protein_coding
ENSMUSG00000022124.15	chr14	103099115	103099507	393	*	0.98908	0.00358699546282706	Promoter	14	103080239	103099566	19328	2	59	Fbxl3	protein_coding
ENSMUSG00000022125.7	chr14	103070433	103070754	322	*	0.55482	0.0184223408281062	Promoter	14	103070216	103077628	7413	1	217	Cln5	protein_coding
ENSMUSG00000022139.17	chr14	120275089	120275350	262	*	1.76714	1.65883923486377e-05	Promoter	14	120275669	120431697	156029	1	-319	Mbnl2	protein_coding
ENSMUSG00000022139.17	chr14	120275701	120276084	384	*	1.08362	0.000731216382775997	Promoter	14	120275669	120431697	156029	1	32	Mbnl2	protein_coding
ENSMUSG00000022139.17	chr14	120277261	120277835	575	*	0.82513	0.00545128915732268	Intron (ENSMUST00000088419.12/ENSMUSG00000022139.17, intron 1 of 8)	14	120275669	120431697	156029	1	1592	Mbnl2	protein_coding
ENSMUSG00000022141.7	chr15	8444100	8444504	405	*	0.62897	0.00977723836949605	Promoter	15	8290617	8444463	153847	2	0	Nipbl	protein_coding
ENSMUSG00000022141.7	chr15	8444907	8445252	346	*	0.78013	0.00509539321278289	Promoter	15	8290617	8444463	153847	2	-444	Nipbl	protein_coding
ENSMUSG00000022151.16	chr15	5184994	5185638	645	*	0.80717	0.00273412145953645	Promoter	15	5185525	5218336	32812	1	0	Ttc33	protein_coding
ENSMUSG00000022159.16	chr14	52279646	52280112	467	*	0.75201	0.00710869492124848	Promoter	14	52261759	52279545	17787	2	-101	Rab2b	protein_coding
ENSMUSG00000022160.18	chr14	52304548	52304883	336	*	1.17876	0.00194202001918599	Promoter	14	52294841	52305128	10288	2	245	Mettl3	protein_coding
ENSMUSG00000022160.18	chr14	52315750	52316141	392	*	0.58398	0.0135877152340879	5' UTR	14	52294841	52305128	10288	2	-10622	Mettl3	protein_coding
ENSMUSG00000022174.8	chr14	54253507	54253839	333	*	1.4688	0.000276476567186986	Promoter	14	54235479	54254104	18626	2	265	Dad1	protein_coding
ENSMUSG00000022180.7	chr14	54781591	54781882	292	*	0.73992	0.0112329594756953	Promoter	14	54722209	54781946	59738	2	64	Slc7a8	protein_coding
ENSMUSG00000022184.8	chr15	3979331	3979766	436	*	1.23973	0.000999569127522197	Promoter	15	3965445	3979573	14129	2	0	Fbxo4	protein_coding
ENSMUSG00000022186.14	chr15	4026322	4026570	249	*	0.47219	0.0227432471656276	Promoter	15	4026383	4155344	128962	1	0	Oxct1	protein_coding
ENSMUSG00000022191.16	chr15	12824889	12825192	304	*	1.54429	0.000276476567186986	Promoter	15	12824815	12935291	110477	1	74	Drosha	protein_coding
ENSMUSG00000022194.15	chr14	54893317	54893588	272	*	0.37605	0.0343493992094312	Promoter	14	54892500	54898169	5670	1	817	Pabpn1	protein_coding
ENSMUSG00000022194.15	chr14	54894169	54894709	541	*	0.23432	0.0358449205713738	5' UTR	14	54892500	54898169	5670	1	1669	Pabpn1	protein_coding
ENSMUSG00000022199.12	chr14	54912431	54913036	606	*	0.68488	0.00771162462946174	Promoter	14	54906304	54913132	6829	2	96	Slc22a17	protein_coding
ENSMUSG00000022200.8	chr15	12321430	12321718	289	*	1.58003	7.05006674817097e-05	Promoter	15	12321450	12351591	30142	1	0	Golph3	protein_coding
ENSMUSG00000022201.16	chr15	12117241	12118926	1686	*	0.66528	0.00192303884403006	Promoter	15	12117831	12185683	67853	1	0	Zfr	protein_coding
ENSMUSG00000022203.7	chr14	54926394	54926835	442	*	1.37682	9.51606926591237e-05	Promoter	14	54916535	54926126	9592	2	-268	Efs	protein_coding
ENSMUSG00000022204.9	chr14	55014655	55015039	385	*	0.97478	0.00358699546282706	Promoter	14	55015454	55024137	8684	1	-415	Ngdn	protein_coding
ENSMUSG00000022205.15	chr15	11995460	11995919	460	*	0.7975	0.00700880034512926	Exon (ENSMUST00000134414.1/ENSMUSG00000022205.15, exon 1 of 4)	15	11981339	11996983	15645	2	1064	Sub1	protein_coding
ENSMUSG00000022208.12	chr14	55115219	55115834	616	*	-0.58499	0.00578098338266745	5' UTR	14	55106826	55116935	10110	2	1101	Jph4	protein_coding
ENSMUSG00000022208.12	chr14	55116666	55117084	419	*	-0.14092	0.0422949667339328	Promoter	14	55106826	55116935	10110	2	0	Jph4	protein_coding
ENSMUSG00000022211.9	chr14	55491258	55491879	622	*	0.69817	0.00975214391456097	Promoter	14	55490651	55508272	17622	1	607	Carmil3	protein_coding
ENSMUSG00000022214.15	chr14	55559545	55560364	820	*	0.3012	0.0338463887999189	Promoter	14	55560006	55570065	10060	1	0	Dcaf11	protein_coding
ENSMUSG00000022216.17	chr14	55577977	55578558	582	*	1.70181	3.5250333740855e-05	Promoter	14	55578123	55581529	3407	1	0	Psme1	protein_coding
ENSMUSG00000022223.9	chr14	55899858	55900197	340	*	0.41537	0.0206544500420678	Promoter	14	55897283	55900293	3011	2	96	Sdr39u1	protein_coding
ENSMUSG00000022223.9	chr14	55900328	55900694	367	*	0.25056	0.0366045804584731	Promoter	14	55897283	55900293	3011	2	-35	Sdr39u1	protein_coding
ENSMUSG00000022228.14	chr13	21453351	21453648	298	*	1.80106	5.06920298448669e-05	Promoter	13	21442180	21453730	11551	2	82	Zscan26	protein_coding
ENSMUSG00000022234.15	chr15	31601403	31601712	310	*	0.91456	0.00419896597253235	Promoter	15	31590800	31601804	11005	2	92	Cct5	protein_coding
ENSMUSG00000022240.10	chr15	30172112	30172378	267	*	0.50869	0.0247737822106944	Promoter	15	30172593	31029341	856749	1	-215	Ctnnd2	protein_coding
ENSMUSG00000022240.10	chr15	30173105	30173844	740	*	0.30343	0.0337027284060319	Promoter	15	30172593	31029341	856749	1	512	Ctnnd2	protein_coding
ENSMUSG00000022241.6	chr15	11399234	11399508	275	*	1.10296	0.00400634152356359	Promoter	15	11382301	11399665	17365	2	157	Tars	protein_coding
ENSMUSG00000022244.7	chr15	10981805	10982327	523	*	1.57177	8.19466582022692e-05	Promoter	15	10981756	10996626	14871	1	49	Amacr	protein_coding
ENSMUSG00000022253.15	chr15	9071625	9072056	432	*	0.80059	0.00480057527471607	Promoter	15	9071260	9110891	39632	1	365	Nadk2	protein_coding
ENSMUSG00000022255.16	chr15	34082768	34083157	390	*	1.17962	0.000228535988259123	Promoter	15	34082694	34145624	62931	1	74	Mtdh	protein_coding
ENSMUSG00000022255.16	chr15	34083436	34083723	288	*	1.46502	7.65289965511133e-05	Promoter	15	34082694	34145624	62931	1	742	Mtdh	protein_coding
ENSMUSG00000022257.4	chr15	34238260	34238715	456	*	1.81764	5.06920298448669e-05	Promoter	15	34238028	34284302	46275	1	232	Laptm4b	protein_coding
ENSMUSG00000022263.10	chr15	28024174	28024438	265	*	0.95319	0.00320447403166941	Intron (ENSMUST00000090247.6/ENSMUSG00000022263.10, intron 1 of 56)	15	27730651	28025848	295198	2	1410	Trio	protein_coding
ENSMUSG00000022265.7	chr15	27466118	27466428	311	*	0.2393	0.0415736776145883	Promoter	15	27466677	27594909	128233	1	-249	Ank	protein_coding
ENSMUSG00000022265.7	chr15	27466754	27467316	563	*	0.07178	0.0450033835307559	Promoter	15	27466677	27594909	128233	1	77	Ank	protein_coding
ENSMUSG00000022269.13	chr15	26308977	26309359	383	*	0.8688	0.00577251171144067	Promoter	15	26309048	26409576	100529	1	0	March11	protein_coding
ENSMUSG00000022272.17	chr15	25622958	25623200	243	*	0.98091	0.00400541628957112	Promoter	15	25622525	25813673	191149	1	433	Myo10	protein_coding
ENSMUSG00000022280.9	chr15	36282345	36282758	414	*	0.47098	0.0196266997825715	Promoter	15	36239933	36283147	43215	2	389	Rnf19a	protein_coding
ENSMUSG00000022280.9	chr15	36282819	36283107	289	*	0.43295	0.0232950854088512	Promoter	15	36239933	36283147	43215	2	40	Rnf19a	protein_coding
ENSMUSG00000022283.15	chr15	36608110	36608418	309	*	1.15241	0.000643979610022901	Exon (ENSMUST00000001809.14/ENSMUSG00000022283.15, exon 1 of 15)	15	36595661	36609668	14008	2	1250	Pabpc1	protein_coding
ENSMUSG00000022283.15	chr15	36608495	36608849	355	*	0.87051	0.00254731813000287	Promoter	15	36595661	36609668	14008	2	819	Pabpc1	protein_coding
ENSMUSG00000022285.17	chr15	36792678	36793528	851	*	0.25146	0.0264943421815441	5' UTR	15	36770770	36796929	26160	2	3401	Ywhaz	protein_coding
ENSMUSG00000022285.17	chr15	36793856	36794842	987	*	-0.19895	0.0311372245328221	5' UTR	15	36770770	36796929	26160	2	2087	Ywhaz	protein_coding
ENSMUSG00000022305.13	chr15	39944289	39944591	303	*	1.60797	0.000167283698488062	Promoter	15	39870589	39943994	73406	2	-295	Lrp12	protein_coding
ENSMUSG00000022306.9	chr15	40654817	40655780	964	*	0.57014	0.0103480881018844	Promoter	15	40655035	41104592	449558	1	0	Zfpm2	protein_coding
ENSMUSG00000022307.16	chr15	41446695	41447236	542	*	0.45198	0.0173967413746896	Promoter	15	41447482	41861048	413567	1	-246	Oxr1	protein_coding
ENSMUSG00000022307.16	chr15	41447757	41448038	282	*	0.30552	0.0299339188703867	Promoter	15	41447482	41861048	413567	1	275	Oxr1	protein_coding
ENSMUSG00000022312.11	chr15	51864942	51865403	462	*	0.88055	0.00918911415183736	Promoter	15	51786558	51865523	78966	2	120	Eif3h	protein_coding
ENSMUSG00000022314.10	chr15	51991453	51991715	263	*	0.63091	0.0139882136867149	Promoter	15	51962240	51991747	29508	2	32	Rad21	protein_coding
ENSMUSG00000022335.17	chr15	68258613	68258867	255	*	0.60378	0.0132480223532355	Promoter	15	68083764	68258856	175093	2	0	Zfat	protein_coding
ENSMUSG00000022336.3	chr15	43282263	43282613	351	*	1.17876	0.00194202001918599	Promoter	15	43250058	43282719	32662	2	106	Eif3e	protein_coding
ENSMUSG00000022339.9	chr15	44619315	44619879	565	*	0.79631	0.00613844051521082	Promoter	15	44619175	44641515	22341	1	140	Ebag9	protein_coding
ENSMUSG00000022346.15	chr15	61986009	61986266	258	*	0.73662	0.00849232202130475	Promoter	15	61985391	61990374	4984	1	618	Myc	protein_coding
ENSMUSG00000022346.15	chr15	61986511	61986891	381	*	0.8939	0.00285839131448798	Intron (ENSMUST00000022971.7/ENSMUSG00000022346.15, intron 1 of 2)	15	61985391	61990374	4984	1	1120	Myc	protein_coding
ENSMUSG00000022353.10	chr15	59080080	59080711	632	*	0.76681	0.00416412425931512	Exon (ENSMUST00000227797.1/ENSMUSG00000022353.10, exon 1 of 1)	15	58941234	59082005	140772	2	1294	Mtss1	protein_coding
ENSMUSG00000022353.10	chr15	59080894	59081372	479	*	0.76898	0.00243718395430471	Promoter	15	58941234	59082005	140772	2	633	Mtss1	protein_coding
ENSMUSG00000022362.13	chr15	58075709	58076070	362	*	1.03807	0.00135235718104808	Promoter	15	58028243	58076425	48183	2	355	Gm29394	protein_coding
ENSMUSG00000022370.13	chr15	55557507	55557874	368	*	1.56769	0.000578207069338537	Promoter	15	55534094	55557748	23655	2	0	Mrpl13	protein_coding
ENSMUSG00000022377.16	chr15	64382612	64383094	483	*	1.15204	0.000679994489478918	Promoter	15	64086857	64382919	296063	2	0	Asap1	protein_coding
ENSMUSG00000022378.14	chr15	64059570	64060197	628	*	0.80685	0.00448327990880506	Promoter	15	63929097	64060478	131382	2	281	Fam49b	protein_coding
ENSMUSG00000022382.15	chr15	85611412	85611670	259	*	0.8152	0.00801737737700105	Distal Intergenic	15	85535437	85582473	47037	2	-28939	Wnt7b	protein_coding
ENSMUSG00000022385.11	chr15	85858947	85859272	326	*	1.44166	0.000342709415150468	Promoter	15	85859745	85876573	16829	1	-473	Gtse1	protein_coding
ENSMUSG00000022387.17	chr15	88733219	88733851	633	*	1.20938	0.000196388982238017	Promoter	15	88687034	88734233	47200	2	382	Brd1	protein_coding
ENSMUSG00000022387.17	chr15	88734302	88734642	341	*	1.08874	0.000886791594129903	Promoter	15	88687034	88734233	47200	2	-69	Brd1	protein_coding
ENSMUSG00000022390.11	chr15	81744554	81745301	748	*	0.66578	0.00479354110352564	Promoter	15	81745057	81796260	51204	1	0	Zc3h7b	protein_coding
ENSMUSG00000022391.16	chr15	81745438	81746242	805	*	0.6707	0.00457396487419835	Promoter	15	81704248	81745530	41283	2	0	Rangap1	protein_coding
ENSMUSG00000022400.9	chr15	81465662	81465968	307	*	0.96029	0.00473754117731872	Promoter	15	81466296	81476369	10074	1	-328	Rbx1	protein_coding
ENSMUSG00000022400.9	chr15	81466323	81466655	333	*	0.53385	0.014497284478908	Promoter	15	81466296	81476369	10074	1	27	Rbx1	protein_coding
ENSMUSG00000022400.9	chr15	81466718	81466996	279	*	0.39639	0.0266362354192042	Promoter	15	81466296	81476369	10074	1	422	Rbx1	protein_coding
ENSMUSG00000022401.12	chr15	81399884	81400521	638	*	0.34652	0.026940526983348	Promoter	15	81400138	81457482	57345	1	0	Xpnpep3	protein_coding
ENSMUSG00000022403.15	chr15	81399261	81399680	420	*	0.20617	0.035110531418663	Promoter	15	81363669	81400077	36409	2	397	St13	protein_coding
ENSMUSG00000022404.8	chr15	81360452	81360766	315	*	0.83642	0.00753960713331032	Promoter	15	81318911	81360812	41902	2	46	Slc25a17	protein_coding
ENSMUSG00000022414.8	chr15	80133477	80133798	322	*	0.30606	0.0301987788782407	Promoter	15	80133127	80161707	28581	1	350	Tab1	protein_coding
ENSMUSG00000022415.12	chr15	80090672	80090961	290	*	-0.05693	0.0496733768739822	Promoter	15	80091334	80119501	28168	1	-373	Syngr1	protein_coding
ENSMUSG00000022415.12	chr15	80091407	80091742	336	*	-0.47536	0.0124029578373621	Promoter	15	80091334	80119501	28168	1	73	Syngr1	protein_coding
ENSMUSG00000022420.16	chr15	79773837	79774379	543	*	1.05129	0.00363612258911415	5' UTR	15	79761453	79777849	16397	2	3470	Dnal4	protein_coding
ENSMUSG00000022426.6	chr15	79687335	79687650	316	*	0.29898	0.0381659991215897	Promoter	15	79674251	79687919	13669	2	269	Josd1	protein_coding
ENSMUSG00000022428.8	chr15	79659237	79659553	317	*	1.35356	0.000288997658028542	Promoter	15	79659199	79667660	8462	1	38	Cby1	protein_coding
ENSMUSG00000022433.20	chr15	79441092	79442002	911	*	0.70096	0.00299915679251169	5' UTR	15	79417856	79455566	37711	2	13564	Csnk1e	protein_coding
ENSMUSG00000022433.20	chr15	79442171	79442532	362	*	0.42324	0.0162693138692635	Intron (ENSMUST00000230599.1/ENSMUSG00000022433.20, intron 1 of 4)	15	79417856	79455566	37711	2	13034	Csnk1e	protein_coding
ENSMUSG00000022434.8	chr15	85043564	85043817	254	*	1.38657	0.000599741476513311	Intron (ENSMUST00000229629.1/ENSMUSG00000022434.8, intron 1 of 2)	15	85028948	85062830	33883	1	14616	Fam118a	protein_coding
ENSMUSG00000022436.16	chr15	78899875	78900261	387	*	1.77977	4.01371387113161e-05	Promoter	15	78899768	78912051	12284	1	107	Sh3bp1	protein_coding
ENSMUSG00000022437.7	chr15	84192251	84192575	325	*	1.07102	0.0029737181543785	Promoter	15	84192241	84217267	25027	1	10	Samm50	protein_coding
ENSMUSG00000022443.17	chr15	77841157	77842086	930	*	0.58623	0.0118428521095306	Promoter	15	77760587	77842175	81589	2	89	Myh9	protein_coding
ENSMUSG00000022450.6	chr15	82353460	82354182	723	*	0.92444	0.00195294389966889	Promoter	15	82350140	82354322	4183	2	140	Ndufa6	protein_coding
ENSMUSG00000022454.17	chr15	95528172	95528414	243	*	0.43967	0.029899392323252	Promoter	15	95075230	95528559	453330	2	145	Nell2	protein_coding
ENSMUSG00000022456.18	chr15	82275352	82275861	510	*	-0.0696	0.0461929385266485	5' UTR	15	82268802	82294574	25773	1	6550	Sept3	protein_coding
ENSMUSG00000022462.7	chr15	96698996	96699528	533	*	0.49589	0.0129389652618609	Promoter	15	96687392	96699730	12339	2	202	Slc38a2	protein_coding
ENSMUSG00000022462.7	chr15	96699637	96699953	317	*	0.49794	0.0173967413746896	Promoter	15	96687392	96699730	12339	2	0	Slc38a2	protein_coding
ENSMUSG00000022463.8	chr15	82147277	82147605	329	*	0.54447	0.012137261424202	Promoter	15	82147181	82205379	58199	1	96	Srebf2	protein_coding
ENSMUSG00000022466.6	chr15	97705172	97705459	288	*	0.73189	0.015073859982408	Promoter	15	97675097	97705825	30729	2	366	Rpap3	protein_coding
ENSMUSG00000022469.17	chr15	97767981	97768333	353	*	0.97816	0.00242389702395507	Promoter	15	97744770	97767972	23203	2	-9	Rapgef3	protein_coding
ENSMUSG00000022472.16	chr15	82015684	82016000	317	*	1.31541	0.000412853797183635	5' UTR	15	81992523	82033862	41340	2	17862	Desi1	protein_coding
ENSMUSG00000022475.19	chr15	97830820	97831808	989	*	1.44781	3.7387903517602e-05	5' UTR	15	97792664	97844502	51839	2	12694	Hdac7	protein_coding
ENSMUSG00000022476.8	chr15	81925707	81926146	440	*	1.40501	0.000599433252915558	Promoter	15	81888228	81926240	38013	2	94	Polr3h	protein_coding
ENSMUSG00000022477.13	chr15	81872012	81873067	1056	*	0.91699	0.000919788579371115	Promoter	15	81872309	81915133	42825	1	0	Aco2	protein_coding
ENSMUSG00000022489.6	chr15	103502951	103503406	456	*	0.67895	0.0139882136867149	Promoter	15	103503034	103530052	27019	1	0	Pde1b	protein_coding
ENSMUSG00000022489.6	chr15	103518951	103519205	255	*	0.55402	0.0216635647031267	Intron (ENSMUST00000226468.1/ENSMUSG00000022489.6, intron 2 of 13)	15	103503034	103530052	27019	1	15917	Pde1b	protein_coding
ENSMUSG00000022498.16	chr16	11133908	11134565	658	*	0.78526	0.00567003047290053	Promoter	16	11074911	11134650	59740	2	85	Txndc11	protein_coding
ENSMUSG00000022500.15	chr16	11066373	11067011	639	*	0.9225	0.00120367394337457	Promoter	16	10959275	11066157	106883	2	-216	Litaf	protein_coding
ENSMUSG00000022507.6	chr16	8830085	8830535	451	*	0.77833	0.0021599278572604	Promoter	16	8830100	8858922	28823	1	0	1810013L24Rik	protein_coding
ENSMUSG00000022507.6	chr16	8830997	8831283	287	*	0.52287	0.00879482464831138	Promoter	16	8830100	8858922	28823	1	897	1810013L24Rik	protein_coding
ENSMUSG00000022508.5	chr16	23988648	23989606	959	*	0.38917	0.0188381529012532	Promoter	16	23965052	23988852	23801	2	0	Bcl6	protein_coding
ENSMUSG00000022517.17	chr16	4885961	4886708	748	*	0.79197	0.00509539321278289	Promoter	16	4886249	4938296	52048	1	0	Mgrn1	protein_coding
ENSMUSG00000022521.10	chr16	4213382	4213624	243	*	0.84824	0.00397689226363549	Promoter	16	4081328	4213997	132670	2	373	Crebbp	protein_coding
ENSMUSG00000022521.10	chr16	4213799	4214046	248	*	0.6921	0.00741465523379302	Promoter	16	4081328	4213997	132670	2	0	Crebbp	protein_coding
ENSMUSG00000022521.10	chr16	4214467	4214709	243	*	0.66185	0.0139882136867149	Promoter	16	4081328	4213997	132670	2	-470	Crebbp	protein_coding
ENSMUSG00000022525.13	chr16	29209861	29210218	358	*	0.47365	0.0254144834747641	Promoter	16	29209695	29230531	20837	1	166	Plaat1	protein_coding
ENSMUSG00000022526.8	chr15	76870990	76871387	398	*	0.69278	0.0189299636988379	Promoter	15	76851609	76871435	19827	2	48	Zfp251	protein_coding
ENSMUSG00000022528.8	chr16	30066384	30066819	436	*	1.07093	0.001473321393871	Exon (ENSMUST00000161839.1/ENSMUSG00000022528.8, exon 1 of 2)	16	30064384	30067796	3413	1	2000	Hes1	protein_coding
ENSMUSG00000022528.8	chr16	30070546	30070878	333	*	1.29508	0.000723092560335199	Distal Intergenic	16	30064384	30067796	3413	1	6162	Hes1	protein_coding
ENSMUSG00000022533.14	chr16	30387736	30388418	683	*	0.83653	0.00372044583790496	5' UTR	16	30312423	30405975	93553	2	17557	Atp13a3	protein_coding
ENSMUSG00000022533.14	chr16	30389034	30389276	243	*	1.1456	0.0015930632969885	Intron (ENSMUST00000229616.1/ENSMUSG00000022533.14, intron 2 of 4)	16	30312423	30405975	93553	2	16699	Atp13a3	protein_coding
ENSMUSG00000022536.14	chr16	5049330	5049778	449	*	0.71252	0.00849232202130475	Promoter	16	5013909	5049863	35955	2	85	Glyr1	protein_coding
ENSMUSG00000022537.18	chr16	30510509	30511194	686	*	0.67001	0.0064885309179383	Downstream (<1kb)	16	30511855	30550842	38988	2	39648	Tmem44	protein_coding
ENSMUSG00000022545.13	chr16	13109404	13109665	262	*	1.0577	0.0021865574664548	Promoter	16	13109684	13150617	40934	1	-19	Ercc4	protein_coding
ENSMUSG00000022550.18	chr15	76576429	76576860	432	*	0.56385	0.023940836442648	Promoter	15	76576358	76595816	19459	1	71	Adck5	protein_coding
ENSMUSG00000022551.8	chr15	76343621	76343950	330	*	1.41676	0.000196394716556192	Promoter	15	76343523	76346260	2738	1	98	Cyc1	protein_coding
ENSMUSG00000022553.16	chr15	76351301	76351737	437	*	0.63016	0.0144423764687511	Promoter	15	76351294	76354380	3087	1	7	Maf1	protein_coding
ENSMUSG00000022554.7	chr15	76368544	76368789	246	*	1.00412	0.00199950760596781	Promoter	15	76368898	76371437	2540	1	-109	Hgh1	protein_coding
ENSMUSG00000022554.7	chr15	76368884	76369223	340	*	0.84312	0.00450152304448801	Promoter	15	76368898	76371437	2540	1	0	Hgh1	protein_coding
ENSMUSG00000022556.11	chr15	76477590	76477876	287	*	1.41162	0.000499784563761096	Promoter	15	76477422	76501913	24492	1	168	Hsf1	protein_coding
ENSMUSG00000022558.16	chr15	76380607	76381045	439	*	0.73537	0.0116813339085487	Promoter	15	76380261	76453038	72778	1	346	Mroh1	protein_coding
ENSMUSG00000022561.13	chr15	76330765	76331087	323	*	0.99989	0.00490086088097992	Promoter	15	76331231	76334907	3677	1	-144	Gpaa1	protein_coding
ENSMUSG00000022562.15	chr15	76327594	76328014	421	*	1.02355	0.00400541628957112	Promoter	15	76296601	76328015	31415	2	1	Oplah	protein_coding
ENSMUSG00000022564.7	chr15	76246796	76247466	671	*	-0.11214	0.0393285302445412	Promoter	15	76246764	76249904	3141	1	32	Grina	protein_coding
ENSMUSG00000022565.15	chr15	76232207	76232631	425	*	1.0532	0.00121194851197754	Promoter	15	76170974	76232574	61601	2	0	Plec	protein_coding
ENSMUSG00000022570.7	chr15	75929335	75929818	484	*	0.89162	0.00753960713331032	Promoter	15	75924676	75929832	5157	2	14	Tsta3	protein_coding
ENSMUSG00000022571.9	chr15	75921119	75921528	410	*	1.63834	9.47919658926814e-05	Promoter	15	75916477	75921560	5084	2	32	Pycrl	protein_coding
ENSMUSG00000022587.14	chr15	74955401	74956229	829	*	0.41298	0.0208109231484474	Promoter	15	74955051	74959905	4855	1	350	Ly6e	protein_coding
ENSMUSG00000022594.14	chr15	74752464	74752897	434	*	1.17704	0.00139939677853105	Promoter	15	74747852	74753046	5195	2	149	Lynx1	protein_coding
ENSMUSG00000022604.18	chr16	55933893	55934214	322	*	1.11352	0.00355684954774918	Promoter	16	55899888	55934855	34968	2	641	Cep97	protein_coding
ENSMUSG00000022607.18	chr15	73422654	73422937	284	*	1.11176	0.000643979610022901	Promoter	15	73205102	73423280	218179	2	343	Ptk2	protein_coding
ENSMUSG00000022610.10	chr15	89140494	89140798	305	*	0.82365	0.0124323309113095	Promoter	15	89130584	89140703	10120	2	0	Mapk12	protein_coding
ENSMUSG00000022619.5	chr15	89454208	89454688	481	*	0.01853	0.0444639393869542	Promoter	15	89453913	89464468	10556	1	295	Mapk8ip2	protein_coding
ENSMUSG00000022623.17	chr15	89499525	89499966	442	*	0.77432	0.00847770526467562	Promoter	15	89499623	89560261	60639	1	0	Shank3	protein_coding
ENSMUSG00000022629.17	chr15	91049304	91049731	428	*	1.30654	0.000240700575549549	Promoter	15	90933276	91049948	116673	2	217	Kif21a	protein_coding
ENSMUSG00000022629.17	chr15	91049917	91050381	465	*	1.35354	0.000138708806248892	Promoter	15	90933276	91049948	116673	2	0	Kif21a	protein_coding
ENSMUSG00000022634.9	chr15	93335948	93336264	317	*	1.15899	0.00290114386189086	Promoter	15	93284278	93336935	52658	2	671	Yaf2	protein_coding
ENSMUSG00000022635.9	chr15	93397725	93398124	400	*	1.26892	0.000999569127522197	Promoter	15	93386097	93398334	12238	2	210	Zcrb1	protein_coding
ENSMUSG00000022636.13	chr16	52450800	52451100	301	*	0.92884	0.00242389702395507	Intron (ENSMUST00000023312.13/ENSMUSG00000022636.13, intron 1 of 15)	16	52248996	52454074	205079	2	2974	Alcam	protein_coding
ENSMUSG00000022637.11	chr16	52031882	52032217	336	*	0.68462	0.0121061096870413	Promoter	16	52031225	52208048	176824	1	657	Cblb	protein_coding
ENSMUSG00000022641.15	chr16	50431451	50431849	399	*	1.10955	0.00107665794167496	Promoter	16	50191844	50432390	240547	2	541	Bbx	protein_coding
ENSMUSG00000022656.15	chr16	46496492	46496754	263	*	0.63278	0.012888501009292	Exon (ENSMUST00000023335.12/ENSMUSG00000022656.15, exon 1 of 9)	16	46387706	46498525	110820	2	1771	Nectin3	protein_coding
ENSMUSG00000022658.10	chr16	45723873	45724466	594	*	0.32526	0.0269405269833474	Promoter	16	45711230	45724608	13379	2	142	Tagln3	protein_coding
ENSMUSG00000022661.14	chr16	45408337	45408858	522	*	1.61887	0.000123756177693224	Promoter	16	45382135	45409053	26919	2	195	Cd200	protein_coding
ENSMUSG00000022664.11	chr16	45158201	45158504	304	*	0.6286	0.0148671522472436	Promoter	16	45139573	45158706	19134	2	202	Slc35a5	protein_coding
ENSMUSG00000022668.10	chr16	44746051	44746293	243	*	0.85274	0.00753960713331032	Promoter	16	44736768	44746363	9596	2	70	Gtpbp8	protein_coding
ENSMUSG00000022671.13	chr16	15862416	15863044	629	*	0.32587	0.0302836110315067	Promoter	16	15848441	15863369	14929	2	325	Mzt2	protein_coding
ENSMUSG00000022676.7	chr16	14705946	14706192	247	*	0.53934	0.0295176979531675	Promoter	16	14705852	14709385	3534	1	94	Snai2	protein_coding
ENSMUSG00000022677.15	chr16	14316987	14317229	243	*	0.41224	0.0346561138292238	Promoter	16	14299244	14317405	18162	2	176	Fopnl	protein_coding
ENSMUSG00000022679.13	chr16	13903231	13903626	396	*	0.96523	0.00294664278774198	Promoter	16	13903161	13949619	46459	1	70	Mpv17l	protein_coding
ENSMUSG00000022680.14	chr16	13902454	13902745	292	*	1.04428	0.00243644974833534	Promoter	16	13833148	13903131	69984	2	386	Pdxdc1	protein_coding
ENSMUSG00000022681.15	chr16	13818737	13819133	397	*	0.92901	0.00264031640109387	Promoter	16	13818845	13835451	16607	1	0	Ntan1	protein_coding
ENSMUSG00000022682.8	chr16	13780282	13780585	304	*	1.26226	0.000497533281942351	Promoter	16	13780708	13814839	34132	1	-123	Rrn3	protein_coding
ENSMUSG00000022685.9	chr16	13667531	13667989	459	*	1.14688	0.00170443246364727	Promoter	16	13537960	13668170	130211	2	181	Parn	protein_coding
ENSMUSG00000022698.17	chr16	44139925	44140774	850	*	0.54483	0.0126847531571487	Promoter	16	44139830	44163366	23537	1	95	Naa50	protein_coding
ENSMUSG00000022702.16	chr16	18877237	18877759	523	*	0.78644	0.00351529901940401	Promoter	16	18877037	18970309	93273	1	200	Hira	protein_coding
ENSMUSG00000022707.16	chr16	70313885	70314323	439	*	1.0577	0.0021865574664548	Promoter	16	70313949	70569716	255768	1	0	Gbe1	protein_coding
ENSMUSG00000022708.16	chr16	42875840	42876359	520	*	1.44891	9.51606926591237e-05	Promoter	16	42875881	43642602	766722	1	0	Zbtb20	protein_coding
ENSMUSG00000022708.16	chr16	42876540	42876866	327	*	1.41625	0.000165141518873455	Promoter	16	42875881	43642602	766722	1	659	Zbtb20	protein_coding
ENSMUSG00000022711.16	chr16	8636911	8637153	243	*	1.19174	0.000999569127522197	Promoter	16	8637674	8662467	24794	1	-521	Pmm2	protein_coding
ENSMUSG00000022718.12	chr16	18288928	18289170	243	*	0.86651	0.00861363427566173	Promoter	16	18253948	18289246	35299	2	76	Dgcr8	protein_coding
ENSMUSG00000022722.18	chr16	59639578	59639830	253	*	0.91509	0.00704498751640868	Promoter	16	59612949	59639391	26443	2	-187	Arl6	protein_coding
ENSMUSG00000022742.6	chr16	58670384	58670944	561	*	0.7975	0.00700880034512926	Promoter	16	58670292	58717636	47345	1	92	Cpox	protein_coding
ENSMUSG00000022744.12	chr16	58727996	58728684	689	*	0.75621	0.00473213329535153	Promoter	16	58727910	58734251	6342	1	86	Cldnd1	protein_coding
ENSMUSG00000022747.17	chr16	58522986	58523534	549	*	1.49631	3.7387903517602e-05	Promoter	16	58468125	58524243	56119	2	709	St3gal6	protein_coding
ENSMUSG00000022752.9	chr16	57121110	57121636	527	*	0.82671	0.00397689226363549	Promoter	16	57121703	57156705	35003	1	-67	Tomm70a	protein_coding
ENSMUSG00000022752.9	chr16	57121799	57122279	481	*	0.75201	0.00710869492124848	Promoter	16	57121703	57156705	35003	1	96	Tomm70a	protein_coding
ENSMUSG00000022756.17	chr16	17576400	17576698	299	*	1.59158	0.000144248643749731	5' UTR	16	17572018	17583214	11197	2	6516	Slc7a4	protein_coding
ENSMUSG00000022757.19	chr16	56716864	56717256	393	*	0.19618	0.0411731198688085	Promoter	16	56690332	56717450	27119	2	194	Tfg	protein_coding
ENSMUSG00000022760.17	chr16	17530415	17530693	279	*	0.93547	0.00358699546282706	Promoter	16	17527982	17531136	3155	2	443	Thap7	protein_coding
ENSMUSG00000022765.10	chr16	17405381	17405707	327	*	0.96029	0.00473754117731872	Promoter	16	17405986	17430827	24842	1	-279	Snap29	protein_coding
ENSMUSG00000022769.9	chr16	17131921	17132236	316	*	0.49124	0.0345812081949362	Promoter	16	17130138	17132383	2246	2	147	Sdf2l1	protein_coding
ENSMUSG00000022781.8	chr16	32078825	32079363	539	*	1.00723	0.00534055505276145	Promoter	16	32016290	32079342	63053	2	0	Pak2	protein_coding
ENSMUSG00000022788.16	chr16	16599541	16599829	289	*	1.35548	0.00381633115466688	Promoter	16	16416917	16600549	183633	2	720	Fgd4	protein_coding
ENSMUSG00000022791.19	chr16	32644000	32644550	551	*	0.65361	0.0125081845860674	Promoter	16	32643874	32683493	39620	1	126	Tnk2	protein_coding
ENSMUSG00000022793.17	chr16	38742693	38743010	318	*	0.84255	0.0168132071848961	Promoter	16	38742264	38769049	26786	1	429	B4galt4	protein_coding
ENSMUSG00000022797.16	chr16	32609011	32609562	552	*	0.94072	0.00199633679107097	Promoter	16	32608920	32632794	23875	1	91	Tfrc	protein_coding
ENSMUSG00000022799.4	chr16	38712528	38712879	352	*	1.32495	0.000497533281942351	Promoter	16	38598340	38713274	114935	2	395	Arhgap31	protein_coding
ENSMUSG00000022801.13	chr16	32914165	32914828	664	*	0.89748	0.00509730934191214	Promoter	16	32914100	33015647	101548	1	65	Lrch3	protein_coding
ENSMUSG00000022802.2	chr16	33062608	33062992	385	*	1.11398	0.00237138429724834	Promoter	16	33062521	33127695	65175	1	87	Lmln	protein_coding
ENSMUSG00000022807.9	chr16	33178934	33179311	378	*	1.62299	0.000144248643749731	Distal Intergenic	16	33185071	33243312	58242	1	-5760	Osbpl11	protein_coding
ENSMUSG00000022808.5	chr16	33251548	33251808	261	*	0.24402	0.0432573594716216	Promoter	16	33251442	33300269	48828	1	106	Snx4	protein_coding
ENSMUSG00000022811.17	chr16	33380968	33381889	922	*	0.71259	0.00252732495272939	Promoter	16	33380836	33504363	123528	1	132	Zfp148	protein_coding
ENSMUSG00000022812.14	chr16	38088016	38088683	668	*	0.22727	0.0396549621633466	Promoter	16	38089001	38246084	157084	1	-318	Gsk3b	protein_coding
ENSMUSG00000022812.14	chr16	38089572	38090021	450	*	0.44629	0.0265337883598989	Promoter	16	38089001	38246084	157084	1	571	Gsk3b	protein_coding
ENSMUSG00000022821.13	chr16	37584410	37584675	266	*	0.97649	0.00547207622730641	Intron (ENSMUST00000160847.1/ENSMUSG00000022821.13, intron 1 of 13)	16	37580153	37632020	51868	1	4257	Hgd	protein_coding
ENSMUSG00000022822.16	chr16	20426020	20426374	355	*	0.29131	0.0371218457805563	Promoter	16	20331303	20426394	95092	2	20	Abcc5	protein_coding
ENSMUSG00000022837.14	chr16	36828469	36828757	289	*	1.49682	0.00040870449062424	Promoter	16	36828385	36872721	44337	1	84	Iqcb1	protein_coding
ENSMUSG00000022841.15	chr16	20535700	20535970	271	*	0.48485	0.0222603285006282	Promoter	16	20535478	20544909	9432	1	222	Ap2m1	protein_coding
ENSMUSG00000022843.17	chr16	20717903	20718146	244	*	1.04436	0.00199950760596781	Promoter	16	20702964	20717746	14783	2	-157	Clcn2	protein_coding
ENSMUSG00000022858.16	chr16	22264882	22265916	1035	*	0.90852	0.00161619205609967	Promoter	16	22244549	22266005	21457	2	89	Tra2b	protein_coding
ENSMUSG00000022884.15	chr16	23107580	23108363	784	*	0.37676	0.018966013667551	Promoter	16	23107444	23114136	6693	1	136	Eif4a2	protein_coding
ENSMUSG00000022890.13	chr16	84835098	84835954	857	*	0.57424	0.0079508510630489	Promoter	16	84827866	84835625	7760	2	0	Atp5j	protein_coding
ENSMUSG00000022892.11	chr16	85172186	85172444	259	*	1.23001	0.000275530810901103	Intron (ENSMUST00000227723.1/ENSMUSG00000022892.11, intron 1 of 17)	16	84949685	85173766	224082	2	1322	App	protein_coding
ENSMUSG00000022892.11	chr16	85172656	85173613	958	*	0.95955	0.00076791350311489	Promoter	16	84949685	85173766	224082	2	153	App	protein_coding
ENSMUSG00000022893.14	chr16	85801287	85801629	343	*	1.12613	0.000947135181774226	5' UTR	16	85793827	85803113	9287	2	1484	Adamts1	protein_coding
ENSMUSG00000022894.6	chr16	85900758	85901000	243	*	1.59084	0.000167283698488062	Promoter	16	85856173	85901828	45656	2	828	Adamts5	protein_coding
ENSMUSG00000022895.16	chr16	95702037	95702657	621	*	0.25447	0.0330876189889598	Promoter	16	95702075	95721051	18977	1	0	Ets2	protein_coding
ENSMUSG00000022897.15	chr16	94569673	94570095	423	*	0.86032	0.00307735710876562	Promoter	16	94570010	94695517	125508	1	0	Dyrk1a	protein_coding
ENSMUSG00000022897.15	chr16	94570376	94570896	521	*	0.69803	0.00497750316992527	Promoter	16	94570010	94695517	125508	1	366	Dyrk1a	protein_coding
ENSMUSG00000022898.13	chr16	94525712	94526407	696	*	1.51315	0.000157589727312058	Promoter	16	94497783	94526830	29048	2	423	Vps26c	protein_coding
ENSMUSG00000022912.8	chr16	62854321	62854584	264	*	1.21044	0.00290114386189086	Promoter	16	62854307	62929346	75040	1	14	Pros1	protein_coding
ENSMUSG00000022914.17	chr16	96081611	96082341	731	*	0.55298	0.0142114225314367	Promoter	16	95992092	96082526	90435	2	185	Brwd1	protein_coding
ENSMUSG00000022951.16	chr16	92465883	92466125	243	*	1.26451	0.00207915310102179	5' UTR	16	92391953	92470867	78915	2	4742	Rcan1	protein_coding
ENSMUSG00000022961.18	chr16	91647356	91647622	267	*	0.34907	0.0213097134347482	Promoter	16	91647506	91679221	31716	1	0	Son	protein_coding
ENSMUSG00000022961.18	chr16	91647910	91648701	792	*	0.29469	0.0269405269833474	Promoter	16	91647506	91679221	31716	1	404	Son	protein_coding
ENSMUSG00000022962.15	chr16	91647016	91647281	266	*	0.49021	0.0171517168482856	Promoter	16	91621186	91646952	25767	2	-64	Gart	protein_coding
ENSMUSG00000022965.8	chr16	91546810	91547519	710	*	0.44629	0.0265337883598989	Promoter	16	91547072	91565623	18552	1	0	Ifngr2	protein_coding
ENSMUSG00000022967.13	chr16	91485440	91485948	509	*	1.09683	0.001473321393871	Promoter	16	91485238	91507441	22204	1	202	Ifnar1	protein_coding
ENSMUSG00000022969.13	chr16	91406288	91406856	569	*	1.71084	0.000108987864166464	Promoter	16	91406164	91425834	19671	1	124	Il10rb	protein_coding
ENSMUSG00000022971.18	chr16	91372402	91373355	954	*	1.37682	9.51606926591237e-05	Promoter	16	91372783	91405589	32807	1	0	Ifnar2	protein_coding
ENSMUSG00000022974.12	chr16	91043751	91044403	653	*	0.69321	0.0101417712860005	Promoter	16	91014037	91044543	30507	2	140	Paxbp1	protein_coding
ENSMUSG00000022982.10	chr16	90220744	90221710	967	*	1.17088	0.00056163467628228	Promoter	16	90220754	90226329	5576	1	0	Sod1	protein_coding
ENSMUSG00000022983.16	chr16	90283752	90284355	604	*	1.41417	0.000138708806248892	Promoter	16	90225680	90284503	58824	2	148	Scaf4	protein_coding
ENSMUSG00000022992.17	chr15	98533818	98534179	362	*	1.08	0.00326724058731996	Promoter	15	98517658	98534264	16607	2	85	Kansl2	protein_coding
ENSMUSG00000022994.9	chr15	98609122	98609934	813	*	0.53046	0.00879482464831138	Promoter	15	98589973	98610076	20104	2	142	Adcy6	protein_coding
ENSMUSG00000022995.16	chr1	182018884	182019584	701	*	1.02311	0.00149725259330324	Promoter	1	181896384	182019990	123607	2	406	Enah	protein_coding
ENSMUSG00000023008.18	chr15	99369897	99370432	536	*	1.23973	0.000999569127522197	Promoter	15	99317225	99370482	53258	2	50	Fmnl3	protein_coding
ENSMUSG00000023009.14	chr15	99456596	99457076	481	*	0.94168	0.00101723606906127	Promoter	15	99422035	99457748	35714	2	672	Nckap5l	protein_coding
ENSMUSG00000023009.14	chr15	99457304	99457777	474	*	1.02734	0.000383956751557447	Promoter	15	99422035	99457748	35714	2	0	Nckap5l	protein_coding
ENSMUSG00000023010.15	chr15	99392374	99392641	268	*	0.2211	0.0467179482293514	Promoter	15	99392882	99410049	17168	1	-241	Tmbim6	protein_coding
ENSMUSG00000023011.8	chr15	99527407	99527755	349	*	0.27204	0.0376439953086254	Promoter	15	99497012	99528165	31154	2	410	Faim2	protein_coding
ENSMUSG00000023017.10	chr15	99664846	99665112	267	*	0.39723	0.0302191029373323	Distal Intergenic	15	99670368	99701130	30763	1	-5256	Asic1	protein_coding
ENSMUSG00000023017.10	chr15	99670740	99671090	351	*	0.12987	0.0479801131814278	Promoter	15	99670368	99701130	30763	1	372	Asic1	protein_coding
ENSMUSG00000023018.5	chr15	99702169	99702895	727	*	0.69803	0.00497750316992527	Promoter	15	99702129	99713991	11863	1	40	Smarcd1	protein_coding
ENSMUSG00000023020.3	chr15	99725745	99726250	506	*	0.99221	0.000696003626199812	Promoter	15	99725647	99729532	3886	1	98	Cox14	protein_coding
ENSMUSG00000023021.15	chr15	99772056	99772357	302	*	1.12309	0.000643979610022901	Promoter	15	99734881	99772885	38005	2	528	Cers5	protein_coding
ENSMUSG00000023026.16	chr15	100038803	100039508	706	*	1.17934	0.000275530810901103	Promoter	15	100038664	100219473	180810	1	139	Dip2b	protein_coding
ENSMUSG00000023027.13	chr15	100227177	100227835	659	*	0.64516	0.00854842060590449	Promoter	15	100227819	100261244	33426	1	0	Atf1	protein_coding
ENSMUSG00000023027.13	chr15	100227906	100228207	302	*	0.87024	0.00145050328366146	Promoter	15	100227819	100261244	33426	1	87	Atf1	protein_coding
ENSMUSG00000023033.14	chr15	100871099	100871599	501	*	0.28555	0.0330876189889598	5' UTR	15	100869858	101045938	176081	1	1241	Scn8a	protein_coding
ENSMUSG00000023034.7	chr15	101246028	101246321	294	*	1.17887	0.00237138429724834	Distal Intergenic	15	101254269	101274795	20527	1	-7948	Nr4a1	protein_coding
ENSMUSG00000023034.7	chr15	101253914	101254162	249	*	0.83642	0.00753960713331032	Promoter	15	101254269	101274795	20527	1	-107	Nr4a1	protein_coding
ENSMUSG00000023044.2	chr15	102203596	102204611	1016	*	0.8766	0.00226888500183223	Promoter	15	102176999	102204724	27726	2	113	Csad	protein_coding
ENSMUSG00000023050.9	chr15	102510364	102511259	896	*	0.46956	0.0198693375546083	5' UTR	15	102497646	102517064	19419	2	5805	Map3k12	protein_coding
ENSMUSG00000023050.9	chr15	102516154	102517156	1003	*	0.04892	0.0369525855718925	Promoter	15	102497646	102517064	19419	2	0	Map3k12	protein_coding
ENSMUSG00000023051.11	chr15	102517460	102517807	348	*	0.00606	0.0382994812027048	Promoter	15	102518192	102523676	5485	1	-385	Tarbp2	protein_coding
ENSMUSG00000023051.11	chr15	102518346	102518683	338	*	0.44574	0.0231314676008877	Promoter	15	102518192	102523676	5485	1	154	Tarbp2	protein_coding
ENSMUSG00000023055.10	chr15	102746589	102746891	303	*	0.49876	0.018762276879101	Distal Intergenic	15	102706777	102722178	15402	2	-24411	Calcoco1	protein_coding
ENSMUSG00000023055.10	chr15	102747420	102747662	243	*	0.54928	0.0209295746262764	Distal Intergenic	15	102706777	102722178	15402	2	-25242	Calcoco1	protein_coding
ENSMUSG00000023068.16	chr10	52417526	52417875	350	*	1.25923	0.000856773537876167	Promoter	10	52417547	52440183	22637	1	0	Nus1	protein_coding
ENSMUSG00000023075.9	chr4	123749321	123750205	885	*	0.20345	0.0396549621633466	Promoter	4	123734559	123750345	15787	2	140	Akirin1	protein_coding
ENSMUSG00000023079.14	chr5	134456267	134456970	704	*	1.14122	0.00036357998132133	Promoter	5	134357656	134456716	99061	2	0	Gtf2ird1	protein_coding
ENSMUSG00000023087.15	chr3	51224558	51225199	642	*	0.36166	0.0268842787574583	Promoter	3	51224447	51251644	27198	1	111	Noct	protein_coding
ENSMUSG00000023089.12	chr6	24527311	24527583	273	*	0.79451	0.0107601643743961	Promoter	6	24518666	24528013	9348	2	430	Ndufa5	protein_coding
ENSMUSG00000023094.14	chr2	19371406	19372045	640	*	1.71501	3.5250333740855e-05	Promoter	2	19371440	19394976	23537	1	0	Msrb2	protein_coding
ENSMUSG00000023106.15	chr5	123907330	123907798	469	*	1.02766	0.0029737181543785	Promoter	5	123907175	123928835	21661	1	155	Denr	protein_coding
ENSMUSG00000023110.12	chr14	54516848	54517272	425	*	1.17876	0.00194202001918599	Promoter	14	54507187	54517525	10339	2	253	Prmt5	protein_coding
ENSMUSG00000023118.15	chr7	19024430	19024759	330	*	1.2627	0.00103748063004615	Promoter	7	19024377	19054618	30242	1	53	Sympk	protein_coding
ENSMUSG00000023156.4	chr14	8080391	8080708	318	*	1.20623	0.000999569127522197	Promoter	14	8080367	8091834	11468	1	24	Rpp14	protein_coding
ENSMUSG00000023169.15	chr15	96641902	96642145	244	*	0.4211	0.0232950854088512	Promoter	15	96571418	96642913	71496	2	768	Slc38a1	protein_coding
ENSMUSG00000023170.14	chr11	69914040	69914355	316	*	1.92679	3.49722017745082e-05	Promoter	11	69913888	69916591	2704	1	152	Gps2	protein_coding
ENSMUSG00000023175.15	chr10	79704541	79705117	577	*	1.2504	6.83346854033792e-05	Promoter	10	79704491	79711969	7479	1	50	Bsg	protein_coding
ENSMUSG00000023206.16	chr2	11705500	11705742	243	*	1.73339	0.000296516445814634	Promoter	2	11705290	11734317	29028	1	210	Il15ra	protein_coding
[truncated: 7,471 more rows]
